# Supplementary material for: The encoding of touch by somatotopically aligned dorsal column subdivisions
Source: Nature. 2022 Nov 23;612(7939):310–5. doi: 10.1038/s41586-022-05470-x (PMC9729103; doi:10.1038/s41586-022-05470-x)
Supplement: Supplementary file 4 — Source Data Fig. 1 [file 41586_2022_5470_MOESM4_ESM.xlsx]

## Sheet: Vibration - Panel D, I, N
	Panel	D	I	N	D	I	N
		Average			SEM
		VPL-PN	IC-PN; VT	Vgat-IN	VPL-PN	IC-PN; VT	Vgat-IN
Stim	10	2.58802	1.43897	1.07844	0.264964	0.13194	0.0819057
Freq.	25	2.02166	2.47943	1.02745	0.254051	0.139908	0.0420567
(Hz)	50	1.86036	2.30306	1.30512	0.118714	0.0773937	0.0422501
	100	0.998709	2.02633	0.79834	0.0703547	0.0805952	0.0362466
	200	0.384578	1.41656	0.237077	0.0300379	0.0540311	0.024377
	299	0.128944	1.10455	0.11281	0.0158044	0.0439419	0.01543
	400	0.0358856	0.958588	0.0609541	0.00318395	0.0389093	0.00906949
	500	0.0246111	0.749923	0.0346762	0.00358343	0.0317261	0.00513479
	Panel	D	D	D	D	D	D		I	I	I	I	I	I	I	I	I	I	I		N	N	N	N	N	N	N	N	N	N
	Cell type	VPL-PN	VPL-PN	VPL-PN	VPL-PN	VPL-PN	VPL-PN		IC-PN; VT	IC-PN; VT	IC-PN; VT	IC-PN; VT	IC-PN; VT	IC-PN; VT	IC-PN; VT	IC-PN; VT	IC-PN; VT	IC-PN; VT	IC-PN; VT		Vgat-IN	Vgat-IN	Vgat-IN	Vgat-IN	Vgat-IN	Vgat-IN	Vgat-IN	Vgat-IN	Vgat-IN	Vgat-IN
	Unit ID	'2021_08_18_0002-7_freqs.mat'	'2021_08_23_0006-14_freqs.mat'	'2021_08_24_0003-11_freqs.mat'	'2021_08_24_0029-37_freqs.mat'	'2021_08_31_0002-10_freqs.mat'	'2021_08_31_0019-27_freqs.mat'		'2021_08_15_0053-58_freqs.mat'	'2021_08_16_0029-34_freqs.mat'	'2021_08_20_0055-64_freqs.mat'	'2021_08_20_0115-123_freqs.mat'	'2021_08_27_0002-10_freqs.mat'	'2021_08_27_0042-50_freqs.mat'	'2021_08_27_0055-63_freqs.mat'	'2021_08_27_0085-92_freqs.mat'	'2021_08_27_0108-116_freqs.mat'	'2021_08_27_0172-180_freqs.mat'	'2021_08_30_0002-10_freqs.mat'		'2021_08_19_0004-7_freqs.mat'	'2021_08_19_0022-27,38-41_freqs.mat'	'2021_08_19_0044-47,62-64_freqs.mat'	'2021_08_19_0067-70,83-85_freqs.mat'	'2021_08_19_089-93,114-118_freqs.mat'	'2021_09_03_0058-66_freqs.mat'	'2021_09_03_0093-101_freqs.mat'	'2022_01_06_0001_freqs.mat'	'2022_01_06_0013_freqs.mat'	'2022_01_06_0024_freqs.mat'
Stim	10	NaN	1.84722	5.03788	2.63	2.3	1.125		NaN	NaN	0	1.04167	0.7	1.68571	0.513043	NaN	3.01	2.6131	1.94828		NaN	0.72	0.8	0.05	2.5	2.00952	0.236111	1.25	1.07018	1.07018
Freq.	25	NaN	1.99653	4.45417	1.5875	1.12083	0.949275		NaN	NaN	0.316667	3.31667	3.325	1.10833	2.20833	3.40833	3.12319	4.02083	1.4875		NaN	1.17982	0.995833	0.685185	1.74038	1.44583	0.404167	1.1125	0.841667	0.841667
(Hz)	50	2.23636	2.27407	2.97143	1.296	1.57	0.814286		1.28421	1.44	3.12381	3.29	2.95652	1.51818	3.25263	1.35	2.46667	3.01	1.64167		1.34	1.10526	1.14118	1.00909	1.41905	1.68	2.33	0.68	1.17333	1.17333
	100	1.33182	1.33	1.53043	0.58	0.82	0.4		1.305	1.13	3.185	2.775	2.855	1.3	3.295	0.95	2.135	2.12632	1.23333		0.290909	0.98	0.38	0.845	0.86	1.09545	1.18421	0.147826	1.1	1.1
	200	0.316667	0.468421	0.682609	0.2075	0.48	0.152273		0.9925	0.441667	1.98571	2.2025	1.72	0.9175	2.2875	1.0625	1.4575	1.56	0.954762		0.0225	0.55625	0.0105263	0.0425	0.3075	0.7125	0.463158	0.0225	0.116667	0.116667
	299	0.0509031	0.181034	0.305172	0.0603448	0.143103	0.0331034		0.72931	0.628527	1.30345	1.57759	1.09437	0.555172	2.03103	0.884483	1.61552	1.11166	0.618966		0	0.25139	0.00172414	0.00985222	0.0407524	0.448276	0.312069	0	0.0320197	0.0320197
	400	0.0181034	0.0380435	0.075	0.0291667	0.01875	0.03625		0.970652	0.268	1.39375	1.2925	1.23095	0.351316	1.615	0.821053	1.005	1.03	0.56625		0	0.238095	0	0	0.0110294	0.175	0.17875	0	0.00333333	0.00333333
	500	0.002	0.0133333	0.06	0.011	0.013	0.0483333		0.713143	0.328	1.05333	1.0181	1.12	0.254783	1.32636	0.806	0.443	0.676	0.510435		0	0.153333	0	0	0.013	0.098	0.071	0	0.00571429	0.00571429

## Sheet: Indentation - Panel E, J, O
	Panel →	E	J	O	E	J	O	E	J	O	E	J	O			E	E	E	E	E	E	E	E	E	E	E	E	E	E	E	E	E	E	E	E	E	E		J	J	J	J	J	J	J	J	J	J
		Average						SEM							Cell type	VPL-PN	VPL-PN	VPL-PN	VPL-PN	VPL-PN	VPL-PN	VPL-PN	VPL-PN	VPL-PN	VPL-PN	VPL-PN	VPL-PN	VPL-PN	VPL-PN	VPL-PN	VPL-PN	VPL-PN	VPL-PN	VPL-PN	VPL-PN	VPL-PN	VPL-PN		IC-PN; VT	IC-PN; VT	IC-PN; VT	IC-PN; VT	IC-PN; VT	IC-PN; VT	IC-PN; VT	IC-PN; VT	IC-PN; VT	IC-PN; VT
	Cell type →	VPL-PN	IC-PN; VT	Vgat-IN	VPL-PN	IC-PN; VT	Vgat-IN	VPL-PN	IC-PN; VT	Vgat-IN	VPL-PN	IC-PN; VT	Vgat-IN		Force	10 mN	10 mN	10 mN	10 mN	10 mN	10 mN	10 mN	10 mN	10 mN	10 mN	10 mN	10 mN	10 mN	10 mN	10 mN	10 mN	10 mN	10 mN	10 mN	10 mN	10 mN	10 mN		10 mN	10 mN	10 mN	10 mN	10 mN	10 mN	10 mN	10 mN	10 mN	10 mN
	Force →	10 mN	10 mN	10 mN	100 mN	100 mN	100 mN	10 mN	10 mN	10 mN	100 mN	100 mN	100 mN		Unit ID	'2021_07_29_0007-17.mat'	'2021_07_29_0027-34.mat'	'2021_07_29_0039-48.mat'	'2021_07_29_0056-66.mat'	'2021_07_31_0015-23.mat'	'2021_07_31_0035-42.mat'	'2021_08_02_0008-16.mat'	'2021_08_05_0003-11.mat'	'2021_08_05_0019-28.mat'	'2021_08_05_0032-43.mat'	'2021_08_05_0065-78.mat'	'2021_08_05_0093-104.mat'	'2021_08_09_0024-35.mat'	'2021_08_09_0043-49.mat'	'2021_08_09_0054-63.mat'	'2021_08_09_0073-83.mat'	'2021_08_09_0095-100.mat'	'2021_08_13_0056-64.mat'	'2021_08_13_0073-82.mat'	'2021_08_18_0012-21_ints_ramp.mat'	'2021_08_23_00015-25_ints_ramp.mat'	'2021_08_24_0038-46_ind_ints_ramp.mat'		'2021_08_15_0004-14_ind_ints_ramp.mat'	'2021_08_15_0042-52_ind_ints_ramp.mat'	'2021_08_16_0041-50_ints_ramp.mat'	'2021_08_20_0065-75_ind_ints_ramp.mat'	'2021_08_27_0012-21_Ints_ramp.mat'	'2021_08_27_0065-75_Ints_ramp.mat'	'2021_08_27_0095-105_Ints_ramp.mat'	'2021_08_27_0118-128_Ints_ramp.mat'	'2021_08_27_0150-160_Ints_ramp.mat'	'2021_08_30_0014-24_ind_ints_ramp.mat'
Time (s) ↓	-0.51	0.00426854	0.0418362	-0.0290421	0.000986985	0.0739302	-0.0413225	0.0324658	0.05559	0.0198315	0.0477422	0.0654813	0.0417317		-0.51	-0.0209933	-0.0726396	-0.190963	-0.104386	-0.0605369	0.236071	0.457875	-0.0889219	0.0470369	0.15439	-0.0429826	0.103031	0.167859	-0.0664048	0.0567904	-0.0384815	-0.103232	0.0128368	-0.0696544	-0.0106177	-0.0162864	-0.255882		-0.0194259	-0.00140392	-0.00316586	-0.000640007	0.207847	0.0658788	-0.266753	0.390028	0.131067	-0.0850703
	-0.5	-0.0962257	-0.0587149	-0.0431614	0.0536584	-0.0066314	0.0462302	0.0338139	0.035309	0.0339391	0.0393303	0.0400961	0.0253264		-0.5	-0.0209933	-0.352234	0.0158854	0.216104	-0.0605369	-0.20262	-0.575383	-0.0889219	-0.224535	0.0606532	-0.0429826	-0.160798	-0.0544997	-0.23716	-0.0700553	-0.0384815	-0.103232	0.0128368	-0.0696544	-0.115424	-0.0162864	0.0113531		-0.0194259	-0.00140392	-0.00316586	-0.000640007	-0.0825693	-0.0577955	-0.266753	-0.201392	0.131067	-0.0850703
	-0.49	-0.0551923	-0.0443482	-0.0324405	0.0535649	0.068297	-0.0790345	0.0320049	0.0224173	0.0374508	0.0339923	0.0400726	0.0437631		-0.49	-0.0209933	-0.212437	-0.0875387	-0.104386	0.209891	-0.20262	0.251224	-0.0889219	-0.224535	-0.12682	-0.0429826	-0.0288832	-0.276858	-0.23716	-0.0700553	-0.0384815	-0.103232	-0.0962759	-0.0696544	0.0941889	-0.0162864	0.278589		-0.0194259	-0.00140392	-0.00316586	-0.000640007	0.0626388	-0.0577955	-0.0647075	-0.201392	-0.0725194	-0.0850703
	-0.48	-0.0107451	0.0266223	-0.0291781	0.00227338	0.0114905	-0.00174646	0.0351394	0.0553405	0.0244897	0.0259104	0.0251255	0.0261199		-0.48	-0.0209933	-0.212437	-0.190963	-0.104386	0.209891	0.0898408	0.457875	-0.0889219	0.0470369	-0.0330836	-0.0429826	-0.160798	0.0566797	0.275106	-0.0700553	-0.0384815	-0.103232	0.12195	-0.0696544	-0.220231	-0.0162864	-0.122265		-0.0194259	-0.00140392	-0.00316586	-0.000640007	0.0626388	-0.0577955	-0.0647075	0.508313	-0.0725194	-0.0850703
	-0.47	-0.0103216	-0.090902	-0.0117963	0.0889177	0.00788942	0.0421499	0.0348796	0.0355532	0.0381723	0.0490793	0.0396675	0.0517368		-0.47	-0.0209933	-0.0726396	-0.0875387	-0.104386	-0.330964	-0.0563894	0.0445719	-0.0889219	-0.0887489	-0.12682	-0.0429826	-0.0288832	0.0566797	0.445861	-0.0700553	-0.0384815	-0.103232	0.0128368	0.0281174	-0.115424	0.282732	0.278589		-0.0194259	-0.00140392	-0.00316586	-0.000640007	-0.0825693	-0.0577955	-0.266753	-0.319676	-0.0725194	-0.0850703
	-0.46	-0.0307406	-0.0430493	-0.0150801	0.0704554	0.0372054	-0.0498284	0.0352944	0.0294214	0.0382527	0.0336945	0.0222677	0.0252952		-0.46	-0.0209933	-0.352234	-0.0875387	-0.104386	-0.195751	-0.20262	0.0445719	-0.0889219	0.0470369	-0.12682	-0.0429826	-0.0288832	-0.0544997	0.275106	-0.0700553	-0.0384815	0.410411	0.12195	-0.0696544	-0.220231	-0.0162864	0.144971		-0.0194259	-0.00140392	-0.00316586	-0.000640007	-0.0825693	0.0658788	-0.266753	0.035176	-0.0725194	-0.0850703
	-0.45	-0.0618665	-0.00977552	0.00519099	0.00791515	-0.02528	0.0194083	0.0443528	0.0526917	0.0151223	0.0337918	0.0360667	0.0368053		-0.45	-0.0209933	-0.352234	-0.0875387	-0.104386	-0.330964	0.382301	-0.368732	-0.0889219	-0.0887489	-0.12682	-0.0429826	0.234946	-0.276858	-0.0664048	0.0567904	-0.0384815	0.410411	0.0128368	0.0281174	-0.220231	-0.0162864	-0.255882		-0.0194259	-0.00140392	-0.00316586	-0.000640007	-0.0825693	-0.0577955	0.137338	-0.319676	0.334654	-0.0850703
	-0.44	-0.0963704	0.0309489	-0.00178082	-0.0484439	-0.0214512	-0.0134094	0.0310259	0.0316646	0.0390302	0.0296147	0.0442066	0.0136466		-0.44	-0.0209933	-0.352234	-0.190963	-0.104386	-0.330964	-0.20262	-0.16208	-0.0889219	-0.224535	-0.0330836	-0.0429826	-0.160798	-0.276858	0.275106	-0.0700553	-0.0384815	-0.103232	0.12195	-0.0696544	0.0941889	-0.0162864	-0.122265		-0.0194259	-0.00140392	-0.00316586	-0.000640007	-0.0825693	0.0658788	0.137338	0.035176	-0.0725194	0.25082
	-0.43	0.012688	-0.0054107	-0.0268148	0.0969482	0.036931	-0.0134094	0.0412395	0.0519761	0.0149214	0.0408114	0.0526333	0.0136466		-0.43	0.080974	-0.352234	0.0158854	0.216104	-0.0605369	0.382301	-0.368732	-0.0889219	-0.224535	-0.0330836	0.0834854	0.36686	0.0566797	0.275106	-0.0700553	-0.0384815	-0.103232	0.12195	-0.0696544	0.0941889	-0.0162864	0.0113531		-0.0194259	-0.00140392	-0.00316586	-0.000640007	0.0626388	-0.0577955	-0.266753	0.390028	-0.0725194	-0.0850703
	-0.42	-0.0400806	-0.0217158	0.0110077	0.0208219	0.0842447	-0.0313329	0.0424858	0.0287952	0.0306739	0.0283013	0.0612106	0.0232781		-0.42	0.182941	-0.212437	0.326158	-0.104386	0.480318	-0.34885	0.0445719	-0.0889219	-0.224535	-0.0330836	0.0834854	-0.0288832	-0.165679	-0.0664048	-0.0700553	-0.0384815	-0.360054	-0.0962759	-0.0696544	-0.220231	-0.0162864	0.144971		-0.0194259	-0.00140392	-0.00316586	-0.000640007	-0.0825693	-0.0577955	-0.0647075	-0.201392	0.131067	0.0828749
	-0.41	-0.0474937	0.0326142	-0.00345952	0.110016	-0.026836	-0.0170106	0.0346211	0.0706069	0.0352367	0.0421541	0.0215022	0.0161385		-0.41	-0.0209933	-0.0726396	-0.0875387	0.00244383	-0.195751	0.0898408	0.457875	-0.0889219	-0.0887489	-0.12682	-0.0429826	-0.0288832	-0.0544997	-0.0664048	-0.0700553	-0.0384815	-0.103232	0.0128368	0.0281174	-0.0106177	-0.0162864	-0.523118		-0.0194259	-0.00140392	-0.00316586	-0.000640007	-0.0825693	-0.0577955	-0.266753	0.508313	0.334654	-0.0850703
	-0.4	-0.0602955	-0.0279895	-0.0476158	-0.00408448	0.0389897	0.0186377	0.0416686	0.036964	0.0564341	0.0289925	0.0546215	0.0284633		-0.4	-0.0209933	0.0671574	-0.0875387	0.109274	-0.195751	-0.34885	0.251224	-0.0889219	-0.224535	-0.12682	-0.0429826	-0.160798	-0.388038	-0.23716	-0.0700553	-0.0384815	0.153589	0.12195	-0.0696544	-0.325037	-0.0162864	0.412207		-0.0194259	-0.00140392	-0.00316586	-0.000640007	0.0626388	0.189553	-0.266753	-0.0831082	-0.0725194	-0.0850703
	-0.39	-0.0305872	0.0162073	-0.0138667	-0.00396805	-0.0414236	-0.0117192	0.0382196	0.0679601	0.0276631	0.0357361	0.0620997	0.0414222		-0.39	-0.0209933	-0.0726396	0.0158854	0.216104	-0.195751	-0.0563894	-0.368732	-0.0889219	-0.0887489	0.0606532	-0.0429826	-0.160798	0.501397	0.10435	-0.0700553	-0.0384815	0.153589	0.0128368	-0.0696544	-0.325037	-0.0162864	-0.122265		-0.0194259	-0.00140392	-0.00316586	-0.000640007	-0.0825693	0.189553	0.339384	-0.437961	-0.0725194	0.25082
	-0.38	-0.0856005	-0.0352122	0.0477609	0.111884	-0.0386644	-0.0604338	0.029425	0.0133622	0.0324793	0.0502047	0.0273892	0.0436853		-0.38	-0.0209933	-0.352234	-0.0875387	0.00244383	-0.195751	0.236071	-0.368732	-0.0889219	-0.0887489	-0.0330836	-0.0429826	0.103031	0.0566797	-0.23716	-0.0700553	-0.0384815	-0.103232	-0.0962759	-0.0696544	-0.115424	-0.0162864	-0.255882		-0.0194259	-0.00140392	-0.00316586	-0.000640007	-0.0825693	-0.0577955	-0.0647075	0.035176	-0.0725194	-0.0850703
	-0.37	-0.108035	0.0273821	0.220335	0.027977	0.0801588	0.206904	0.0308202	0.096134	0.214861	0.0456858	0.0896726	0.149947		-0.37	-0.0209933	-0.212437	-0.0875387	-0.104386	-0.0605369	-0.20262	0.0445719	-0.0889219	-0.0887489	0.248127	-0.0429826	-0.160798	-0.276858	-0.0664048	-0.0700553	-0.0384815	-0.360054	0.0128368	-0.0696544	-0.325037	-0.0162864	-0.3895		-0.0194259	-0.00140392	-0.00316586	-0.000640007	-0.0825693	-0.0577955	-0.266753	0.863165	-0.0725194	-0.0850703
	-0.36	0.0743387	0.0915964	0.434526	-0.031171	0.00296548	0.456918	0.0501971	0.0559228	0.313451	0.0267358	0.0330141	0.313686		-0.36	-0.0209933	-0.212437	-0.0875387	0.216104	-0.0605369	-0.0563894	0.0445719	-0.0889219	-0.224535	0.15439	0.0834854	0.103031	0.0566797	0.275106	-0.0700553	-0.0384815	0.667233	0.0128368	-0.0696544	-0.0106177	0.282732	0.679442		-0.0194259	-0.00140392	-0.00316586	-0.000640007	0.207847	-0.0577955	0.54143	0.035176	0.131067	0.0828749
	-0.35	-0.0780656	-0.026836	0.385958	0.00252454	-0.0379713	0.498723	0.0223235	0.0215022	0.280487	0.0406796	0.0377013	0.32052		-0.35	-0.0209933	-0.352234	0.0158854	0.00244383	-0.0605369	0.0898408	-0.16208	-0.0889219	-0.0887489	0.0606532	-0.0429826	-0.0288832	-0.276858	-0.23716	-0.0700553	-0.0384815	-0.103232	-0.0962759	-0.0696544	-0.0106177	-0.0162864	-0.122265		-0.0194259	-0.00140392	-0.00316586	-0.000640007	-0.0825693	-0.0577955	0.137338	-0.0831082	-0.0725194	-0.0850703
	-0.34	-0.0222921	0.040167	0.491498	0.0376501	-0.0554168	0.445311	0.0521726	0.0584254	0.337912	0.0320284	0.026818	0.34337		-0.34	-0.0209933	-0.352234	-0.190963	-0.104386	-0.195751	0.0898408	0.457875	-0.0889219	-0.224535	-0.12682	0.0834854	0.103031	-0.276858	0.787371	-0.0700553	0.0535134	-0.103232	0.0128368	-0.0696544	-0.115424	-0.0162864	-0.122265		0.178718	-0.00140392	-0.00316586	-0.000640007	-0.0825693	0.313228	-0.0647075	-0.319676	0.131067	0.25082
	-0.33	-0.0366372	-0.026836	0.543863	-0.0182442	-0.00248608	0.580864	0.0415158	0.0215022	0.396213	0.0256576	0.0214283	0.41027		-0.33	-0.0209933	-0.352234	0.11931	0.00244383	-0.195751	-0.20262	-0.16208	-0.0889219	0.182823	0.248127	-0.0429826	0.36686	-0.388038	0.275106	-0.0700553	-0.0384815	-0.103232	0.12195	-0.0696544	-0.115424	-0.0162864	-0.255882		-0.0194259	-0.00140392	-0.00316586	-0.000640007	-0.0825693	-0.0577955	0.137338	-0.0831082	-0.0725194	-0.0850703
	-0.32	0.0134017	-0.0503388	0.553594	0.0937425	0.00565788	0.603656	0.0393634	0.0359016	0.392177	0.0554147	0.0310633	0.409655		-0.32	-0.0209933	-0.212437	-0.190963	-0.104386	-0.195751	-0.0563894	-0.16208	-0.0889219	0.0470369	0.248127	-0.0429826	0.234946	0.167859	-0.23716	-0.0700553	-0.0384815	0.410411	0.0128368	0.0281174	0.303802	-0.0162864	0.278589		-0.0194259	-0.00140392	-0.00316586	-0.000640007	-0.0825693	-0.0577955	-0.0647075	-0.319676	0.131067	-0.0850703
	-0.31	-0.0856604	-0.00647734	0.643915	0.0949991	0.0782204	0.642221	0.0235246	0.0258871	0.453823	0.0519678	0.0605055	0.422396		-0.31	-0.0209933	-0.352234	-0.0875387	0.00244383	-0.0605369	-0.20262	0.0445719	-0.0889219	-0.224535	0.0606532	-0.0429826	-0.160798	-0.0544997	-0.23716	-0.0700553	0.0535134	-0.103232	0.0128368	-0.0696544	-0.0106177	-0.0162864	-0.255882		-0.0194259	-0.00140392	-0.00316586	-0.000640007	-0.0825693	-0.0577955	0.137338	-0.0831082	0.131067	-0.0850703
	-0.3	-0.100302	0.0126405	0.728918	0.0374591	-0.0335951	0.671146	0.037206	0.0445664	0.470431	0.0305126	0.048638	0.439691		-0.3	-0.0209933	-0.0726396	0.11931	0.00244383	-0.330964	-0.34885	-0.575383	-0.0889219	-0.0887489	-0.0330836	-0.0429826	-0.160798	0.0566797	0.10435	-0.0700553	-0.0384815	-0.360054	-0.0962759	-0.0696544	-0.220231	-0.0162864	0.144971		-0.0194259	-0.00140392	-0.00316586	-0.000640007	-0.0825693	0.0658788	-0.0647075	0.390028	-0.0725194	-0.0850703
	-0.29	-0.00908232	-0.00773929	0.377403	0.0468396	-0.0143145	0.35564	0.049508	0.0325731	0.248925	0.0372351	0.0223627	0.231376		-0.29	-0.0209933	-0.212437	-0.0875387	0.322935	-0.330964	0.674762	0.251224	-0.0889219	0.0470369	0.15439	0.0834854	-0.0288832	0.167859	-0.23716	-0.0700553	-0.0384815	-0.103232	0.0128368	-0.0696544	-0.220231	-0.0162864	-0.3895		0.178718	-0.00140392	-0.00316586	-0.000640007	0.0626388	-0.0577955	-0.0647075	-0.201392	-0.0725194	0.0828749
	-0.28	-0.0629562	0.0247261	-0.00537306	0.0471112	-0.0100836	-0.0764686	0.0438801	0.030779	0.0298361	0.0338767	0.0680985	0.0399991		-0.28	-0.0209933	-0.212437	-0.190963	-0.104386	-0.330964	-0.34885	0.457875	-0.0889219	-0.224535	0.248127	-0.0429826	0.103031	-0.388038	-0.0664048	0.0567904	-0.0384815	-0.103232	0.0128368	0.0281174	-0.325037	0.183059	0.0113531		-0.0194259	-0.00140392	0.190584	-0.000640007	-0.0825693	-0.0577955	0.137338	0.035176	0.131067	-0.0850703
	-0.27	-0.0249056	0.00788942	0.680311	-0.0156369	0.0244356	0.716232	0.0486143	0.0396675	0.321891	0.0479023	0.0446666	0.336324		-0.27	-0.0209933	-0.352234	-0.0875387	-0.104386	-0.0605369	-0.20262	0.871179	-0.0889219	-0.0887489	-0.0330836	0.0834854	-0.0288832	-0.165679	-0.0664048	-0.0700553	0.0535134	0.153589	0.0128368	-0.0696544	-0.0106177	-0.0162864	-0.255882		-0.0194259	-0.00140392	-0.00316586	-0.000640007	0.0626388	-0.0577955	0.339384	-0.0831082	-0.0725194	-0.0850703
	-0.26	-0.0694332	-0.0239948	0.896049	-0.0243445	-0.0172391	0.888426	0.0359622	0.0412761	0.410669	0.0319441	0.04245	0.39115		-0.26	-0.0209933	-0.0726396	-0.190963	0.00244383	-0.195751	-0.0563894	-0.575383	-0.0889219	-0.0887489	0.15439	0.0834854	-0.160798	-0.276858	-0.0664048	-0.0700553	-0.0384815	0.153589	-0.0962759	-0.0696544	-0.115424	-0.0162864	0.278589		0.178718	-0.00140392	-0.00316586	-0.000640007	0.0626388	0.0658788	-0.0647075	-0.319676	-0.0725194	-0.0850703
	-0.25	-0.0434007	0.079014	1.00418	-0.0202361	0.000273079	0.922255	0.0355945	0.0650745	0.454301	0.0242832	0.0446408	0.465407		-0.25	0.182941	-0.212437	-0.0875387	-0.104386	-0.195751	0.0898408	-0.575383	-0.0889219	0.0470369	0.0606532	0.0834854	0.103031	0.167859	0.10435	-0.0700553	-0.0384815	-0.103232	0.0128368	0.0281174	-0.220231	-0.0162864	-0.122265		-0.0194259	-0.00140392	-0.00316586	-0.000640007	0.0626388	-0.0577955	0.137338	0.626597	0.131067	-0.0850703
	-0.24	-0.0945585	0.0320853	0.942224	0.0062855	-0.0667062	1.21879	0.0350978	0.0376052	0.45492	0.029008	0.0318438	0.49644		-0.24	-0.0209933	-0.352234	-0.0875387	-0.104386	-0.0605369	-0.20262	-0.575383	-0.0889219	0.0470369	-0.0330836	0.0834854	-0.160798	-0.276858	0.275106	-0.0700553	-0.0384815	-0.103232	0.0128368	-0.0696544	-0.115424	-0.0162864	-0.122265		-0.0194259	-0.00140392	-0.00316586	-0.000640007	0.0626388	0.0658788	0.339384	0.035176	-0.0725194	-0.0850703
	-0.23	0.00546724	0.0198719	1.27405	0.00628644	-0.0116221	1.24059	0.0466249	0.0231468	0.535126	0.0312773	0.0291479	0.519006		-0.23	-0.0209933	-0.352234	0.11931	0.00244383	0.0746768	0.528531	0.0445719	-0.0889219	-0.224535	-0.12682	-0.0429826	0.498775	-0.0544997	0.275106	-0.0700553	-0.0384815	-0.360054	0.0128368	-0.0696544	-0.115424	-0.0162864	0.144971		-0.0194259	-0.00140392	-0.00316586	-0.000640007	0.0626388	-0.0577955	0.137338	0.035176	0.131067	-0.0850703
	-0.22	-0.0954625	0.0276423	1.14917	0.0886774	-0.102191	1.05473	0.0306044	0.071919	0.485972	0.063399	0.0577522	0.48283		-0.22	-0.0209933	-0.212437	-0.190963	-0.104386	0.0746768	-0.34885	0.0445719	-0.0889219	-0.224535	-0.12682	-0.0429826	0.234946	0.0566797	-0.23716	-0.0700553	-0.0384815	-0.360054	0.0128368	-0.0696544	-0.115424	-0.0162864	-0.255882		-0.0194259	-0.00140392	-0.00316586	-0.000640007	0.207847	-0.0577955	0.339384	-0.437961	0.334654	-0.0850703
	-0.21	-0.0149635	-0.0152284	1.22454	0.0433409	0.106723	1.0589	0.0358632	0.0601684	0.551028	0.0263016	0.0658642	0.496582		-0.21	-0.0209933	-0.212437	0.0158854	-0.104386	-0.330964	-0.0563894	0.0445719	-0.0889219	-0.224535	0.341864	-0.0429826	-0.0288832	0.0566797	-0.0664048	-0.0700553	-0.0384815	0.410411	-0.0962759	0.0281174	0.0941889	0.183059	-0.122265		-0.0194259	-0.00140392	-0.00316586	-0.000640007	0.0626388	0.0658788	0.339384	-0.437961	-0.0725194	-0.0850703
	-0.2	-0.057597	-0.026836	1.18065	0.136716	0.0468269	1.06392	0.0233907	0.0215022	0.536201	0.0559472	0.0553239	0.505893		-0.2	-0.0209933	-0.212437	-0.0875387	-0.104386	-0.0605369	-0.0563894	0.251224	-0.0889219	-0.224535	-0.12682	-0.0429826	-0.0288832	-0.0544997	-0.23716	-0.0700553	-0.0384815	0.153589	-0.0962759	0.0281174	-0.0106177	-0.0162864	-0.122265		-0.0194259	-0.00140392	-0.00316586	-0.000640007	-0.0825693	-0.0577955	0.137338	-0.0831082	-0.0725194	-0.0850703
	-0.19	-0.0773733	0.0879713	0.720201	0.0904177	0.0516925	0.780619	0.0441621	0.0625497	0.308885	0.0405417	0.0479207	0.336669		-0.19	-0.0209933	-0.352234	0.0158854	0.429765	-0.195751	-0.34885	0.251224	-0.0889219	-0.224535	-0.12682	0.209953	-0.160798	-0.388038	-0.23716	-0.0700553	-0.0384815	-0.103232	0.0128368	-0.0696544	-0.325037	-0.0162864	0.144971		-0.0194259	-0.00140392	-0.00316586	-0.000640007	0.0626388	0.0658788	-0.0647075	0.626597	0.131067	0.0828749
	-0.18	-0.0115231	0.107416	-0.0676633	0.0100368	-0.090363	-0.0519212	0.0424095	0.0402246	0.0411069	0.048904	0.0477675	0.0336881		-0.18	-0.0209933	-0.212437	-0.0875387	0.00244383	0.0746768	0.528531	-0.368732	0.134112	-0.224535	-0.0330836	0.0834854	-0.0288832	0.167859	-0.0664048	-0.0700553	-0.0384815	-0.103232	-0.0962759	-0.0696544	-0.220231	-0.0162864	0.412207		-0.0194259	-0.00140392	-0.00316586	-0.000640007	0.207847	0.0658788	0.339384	0.271744	0.131067	0.0828749
	-0.17	-0.0873025	0.0105818	-0.0434542	-0.0287417	0.0316951	-0.016653	0.0649882	0.0487679	0.0320948	0.0311568	0.0264082	0.054704		-0.17	-0.0209933	-0.212437	-0.190963	0.109274	-0.330964	-0.0563894	-0.782035	-0.0889219	0.0470369	-0.12682	-0.0429826	-0.160798	-0.499217	-0.23716	-0.0700553	0.0535134	0.924055	0.0128368	-0.0696544	0.0941889	-0.0162864	-0.255882		-0.0194259	-0.00140392	-0.00316586	-0.000640007	0.207847	-0.0577955	0.339384	-0.201392	-0.0725194	-0.0850703
	-0.16	-0.0633255	-0.00453635	-0.019942	0.0461611	-0.00048676	-0.0604562	0.0308999	0.0472072	0.0367806	0.0362541	0.0211467	0.0409347		-0.16	-0.0209933	-0.352234	0.0158854	0.00244383	-0.195751	-0.20262	-0.16208	-0.0889219	-0.0887489	-0.0330836	0.0834854	0.234946	0.279038	-0.23716	-0.0700553	-0.0384815	-0.103232	0.0128368	-0.0696544	-0.220231	-0.0162864	-0.122265		-0.0194259	-0.00140392	-0.00316586	-0.000640007	-0.0825693	0.0658788	0.137338	-0.319676	-0.0725194	0.25082
	-0.15	-0.0636171	0.00603537	-0.0388638	0.0102834	-0.0420745	-0.0839684	0.0325681	0.0508439	0.0296811	0.0343801	0.0235038	0.0422232		-0.15	-0.0209933	-0.352234	0.222734	0.109274	-0.0605369	-0.0563894	0.0445719	-0.0889219	-0.0887489	-0.0330836	-0.0429826	-0.0288832	-0.276858	0.10435	-0.0700553	-0.0384815	-0.360054	-0.0962759	-0.0696544	-0.325037	-0.0162864	0.144971		-0.0194259	-0.00140392	-0.00316586	-0.000640007	0.0626388	-0.0577955	-0.0647075	-0.201392	-0.0725194	0.418765
	-0.14	-0.0617745	0.0558962	-0.074132	0.018578	0.0508182	-0.0957244	0.0373053	0.0324092	0.0399344	0.0474726	0.066008	0.0474446		-0.14	-0.0209933	-0.0726396	0.11931	-0.104386	-0.195751	-0.34885	0.457875	-0.0889219	-0.0887489	-0.0330836	-0.0429826	-0.160798	-0.165679	0.275106	-0.0700553	-0.0384815	-0.360054	-0.0962759	-0.0696544	-0.115424	-0.0162864	-0.122265		-0.0194259	-0.00140392	-0.00316586	-0.000640007	0.0626388	0.0658788	0.137338	0.271744	0.131067	-0.0850703
	-0.13	0.0121589	-0.0228447	-0.0506198	0.0404806	-0.0672452	-0.0487001	0.0378866	0.0164145	0.0290256	0.0484816	0.0249197	0.0451298		-0.13	-0.0209933	-0.0726396	-0.190963	0.00244383	0.0746768	0.382301	-0.368732	-0.0889219	-0.0887489	-0.0330836	0.0834854	0.103031	0.0566797	0.445861	-0.0700553	-0.0384815	-0.103232	0.0128368	-0.0696544	-0.0106177	-0.0162864	0.278589		-0.0194259	-0.00140392	-0.00316586	-0.000640007	-0.0825693	0.0658788	-0.0647075	0.035176	-0.0725194	-0.0850703
	-0.12	-0.0837134	0.00426433	-0.0543809	-0.0166301	-0.0706974	-0.0957244	0.0337277	0.0626632	0.036509	0.0348224	0.0297102	0.0474446		-0.12	-0.0209933	-0.212437	-0.190963	0.00244383	0.0746768	-0.20262	-0.16208	-0.0889219	-0.0887489	-0.0330836	-0.0429826	-0.160798	-0.276858	0.445861	-0.0700553	-0.0384815	-0.360054	0.0128368	-0.0696544	-0.220231	-0.0162864	-0.122265		-0.0194259	-0.00140392	-0.00316586	-0.000640007	-0.0825693	0.0658788	-0.266753	0.508313	-0.0725194	-0.0850703
	-0.11	-0.028388	0.0383502	-0.0107612	-0.00762009	-0.0167001	0.0263901	0.0377047	0.0303626	0.0512956	0.0519573	0.0354445	0.090184		-0.11	0.284909	-0.352234	-0.190963	0.216104	-0.195751	-0.0563894	-0.16208	0.0225949	-0.224535	0.248127	-0.0429826	-0.160798	-0.165679	-0.0664048	-0.0700553	-0.0384815	0.153589	-0.0962759	0.125889	-0.115424	-0.0162864	0.278589		-0.0194259	-0.00140392	-0.00316586	-0.000640007	-0.0825693	0.189553	0.137338	0.15346	-0.0725194	0.0828749
	-0.1	-0.0701687	-0.0438092	-0.0513168	0.0638041	-0.0393821	-0.0610349	0.0406996	0.034695	0.0288684	0.0396417	0.0350637	0.0426609		-0.1	0.080974	-0.352234	-0.190963	0.216104	-0.0605369	-0.0563894	0.457875	-0.0889219	-0.224535	0.0606532	-0.0429826	-0.160798	-0.0544997	-0.23716	-0.0700553	-0.0384815	-0.103232	0.12195	-0.0696544	-0.325037	-0.0162864	-0.3895		-0.0194259	-0.00140392	-0.00316586	-0.000640007	0.0626388	0.0658788	-0.0647075	-0.319676	-0.0725194	-0.0850703
	-0.09	-0.00729521	0.0170254	-0.0577855	0.0545486	-0.035818	-0.0502085	0.0411718	0.0420155	0.0275243	0.0363922	0.0373601	0.0285406		-0.09	-0.0209933	-0.352234	0.0158854	0.109274	-0.0605369	0.382301	-0.368732	-0.0889219	0.0470369	-0.0330836	-0.0429826	0.103031	0.279038	-0.23716	-0.0700553	0.0535134	0.410411	-0.0962759	-0.0696544	-0.115424	-0.0162864	0.0113531		-0.0194259	-0.00140392	-0.00316586	-0.000640007	-0.0825693	-0.0577955	0.339384	0.15346	-0.0725194	-0.0850703
	-0.08	0.0142342	0.0198719	-0.0715568	-0.014456	0.0035045	-0.0551423	0.0729443	0.0231468	0.0543625	0.0377717	0.023277	0.0262997		-0.08	-0.0209933	-0.352234	-0.0875387	0.109274	-0.195751	0.236071	1.28448	-0.0889219	-0.0887489	-0.12682	-0.0429826	-0.0288832	-0.276858	0.10435	-0.0700553	-0.0384815	-0.360054	0.0128368	-0.0696544	-0.115424	-0.0162864	0.545824		-0.0194259	-0.00140392	-0.00316586	-0.000640007	0.0626388	-0.0577955	0.137338	0.035176	0.131067	-0.0850703
	-0.07	-0.0377049	0.0431538	-0.0482566	-0.0329503	0.0312557	-0.0219444	0.0438573	0.0645935	0.0217853	0.0336762	0.0274453	0.0216537		-0.07	-0.0209933	-0.212437	0.11931	0.322935	0.209891	-0.34885	-0.575383	-0.0889219	-0.224535	0.248127	0.0834854	-0.160798	-0.0544997	-0.0664048	-0.0700553	-0.0384815	0.153589	-0.0962759	-0.0696544	0.198996	-0.0162864	-0.122265		-0.0194259	-0.00140392	-0.00316586	-0.000640007	0.207847	0.0658788	0.54143	-0.201392	-0.0725194	-0.0850703
	-0.06	-0.0349983	-0.0435883	-0.0107612	-0.023264	0.088775	-0.0145602	0.0358728	0.0331246	0.0512956	0.0304531	0.054328	0.0259775		-0.06	-0.0209933	-0.212437	-0.190963	0.109274	-0.0605369	-0.0563894	-0.368732	0.0225949	0.182823	0.15439	0.0834854	-0.160798	-0.276858	-0.0664048	-0.0700553	-0.0384815	0.410411	-0.0962759	-0.0696544	0.0941889	-0.0162864	-0.122265		-0.0194259	-0.00140392	-0.00316586	-0.000640007	-0.0825693	-0.0577955	-0.266753	0.15346	-0.0725194	-0.0850703
	-0.05	-0.0501692	-0.00886294	-0.0150588	0.0980574	-0.0154593	-0.0242526	0.03518	0.0228768	0.0144998	0.0541675	0.0506485	0.032622		-0.05	-0.0209933	-0.0726396	0.0158854	-0.104386	-0.195751	0.0898408	0.457875	0.0225949	0.0470369	-0.12682	-0.0429826	-0.160798	-0.165679	-0.0664048	-0.0700553	0.145508	-0.360054	-0.0962759	-0.0696544	-0.325037	-0.0162864	0.0113531		-0.0194259	-0.00140392	-0.00316586	-0.000640007	0.0626388	-0.0577955	-0.0647075	0.15346	-0.0725194	-0.0850703
	-0.04	-0.119149	0.0454099	-0.0480998	-0.038442	-0.0285285	-0.0270766	0.0221625	0.0702986	0.0284821	0.0515681	0.030805	0.0230751		-0.04	-0.0209933	-0.212437	-0.190963	-0.104386	-0.0605369	-0.20262	-0.16208	-0.0889219	-0.224535	-0.12682	-0.0429826	0.103031	-0.165679	-0.23716	-0.0700553	-0.0384815	-0.360054	0.0128368	-0.0696544	-0.220231	-0.0162864	-0.122265		-0.0194259	0.213396	-0.00316586	-0.000640007	-0.0825693	-0.0577955	-0.0647075	0.626597	-0.0725194	-0.0850703
	-0.03	-0.04047	0.0285633	-0.0482566	0.0438056	0.0585899	-0.0904105	0.0285521	0.0324224	0.0217853	0.0366599	0.0774731	0.0469649		-0.03	-0.0209933	-0.212437	0.0158854	0.00244383	-0.330964	0.0898408	-0.16208	-0.0889219	0.0470369	0.0606532	-0.0429826	0.103031	0.167859	0.10435	-0.0700553	-0.0384815	-0.103232	0.12195	-0.0696544	-0.325037	-0.0162864	-0.122265		-0.0194259	-0.00140392	0.190584	-0.000640007	-0.0825693	0.0658788	0.137338	0.15346	-0.0725194	-0.0850703
	-0.02	-0.0304043	-0.0763812	-0.0371878	-0.00279695	0.00864926	0.0154166	0.0485219	0.0387527	0.0349116	0.0258793	0.0357464	0.0167928		-0.02	-0.0209933	-0.212437	0.0158854	-0.104386	-0.330964	-0.0563894	-0.575383	-0.0889219	-0.0887489	-0.12682	-0.0429826	-0.0288832	0.0566797	-0.0664048	-0.0700553	0.0535134	0.667233	0.12195	-0.0696544	0.303802	-0.0162864	0.0113531		-0.0194259	-0.00140392	-0.00316586	-0.000640007	0.0626388	-0.0577955	-0.266753	-0.319676	-0.0725194	-0.0850703
	-0.01	-0.00953502	-0.0156134	0.0124926	0.0883025	-0.00205896	-0.0241303	0.0501578	0.0409181	0.0226922	0.0510726	0.0408153	0.0149465		-0.01	0.080974	-0.352234	0.11931	-0.104386	-0.195751	-0.20262	0.0445719	-0.0889219	-0.0887489	-0.0330836	0.0834854	0.103031	-0.165679	0.616616	-0.0700553	0.0535134	-0.360054	0.0128368	0.0281174	-0.220231	-0.0162864	0.545824		-0.0194259	-0.00140392	-0.00316586	-0.000640007	0.0626388	-0.0577955	0.137338	-0.319676	0.131067	-0.0850703
	0	-0.0500234	-0.0705434	-0.00297555	0.0374581	-0.0201523	0.0313359	0.0467805	0.0419722	0.0343722	0.037775	0.0176957	0.0462119		0	0.080974	-0.352234	-0.190963	0.00244383	0.0746768	-0.34885	0.664527	-0.0889219	-0.0887489	0.15439	0.0834854	-0.0288832	-0.165679	-0.23716	0.0567904	-0.0384815	-0.360054	0.0128368	0.0281174	-0.220231	-0.0162864	-0.122265		-0.0194259	-0.00140392	-0.00316586	-0.000640007	-0.0825693	-0.0577955	-0.266753	-0.319676	0.131067	-0.0850703
	0.01	1.01035	5.62817	0.833386	2.20016	8.00575	6.22188	0.426298	0.354463	0.376219	0.514144	0.910736	1.01311		0.01	3.7518	-0.212437	-0.190963	-0.104386	3.45502	0.0898408	0.0445719	-0.0889219	-0.0887489	-0.12682	0.0834854	3.66472	0.0566797	1.8119	-0.0700553	3.08935	7.3446	0.0128368	-0.0696544	-0.220231	-0.0162864	0.0113531		6.51932	6.8722	3.87184	6.85383	4.41888	5.2602	6.80485	5.94938	4.60997	5.12123
	0.02	7.68012	3.52643	6.54908	10.4488	3.04978	8.55522	0.535807	0.982962	0.998584	0.84747	1.05647	1.12323		0.02	5.89311	5.23965	3.946	9.83083	10.0805	7.25512	4.59091	9.50152	4.66375	10.8404	8.43037	5.77535	9.6181	9.66664	8.04807	9.62099	2.97863	11.5788	9.70753	4.91529	9.15362	7.62757		3.34902	0.857797	8.3281	0.195202	7.90388	4.88918	-0.266753	0.744881	4.81356	4.44945
	0.03	1.85823	0.338911	-0.0438519	2.44834	0.218726	0.0263901	0.537714	0.417974	0.0517631	0.597954	0.337395	0.090184		0.03	0.386876	6.63762	9.32406	0.322935	3.99587	2.86821	-0.575383	0.357145	2.3554	5.21618	2.48638	0.103031	1.05729	-0.23716	0.944711	1.24945	-0.103232	1.64953	-0.0696544	2.81916	0.482078	-0.3895		-0.0194259	-0.00140392	0.578085	-0.000640007	-0.0825693	-0.0577955	-0.266753	-0.674529	3.99921	-0.0850703
	0.04	0.0980526	-0.126387	-0.0577855	0.848408	0.108647	0.0389063	0.107946	0.0657819	0.0275243	0.277083	0.217702	0.0938954		0.04	-0.0209933	0.486548	0.0158854	0.109274	-0.330964	0.528531	-0.16208	-0.0889219	-0.224535	-0.12682	-0.0429826	-0.160798	1.27965	-0.23716	-0.0700553	0.145508	-0.103232	-0.0962759	-0.0696544	1.66629	0.183059	-0.523118		-0.0194259	-0.00140392	-0.00316586	-0.000640007	-0.0825693	-0.0577955	-0.266753	-0.674529	-0.0725194	-0.0850703
	0.05	-0.0108501	-0.11402	-0.0122164	0.809527	-0.00278237	0.216457	0.0836951	0.068328	0.0682444	0.198609	0.108642	0.221547		0.05	-0.0209933	-0.352234	-0.190963	0.109274	-0.195751	0.967222	0.0445719	-0.0889219	-0.224535	-0.12682	-0.0429826	-0.160798	-0.0544997	-0.0664048	-0.0700553	0.0535134	-0.360054	-0.0962759	-0.0696544	1.24706	-0.0162864	-0.523118		-0.0194259	-0.00140392	-0.00316586	-0.000640007	-0.0825693	0.0658788	-0.266753	-0.674529	-0.0725194	-0.0850703
	0.06	0.0238001	-0.0818328	-0.0598007	1.25056	0.0274375	0.160009	0.0712722	0.062322	0.0461941	0.296711	0.107756	0.143628		0.06	-0.0209933	-0.212437	0.0158854	-0.104386	-0.330964	0.820992	0.0445719	-0.0889219	-0.224535	-0.12682	-0.0429826	-0.160798	0.0566797	0.275106	-0.0700553	0.145508	-0.360054	0.0128368	-0.0696544	1.03745	0.183059	-0.255882		-0.0194259	-0.00140392	-0.00316586	-0.000640007	-0.0825693	0.0658788	-0.266753	-0.556245	0.131067	-0.0850703
	0.07	0.0688826	0.00426433	-0.0337893	0.711809	0.0698885	0.138912	0.0659723	0.0626632	0.0282861	0.144005	0.106041	0.126234		0.07	-0.0209933	-0.352234	-0.190963	0.109274	-0.330964	0.820992	0.251224	-0.0889219	-0.224535	-0.12682	0.0834854	-0.0288832	0.279038	0.10435	0.0567904	0.421493	-0.103232	-0.0962759	-0.0696544	0.827835	0.183059	0.0113531		-0.0194259	-0.00140392	-0.00316586	-0.000640007	-0.0825693	0.0658788	-0.266753	0.508313	-0.0725194	-0.0850703
	0.08	0.0143603	0.119619	-0.0263309	0.678426	0.167804	0.190681	0.0990224	0.0902261	0.0477918	0.184733	0.116151	0.116653		0.08	-0.0209933	-0.352234	-0.190963	-0.104386	-0.330964	1.69837	-0.782035	-0.0889219	-0.224535	-0.12682	-0.0429826	-0.0288832	0.0566797	0.10435	-0.0700553	0.605483	-0.103232	0.0128368	-0.0696544	0.513415	-0.0162864	-0.122265		-0.0194259	-0.00140392	-0.00316586	-0.000640007	0.0626388	-0.0577955	-0.0647075	0.863165	0.334654	0.0828749
	0.09	0.0263732	0.188782	0.00169088	0.590855	0.251497	0.0417003	0.0563734	0.10412	0.0343719	0.166805	0.1277	0.0767487		0.09	-0.0209933	-0.352234	-0.190963	0.109274	-0.195751	0.382301	0.251224	-0.0889219	-0.224535	0.341864	-0.0429826	0.103031	0.0566797	0.10435	-0.0700553	0.145508	-0.360054	0.0128368	-0.0696544	0.827835	-0.0162864	-0.122265		-0.0194259	-0.00140392	-0.00316586	-0.000640007	-0.0825693	0.313228	0.945522	0.390028	-0.0725194	0.418765
	0.1	0.0857904	0.093828	0.0445327	0.691299	0.247202	0.19708	0.0512835	0.0987834	0.0592663	0.172771	0.223752	0.109065		0.1	-0.0209933	-0.212437	-0.190963	0.109274	0.345104	0.528531	0.251224	-0.0889219	-0.0887489	0.248127	-0.0429826	0.234946	0.0566797	0.275106	-0.0700553	0.421493	-0.360054	0.231062	-0.0696544	0.303802	0.282732	-0.255882		-0.0194259	-0.00140392	-0.00316586	-0.000640007	0.0626388	-0.0577955	0.945522	-0.201392	0.131067	0.0828749
	0.11	0.00280842	0.17141	0.00946549	0.479203	0.478329	0.0820602	0.055674	0.177727	0.0618517	0.125803	0.214159	0.0606228		0.11	0.182941	-0.212437	-0.190963	-0.104386	0.0746768	0.382301	-0.368732	-0.0889219	-0.224535	-0.0330836	-0.0429826	-0.160798	-0.276858	-0.0664048	0.0567904	0.237503	0.410411	0.449288	-0.0696544	0.513415	-0.0162864	-0.3895		0.178718	-0.00140392	-0.00316586	-0.000640007	-0.0825693	-0.0577955	1.75371	-0.0831082	-0.0725194	0.0828749
	0.12	-0.0115268	0.0875714	0.0111646	0.533195	0.453301	0.143864	0.0621081	0.100164	0.00885595	0.152212	0.244991	0.0957602		0.12	-0.0209933	-0.352234	-0.190963	0.00244383	0.885959	-0.0563894	-0.16208	-0.0889219	-0.224535	0.15439	0.0834854	-0.160798	0.279038	0.10435	-0.0700553	0.421493	-0.360054	0.12195	-0.0696544	-0.0106177	-0.0162864	-0.523118		-0.0194259	-0.00140392	-0.00316586	-0.000640007	-0.0825693	-0.0577955	0.945522	-0.0831082	-0.0725194	0.25082
	0.13	0.0154015	0.0482289	0.0242487	0.503185	0.375083	0.178247	0.0397151	0.0500136	0.0204576	0.130014	0.151388	0.124858		0.13	-0.0209933	-0.352234	-0.190963	-0.104386	-0.195751	0.382301	0.0445719	-0.0889219	-0.0887489	0.0606532	0.209953	-0.160798	-0.0544997	0.275106	-0.0700553	0.329498	0.153589	0.12195	0.0281174	0.198996	-0.0162864	-0.122265		-0.0194259	-0.00140392	0.190584	-0.000640007	-0.0825693	-0.0577955	0.339384	0.271744	-0.0725194	-0.0850703
	0.14	0.0450359	0.0373841	-0.0183212	0.453918	0.154082	0.0609156	0.0669023	0.0421267	0.0248287	0.117929	0.104629	0.0585028		0.14	0.182941	0.0671574	-0.0875387	0.00244383	-0.0605369	-0.34885	-0.782035	0.0225949	0.0470369	-0.0330836	-0.0429826	0.234946	-0.0544997	-0.23716	-0.0700553	0.329498	0.667233	0.12195	-0.0696544	0.408609	0.681424	0.0113531		-0.0194259	-0.00140392	-0.00316586	-0.000640007	-0.0825693	-0.0577955	0.339384	0.15346	0.131067	-0.0850703
	0.15	0.162984	-0.0150076	0.0056541	0.482656	0.125014	0.0177842	0.0534247	0.0213153	0.0655808	0.149487	0.0695072	0.0144876		0.15	-0.0209933	-0.212437	0.11931	-0.104386	0.480318	0.674762	-0.16208	0.357145	0.318609	0.4356	0.209953	-0.0288832	0.167859	-0.0664048	0.0567904	0.237503	0.153589	-0.0962759	-0.0696544	0.408609	0.581751	0.144971		-0.0194259	-0.00140392	-0.00316586	-0.000640007	-0.0825693	-0.0577955	0.137338	0.035176	-0.0725194	-0.0850703
	0.16	0.082547	0.00879806	0.0126495	0.491111	0.177909	0.0497607	0.0484313	0.0302892	0.0419541	0.139916	0.071522	0.0963533		0.16	-0.0209933	-0.212437	-0.0875387	-0.104386	-0.0605369	0.674762	0.664527	0.134112	0.0470369	0.0606532	-0.0429826	-0.0288832	-0.0544997	0.10435	0.0567904	0.329498	0.153589	0.0128368	-0.0696544	0.198996	0.183059	-0.122265		0.178718	-0.00140392	-0.00316586	-0.000640007	-0.0825693	0.0658788	-0.0647075	0.15346	-0.0725194	-0.0850703
	0.17	0.0532051	0.058812	0.0571329	0.458059	0.17832	0.0561805	0.0592183	0.0693348	0.0523737	0.136655	0.0610476	0.0476401		0.17	-0.0209933	0.206954	0.11931	0.00244383	-0.330964	0.967222	0.251224	0.0225949	-0.0887489	-0.12682	-0.0429826	-0.160798	-0.0544997	-0.0664048	0.310482	0.145508	-0.103232	0.0128368	-0.0696544	0.303802	0.282732	-0.3895		-0.0194259	-0.00140392	0.190584	-0.000640007	-0.0825693	0.0658788	0.54143	-0.319676	0.131067	0.0828749
	0.18	0.232919	0.0162656	0.0113006	0.420551	0.132895	0.0705027	0.0677433	0.0624686	0.0275332	0.112994	0.0544002	0.054465		0.18	-0.0209933	-0.212437	0.11931	0.643425	0.209891	1.11345	0.457875	-0.0889219	0.318609	0.15439	-0.0429826	0.103031	0.390218	0.445861	0.0567904	0.513488	-0.103232	0.12195	-0.0696544	0.618222	-0.0162864	0.412207		-0.0194259	-0.00140392	-0.00316586	-0.000640007	0.0626388	-0.0577955	0.54143	-0.201392	-0.0725194	-0.0850703
	0.19	0.0606705	0.0456484	-0.00568675	0.424361	0.204209	0.0301123	0.0571818	0.0460512	0.0267434	0.141702	0.0750643	0.0296861		0.19	-0.0209933	0.206954	0.326158	-0.104386	-0.195751	0.674762	-0.16208	0.0225949	0.0470369	0.529337	-0.0429826	0.103031	-0.276858	-0.23716	0.0567904	0.421493	-0.360054	0.0128368	-0.0696544	0.408609	-0.0162864	0.0113531		-0.0194259	-0.00140392	-0.00316586	-0.000640007	-0.0825693	-0.0577955	0.339384	0.271744	-0.0725194	0.0828749
	0.2	0.137811	0.0446735	0.0150678	0.402565	0.158945	0.101128	0.0641269	0.0559096	0.0317453	0.114762	0.0934389	0.0487769		0.2	-0.0209933	-0.0726396	0.222734	0.109274	0.480318	0.967222	0.0445719	-0.0889219	0.182823	-0.12682	-0.0429826	0.103031	0.167859	0.10435	0.183636	0.237503	-0.360054	0.12195	-0.0696544	0.827835	0.183059	-0.122265		-0.0194259	-0.00140392	-0.00316586	-0.000640007	-0.0825693	0.0658788	0.137338	0.508313	-0.0725194	-0.0850703
	0.21	0.0775272	0.0461452	0.00741821	0.471701	0.0791781	0.0842518	0.0681763	0.0790509	0.0254413	0.152154	0.059973	0.0989753		0.21	-0.0209933	-0.352234	0.222734	-0.104386	0.750745	-0.0563894	-0.16208	0.134112	-0.224535	-0.0330836	-0.0429826	-0.0288832	0.167859	-0.23716	0.0567904	1.06546	-0.103232	0.12195	-0.0696544	0.0941889	0.382405	0.144971		-0.0194259	-0.00140392	-0.00316586	-0.000640007	-0.0825693	0.0658788	0.743476	-0.0831082	-0.0725194	-0.0850703
	0.22	0.135636	0.0651353	0.027668	0.441203	0.154546	0.106822	0.0578924	0.059929	0.0288741	0.116517	0.045237	0.0591419		0.22	-0.0209933	-0.212437	0.11931	0.216104	0.345104	0.820992	-0.16208	-0.0889219	0.0470369	0.0606532	-0.0429826	-0.160798	0.0566797	0.275106	0.0567904	0.237503	0.153589	0.231062	-0.0696544	0.827835	0.282732	0.0113531		-0.0194259	-0.00140392	0.190584	-0.000640007	-0.0825693	-0.0577955	0.54143	0.035176	0.131067	-0.0850703
	0.23	0.0138652	0.0493666	0.0247327	0.499049	0.192089	0.117865	0.0407406	0.0469177	0.0579118	0.131768	0.0572407	0.059171		0.23	-0.0209933	-0.0726396	-0.190963	0.109274	-0.195751	0.528531	0.0445719	0.134112	0.182823	-0.0330836	-0.0429826	-0.160798	-0.0544997	-0.0664048	-0.0700553	0.237503	-0.103232	0.0128368	-0.0696544	0.408609	-0.0162864	-0.255882		-0.0194259	-0.00140392	-0.00316586	-0.000640007	-0.0825693	-0.0577955	0.137338	0.271744	0.334654	-0.0850703
	0.24	0.0541612	0.0945544	0.0184662	0.407527	0.169726	-0.000899664	0.0415715	0.0874344	0.0274402	0.109256	0.0887359	0.0297782		0.24	-0.0209933	-0.212437	-0.190963	0.00244383	0.345104	0.382301	0.0445719	0.0225949	0.182823	0.4356	-0.0429826	-0.0288832	-0.388038	0.10435	-0.0700553	0.237503	0.153589	0.0128368	0.0281174	0.198996	-0.0162864	0.0113531		-0.0194259	-0.00140392	-0.00316586	-0.000640007	0.207847	-0.0577955	0.339384	-0.201392	-0.0725194	0.754656
	0.25	0.10574	0.0515147	-0.0610479	0.429785	0.149534	0.214478	0.0621439	0.0297221	0.0322784	0.113917	0.0767767	0.104814		0.25	-0.0209933	-0.352234	-0.0875387	0.00244383	-0.0605369	0.820992	-0.368732	-0.0889219	0.0470369	0.15439	-0.0429826	-0.0288832	-0.0544997	0.616616	0.0567904	0.329498	0.410411	0.12195	-0.0696544	0.513415	0.282732	0.144971		0.178718	-0.00140392	-0.00316586	-0.000640007	0.0626388	-0.0577955	0.137338	0.15346	0.131067	-0.0850703
	0.26	0.142199	-0.018696	0.0223869	0.503334	0.182183	0.0612131	0.0642184	0.0346052	0.0274681	0.150809	0.0776362	0.07577		0.26	-0.0209933	-0.0726396	-0.0875387	-0.104386	-0.0605369	1.11345	0.457875	-0.0889219	0.0470369	0.248127	-0.0429826	0.234946	0.279038	0.275106	-0.0700553	0.145508	0.667233	0.0128368	-0.0696544	0.303802	0.0833864	-0.122265		0.178718	-0.00140392	-0.00316586	-0.000640007	-0.0825693	-0.0577955	-0.0647075	-0.201392	0.131067	-0.0850703
	0.27	0.0642108	-0.0066314	0.0516534	0.546111	0.000513114	0.0799898	0.036995	0.0400961	0.0380616	0.123409	0.0487927	0.0491477		0.27	0.080974	-0.212437	0.0158854	-0.104386	0.0746768	-0.34885	0.0445719	-0.0889219	0.182823	0.15439	0.209953	0.234946	-0.0544997	0.445861	-0.0700553	0.145508	0.153589	0.12195	0.0281174	0.303802	0.0833864	0.0113531		-0.0194259	-0.00140392	-0.00316586	-0.000640007	-0.0825693	-0.0577955	0.339384	-0.0831082	-0.0725194	-0.0850703
	0.28	0.0361668	0.00949639	0.0230567	0.330336	0.0891947	0.133744	0.0673861	0.0499537	0.0257721	0.126784	0.0341282	0.0925632		0.28	-0.0209933	0.486548	-0.0875387	0.00244383	0.0746768	0.382301	-0.782035	-0.0889219	-0.0887489	-0.0330836	-0.0429826	-0.0288832	0.167859	-0.0664048	0.183636	0.513488	-0.360054	0.0128368	0.0281174	-0.115424	0.781096	-0.122265		-0.0194259	-0.00140392	-0.00316586	-0.000640007	-0.0825693	0.0658788	-0.266753	0.15346	0.334654	-0.0850703
	0.29	-0.00201445	0.00619689	-0.0113124	0.343541	0.00635095	-0.000436479	0.0294357	0.0269705	0.0144581	0.0969771	0.0400468	0.0267314		0.29	-0.0209933	-0.212437	0.0158854	-0.104386	-0.0605369	0.0898408	0.0445719	-0.0889219	-0.0887489	0.0606532	0.209953	-0.0288832	0.0566797	-0.0664048	0.0567904	0.329498	-0.360054	0.0128368	0.125889	-0.0106177	-0.0162864	0.0113531		-0.0194259	-0.00140392	-0.00316586	-0.000640007	0.207847	0.0658788	-0.0647075	0.035176	-0.0725194	-0.0850703
	0.3	0.0940978	-0.0123152	-0.0183212	0.512999	0.157945	-0.00144924	0.0575644	0.0222116	0.0248287	0.126289	0.0723849	0.0571278		0.3	-0.0209933	-0.212437	-0.190963	-0.104386	0.209891	0.674762	0.0445719	-0.0889219	-0.0887489	-0.0330836	0.0834854	-0.0288832	0.167859	0.275106	0.0567904	0.605483	-0.360054	0.0128368	-0.0696544	0.408609	0.183059	0.545824		-0.0194259	-0.00140392	-0.00316586	-0.000640007	0.0626388	-0.0577955	0.137338	-0.0831082	-0.0725194	-0.0850703
	0.31	0.920573	5.99171	0.745605	2.2458	7.10178	4.22678	0.43075	0.436275	0.42195	0.594736	0.74071	0.967426		0.31	4.15967	-0.212437	0.0158854	-0.104386	-0.0605369	0.0898408	-0.16208	0.0225949	-0.0887489	-0.0330836	0.209953	4.72004	0.279038	-0.23716	0.310482	4.19329	6.83095	0.0128368	0.0281174	-0.115424	0.382405	0.0113531		6.51932	7.087	3.67809	4.69957	8.3395	4.88918	7.0069	5.59453	6.64584	5.45712
	0.32	3.91163	4.98422	3.78133	5.35114	4.4587	5.45758	0.533508	1.00287	0.892212	0.631073	1.16176	0.728911		0.32	4.26163	3.42229	3.42888	3.95516	5.48322	0.528531	4.38426	5.48692	0.182823	2.49781	6.40688	8.14981	6.17154	9.15437	1.1984	5.7572	3.23545	3.72267	1.98355	1.03745	-0.0162864	5.6233		6.51932	3.865	3.67809	0.488965	5.14492	6.74429	0.54143	6.30424	5.22073	11.3352
	0.33	1.97647	0.432174	0.169735	1.06725	0.880305	-0.0732475	0.510598	0.494808	0.157703	0.387929	0.671473	0.0401434		0.33	-0.0209933	6.21823	7.77269	1.49807	0.750745	0.0898408	-0.368732	0.245628	3.03432	6.24728	4.25693	-0.160798	0.501397	-0.23716	2.46686	0.697478	0.410411	4.15912	0.0281174	2.50474	2.57521	0.81306		-0.0194259	-0.00140392	0.578085	-0.000640007	-0.0825693	-0.0577955	-0.266753	-0.556245	4.81356	-0.0850703
	0.34	0.0315699	-0.126387	-0.0940889	0.204452	-0.08567	0.00287793	0.0886173	0.0657819	0.0563546	0.125855	0.0804523	0.0706618		0.34	-0.0209933	0.626345	-0.190963	0.216104	-0.330964	0.0898408	-0.782035	-0.0889219	1.13332	-0.12682	-0.0429826	-0.160798	0.279038	-0.23716	-0.0700553	-0.0384815	-0.360054	0.12195	0.614748	0.303802	0.282732	-0.523118		-0.0194259	-0.00140392	-0.00316586	-0.000640007	-0.0825693	-0.0577955	-0.266753	-0.674529	-0.0725194	-0.0850703
	0.35	-0.101332	-0.126387	-0.0823328	0.00946458	-0.106029	-0.0252706	0.0313905	0.0657819	0.0458375	0.0734486	0.0706076	0.0462786		0.35	-0.0209933	-0.352234	-0.0875387	0.00244383	-0.195751	-0.34885	-0.16208	-0.0889219	-0.0887489	-0.12682	-0.0429826	-0.160798	0.167859	-0.23716	-0.0700553	-0.0384815	-0.103232	-0.0962759	0.0281174	0.198996	-0.0162864	-0.3895		-0.0194259	-0.00140392	-0.00316586	-0.000640007	-0.0825693	-0.0577955	-0.266753	-0.674529	-0.0725194	-0.0850703
	0.36	-0.133818	-0.11402	-0.0421262	0.111935	-0.099499	-0.0207275	0.0409793	0.068328	0.0239461	0.0824204	0.0705766	0.0205755		0.36	-0.0209933	-0.212437	-0.190963	0.00244383	-0.330964	-0.0563894	-0.782035	-0.0889219	-0.0887489	-0.12682	-0.0429826	-0.160798	0.167859	-0.23716	-0.0700553	-0.0384815	-0.360054	0.12195	-0.0696544	-0.220231	-0.0162864	-0.122265		-0.0194259	-0.00140392	-0.00316586	-0.000640007	-0.0825693	0.0658788	-0.266753	-0.674529	-0.0725194	-0.0850703
	0.37	-0.0621509	-0.0150076	-0.0695416	0.0921936	-0.11402	0.066978	0.0496007	0.0213153	0.0313082	0.0709632	0.068328	0.0492635		0.37	0.080974	-0.352234	-0.190963	0.00244383	-0.330964	0.0898408	0.251224	-0.0889219	-0.224535	-0.12682	-0.0429826	-0.160798	0.612576	-0.23716	-0.0700553	-0.0384815	-0.360054	-0.0962759	0.0281174	0.0941889	0.183059	-0.3895		-0.0194259	-0.00140392	-0.00316586	-0.000640007	-0.0825693	-0.0577955	0.137338	0.035176	-0.0725194	-0.0850703
	0.38	-0.0787177	0.173266	0.013235	0.0764205	0.00535108	-0.00894882	0.0386083	0.118452	0.0355307	0.0527503	0.0246703	0.0435123		0.38	-0.0209933	-0.352234	-0.190963	-0.104386	-0.330964	-0.20262	0.0445719	-0.0889219	0.0470369	-0.12682	0.0834854	-0.0288832	0.390218	-0.23716	-0.0700553	-0.0384815	-0.360054	-0.0962759	-0.0696544	0.0941889	0.183059	-0.255882		-0.0194259	-0.00140392	-0.00316586	-0.000640007	0.207847	0.0658788	0.54143	1.09973	-0.0725194	-0.0850703
	0.39	-0.0627602	0.138253	0.00198372	0.0574718	0.0594152	-0.0120768	0.0402025	0.158574	0.0294939	0.0437148	0.10302	0.0255572		0.39	-0.0209933	-0.352234	-0.190963	0.109274	-0.330964	0.236071	0.0445719	-0.0889219	-0.224535	-0.0330836	0.0834854	0.103031	-0.165679	0.10435	-0.0700553	-0.0384815	-0.360054	-0.0962759	0.0281174	-0.0106177	0.282732	-0.3895		-0.0194259	-0.00140392	-0.00316586	-0.000640007	-0.0825693	-0.0577955	1.55166	0.15346	-0.0725194	-0.0850703
	0.4	-0.108782	0.0983828	0.0341635	0.0506406	0.0339231	-0.0327584	0.0318557	0.117634	0.0411925	0.0432099	0.0406501	0.0307006		0.4	-0.0209933	-0.352234	-0.190963	0.00244383	-0.330964	-0.34885	0.0445719	-0.0889219	-0.0887489	-0.12682	-0.0429826	-0.160798	-0.165679	-0.0664048	-0.0700553	-0.0384815	-0.360054	-0.0962759	-0.0696544	-0.115424	0.282732	0.0113531		-0.0194259	-0.00140392	-0.00316586	-0.000640007	-0.0825693	0.0658788	1.14757	0.035176	-0.0725194	-0.0850703
	0.41	-0.0834131	0.103307	-0.0120547	0.0523191	0.153193	0.0653044	0.050017	0.164221	0.0540777	0.050305	0.126645	0.035502		0.41	-0.0209933	-0.212437	-0.190963	-0.104386	0.345104	-0.34885	-0.782035	-0.0889219	-0.224535	0.0606532	-0.0429826	0.103031	-0.165679	0.10435	-0.0700553	-0.0384815	-0.360054	0.12195	-0.0696544	-0.0106177	0.282732	-0.122265		-0.0194259	-0.00140392	-0.00316586	-0.000640007	-0.0825693	0.0658788	1.55166	-0.319676	-0.0725194	-0.0850703
	0.42	0.000661493	0.0444527	-0.0241036	0.0234323	0.0250614	-0.0352313	0.0657281	0.0407429	0.033362	0.0469502	0.0856833	0.0287251		0.42	-0.0209933	-0.352234	-0.190963	-0.104386	-0.195751	0.0898408	0.664527	-0.0889219	-0.224535	0.0606532	0.209953	-0.0288832	-0.276858	0.958126	0.0567904	0.145508	-0.360054	-0.0962759	0.0281174	-0.220231	0.0833864	-0.122265		-0.0194259	-0.00140392	-0.00316586	-0.000640007	0.0626388	0.189553	0.339384	0.035176	-0.0725194	-0.0850703
	0.43	0.0349001	0.0876136	-0.0196701	0.125878	0.0694171	-0.0188164	0.0407554	0.0692104	0.0267436	0.0690125	0.0626957	0.0125676		0.43	0.182941	-0.352234	-0.0875387	0.00244383	0.0746768	0.0898408	0.0445719	-0.0889219	0.0470369	0.15439	0.0834854	-0.160798	0.279038	0.445861	-0.0700553	-0.0384815	0.410411	0.0128368	0.125889	-0.115424	-0.0162864	-0.255882		-0.0194259	-0.00140392	-0.00316586	-0.000640007	-0.0825693	-0.0577955	0.54143	0.15346	-0.0725194	0.418765
	0.44	-0.0194231	0.0698442	-0.0323045	0.110315	0.100562	-0.0502085	0.0346621	0.0518756	0.0468559	0.047454	0.0653372	0.0285406		0.44	0.182941	-0.212437	-0.0875387	0.00244383	-0.0605369	0.0898408	-0.16208	-0.0889219	-0.0887489	-0.0330836	-0.0429826	-0.160798	0.390218	-0.0664048	-0.0700553	-0.0384815	0.410411	-0.0962759	-0.0696544	-0.220231	-0.0162864	0.0113531		-0.0194259	-0.00140392	-0.00316586	-0.000640007	-0.0825693	0.0658788	0.339384	0.390028	-0.0725194	0.0828749
	0.45	0.00183974	0.0289324	-0.0162508	0.118182	0.137973	0.0293586	0.0351252	0.0614851	0.0101914	0.0536495	0.108039	0.0306659		0.45	-0.0209933	-0.352234	0.11931	0.00244383	-0.0605369	-0.0563894	-0.368732	-0.0889219	-0.0887489	-0.12682	0.209953	-0.0288832	0.279038	0.10435	0.0567904	0.145508	0.153589	-0.0962759	-0.0696544	0.198996	-0.0162864	0.144971		-0.0194259	-0.00140392	-0.00316586	-0.000640007	0.207847	-0.0577955	0.137338	-0.319676	-0.0725194	0.418765
	0.46	0.0245028	0.0956417	0.0336416	0.105639	0.127443	0.0961077	0.0536442	0.0660667	0.0202058	0.0417106	0.110182	0.0739111		0.46	-0.0209933	-0.352234	0.222734	-0.104386	0.480318	-0.0563894	0.0445719	-0.0889219	-0.0887489	-0.0330836	0.0834854	-0.0288832	-0.0544997	-0.0664048	-0.0700553	-0.0384815	0.924055	0.0128368	0.0281174	-0.115424	-0.0162864	-0.122265		0.178718	-0.00140392	-0.00316586	-0.000640007	-0.0825693	-0.0577955	0.137338	0.271744	-0.0725194	0.586711
	0.47	0.0518925	0.00765326	-0.0315621	0.0511445	0.00987258	-0.0101884	0.0465598	0.0287016	0.0208153	0.0463574	0.0362757	0.0273424		0.47	-0.0209933	-0.0726396	0.222734	0.216104	0.0746768	-0.0563894	0.871179	-0.0889219	-0.0887489	0.15439	-0.0429826	0.103031	-0.165679	-0.23716	-0.0700553	-0.0384815	0.153589	0.0128368	0.125889	0.0941889	-0.0162864	0.0113531		0.178718	-0.00140392	-0.00316586	-0.000640007	0.0626388	-0.0577955	-0.0647075	-0.0831082	0.131067	-0.0850703
	0.48	-0.0195872	-0.00238297	-0.0208412	0.083178	-0.0472192	-0.0433862	0.036946	0.0467644	0.012642	0.0329	0.0436952	0.0271996		0.48	-0.0209933	-0.212437	0.326158	-0.104386	-0.195751	-0.0563894	-0.16208	0.0225949	-0.0887489	-0.0330836	-0.0429826	-0.0288832	0.279038	-0.23716	-0.0700553	0.145508	-0.360054	0.12195	-0.0696544	0.0941889	-0.0162864	0.278589		-0.0194259	-0.00140392	-0.00316586	-0.000640007	0.0626388	-0.0577955	0.137338	-0.319676	-0.0725194	0.25082
	0.49	-0.0165935	0.065853	0.00261482	0.078725	0.0281362	0.0211208	0.0266793	0.0620305	0.0396654	0.0341175	0.0245575	0.0369336		0.49	-0.0209933	-0.0726396	0.11931	0.00244383	-0.0605369	0.0898408	-0.16208	-0.0889219	0.182823	-0.0330836	-0.0429826	-0.160798	-0.276858	-0.0664048	-0.0700553	-0.0384815	-0.103232	0.0128368	0.125889	0.303802	-0.0162864	0.0113531		-0.0194259	-0.00140392	-0.00316586	-0.000640007	-0.0825693	-0.0577955	0.54143	0.271744	-0.0725194	0.0828749
	0.5	-0.0111109	0.0568658	-0.00331335	0.0576999	0.0905878	-0.00119688	0.0361311	0.0397345	0.0155385	0.0322605	0.0614813	0.0247815		0.5	-0.0209933	0.486548	0.11931	0.00244383	-0.0605369	-0.20262	0.251224	0.0225949	0.0470369	0.0606532	-0.0429826	-0.160798	-0.165679	0.10435	-0.0700553	-0.0384815	-0.103232	0.0128368	-0.0696544	-0.0106177	-0.0162864	-0.3895		0.178718	-0.00140392	-0.00316586	-0.000640007	0.0626388	0.0658788	0.339384	-0.0831082	-0.0725194	0.0828749
	0.51	-0.0297074	-0.0312209	-0.00791397	0.0834022	-0.0443482	0.000714233	0.0298703	0.0348016	0.0262211	0.0407652	0.0224173	0.00800485		0.51	-0.0209933	-0.0726396	0.11931	0.109274	-0.330964	0.0898408	-0.16208	-0.0889219	0.0470369	0.0606532	0.0834854	0.103031	-0.165679	0.10435	-0.0700553	0.0535134	-0.360054	-0.0962759	-0.0696544	-0.115424	-0.0162864	0.144971		-0.0194259	-0.00140392	-0.00316586	-0.000640007	-0.0825693	0.0658788	-0.266753	0.15346	-0.0725194	-0.0850703
	0.52	0.0549211	0.0782489	0.0275111	0.112207	0.036882	0.0561907	0.0415583	0.0433963	0.0282309	0.0459728	0.0467789	0.0272385		0.52	-0.0209933	-0.0726396	0.0158854	0.536595	-0.195751	-0.20262	0.251224	0.134112	-0.224535	-0.0330836	-0.0429826	0.103031	0.167859	0.445861	-0.0700553	-0.0384815	0.153589	0.12195	0.223661	0.0941889	-0.0162864	-0.122265		0.178718	-0.00140392	-0.00316586	-0.000640007	0.207847	0.0658788	0.339384	0.15346	-0.0725194	-0.0850703
	0.53	-0.0241541	0.0058901	-0.0419693	0.112643	0.0175645	-0.0260414	0.0362514	0.0261162	0.0413879	0.0345515	0.0390694	0.0332622		0.53	-0.0209933	-0.352234	-0.190963	0.00244383	0.209891	-0.0563894	-0.16208	0.0225949	0.0470369	-0.0330836	-0.0429826	-0.0288832	0.390218	-0.23716	-0.0700553	-0.0384815	0.153589	-0.0962759	-0.0696544	-0.220231	-0.0162864	0.278589		-0.0194259	-0.00140392	-0.00316586	-0.000640007	-0.0825693	0.0658788	0.137338	-0.0831082	0.131067	-0.0850703
	0.54	-0.00748513	0.0114004	-0.0300773	0.0817426	-0.0465016	0.00193476	0.0353815	0.0379667	0.0349996	0.0419266	0.0228924	0.0364999		0.54	0.080974	-0.0726396	-0.190963	0.00244383	-0.0605369	0.0898408	0.251224	-0.0889219	-0.0887489	-0.12682	-0.0429826	0.103031	-0.0544997	-0.0664048	-0.0700553	0.237503	0.410411	-0.0962759	-0.0696544	0.0941889	-0.0162864	-0.3895		-0.0194259	-0.00140392	-0.00316586	0.097281	0.0626388	0.0658788	-0.0647075	-0.201392	-0.0725194	0.25082
	0.55	-0.0101253	-0.00886294	0.00997256	0.000856794	0.0187184	-0.0583634	0.0325536	0.0228768	0.0193377	0.0392403	0.0438212	0.0265904		0.55	-0.0209933	-0.352234	0.222734	-0.104386	0.209891	0.0898408	-0.16208	0.245628	-0.0887489	0.15439	-0.0429826	-0.0288832	-0.165679	-0.23716	0.0567904	0.0535134	0.153589	0.0128368	-0.0696544	-0.0106177	-0.0162864	-0.122265		-0.0194259	-0.00140392	-0.00316586	-0.000640007	0.0626388	-0.0577955	-0.0647075	0.15346	-0.0725194	-0.0850703
	0.56	0.0208325	-0.0435883	-0.0315621	0.0704697	0.0204109	0.0220629	0.0288244	0.0331246	0.0208153	0.0445855	0.0246468	0.039969		0.56	0.080974	-0.212437	0.11931	0.109274	-0.0605369	-0.0563894	0.457875	0.0225949	0.0470369	-0.0330836	-0.0429826	-0.0288832	0.167859	0.10435	-0.0700553	0.0535134	-0.103232	0.12195	-0.0696544	-0.0106177	-0.0162864	-0.122265		-0.0194259	-0.00140392	-0.00316586	-0.000640007	-0.0825693	-0.0577955	-0.266753	0.15346	-0.0725194	-0.0850703
	0.57	-0.0749421	0.0144037	-0.0363437	0.115395	-0.0138874	0.0434841	0.0319605	0.0550674	0.0232977	0.0432509	0.0373767	0.0301767		0.57	-0.0209933	-0.352234	-0.0875387	-0.104386	-0.195751	-0.0563894	-0.575383	-0.0889219	-0.0887489	-0.12682	-0.0429826	-0.0288832	-0.0544997	0.10435	-0.0700553	-0.0384815	0.153589	0.0128368	0.0281174	-0.0106177	-0.0162864	0.0113531		0.178718	-0.00140392	-0.00316586	-0.000640007	0.0626388	-0.0577955	-0.266753	0.390028	-0.0725194	-0.0850703
	0.58	0.0192261	-0.082377	0.0169471	0.018475	-0.003137	0.048592	0.0458188	0.0639715	0.0211992	0.0292716	0.052266	0.0792931		0.58	-0.0209933	-0.352234	0.11931	0.00244383	0.615532	-0.0563894	0.251224	-0.0889219	-0.224535	0.15439	-0.0429826	-0.0288832	-0.165679	0.10435	-0.0700553	0.0535134	0.410411	0.12195	0.0281174	-0.115424	-0.0162864	-0.255882		0.178718	-0.00140392	-0.00316586	-0.000640007	-0.0825693	0.0658788	-0.266753	-0.556245	-0.0725194	-0.0850703
	0.59	-0.0313787	-0.0527244	-0.0149019	0.047356	-0.0314417	-0.0476425	0.0260244	0.0279713	0.0353197	0.0494424	0.0407205	0.0220417		0.59	0.080974	-0.0726396	-0.0875387	-0.104386	-0.0605369	-0.0563894	-0.368732	-0.0889219	0.0470369	-0.0330836	-0.0429826	-0.0288832	0.0566797	0.10435	-0.0700553	-0.0384815	-0.103232	-0.0962759	0.125889	-0.115424	-0.0162864	0.278589		-0.0194259	-0.00140392	-0.00316586	-0.000640007	0.0626388	-0.0577955	-0.266753	-0.0831082	-0.0725194	-0.0850703
	0.6	-1.31315e-06	0.0178638	-0.017286	0.0758552	-0.0172391	-0.0113166	0.0491932	0.0466881	0.009171	0.0252375	0.04245	0.0251029		0.6	-0.0209933	-0.352234	0.11931	0.109274	-0.195751	-0.0563894	-0.575383	-0.0889219	-0.0887489	0.15439	-0.0429826	-0.160798	0.279038	0.275106	-0.0700553	-0.0384815	-0.103232	0.12195	-0.0696544	0.408609	-0.0162864	0.412207		-0.0194259	-0.00140392	-0.00316586	-0.000640007	0.0626388	-0.0577955	-0.0647075	-0.0831082	-0.0725194	0.418765
	0.61	-0.0008923	0.136372	0.0598614	0.137878	-0.0385103	-0.0437439	0.039752	0.0705808	0.030176	0.0612057	0.0268491	0.0440721		0.61	-0.0209933	-0.212437	0.222734	-0.104386	0.0746768	-0.20262	0.251224	0.0225949	-0.224535	-0.12682	0.0834854	0.103031	0.0566797	0.10435	0.183636	0.0535134	0.410411	-0.0962759	0.0281174	-0.220231	-0.0162864	-0.3895		-0.0194259	-0.00140392	-0.00316586	-0.000640007	0.0626388	-0.0577955	0.339384	0.626597	0.334654	0.0828749
	0.62	-0.0713343	-0.0825258	0.0172742	0.123297	-0.0241014	0.14709	0.0278584	0.0409519	0.03803	0.0507988	0.0309779	0.0806394		0.62	-0.0209933	0.0671574	-0.0875387	-0.104386	-0.0605369	-0.0563894	0.251224	-0.0889219	-0.0887489	-0.0330836	-0.0429826	-0.0288832	-0.388038	-0.23716	-0.0700553	-0.0384815	-0.360054	-0.0962759	-0.0696544	-0.0106177	-0.0162864	0.0113531		-0.0194259	-0.00140392	-0.00316586	-0.000640007	-0.0825693	-0.0577955	-0.0647075	-0.437961	-0.0725194	-0.0850703
	0.63	-0.0629135	-0.0785346	-0.018478	0.142804	0.0035045	0.0197884	0.0297565	0.0388326	0.0132421	0.0404794	0.023277	0.0318774		0.63	0.182941	-0.0726396	-0.190963	-0.104386	-0.330964	-0.20262	-0.16208	-0.0889219	0.0470369	-0.12682	-0.0429826	-0.0288832	-0.0544997	0.10435	0.0567904	-0.0384815	0.153589	-0.0962759	0.0281174	-0.0106177	-0.0162864	-0.3895		-0.0194259	-0.00140392	-0.00316586	-0.000640007	-0.0825693	0.0658788	-0.266753	-0.319676	-0.0725194	-0.0850703
	0.64	-0.0085995	0.0242481	-0.0206844	0.0893655	-0.0241436	-0.000711266	0.0342791	0.0272762	0.0282685	0.0461462	0.0286243	0.0308197		0.64	0.080974	-0.212437	-0.0875387	-0.104386	-0.195751	0.236071	0.457875	-0.0889219	0.0470369	0.0606532	-0.0429826	-0.160798	0.0566797	-0.23716	-0.0700553	-0.0384815	0.153589	0.0128368	-0.0696544	-0.115424	-0.0162864	0.144971		-0.0194259	-0.00140392	-0.00316586	-0.000640007	0.0626388	0.189553	0.137338	0.035176	-0.0725194	-0.0850703
	0.65	-0.033678	0.0486067	-0.018478	0.0305143	-0.0346731	-0.0341737	0.0317338	0.0500385	0.0132421	0.0335868	0.0160261	0.0336143		0.65	-0.0209933	-0.0726396	0.222734	0.109274	-0.0605369	-0.0563894	0.251224	-0.0889219	-0.0887489	-0.0330836	-0.0429826	-0.160798	0.167859	0.10435	0.0567904	-0.0384815	-0.360054	-0.0962759	-0.0696544	-0.325037	-0.0162864	-0.122265		-0.0194259	-0.00140392	-0.00316586	-0.000640007	0.0626388	-0.0577955	0.339384	-0.0831082	0.334654	-0.0850703
	0.66	-0.0395852	-0.00205551	-0.0160939	0.0676525	-0.0132975	0.000532539	0.0275997	0.0355303	0.0210115	0.0521867	0.0430676	0.030562		0.66	0.080974	-0.0726396	0.222734	-0.104386	-0.195751	-0.34885	-0.16208	-0.0889219	-0.0887489	-0.12682	-0.0429826	-0.160798	0.0566797	0.10435	-0.0700553	-0.0384815	-0.103232	0.12195	0.0281174	-0.0106177	-0.0162864	0.144971		0.178718	-0.00140392	-0.00316586	-0.000640007	-0.0825693	-0.0577955	0.137338	-0.201392	-0.0725194	0.0828749
	0.67	0.010764	0.0170676	0.0513713	0.0593465	-0.0672452	-0.0272583	0.0388634	0.0442306	0.0313996	0.034288	0.0249197	0.0422667		0.67	0.080974	-0.212437	-0.0875387	-0.104386	-0.0605369	0.528531	-0.16208	-0.0889219	-0.0887489	-0.0330836	-0.0429826	-0.160798	0.167859	0.275106	-0.0700553	-0.0384815	0.153589	0.0128368	0.125889	-0.220231	-0.0162864	0.278589		-0.0194259	-0.00140392	-0.00316586	-0.000640007	-0.0825693	-0.0577955	-0.0647075	0.390028	-0.0725194	0.0828749
	0.68	-0.0687561	0.0186236	0.00622618	0.0706804	0.00484897	0.0113196	0.0321514	0.0608007	0.0171749	0.0455497	0.0470231	0.0353392		0.68	-0.0209933	-0.212437	-0.0875387	-0.104386	0.0746768	-0.20262	-0.575383	-0.0889219	-0.0887489	-0.12682	-0.0429826	0.234946	-0.0544997	-0.0664048	-0.0700553	-0.0384815	-0.103232	0.0128368	-0.0696544	-0.0106177	-0.0162864	0.144971		-0.0194259	-0.00140392	-0.00316586	-0.000640007	-0.0825693	-0.0577955	-0.266753	0.271744	-0.0725194	0.418765
	0.69	-0.0514007	-0.027832	-0.000379499	0.139403	-0.0352122	0.042067	0.0234401	0.0529027	0.03463	0.0555956	0.0133622	0.0279189		0.69	-0.0209933	0.0671574	-0.0875387	-0.104386	-0.0605369	-0.20262	0.251224	-0.0889219	-0.224535	-0.0330836	-0.0429826	0.103031	-0.0544997	0.10435	-0.0700553	-0.0384815	-0.103232	-0.0962759	-0.0696544	-0.220231	-0.0162864	-0.122265		0.178718	-0.00140392	-0.00316586	-0.000640007	0.0626388	-0.0577955	-0.0647075	-0.437961	0.131067	-0.0850703
	0.7	0.0147157	0.00311953	-0.0164637	-0.048866	-0.0265279	-0.00278164	0.060515	0.0443439	0.0430042	0.0489655	0.0472352	0.0310927		0.7	-0.0209933	-0.352234	-0.0875387	0.322935	0.209891	0.236071	-0.368732	0.0225949	-0.224535	0.15439	0.0834854	0.234946	-0.388038	-0.0664048	-0.0700553	0.0535134	0.924055	0.0128368	-0.0696544	-0.0106177	-0.0162864	-0.255882		-0.0194259	-0.00140392	-0.00316586	-0.000640007	0.0626388	-0.0577955	-0.266753	0.271744	0.131067	-0.0850703
	0.71	-0.0484675	0.0411431	-0.00499031	0.0398468	-0.0403569	-0.0391075	0.0255058	0.0582206	0.0309302	0.0287725	0.0303548	0.0200499		0.71	-0.0209933	-0.212437	-0.0875387	-0.104386	-0.0605369	0.0898408	0.0445719	-0.0889219	-0.0887489	-0.12682	0.0834854	0.103031	0.279038	-0.23716	-0.0700553	-0.0384815	-0.103232	-0.0962759	0.0281174	-0.220231	-0.0162864	-0.122265		-0.0194259	-0.00140392	-0.00316586	-0.000640007	0.207847	-0.0577955	-0.0647075	0.508313	-0.0725194	-0.0850703
	0.72	-0.0199218	-0.00264014	0.0389183	0.0941636	-0.0634747	-0.028409	0.0503854	0.0221292	0.0206775	0.0484999	0.0553189	0.0457919		0.72	-0.0209933	-0.352234	-0.0875387	0.00244383	0.209891	-0.34885	0.664527	-0.0889219	-0.0887489	-0.12682	-0.0429826	0.234946	-0.276858	-0.23716	-0.0700553	-0.0384815	-0.103232	0.12195	-0.0696544	-0.115424	-0.0162864	0.412207		-0.0194259	-0.00140392	-0.00316586	-0.000640007	-0.0825693	0.0658788	0.137338	0.035176	-0.0725194	-0.0850703
	0.73	0.0424645	-0.00487168	-0.00928473	0.112055	-0.0117762	0.0367429	0.0365881	0.0429359	0.0483883	0.0380862	0.0296617	0.0425998		0.73	0.080974	-0.212437	0.0158854	-0.104386	0.209891	0.236071	-0.16208	-0.0889219	0.182823	-0.0330836	-0.0429826	0.103031	0.167859	0.10435	-0.0700553	0.145508	0.153589	-0.0962759	-0.0696544	-0.115424	-0.0162864	0.545824		-0.0194259	-0.00140392	-0.00316586	-0.000640007	0.0626388	0.0658788	-0.266753	0.271744	-0.0725194	-0.0850703
	0.74	-0.0286366	-0.0705434	-0.00449471	0.126782	-0.0443482	0.0353276	0.040659	0.0419722	0.0192463	0.0372255	0.0224173	0.0276242		0.74	-0.0209933	-0.352234	-0.0875387	0.216104	-0.330964	0.236071	-0.368732	-0.0889219	-0.0887489	0.15439	0.0834854	-0.0288832	-0.0544997	-0.23716	-0.0700553	-0.0384815	0.410411	0.12195	-0.0696544	-0.0106177	-0.0162864	0.0113531		-0.0194259	-0.00140392	-0.00316586	-0.000640007	-0.0825693	-0.0577955	-0.266753	-0.319676	0.131067	-0.0850703
	0.75	-0.0416175	-0.0706974	0.0395809	0.0833561	0.0770146	-0.0102814	0.0462367	0.0297102	0.0504532	0.0355773	0.0721323	0.0186347		0.75	-0.0209933	-0.352234	0.0158854	0.00244383	-0.330964	-0.20262	0.664527	-0.0889219	0.0470369	-0.0330836	-0.0429826	0.234946	-0.0544997	-0.0664048	-0.0700553	-0.0384815	-0.103232	0.12195	0.0281174	-0.220231	-0.0162864	-0.3895		-0.0194259	-0.00140392	-0.00316586	-0.000640007	-0.0825693	-0.0577955	-0.0647075	-0.319676	-0.0725194	-0.0850703
	0.76	-0.0730043	-0.0554168	-0.0620831	0.0444445	-0.00886294	-0.0112235	0.0323138	0.026818	0.0437986	0.0355792	0.0228768	0.0260427		0.76	0.080974	-0.212437	-0.190963	-0.104386	-0.0605369	-0.34885	-0.16208	-0.0889219	0.182823	-0.0330836	0.209953	0.103031	0.0566797	-0.23716	-0.0700553	-0.0384815	-0.103232	-0.0962759	0.0281174	-0.115424	-0.0162864	-0.3895		-0.0194259	-0.00140392	-0.00316586	-0.000640007	-0.0825693	-0.0577955	-0.266753	0.035176	-0.0725194	-0.0850703
	0.77	-0.021757	-0.0123152	-0.0140236	0.102113	-0.0144686	-0.00885572	0.027875	0.0222116	0.0230461	0.0469506	0.0230263	0.0212545		0.77	0.080974	-0.212437	0.0158854	-0.104386	-0.330964	-0.0563894	-0.16208	-0.0889219	0.318609	-0.0330836	-0.0429826	0.103031	0.0566797	-0.0664048	0.0567904	0.0535134	-0.103232	0.12195	-0.0696544	-0.0106177	-0.0162864	0.0113531		-0.0194259	-0.00140392	-0.00316586	-0.000640007	0.0626388	-0.0577955	0.137338	-0.0831082	-0.0725194	-0.0850703
	0.78	0.0599509	-0.0199315	0.0241127	0.0694564	-0.0116221	-0.0338989	0.0529731	0.0518921	0.0209031	0.0638199	0.0291479	0.0250487		0.78	-0.0209933	0.206954	0.222734	-0.104386	-0.195751	0.382301	0.251224	-0.0889219	-0.224535	0.341864	-0.0429826	-0.160798	0.0566797	0.445861	0.0567904	-0.0384815	-0.360054	-0.0962759	-0.0696544	0.0941889	-0.0162864	0.679442		-0.0194259	-0.00140392	-0.00316586	-0.000640007	-0.0825693	-0.0577955	-0.266753	0.390028	-0.0725194	-0.0850703
	0.79	-0.0442375	-0.0548777	-0.0230685	0.0270528	-0.0468865	0.0324866	0.0313351	0.0282827	0.0230431	0.0374635	0.0318057	0.0264585		0.79	-0.0209933	NaN	-0.0875387	0.00244383	-0.0605369	0.382301	-0.16208	-0.0889219	0.0470369	-0.12682	-0.0429826	-0.0288832	-0.165679	0.10435	-0.0700553	-0.0384815	-0.103232	0.12195	-0.0696544	-0.115424	-0.0162864	-0.3895		-0.0194259	-0.00140392	-0.00316586	-0.000640007	-0.0825693	0.0658788	-0.266753	-0.0831082	-0.0725194	-0.0850703
	0.8	0.043238	-0.0462444	-0.0173006	0.0925838	0.0309489	-0.0210023	0.043057	0.0639473	0.0399936	0.0508024	0.0316646	0.0253237		0.8	-0.0209933	NaN	0.429582	0.00244383	-0.0605369	-0.0563894	0.0445719	-0.0889219	0.182823	0.15439	-0.0429826	0.234946	0.0566797	-0.0664048	-0.0700553	-0.0384815	0.667233	-0.0962759	-0.0696544	-0.115424	-0.0162864	-0.122265		-0.0194259	-0.00140392	-0.00316586	-0.000640007	0.0626388	-0.0577955	-0.0647075	-0.556245	-0.0725194	0.25082
	0.81	0.0274477	-0.0382036	0.0351714	0.0914259	0.0254859	0.0333148	0.0379098	0.0369528	0.0357889	0.0459914	0.0668133	0.0563268		0.81	-0.0209933	NaN	0.0158854	0.109274	-0.0605369	-0.34885	-0.16208	-0.0889219	0.0470369	0.0606532	-0.0429826	0.103031	0.279038	0.10435	-0.0700553	-0.0384815	0.153589	0.231062	-0.0696544	-0.220231	0.183059	0.412207		-0.0194259	-0.00140392	-0.00316586	-0.000640007	0.207847	-0.0577955	-0.266753	-0.0831082	-0.0725194	-0.0850703
	0.82	0.00471716	-0.0554168	-0.0417879	0.166909	-0.00551119	0.00848882	0.0333901	0.026818	0.0232204	0.0589666	0.0270915	0.0216003		0.82	-0.0209933	NaN	0.0158854	0.00244383	-0.195751	-0.0563894	0.251224	-0.0889219	-0.224535	0.0606532	-0.0429826	-0.160798	-0.0544997	0.275106	-0.0700553	-0.0384815	0.410411	0.12195	-0.0696544	-0.0106177	-0.0162864	0.0113531		-0.0194259	-0.00140392	-0.00316586	-0.000640007	-0.0825693	-0.0577955	-0.266753	0.035176	-0.0725194	-0.0850703
	0.83	-0.104083	0.0843576	-0.0196701	0.0353962	0.0279575	-0.00223207	0.0375933	0.0617527	0.0267436	0.036084	0.03642	0.0171947		0.83	0.080974	NaN	0.11931	0.00244383	0.0746768	-0.20262	-0.368732	-0.0889219	-0.224535	0.0606532	0.0834854	-0.160798	-0.499217	-0.23716	-0.0700553	0.0535134	-0.360054	-0.0962759	-0.0696544	-0.0106177	-0.0162864	-0.255882		-0.0194259	-0.00140392	-0.00316586	-0.000640007	-0.0825693	-0.0577955	0.137338	0.15346	0.131067	0.586711
	0.84	0.0121803	-0.0408959	0.0191182	0.00672238	-0.0159039	0.0614962	0.0346911	0.0290248	0.0418701	0.0455574	0.0564625	0.0481699		0.84	-0.0209933	NaN	-0.0875387	0.216104	0.209891	-0.20262	0.251224	-0.0889219	0.0470369	-0.0330836	0.0834854	-0.0288832	-0.165679	-0.0664048	-0.0700553	-0.0384815	0.410411	-0.0962759	0.0281174	-0.220231	-0.0162864	0.144971		-0.0194259	-0.00140392	-0.00316586	-0.000640007	0.0626388	-0.0577955	-0.266753	0.035176	-0.0725194	-0.0850703
	0.85	-0.0342919	-0.0543387	-0.0183212	0.0935888	-0.0943542	0.0307384	0.0308068	0.0391327	0.0248287	0.0529318	0.0524523	0.0549367		0.85	-0.0209933	NaN	-0.190963	0.216104	0.209891	-0.0563894	0.0445719	-0.0889219	-0.0887489	-0.12682	-0.0429826	0.103031	0.167859	-0.0664048	-0.0700553	-0.0384815	-0.103232	-0.0962759	0.125889	-0.325037	-0.0162864	-0.255882		-0.0194259	-0.00140392	-0.00316586	-0.000640007	-0.0825693	0.189553	-0.266753	-0.201392	-0.0725194	-0.0850703
	0.86	0.0236185	-0.0513224	-0.039763	0.0579279	-0.00756408	-0.0117306	0.03903	0.0393554	0.0199996	0.0479591	0.052361	0.0602197		0.86	-0.0209933	NaN	-0.190963	0.109274	-0.0605369	-0.0563894	0.457875	-0.0889219	-0.0887489	0.15439	-0.0429826	0.36686	-0.276858	0.275106	0.0567904	-0.0384815	0.153589	0.0128368	0.0281174	-0.115424	-0.0162864	-0.122265		-0.0194259	-0.00140392	0.190584	-0.000640007	-0.0825693	-0.0577955	-0.0647075	-0.319676	-0.0725194	-0.0850703
	0.87	-0.00447131	-0.0548777	0.00726137	0.0706331	0.0601692	-0.0357047	0.0412467	0.0282827	0.0302223	0.0443889	0.043793	0.0277517		0.87	-0.0209933	NaN	-0.0875387	0.216104	-0.195751	-0.0563894	0.457875	0.0225949	-0.224535	-0.0330836	0.0834854	-0.160798	0.390218	-0.0664048	-0.0700553	-0.0384815	-0.360054	-0.0962759	0.0281174	-0.0106177	-0.0162864	0.144971		-0.0194259	-0.00140392	-0.00316586	-0.000640007	-0.0825693	0.0658788	-0.266753	-0.0831082	-0.0725194	-0.0850703
	0.88	-0.0789608	0.0187851	0.0307174	0.0631557	-0.0340171	-0.00915316	0.0397904	0.0621074	0.0199456	0.0472714	0.0373305	0.0370014		0.88	-0.0209933	NaN	-0.190963	-0.104386	0.0746768	0.382301	-0.575383	-0.0889219	-0.0887489	-0.12682	-0.0429826	-0.160798	-0.0544997	-0.0664048	-0.0700553	-0.0384815	-0.103232	0.0128368	0.125889	-0.115424	-0.0162864	-0.3895		-0.0194259	-0.00140392	-0.00316586	-0.000640007	0.0626388	0.0658788	-0.266753	0.508313	-0.0725194	-0.0850703
	0.89	-0.0171512	0.0182461	0.0690458	0.0334537	-0.0030251	-0.0155953	0.027306	0.0730754	0.0457594	0.033919	0.0263753	0.0101527		0.89	0.182941	NaN	0.0158854	0.109274	-0.0605369	-0.20262	0.0445719	-0.0889219	-0.0887489	0.15439	-0.0429826	-0.0288832	0.167859	-0.0664048	-0.0700553	0.0535134	-0.360054	0.0128368	0.0281174	-0.115424	-0.0162864	0.0113531		-0.0194259	-0.00140392	-0.00316586	-0.000640007	0.0626388	-0.0577955	-0.266753	0.626597	-0.0725194	-0.0850703
	0.9	0.0229209	-0.0385103	-0.00449471	0.0855465	0.0226846	0.0324866	0.0383853	0.0268491	0.0192463	0.0450506	0.0249927	0.0264585		0.9	-0.0209933	NaN	-0.190963	0.00244383	0.0746768	0.236071	-0.16208	-0.0889219	0.454394	0.0606532	-0.0429826	-0.0288832	0.0566797	-0.23716	-0.0700553	-0.0384815	0.153589	0.0128368	-0.0696544	-0.115424	0.0833864	0.412207		-0.0194259	-0.00140392	-0.00316586	-0.000640007	-0.0825693	-0.0577955	-0.0647075	-0.201392	0.131067	-0.0850703
	0.91	-0.0187619	-0.00481695	-0.00622049	0.0435319	0.0171795	0.0527777	0.0404484	0.0378254	0.0260576	0.0217354	0.0287564	0.0396648		0.91	-0.0209933	NaN	0.222734	0.109274	-0.195751	-0.34885	-0.368732	-0.0889219	0.0470369	-0.12682	-0.0429826	0.103031	-0.276858	0.275106	0.0567904	-0.0384815	-0.103232	0.0128368	0.125889	0.303802	0.0833864	-0.122265		-0.0194259	0.213396	-0.00316586	-0.000640007	-0.0825693	0.0658788	0.137338	-0.201392	-0.0725194	-0.0850703
	0.92	0.015001	-0.058869	-0.0190118	-0.0189802	-0.0468865	-0.0113166	0.0424627	0.0191874	0.0399353	0.0396418	0.0318057	0.0251029		0.92	-0.0209933	NaN	0.11931	-0.104386	-0.0605369	-0.0563894	0.0445719	-0.0889219	-0.224535	-0.12682	0.0834854	0.36686	-0.165679	0.10435	-0.0700553	0.0535134	0.667233	0.0128368	-0.0696544	-0.0106177	-0.0162864	-0.122265		-0.0194259	-0.00140392	-0.00316586	-0.000640007	-0.0825693	-0.0577955	-0.0647075	-0.201392	-0.0725194	-0.0850703
	0.93	0.0481247	0.0202569	0.0266328	0.132395	-0.0116221	-0.00563463	0.0412559	0.0393185	0.0356791	0.046808	0.0291479	0.0266256		0.93	-0.0209933	NaN	0.326158	0.00244383	-0.0605369	0.0898408	0.0445719	0.134112	-0.224535	-0.12682	-0.0429826	0.103031	-0.165679	0.10435	-0.0700553	-0.0384815	0.153589	0.12195	0.0281174	-0.0106177	-0.0162864	0.679442		-0.0194259	-0.00140392	-0.00316586	-0.000640007	0.0626388	0.0658788	0.339384	-0.0831082	-0.0725194	-0.0850703
	0.94	-0.0513778	0.0282902	0.0179823	0.00962479	-0.0233838	0.0338888	0.036784	0.0239059	0.0285487	0.0346636	0.0224383	0.0541319		0.94	-0.0209933	NaN	0.0158854	-0.104386	-0.0605369	-0.0563894	0.457875	-0.0889219	-0.224535	0.0606532	-0.0429826	0.103031	0.0566797	-0.23716	-0.0700553	0.0535134	-0.360054	-0.0962759	0.0281174	-0.220231	-0.0162864	-0.255882		-0.0194259	-0.00140392	-0.00316586	-0.000640007	0.0626388	-0.0577955	-0.0647075	0.15346	0.131067	0.0828749
	0.95	-0.0117938	0.0393672	-0.0385709	0.0807879	-0.021373	0.0609326	0.0242741	0.0476574	0.0226155	0.0467569	0.0831351	0.0389362		0.95	-0.0209933	NaN	0.11931	0.109274	0.0746768	0.0898408	-0.368732	-0.0889219	0.0470369	-0.0330836	0.0834854	-0.0288832	0.0566797	-0.0664048	-0.0700553	0.0535134	-0.103232	0.0128368	-0.0696544	0.0941889	-0.0162864	-0.122265		-0.0194259	-0.00140392	-0.00316586	-0.000640007	-0.0825693	0.0658788	-0.0647075	0.15346	-0.0725194	0.418765
	0.96	-0.00820226	0.143764	0.0135278	0.0303234	0.0488798	-0.0177812	0.0288103	0.0766433	0.0166828	0.0277253	0.035482	0.0207066		0.96	-0.0209933	NaN	0.0158854	0.00244383	-0.195751	0.236071	-0.16208	-0.0889219	-0.224535	0.15439	0.0834854	0.234946	0.167859	-0.0664048	-0.0700553	-0.0384815	-0.103232	0.12195	-0.0696544	-0.0106177	-0.0162864	-0.122265		-0.0194259	-0.00140392	-0.00316586	-0.000640007	0.207847	-0.0577955	0.339384	0.626597	-0.0725194	0.418765
	0.97	-0.0116253	-0.0262548	-0.032259	0.0894935	-0.0030251	-0.0145602	0.0380227	0.0314778	0.020654	0.0425939	0.0263753	0.0259775		0.97	-0.0209933	NaN	-0.190963	-0.104386	0.0746768	0.236071	0.251224	-0.0889219	-0.224535	0.15439	0.0834854	-0.160798	-0.388038	0.10435	-0.0700553	-0.0384815	0.153589	0.0128368	-0.0696544	-0.220231	-0.0162864	0.278589		-0.0194259	-0.00140392	-0.00316586	-0.000640007	-0.0825693	0.0658788	-0.266753	0.035176	-0.0725194	0.0828749
	0.98	0.00429826	0.00506054	0.0211886	-0.00995991	-0.0705434	0.0124705	0.0396791	0.0303888	0.0149439	0.0290459	0.0419722	0.0235496		0.98	-0.0209933	NaN	-0.0875387	-0.104386	-0.0605369	-0.34885	0.457875	-0.0889219	0.182823	-0.0330836	-0.0429826	0.103031	0.279038	-0.0664048	-0.0700553	-0.0384815	0.153589	-0.0962759	-0.0696544	-0.220231	-0.0162864	0.278589		-0.0194259	-0.00140392	0.190584	-0.000640007	-0.0825693	0.0658788	-0.0647075	-0.0831082	0.131067	-0.0850703
[truncated: 60 more columns]

## Sheet: RF area, Spont. - Panel P,R 
Panel P					Panel R
Unit ID	Cell type	RF area (mm2)			Unit ID	Cell type	Spont rate
'2021_05_27_0056_RF.mat'	VPL-PN	0.844056			'2021_05_27_0056_RF.mat'	VPL-PN	11.6559
'2021_05_28_0006.mat'	VPL-PN	0.592804			'2021_05_28_0006.mat'	VPL-PN	3.61283
'2021_05_28_0017_RF.mat'	VPL-PN	0.984551			'2021_05_28_0017_RF.mat'	VPL-PN	13.222
'2021_05_28_0041_RF.mat'	VPL-PN	0.13591			'2021_05_28_0041_RF.mat'	VPL-PN	12.637
'2021_05_30_0016_RF.mat'	VPL-PN	0.4189			'2021_05_30_0016_RF.mat'	VPL-PN	3.97854
'2021_05_30_0027_RF.mat'	VPL-PN	0.0635089			'2021_05_30_0027_RF.mat'	VPL-PN	8.31096
'2021_06_17_0007_vib_RF.mat'	VPL-PN	8.76746			'2021_06_17_0007_vib_RF.mat'	VPL-PN	15.5813
'2021_06_17_0022_vib_RF.mat'	VPL-PN	2.6196			'2021_06_17_0022_vib_RF.mat'	VPL-PN	11.8837
'2021_06_17_0028_vib_RF.mat'	VPL-PN	5.5703			'2021_06_17_0028_vib_RF.mat'	VPL-PN	5.17063
'2021_06_18_0007_vib_RF.mat'	VPL-PN	0.958921			'2021_06_18_0007_vib_RF.mat'	VPL-PN	4.03934
'2021_06_18_0020_RF_vib.mat'	VPL-PN	1.97944			'2021_06_18_0020_RF_vib.mat'	VPL-PN	10.1955
'2021_06_18_0028_RF_vib.mat'	VPL-PN	0.379417			'2021_06_18_0028_RF_vib.mat'	VPL-PN	1.83922
'2021_07_15_0003_RF_base.mat'	VPL-PN	0.201396			'2021_07_15_0003_RF_base.mat'	VPL-PN	5.73454
'2021_07_29_0020_RF_vib.mat'	VPL-PN	2.41257			'2021_07_29_0020_RF_vib.mat'	VPL-PN	1.81398
'2021_07_29_0068_RF_vib.mat'	VPL-PN	5.91192			'2021_07_29_0068_RF_vib.mat'	VPL-PN	5.36307
'2021_08_18_0009_RF_vib.mat'	VPL-PN	4.57156			'2021_08_18_0009_RF_vib.mat'	VPL-PN	9.09376
'2021_08_23_0005_RF.mat'	VPL-PN	1.525			'2021_08_23_0005_RF.mat'	VPL-PN	1.66814
'2021_08_24_0002_RF.mat'	VPL-PN	1.72457			'2021_08_24_0002_RF.mat'	VPL-PN	6.48826
'2021_08_24_0028_RF.mat'	VPL-PN	15.3148			'2021_08_24_0028_RF.mat'	VPL-PN	12.4928
'2021_08_15_0002.mat'	IC-PN (pac)	27.8829			'2021_08_15_0002.mat'	IC-PN	0.832853
'2021_08_15_0021.mat'	IC-PN (pac)	32.67			'2021_08_15_0021.mat'	IC-PN	2.30423
'2021_08_15_0041_RF_vib.mat'	IC-PN (pac)	23.8777			'2021_08_15_0041_RF_vib.mat'	IC-PN	0.0342738
'2021_08_15_0060_RF.mat'	IC-PN (pac)	26.5623			'2021_08_15_0060_RF.mat'	IC-PN	0.0682667
'2021_08_16_0028_RF_vib.mat'	IC-PN (pac)	38.939			'2021_08_16_0028_RF_vib.mat'	IC-PN	0.826243
'2021_08_27_0011_RF.mat'	IC-PN (pac)	37.0413			'2021_08_27_0011_RF.mat'	IC-PN	3.43632
'2021_08_27_0064_RF.mat'	IC-PN (pac)	42.721			'2021_08_27_0064_RF.mat'	IC-PN	3.00433
'2021_08_27_0094_RF.mat'	IC-PN (pac)	29.5663			'2021_08_27_0094_RF.mat'	IC-PN	6.097
'2021_08_27_0117_RF.mat'	IC-PN (pac)	33.129			'2021_08_27_0117_RF.mat'	IC-PN	19.7461
'2021_08_27_0181_RF.mat'	IC-PN (pac)	25.9919			'2021_08_27_0181_RF.mat'	IC-PN	5.39174
'2021_08_30_0011_RF.mat'	IC-PN (pac)	33.4478			'2021_08_30_0011_RF.mat'	IC-PN	0.738309
'2021_06_07_0021_RF_dorsal.mat'	Vgat-IN	0.550427			'2021_06_07_0021_RF_dorsal.mat'	Vgat-IN	0.277778
'2021_06_07_0027_RF.mat'	Vgat-IN	12.5034			'2021_06_07_0027_RF.mat'	Vgat-IN	0.676056
'2021_06_07_0032_RF.mat'	Vgat-IN	0.107315			'2021_06_07_0032_RF.mat'	Vgat-IN	0.339623
'2021_08_19_0003_RF.mat'	Vgat-IN	0.0967924			'2021_08_19_0003_RF.mat'	Vgat-IN	0.0533333
'2021_08_19_0021_RF.mat'	Vgat-IN	20.9248			'2021_08_19_0021_RF.mat'	Vgat-IN	0.611765
'2021_08_19_0043_RF.mat'	Vgat-IN	0.0842646			'2021_08_19_0043_RF.mat'	Vgat-IN	0.0285714
'2021_08_19_0066_RF.mat'	Vgat-IN	8.68271			'2021_08_19_0066_RF.mat'	Vgat-IN	0.0740741
'2021_08_19_0088_RF.mat'	Vgat-IN	0.648476			'2021_08_19_0088_RF.mat'	Vgat-IN	8.48571
'2021_09_03_0025_RF.mat'	Vgat-IN	0.0228332			'2021_09_03_0025_RF.mat'	Vgat-IN	0
'2021_09_03_0040_RF.mat'	Vgat-IN	0.15681			'2021_09_03_0040_RF.mat'	Vgat-IN	0
'2021_09_03_0057_RF.mat'	Vgat-IN	31.5407			'2021_09_03_0057_RF.mat'	Vgat-IN	9.79104
'2021_09_03_0102_RF.mat'	Vgat-IN	18.4808			'2021_09_03_0102_RF.mat'	Vgat-IN	0
