# Supplementary material for: The encoding of touch by somatotopically aligned dorsal column subdivisions
Source: Nature. 2022 Nov 23;612(7939):310–5. doi: 10.1038/s41586-022-05470-x (PMC9729103; doi:10.1038/s41586-022-05470-x)
Supplement: Supplementary file 5 — Source Data Fig. 2 [file 41586_2022_5470_MOESM5_ESM.xlsx]

## Sheet: Cdx2 summary Panel C, E
Panel	C	C			C	C			C	C			E	E
	10 Hz				50 Hz				300 Hz			Indentation
Unit ID	base (spikes/cycle)	post (spikes/cycle)		Unit ID	base (spikes/cycle)	post (spikes/cycle)		Unit ID	base (spikes/cycle)	post (spikes/cycle)		Unit ID	base (spikes/indent)	post (spikes/indent)
'2022_01_05_0000_10Hz.mat'	2.40187	0.0903427		'2021_02_26_0032_50Hz.mat'	1.86765	0		'2022_01_25_0011-13_300Hz.mat'	0.898482	0.00268817		'2022_02_15_0002-3_ind.mat'	5.125	0.703704
'2022_01_05_0003_10Hz.mat'	1.17949	0.179487		'2021_03_19_0010_50Hz.mat'	1.88514	0.205882		'2022_01_25_0014-15_300Hz.mat'	1.74288	0.163346		'2022_02_15_0004_ind.mat'	3.66667	0.44
'2022_01_05_0004_10Hz.mat'	1.86047	0.156448		'2021_03_19_0021_50Hz.mat'	3.0625	0.0227273		'2022_01_25_0018_300Hz.mat'	1.23379	0.132133		'2022_02_15_0005-6_ind.mat'	4.85135	2.87097
'2022_01_25_0007-8_10Hz.mat'	1.99038	0.198161		'2021_03_19_0032_50Hz.mat'	2.64286	0.25		'2022_01_25_0020_300Hz.mat'	0.893636	0.0281001		'2022_02_15_0007-9_ind.mat'	5.78205	1.08824
'2022_01_25_0010_10Hz.mat'	1.45783	0		'2022_01_25_0009_50Hz.mat'	2.46667	0.288462		'2022_01_25_0021_300Hz.mat'	0.93318	0		'2022_02_15_0010_ind.mat'	7	0.45
'2022_01_25_0016_10Hz.mat'	3.70513	0		'2022_01_25_0017_50Hz.mat'	2.54545	0.0921053						'2022_02_15_0011-12_ind.mat'	3	1.77778
'2022_01_25_0019_10Hz.mat'	2.5641	0.51049		'2022_01_25_0022_50Hz.mat'	1.91837	0						'2022_02_15_0016_ind.mat'	2.86842	1.08333
												'2022_02_15_0018_ind.mat'	2.19588	0.857143
												'2022_02_15_0019_ind.mat'	1.30263	0.0833333
												'2022_02_15_0020-23_ind.mat'	6.98758	1.2

## Sheet: Avil summary Panel H, J
Panel	F	F			F	F			F	F			E	E
	10 Hz				50 Hz				300 Hz			Indentation
Unit ID	base (spikes/cycle)	post (spikes/cycle)		Unit ID	base (spikes/cycle)	post (spikes/cycle)		Unit ID	base (spikes/cycle)	post (spikes/cycle)		Unit ID	base (spikes/indent)	post (spikes/indent)
'2022_01_20_0006-7_10Hz.mat'	1.98958	1.75676		'2021_03_08_0010_50Hz.mat'	2.81818	0.25		'2021_08_27_0023_300Hz.mat'	1.78495	0.112366		'2022_01_28_0001_ind.mat'	6.1304	6.1229
'2022_01_20_0013_10Hz.mat'	3.18644	1.375		'2021_03_08_0026_50Hz.mat'	2.90741	0.540541		'2022_01_20_0000_300Hz.mat'	0.979188	0.152706		'2022_01_28_0002_ind.mat'	1.87273	0.0869565
'2022_01_20_0023_10Hz.mat'	1.73529	0.5		'2021_03_08_0028_50Hz.mat'	1.23256	0.208333		'2022_01_20_0004_300Hz.mat'	0.951613	0.0322581		'2022_01_28_0005_ind.mat'	5.04	4.55
'2022_01_20_0031-32_10Hz.mat'	3.07059	1.73684		'2021_03_31_0003_50Hz.mat'	1.83125	0.5625		'2022_01_20_0025_300Hz.mat'	0.823157	0.0640681		'2022_01_28_0010_ind.mat'	1.125	0.28
'2022_01_28_0003_10Hz.mat'	1.77419	0		'2021_03_31_0020_50Hz.mat'	0.98913	0		'2022_01_20_0027_300Hz.mat'	0.880785	0.0167742		'2022_02_02_0001_ind.mat'	3.77465	2.06897
'2022_01_28_0007_10Hz.mat'	2.42424	2.25		'2021_04_08_0007_50Hz.mat'	3.08621	1.23333		'2022_01_20_0033_300Hz.mat'	0.506203	0.0133995		'2022_02_02_0005_ind.mat'	2.33333	1.75
'2022_01_28_0009_10Hz.mat'	1.40741	0		'2021_04_08_0014_50Hz.mat'	4.21	0.346154		'2022_01_20_0038_300Hz.mat'	0.548387	0.0591398		'2022_02_02_0014_ind.mat'	2.78947	2.31525
'2022_01_28_0013_10Hz.mat'	3.46512	3.45		'2022_01_20_0005_50Hz.mat'	2.02778	0.175						'2022_02_02_0015_ind.mat'	5.43038	3.80952
'2022_06_23_0049_10Hz_toes_inh.mat'	2.47761	2.18182		'2022_01_20_0014_50Hz.mat'	2.32692	0.223684						'2022_02_02_0023_ind.mat'	2.77273	2.97059
'2022_06_23_0067_10Hz_toes_inh.mat'	1.03333	1.31579		'2022_01_20_0021_50Hz.mat'	1.88971	0.276316						2022_08_08_0007_ind.mat'	3.41333	1.69231
'2022_07_26_0000_10Hz.mat'	1.52703	0		'2022_01_20_0026_50Hz.mat'	1.78947	0.25
'2022_07_26_0003_10Hz.mat'	3.07353	1.69231		'2022_01_20_0028_50Hz.mat'	1	0
'2022_07_26_0004_10Hz.mat'	2.8	2.025		'2022_01_20_0030_50Hz.mat'	2.14286	0.6375
'2022_07_26_0005_10Hz.mat'	3.26786	1.76471		'2022_01_20_0035_50Hz.mat'	1.11585	0.435185

## Sheet: Indentation Panel D, I
	Line →	Cdx2-Cre; Rosa26LSL-Acr1	Cdx2-Cre; Rosa26LSL-Acr1	Cdx2-Cre; Rosa26LSL-Acr1	Cdx2-Cre; Rosa26LSL-Acr1	Cdx2-Cre; Rosa26LSL-Acr1	Cdx2-Cre; Rosa26LSL-Acr1	Cdx2-Cre; Rosa26LSL-Acr1	Cdx2-Cre; Rosa26LSL-Acr1	Cdx2-Cre; Rosa26LSL-Acr1	Cdx2-Cre; Rosa26LSL-Acr1	Cdx2-Cre; Rosa26LSL-Acr1	Cdx2-Cre; Rosa26LSL-Acr1	Cdx2-Cre; Rosa26LSL-Acr1	Cdx2-Cre; Rosa26LSL-Acr1	Cdx2-Cre; Rosa26LSL-Acr1	Cdx2-Cre; Rosa26LSL-Acr1	Cdx2-Cre; Rosa26LSL-Acr1	Cdx2-Cre; Rosa26LSL-Acr1	Cdx2-Cre; Rosa26LSL-Acr1	Cdx2-Cre; Rosa26LSL-Acr1		Adv-Cre; Rosa26LSL-Acr1	Adv-Cre; Rosa26LSL-Acr1	Adv-Cre; Rosa26LSL-Acr1	Adv-Cre; Rosa26LSL-Acr1	Adv-Cre; Rosa26LSL-Acr1	Adv-Cre; Rosa26LSL-Acr1	Adv-Cre; Rosa26LSL-Acr1	Adv-Cre; Rosa26LSL-Acr1	Adv-Cre; Rosa26LSL-Acr1	Adv-Cre; Rosa26LSL-Acr1	Adv-Cre; Rosa26LSL-Acr1	Adv-Cre; Rosa26LSL-Acr1	Adv-Cre; Rosa26LSL-Acr1	Adv-Cre; Rosa26LSL-Acr1	Adv-Cre; Rosa26LSL-Acr1	Adv-Cre; Rosa26LSL-Acr1	Adv-Cre; Rosa26LSL-Acr1	Adv-Cre; Rosa26LSL-Acr1	Adv-Cre; Rosa26LSL-Acr1	Adv-Cre; Rosa26LSL-Acr1
	Condition →	Control	Control	Control	Control	Control	Control	Control	Control	Control	Control	+Light	+Light	+Light	+Light	+Light	+Light	+Light	+Light	+Light	+Light		Control	Control	Control	Control	Control	Control	Control	Control	Control	Control	+Light	+Light	+Light	+Light	+Light	+Light	+Light	+Light	+Light	+Light
	Unit ID →	'2022_02_15_0002-3_ind.mat'	'2022_02_15_0004_ind.mat'	'2022_02_15_0005-6_ind.mat'	'2022_02_15_0007-9_ind.mat'	'2022_02_15_0010_ind.mat'	'2022_02_15_0011-12_ind.mat'	'2022_02_15_0016_ind.mat'	'2022_02_15_0018_ind.mat'	'2022_02_15_0019_ind.mat'	'2022_02_15_0020-23_ind.mat'	'2022_02_15_0002-3_ind.mat'	'2022_02_15_0004_ind.mat'	'2022_02_15_0005-6_ind.mat'	'2022_02_15_0007-9_ind.mat'	'2022_02_15_0010_ind.mat'	'2022_02_15_0011-12_ind.mat'	'2022_02_15_0016_ind.mat'	'2022_02_15_0018_ind.mat'	'2022_02_15_0019_ind.mat'	'2022_02_15_0020-23_ind.mat'		'2022_01_28_0001_ind.mat'	'2022_01_28_0002_ind.mat'	'2022_01_28_0005_ind.mat'	'2022_01_28_0010_ind.mat'	'2022_02_02_0001_ind.mat'	'2022_02_02_0005_ind.mat'	'2022_02_02_0014_ind.mat'	'2022_02_02_0015_ind.mat'	'2022_02_02_0023_ind.mat'	2022_08_08_0007_ind.mat'	'2022_01_28_0001_ind.mat'	'2022_01_28_0002_ind.mat'	'2022_01_28_0005_ind.mat'	'2022_01_28_0010_ind.mat'	'2022_02_02_0001_ind.mat'	'2022_02_02_0005_ind.mat'	'2022_02_02_0014_ind.mat'	'2022_02_02_0015_ind.mat'	'2022_02_02_0023_ind.mat'	2022_08_08_0007_ind.mat'
Time ↓	-1.34	-0.466518	-0.034181	-0.0299242	0.241508	-0.219645	0.142579	-0.362735	-0.440494	-0.0284373	-0.357758	-0.466518	-0.034181	-0.484484	-0.639422	-0.219645	1.32281	1.53568	-0.440494	-0.0284373	-0.552936		-0.140249	-0.0127687	-0.0940324	0	-0.027501	-0.301053	-0.00570295	0.0395167	1.83954	NaN	-0.140249	-0.0127687	-0.0940324	0	-0.027501	-0.301053	-0.00570295	-0.431784	-0.467093	NaN
(s)	-1.339	-0.466518	-0.034181	-0.0299242	-0.639422	-0.219645	0.543413	0.236764	1.78147	-0.0284373	0.227774	1.00534	-0.034181	-0.484484	-0.639422	-0.219645	-0.65909	-0.362735	1.48389	-0.0284373	-0.552936		-0.140249	-0.0127687	-0.0940324	0	-0.027501	-0.301053	-0.00570295	0.982118	-0.467093	NaN	-0.140249	-0.0127687	1.27947	0	-0.027501	-0.301053	-0.00570295	-0.431784	0.652302	NaN
	-1.338	-0.0525587	-0.034181	-0.484484	0.241508	1.18005	0.142579	-0.362735	-0.440494	-0.0284373	0.813306	1.00534	-0.034181	0.600594	0.371057	-0.219645	-0.65909	1.53568	1.48389	-0.0284373	-0.552936		-0.140249	-0.0127687	0.592721	0	-0.027501	-0.301053	-0.00570295	0.0395167	0.109565	NaN	-0.140249	-0.0127687	-0.0940324	0	-0.027501	-0.301053	-0.00570295	-0.431784	1.7717	NaN
	-1.337	0.361401	-0.034181	-0.484484	-0.639422	0.246921	0.142579	-0.362735	0.670489	-0.0284373	0.0325965	-0.466518	-0.034181	0.600594	-0.639422	1.64662	-0.65909	-0.362735	-0.440494	-0.0284373	-0.552936		0.711733	-0.0127687	0.592721	0	-0.027501	0.426398	-0.00570295	0.510817	0.686223	NaN	-0.140249	-0.0127687	-0.0940324	0	-0.027501	-0.301053	-0.00570295	-0.431784	-0.467093	NaN
	-1.336	-0.466518	-0.034181	0.424635	-0.639422	0.246921	0.142579	-0.362735	0.114998	-0.0284373	0.422951	2.47719	-0.034181	-0.484484	-0.639422	-0.219645	-0.65909	-0.362735	-0.440494	-0.0284373	-0.552936		-0.140249	-0.0127687	-0.0940324	0	-0.027501	0.426398	-0.00570295	0.0395167	0.686223	NaN	-0.140249	-0.0127687	-0.0940324	0	-0.027501	3.24527	-0.00570295	-0.431784	0.652302	NaN
	-1.335	-0.466518	-0.034181	-0.484484	-0.639422	-0.219645	-0.258255	0.236764	0.670489	-0.0284373	0.0325965	1.00534	-0.034181	-0.484484	-0.639422	-0.219645	-0.65909	-0.362735	-0.440494	-0.0284373	0.232653		-0.140249	-0.0127687	-0.0940324	0	-0.027501	0.426398	-0.00570295	-0.431784	-0.467093	NaN	-0.140249	-0.0127687	-0.0940324	0	-0.027501	-0.301053	-0.00570295	3.11419	-0.467093	NaN
	-1.334	-0.0525587	-0.034181	-0.0299242	0.241508	-0.219645	0.944247	-0.362735	-0.440494	-0.0284373	-0.357758	-0.466518	-0.034181	0.600594	0.371057	-0.219645	-0.65909	-0.362735	-0.440494	-0.0284373	1.80383		-0.140249	-0.0127687	-0.0940324	0	-0.027501	0.426398	-0.00570295	-0.431784	0.109565	NaN	-0.140249	-0.0127687	-0.0940324	0	-0.027501	-0.301053	-0.00570295	-0.431784	-0.467093	NaN
	-1.333	0.361401	-0.034181	-0.0299242	-0.198957	-0.219645	-0.258255	-0.362735	-0.440494	-0.0284373	-0.162581	-0.466518	-0.034181	0.600594	0.371057	-0.219645	-0.65909	-0.362735	-0.440494	-0.0284373	0.232653		-0.140249	-0.0127687	-0.0940324	0	-0.027501	0.426398	-0.00570295	-0.431784	-0.467093	NaN	-0.140249	-0.0127687	-0.0940324	0	-0.027501	-0.301053	-0.00570295	1.3412	0.652302	NaN
	-1.332	-0.0525587	-0.034181	-0.484484	0.241508	0.246921	-0.65909	0.236764	0.670489	-0.0284373	0.0325965	1.00534	-0.034181	0.600594	-0.639422	-0.219645	-0.65909	-0.362735	-0.440494	-0.0284373	-0.552936		-0.140249	-0.0127687	-0.0940324	0	-0.027501	0.426398	-0.00570295	0.510817	-0.467093	NaN	-0.140249	-0.0127687	-0.0940324	0	-0.027501	-0.301053	-0.00570295	-0.431784	1.7717	NaN
	-1.331	-0.466518	0.812207	-0.484484	-0.639422	0.246921	0.142579	1.43576	-0.440494	-0.0284373	-0.162581	1.00534	-0.034181	-0.484484	0.371057	-0.219645	-0.65909	-0.362735	-0.440494	-0.0284373	1.01824		-0.140249	-0.0127687	-0.0940324	0	-0.027501	-0.301053	-0.00570295	-0.431784	0.109565	NaN	-0.140249	-0.0127687	-0.0940324	0	-0.027501	-0.301053	-0.00570295	-0.431784	-0.467093	NaN
	-1.33	-0.0525587	-0.034181	-0.484484	-0.198957	-0.219645	1.34508	0.236764	0.114998	1.2687	0.227774	-0.466518	-0.034181	0.600594	-0.639422	-0.219645	1.32281	-0.362735	-0.440494	-0.0284373	-0.552936		-0.140249	-0.0127687	-0.0940324	0	-0.027501	-0.301053	-0.00570295	0.0395167	0.686223	NaN	-0.140249	-0.0127687	-0.0940324	0	-0.027501	-0.301053	-0.00570295	-0.431784	-0.467093	NaN
	-1.329	-0.466518	1.65859	-0.0299242	0.241508	-0.219645	0.142579	0.236764	-0.440494	-0.0284373	0.227774	-0.466518	-0.034181	-0.484484	-0.639422	1.64662	-0.65909	-0.362735	-0.440494	-0.0284373	-0.552936		-0.140249	-0.0127687	-0.0940324	0	-0.027501	-0.301053	-0.00570295	0.510817	-0.467093	NaN	-0.140249	-0.0127687	-0.0940324	0	-0.027501	3.24527	-0.00570295	-0.431784	-0.467093	NaN
	-1.328	-0.466518	-0.034181	-0.484484	0.681974	-0.219645	0.142579	0.236764	-0.440494	-0.0284373	0.422951	-0.466518	-0.034181	-0.484484	-0.639422	-0.219645	-0.65909	-0.362735	-0.440494	-0.0284373	1.01824		-0.140249	-0.0127687	-0.0940324	0	-0.027501	1.15385	-0.00570295	0.0395167	0.109565	NaN	-0.140249	-0.0127687	-0.0940324	0	-0.027501	-0.301053	-0.00570295	-0.431784	-0.467093	NaN
	-1.327	-0.0525587	-0.034181	-0.0299242	0.681974	0.246921	0.543413	0.236764	-0.440494	-0.0284373	-0.162581	-0.466518	-0.034181	0.600594	-0.639422	-0.219645	1.32281	-0.362735	-0.440494	-0.0284373	-0.552936		-0.140249	0.625666	0.592721	0	-0.027501	-0.301053	-0.00570295	0.510817	0.686223	NaN	-0.140249	-0.0127687	-0.0940324	0	-0.027501	-0.301053	-0.00570295	1.3412	-0.467093	NaN
	-1.326	-0.466518	-0.034181	-0.484484	0.681974	0.246921	-0.65909	-0.362735	-0.440494	-0.0284373	0.227774	-0.466518	-0.034181	-0.484484	1.38154	-0.219645	1.32281	-0.362735	1.48389	-0.0284373	-0.552936		-0.140249	-0.0127687	-0.0940324	0	-0.027501	-0.301053	-0.00570295	0.510817	-0.467093	NaN	2.03704	-0.0127687	1.27947	0	-0.027501	-0.301053	-0.00570295	-0.431784	-0.467093	NaN
	-1.325	0.361401	-0.034181	-0.0299242	0.241508	-0.219645	-0.65909	0.236764	0.114998	-0.0284373	-0.357758	1.00534	-0.034181	-0.484484	-0.639422	-0.219645	-0.65909	-0.362735	1.48389	-0.0284373	0.232653		-0.140249	-0.0127687	-0.0940324	0	0.403238	0.426398	-0.00570295	-0.431784	0.686223	NaN	-0.140249	-0.0127687	-0.0940324	0	-0.027501	-0.301053	-0.00570295	-0.431784	-0.467093	NaN
	-1.324	-0.466518	-0.034181	0.424635	0.681974	-0.219645	-0.258255	0.236764	-0.440494	-0.0284373	0.227774	-0.466518	-0.034181	-0.484484	0.371057	-0.219645	-0.65909	-0.362735	-0.440494	-0.0284373	1.01824		-0.140249	-0.0127687	-0.0940324	0	0.403238	0.426398	-0.00570295	0.0395167	-0.467093	NaN	-0.140249	-0.0127687	-0.0940324	0	-0.027501	-0.301053	-0.00570295	-0.431784	0.652302	NaN
	-1.323	-0.466518	-0.034181	-0.0299242	-0.198957	-0.219645	-0.258255	0.236764	1.22598	-0.0284373	0.227774	-0.466518	-0.034181	-0.484484	3.40249	1.64662	-0.65909	1.53568	-0.440494	-0.0284373	0.232653		-0.140249	-0.0127687	-0.0940324	0	0.403238	0.426398	-0.00570295	-0.431784	-0.467093	NaN	-0.140249	-0.0127687	-0.0940324	0	-0.027501	-0.301053	-0.00570295	-0.431784	0.652302	NaN
	-1.322	-0.0525587	-0.034181	0.879195	-0.198957	-0.219645	0.142579	0.236764	-0.440494	-0.0284373	-0.357758	-0.466518	-0.034181	0.600594	-0.639422	-0.219645	1.32281	1.53568	-0.440494	-0.0284373	-0.552936		-0.140249	-0.0127687	-0.0940324	0	-0.027501	-0.301053	-0.00570295	-0.431784	1.26288	NaN	-0.140249	-0.0127687	1.27947	0	-0.027501	-0.301053	-0.00570295	1.3412	0.652302	NaN
	-1.321	-0.466518	-0.034181	-0.484484	0.241508	0.246921	0.142579	0.236764	0.670489	-0.0284373	0.227774	-0.466518	-0.034181	-0.484484	1.38154	-0.219645	-0.65909	-0.362735	-0.440494	-0.0284373	0.232653		-0.140249	-0.0127687	-0.0940324	0	-0.027501	-0.301053	-0.00570295	0.0395167	-0.467093	NaN	-0.140249	-0.0127687	-0.0940324	0	-0.027501	-0.301053	-0.00570295	-0.431784	1.7717	NaN
	-1.32	-0.0525587	-0.034181	-0.484484	0.681974	-0.219645	-0.65909	-0.362735	0.114998	1.2687	-0.357758	-0.466518	-0.034181	1.68567	0.371057	-0.219645	-0.65909	-0.362735	-0.440494	-0.0284373	0.232653		-0.140249	-0.0127687	-0.0940324	0	-0.027501	-0.301053	-0.00570295	0.0395167	0.109565	NaN	-0.140249	-0.0127687	-0.0940324	0	-0.027501	-0.301053	-0.00570295	1.3412	-0.467093	NaN
	-1.319	0.361401	-0.034181	-0.484484	-0.198957	0.246921	-0.65909	0.236764	0.114998	-0.0284373	-0.162581	-0.466518	-0.034181	-0.484484	0.371057	-0.219645	-0.65909	-0.362735	-0.440494	-0.0284373	-0.552936		-0.140249	-0.0127687	-0.0940324	0	-0.027501	-0.301053	-0.00570295	-0.431784	0.109565	NaN	-0.140249	-0.0127687	-0.0940324	0	-0.027501	-0.301053	-0.00570295	-0.431784	-0.467093	NaN
	-1.318	-0.466518	-0.034181	-0.0299242	-0.639422	-0.219645	-0.258255	0.236764	-0.440494	-0.0284373	-0.552936	-0.466518	-0.034181	0.600594	0.371057	-0.219645	-0.65909	-0.362735	-0.440494	-0.0284373	0.232653		-0.140249	-0.0127687	0.592721	0	-0.027501	-0.301053	-0.00570295	0.982118	-0.467093	NaN	-0.140249	-0.0127687	-0.0940324	0	-0.027501	-0.301053	-0.00570295	-0.431784	-0.467093	NaN
	-1.317	0.775361	-0.034181	-0.0299242	-0.198957	-0.219645	0.543413	-0.362735	0.670489	-0.0284373	-0.162581	1.00534	-0.034181	-0.484484	-0.639422	-0.219645	-0.65909	-0.362735	-0.440494	-0.0284373	0.232653		-0.140249	-0.0127687	-0.0940324	0	-0.027501	-0.301053	-0.00570295	0.510817	-0.467093	NaN	-0.140249	-0.0127687	1.27947	0	-0.027501	-0.301053	-0.00570295	-0.431784	0.652302	NaN
	-1.316	0.361401	-0.034181	-0.0299242	0.681974	-0.219645	-0.65909	-0.362735	0.114998	-0.0284373	0.0325965	-0.466518	-0.034181	-0.484484	-0.639422	1.64662	-0.65909	-0.362735	-0.440494	-0.0284373	-0.552936		-0.140249	-0.0127687	-0.0940324	0	-0.027501	-0.301053	-0.00570295	0.0395167	0.686223	NaN	-0.140249	-0.0127687	-0.0940324	0	1.02707	-0.301053	-0.00570295	-0.431784	-0.467093	NaN
	-1.315	0.361401	-0.034181	-0.484484	0.241508	0.246921	0.543413	0.236764	0.670489	-0.0284373	-0.552936	-0.466518	-0.034181	0.600594	-0.639422	-0.219645	-0.65909	-0.362735	3.40827	-0.0284373	-0.552936		-0.140249	-0.0127687	-0.0940324	0	-0.027501	0.426398	-0.00570295	0.0395167	-0.467093	NaN	-0.140249	-0.0127687	-0.0940324	0	-0.027501	3.24527	-0.00570295	1.3412	0.652302	NaN
	-1.314	0.361401	-0.034181	-0.0299242	0.241508	-0.219645	1.34508	0.236764	0.670489	-0.0284373	-0.162581	-0.466518	-0.034181	2.77075	-0.639422	-0.219645	-0.65909	-0.362735	-0.440494	-0.0284373	1.01824		0.711733	-0.0127687	-0.0940324	0	-0.027501	-0.301053	-0.00570295	-0.431784	-0.467093	NaN	-0.140249	-0.0127687	-0.0940324	0	-0.027501	-0.301053	-0.00570295	-0.431784	0.652302	NaN
	-1.313	-0.466518	-0.034181	-0.484484	-0.198957	0.246921	1.34508	0.236764	0.114998	-0.0284373	0.0325965	1.00534	-0.034181	-0.484484	0.371057	-0.219645	-0.65909	-0.362735	-0.440494	-0.0284373	-0.552936		0.711733	-0.0127687	-0.0940324	0	-0.027501	-0.301053	-0.00570295	0.0395167	0.109565	NaN	-0.140249	-0.0127687	-0.0940324	0	-0.027501	-0.301053	-0.00570295	-0.431784	-0.467093	NaN
	-1.312	-0.0525587	-0.034181	-0.0299242	-0.639422	1.18005	-0.65909	0.236764	0.670489	-0.0284373	-0.162581	1.00534	-0.034181	-0.484484	0.371057	-0.219645	1.32281	1.53568	1.48389	-0.0284373	1.01824		-0.140249	-0.0127687	-0.0940324	0	-0.027501	-0.301053	-0.00570295	-0.431784	-0.467093	NaN	-0.140249	-0.0127687	-0.0940324	0	-0.027501	-0.301053	-0.00570295	-0.431784	-0.467093	NaN
	-1.311	-0.466518	-0.034181	-0.0299242	-0.639422	-0.219645	-0.258255	-0.362735	0.114998	-0.0284373	-0.552936	1.00534	-0.034181	-0.484484	-0.639422	-0.219645	1.32281	1.53568	-0.440494	-0.0284373	0.232653		-0.140249	-0.0127687	0.592721	0	-0.027501	-0.301053	-0.00570295	-0.431784	1.83954	NaN	-0.140249	-0.0127687	1.27947	0	-0.027501	-0.301053	-0.00570295	1.3412	0.652302	NaN
	-1.31	-0.466518	-0.034181	0.424635	0.241508	-0.219645	0.142579	0.836263	-0.440494	-0.0284373	0.227774	-0.466518	-0.034181	-0.484484	0.371057	1.64662	1.32281	-0.362735	1.48389	-0.0284373	0.232653		0.711733	-0.0127687	-0.0940324	0	-0.027501	-0.301053	-0.00570295	0.982118	-0.467093	NaN	-0.140249	-0.0127687	-0.0940324	0	-0.027501	-0.301053	-0.00570295	-0.431784	-0.467093	NaN
	-1.309	0.361401	-0.034181	-0.0299242	-0.639422	-0.219645	-0.258255	-0.362735	1.22598	-0.0284373	-0.162581	-0.466518	-0.034181	-0.484484	1.38154	1.64662	1.32281	1.53568	-0.440494	-0.0284373	-0.552936		0.711733	-0.0127687	-0.0940324	0	-0.027501	-0.301053	-0.00570295	0.982118	0.686223	NaN	-0.140249	-0.0127687	-0.0940324	0	-0.027501	-0.301053	-0.00570295	3.11419	-0.467093	NaN
	-1.308	-0.0525587	-0.034181	-0.484484	0.241508	-0.219645	-0.65909	-0.362735	-0.440494	-0.0284373	1.00848	-0.466518	-0.034181	0.600594	-0.639422	-0.219645	1.32281	-0.362735	-0.440494	-0.0284373	-0.552936		-0.140249	-0.0127687	-0.0940324	0	-0.027501	0.426398	-0.00570295	0.0395167	-0.467093	NaN	-0.140249	-0.0127687	-0.0940324	0	-0.027501	-0.301053	-0.00570295	-0.431784	-0.467093	NaN
	-1.307	0.361401	-0.034181	-0.484484	0.241508	-0.219645	0.142579	0.236764	-0.440494	-0.0284373	-0.357758	-0.466518	-0.034181	0.600594	-0.639422	-0.219645	-0.65909	-0.362735	-0.440494	-0.0284373	-0.552936		-0.140249	-0.0127687	-0.0940324	0	-0.027501	0.426398	-0.00570295	-0.431784	0.109565	NaN	-0.140249	-0.0127687	-0.0940324	0	-0.027501	-0.301053	-0.00570295	1.3412	-0.467093	NaN
	-1.306	0.775361	-0.034181	-0.0299242	0.241508	-0.219645	0.142579	0.236764	-0.440494	-0.0284373	0.0325965	-0.466518	-0.034181	2.77075	0.371057	-0.219645	-0.65909	1.53568	-0.440494	-0.0284373	1.01824		-0.140249	-0.0127687	-0.0940324	0	-0.027501	-0.301053	-0.00570295	-0.431784	-0.467093	NaN	-0.140249	-0.0127687	-0.0940324	0	-0.027501	-0.301053	-0.00570295	-0.431784	-0.467093	NaN
	-1.305	-0.0525587	-0.034181	0.424635	0.241508	-0.219645	-0.258255	-0.362735	0.114998	-0.0284373	0.0325965	-0.466518	-0.034181	0.600594	-0.639422	-0.219645	-0.65909	-0.362735	-0.440494	-0.0284373	1.01824		0.711733	-0.0127687	-0.0940324	0	-0.027501	-0.301053	-0.00570295	0.0395167	-0.467093	NaN	-0.140249	-0.0127687	-0.0940324	0	-0.027501	-0.301053	-0.00570295	-0.431784	-0.467093	NaN
	-1.304	0.361401	-0.034181	-0.0299242	0.241508	-0.219645	-0.65909	0.836263	0.114998	-0.0284373	0.227774	-0.466518	-0.034181	1.68567	0.371057	-0.219645	-0.65909	-0.362735	-0.440494	-0.0284373	-0.552936		-0.140249	-0.0127687	-0.0940324	0	-0.027501	-0.301053	-0.00570295	-0.431784	0.109565	NaN	-0.140249	-0.0127687	-0.0940324	0	-0.027501	-0.301053	-0.00570295	-0.431784	-0.467093	NaN
	-1.303	-0.466518	-0.034181	-0.484484	-0.639422	-0.219645	0.142579	0.236764	0.114998	-0.0284373	0.0325965	-0.466518	-0.034181	-0.484484	-0.639422	-0.219645	-0.65909	-0.362735	-0.440494	-0.0284373	0.232653		-0.140249	-0.0127687	-0.0940324	0	-0.027501	-0.301053	-0.00570295	-0.431784	0.109565	NaN	-0.140249	-0.0127687	-0.0940324	0	-0.027501	-0.301053	-0.00570295	1.3412	-0.467093	NaN
	-1.302	0.361401	-0.034181	-0.0299242	-0.639422	-0.219645	0.142579	-0.362735	-0.440494	-0.0284373	0.227774	-0.466518	-0.034181	-0.484484	0.371057	-0.219645	-0.65909	-0.362735	-0.440494	-0.0284373	0.232653		-0.140249	0.625666	-0.0940324	0	-0.027501	-0.301053	-0.00570295	0.0395167	0.686223	NaN	-0.140249	-0.0127687	-0.0940324	0	-0.027501	-0.301053	-0.00570295	-0.431784	0.652302	NaN
	-1.301	-0.0525587	-0.034181	-0.0299242	-0.198957	-0.219645	1.34508	-0.362735	0.114998	-0.0284373	-0.162581	-0.466518	-0.034181	-0.484484	-0.639422	-0.219645	-0.65909	-0.362735	-0.440494	-0.0284373	-0.552936		-0.140249	-0.0127687	-0.0940324	0	-0.027501	-0.301053	-0.00570295	-0.431784	0.109565	NaN	-0.140249	-0.0127687	-0.0940324	0	-0.027501	-0.301053	-0.00570295	-0.431784	0.652302	NaN
	-1.3	-0.0525587	-0.034181	0.424635	1.12244	0.713487	-0.258255	0.236764	-0.440494	-0.0284373	-0.162581	-0.466518	-0.034181	-0.484484	2.39202	-0.219645	1.32281	-0.362735	1.48389	-0.0284373	-0.552936		-0.140249	-0.0127687	-0.0940324	0	-0.027501	0.426398	-0.00570295	0.0395167	-0.467093	NaN	-0.140249	-0.0127687	-0.0940324	0	-0.027501	-0.301053	-0.00570295	-0.431784	2.89109	NaN
	-1.299	0.775361	-0.034181	0.424635	0.241508	-0.219645	-0.258255	0.836263	0.114998	-0.0284373	-0.162581	1.00534	-0.034181	-0.484484	1.38154	-0.219645	3.30472	-0.362735	1.48389	-0.0284373	-0.552936		-0.140249	-0.0127687	-0.0940324	0	-0.027501	0.426398	-0.00570295	0.0395167	-0.467093	NaN	-0.140249	-0.0127687	-0.0940324	0	-0.027501	-0.301053	-0.00570295	-0.431784	-0.467093	NaN
	-1.298	-0.0525587	0.812207	-0.0299242	-0.198957	-0.219645	-0.258255	-0.362735	-0.440494	-0.0284373	-0.357758	-0.466518	-0.034181	-0.484484	0.371057	-0.219645	1.32281	-0.362735	-0.440494	-0.0284373	-0.552936		-0.140249	-0.0127687	-0.0940324	0	-0.027501	-0.301053	-0.00570295	0.982118	-0.467093	NaN	-0.140249	-0.0127687	-0.0940324	0	-0.027501	-0.301053	-0.00570295	1.3412	-0.467093	NaN
	-1.297	-0.466518	-0.034181	-0.0299242	-0.639422	-0.219645	-0.65909	0.236764	0.114998	-0.0284373	0.0325965	-0.466518	-0.034181	-0.484484	-0.639422	-0.219645	1.32281	-0.362735	-0.440494	-0.0284373	0.232653		-0.140249	-0.0127687	-0.0940324	0	-0.027501	0.426398	-0.00570295	0.510817	0.109565	NaN	-0.140249	-0.0127687	-0.0940324	0	-0.027501	-0.301053	-0.00570295	-0.431784	-0.467093	NaN
	-1.296	0.361401	-0.034181	-0.0299242	1.12244	-0.219645	0.944247	-0.362735	0.114998	-0.0284373	0.813306	1.00534	-0.034181	-0.484484	1.38154	-0.219645	-0.65909	-0.362735	-0.440494	-0.0284373	0.232653		-0.140249	-0.0127687	0.592721	0	-0.027501	-0.301053	-0.00570295	0.510817	-0.467093	NaN	-0.140249	-0.0127687	-0.0940324	0	-0.027501	-0.301053	-0.00570295	-0.431784	-0.467093	NaN
	-1.295	-0.0525587	-0.034181	-0.484484	-0.198957	-0.219645	-0.65909	-0.362735	-0.440494	-0.0284373	0.0325965	2.47719	-0.034181	1.68567	-0.639422	-0.219645	-0.65909	-0.362735	-0.440494	-0.0284373	0.232653		-0.140249	-0.0127687	-0.0940324	0	-0.027501	-0.301053	-0.00570295	-0.431784	1.26288	NaN	-0.140249	-0.0127687	1.27947	0	-0.027501	-0.301053	-0.00570295	-0.431784	-0.467093	NaN
	-1.294	0.775361	-0.034181	-0.0299242	-0.639422	-0.219645	0.142579	0.236764	-0.440494	-0.0284373	-0.162581	-0.466518	-0.034181	-0.484484	-0.639422	1.64662	1.32281	-0.362735	-0.440494	-0.0284373	-0.552936		-0.140249	0.625666	-0.0940324	0	0.403238	0.426398	-0.00570295	0.0395167	-0.467093	NaN	-0.140249	-0.0127687	-0.0940324	0	-0.027501	-0.301053	-0.00570295	-0.431784	1.7717	NaN
	-1.293	-0.0525587	-0.034181	0.424635	-0.198957	0.713487	-0.258255	-0.362735	-0.440494	-0.0284373	0.0325965	-0.466518	-0.034181	-0.484484	0.371057	-0.219645	-0.65909	1.53568	-0.440494	-0.0284373	-0.552936		-0.140249	-0.0127687	-0.0940324	0	-0.027501	-0.301053	-0.00570295	-0.431784	0.686223	NaN	-0.140249	-0.0127687	-0.0940324	0	-0.027501	-0.301053	-0.00570295	-0.431784	-0.467093	NaN
	-1.292	-0.466518	0.812207	0.424635	-0.198957	-0.219645	0.543413	-0.362735	0.114998	-0.0284373	0.422951	1.00534	-0.034181	-0.484484	0.371057	-0.219645	-0.65909	-0.362735	-0.440494	-0.0284373	-0.552936		-0.140249	-0.0127687	-0.0940324	0	-0.027501	-0.301053	-0.00570295	-0.431784	0.109565	NaN	-0.140249	-0.0127687	-0.0940324	0	-0.027501	-0.301053	-0.00570295	1.3412	-0.467093	NaN
	-1.291	-0.466518	-0.034181	0.879195	-0.639422	-0.219645	-0.258255	-0.362735	0.114998	-0.0284373	0.0325965	1.00534	-0.034181	0.600594	-0.639422	-0.219645	-0.65909	1.53568	-0.440494	-0.0284373	0.232653		-0.140249	-0.0127687	-0.0940324	0	-0.027501	-0.301053	-0.00570295	-0.431784	0.686223	NaN	-0.140249	-0.0127687	-0.0940324	0	-0.027501	-0.301053	-0.00570295	3.11419	-0.467093	NaN
	-1.29	-0.466518	0.812207	-0.0299242	0.681974	0.246921	-0.65909	-0.362735	0.670489	-0.0284373	0.0325965	-0.466518	-0.034181	0.600594	-0.639422	-0.219645	-0.65909	-0.362735	-0.440494	-0.0284373	0.232653		-0.140249	-0.0127687	0.592721	0	-0.027501	1.15385	-0.00570295	-0.431784	0.109565	NaN	-0.140249	-0.0127687	-0.0940324	0	-0.027501	-0.301053	-0.00570295	1.3412	-0.467093	NaN
	-1.289	-0.466518	-0.034181	0.424635	-0.198957	-0.219645	-0.65909	1.43576	0.114998	-0.0284373	-0.552936	-0.466518	-0.034181	-0.484484	-0.639422	-0.219645	1.32281	-0.362735	-0.440494	-0.0284373	-0.552936		-0.140249	-0.0127687	-0.0940324	0	-0.027501	-0.301053	-0.00570295	0.0395167	0.109565	NaN	-0.140249	-0.0127687	-0.0940324	0	-0.027501	-0.301053	-0.00570295	-0.431784	-0.467093	NaN
	-1.288	-0.0525587	0.812207	-0.484484	-0.639422	-0.219645	0.142579	-0.362735	0.114998	-0.0284373	-0.162581	-0.466518	-0.034181	-0.484484	-0.639422	-0.219645	-0.65909	-0.362735	1.48389	-0.0284373	-0.552936		-0.140249	-0.0127687	0.592721	0	0.833977	-0.301053	-0.00570295	0.510817	0.686223	NaN	-0.140249	-0.0127687	1.27947	0	-0.027501	-0.301053	-0.00570295	1.3412	0.652302	NaN
	-1.287	-0.0525587	-0.034181	-0.0299242	-0.198957	0.246921	-0.65909	-0.362735	0.114998	-0.0284373	0.0325965	1.00534	-0.034181	-0.484484	-0.639422	1.64662	-0.65909	-0.362735	-0.440494	-0.0284373	-0.552936		0.711733	-0.0127687	-0.0940324	0	-0.027501	0.426398	-0.00570295	-0.431784	-0.467093	NaN	-0.140249	-0.0127687	-0.0940324	0	-0.027501	-0.301053	-0.00570295	-0.431784	0.652302	NaN
	-1.286	0.361401	-0.034181	-0.0299242	0.681974	-0.219645	0.543413	-0.362735	1.22598	-0.0284373	0.422951	-0.466518	-0.034181	-0.484484	0.371057	-0.219645	-0.65909	-0.362735	-0.440494	-0.0284373	-0.552936		-0.140249	-0.0127687	0.592721	0	-0.027501	-0.301053	-0.00570295	-0.431784	-0.467093	NaN	-0.140249	-0.0127687	-0.0940324	0	-0.027501	-0.301053	-0.00570295	-0.431784	-0.467093	NaN
	-1.285	-0.466518	-0.034181	-0.484484	0.241508	-0.219645	0.142579	-0.362735	0.670489	-0.0284373	-0.162581	2.47719	-0.034181	0.600594	-0.639422	-0.219645	-0.65909	-0.362735	-0.440494	-0.0284373	0.232653		-0.140249	-0.0127687	-0.0940324	0	-0.027501	-0.301053	1.22994	0.510817	-0.467093	NaN	-0.140249	-0.0127687	-0.0940324	0	-0.027501	-0.301053	-0.00570295	-0.431784	-0.467093	NaN
	-1.284	-0.466518	-0.034181	-0.0299242	-0.639422	-0.219645	-0.258255	-0.362735	-0.440494	-0.0284373	-0.162581	-0.466518	-0.034181	-0.484484	0.371057	-0.219645	-0.65909	-0.362735	-0.440494	-0.0284373	-0.552936		-0.140249	-0.0127687	-0.0940324	0	-0.027501	-0.301053	-0.00570295	-0.431784	0.109565	NaN	-0.140249	-0.0127687	-0.0940324	0	-0.027501	-0.301053	-0.00570295	-0.431784	-0.467093	NaN
	-1.283	-0.466518	-0.034181	0.424635	0.681974	0.246921	0.142579	0.236764	0.114998	1.2687	-0.162581	1.00534	-0.034181	-0.484484	-0.639422	-0.219645	-0.65909	-0.362735	-0.440494	-0.0284373	1.01824		-0.140249	-0.0127687	-0.0940324	0	-0.027501	0.426398	-0.00570295	0.0395167	0.109565	NaN	-0.140249	-0.0127687	-0.0940324	0	-0.027501	-0.301053	-0.00570295	-0.431784	-0.467093	NaN
	-1.282	0.361401	0.812207	0.879195	-0.639422	-0.219645	0.142579	-0.362735	0.670489	-0.0284373	0.422951	1.00534	-0.034181	-0.484484	-0.639422	-0.219645	-0.65909	-0.362735	-0.440494	-0.0284373	0.232653		-0.140249	-0.0127687	-0.0940324	0	-0.027501	-0.301053	-0.00570295	-0.431784	-0.467093	NaN	-0.140249	-0.0127687	-0.0940324	0	-0.027501	-0.301053	-0.00570295	-0.431784	-0.467093	NaN
	-1.281	-0.466518	-0.034181	0.879195	0.241508	-0.219645	0.944247	-0.362735	0.114998	-0.0284373	0.422951	1.00534	-0.034181	-0.484484	-0.639422	-0.219645	-0.65909	1.53568	1.48389	-0.0284373	0.232653		-0.140249	-0.0127687	-0.0940324	0	-0.027501	-0.301053	-0.00570295	0.0395167	-0.467093	NaN	-0.140249	-0.0127687	-0.0940324	0	-0.027501	-0.301053	-0.00570295	-0.431784	0.652302	NaN
	-1.28	-0.0525587	-0.034181	-0.0299242	-0.198957	-0.219645	-0.258255	-0.362735	-0.440494	-0.0284373	0.0325965	-0.466518	-0.034181	-0.484484	-0.639422	-0.219645	-0.65909	-0.362735	-0.440494	-0.0284373	-0.552936		0.711733	-0.0127687	-0.0940324	0	-0.027501	0.426398	-0.00570295	0.0395167	-0.467093	NaN	-0.140249	-0.0127687	-0.0940324	0	-0.027501	-0.301053	-0.00570295	-0.431784	-0.467093	NaN
	-1.279	-0.0525587	-0.034181	0.424635	-0.198957	-0.219645	-0.258255	-0.362735	-0.440494	-0.0284373	-0.357758	-0.466518	-0.034181	-0.484484	0.371057	1.64662	-0.65909	-0.362735	1.48389	-0.0284373	1.01824		-0.140249	-0.0127687	-0.0940324	0	-0.027501	-0.301053	-0.00570295	0.0395167	-0.467093	NaN	-0.140249	-0.0127687	1.27947	0	-0.027501	-0.301053	-0.00570295	1.3412	-0.467093	NaN
	-1.278	-0.0525587	0.812207	-0.484484	-0.639422	-0.219645	0.543413	-0.362735	-0.440494	-0.0284373	0.0325965	-0.466518	-0.034181	-0.484484	1.38154	-0.219645	-0.65909	-0.362735	1.48389	-0.0284373	-0.552936		-0.140249	-0.0127687	-0.0940324	0	-0.027501	0.426398	-0.00570295	0.510817	1.26288	NaN	-0.140249	-0.0127687	-0.0940324	0	-0.027501	-0.301053	-0.00570295	-0.431784	-0.467093	NaN
	-1.277	-0.466518	-0.034181	-0.0299242	-0.198957	-0.219645	0.142579	-0.362735	-0.440494	-0.0284373	0.0325965	-0.466518	-0.034181	-0.484484	0.371057	1.64662	1.32281	1.53568	-0.440494	-0.0284373	1.01824		0.711733	-0.0127687	-0.0940324	0	-0.027501	1.15385	-0.00570295	0.0395167	0.686223	NaN	2.03704	-0.0127687	-0.0940324	0	-0.027501	-0.301053	-0.00570295	-0.431784	-0.467093	NaN
	-1.276	-0.466518	-0.034181	-0.484484	-0.198957	-0.219645	-0.65909	-0.362735	0.670489	-0.0284373	0.0325965	-0.466518	-0.034181	0.600594	0.371057	-0.219645	1.32281	-0.362735	-0.440494	-0.0284373	1.01824		0.711733	-0.0127687	-0.0940324	0	-0.027501	0.426398	-0.00570295	0.0395167	0.109565	NaN	-0.140249	-0.0127687	1.27947	0	-0.027501	-0.301053	-0.00570295	-0.431784	0.652302	NaN
	-1.275	0.361401	-0.034181	-0.484484	-0.198957	0.713487	0.543413	0.236764	0.114998	-0.0284373	-0.162581	-0.466518	-0.034181	-0.484484	0.371057	-0.219645	-0.65909	3.43409	3.40827	-0.0284373	0.232653		-0.140249	-0.0127687	-0.0940324	0	-0.027501	-0.301053	-0.00570295	-0.431784	0.109565	NaN	-0.140249	-0.0127687	-0.0940324	0	-0.027501	-0.301053	-0.00570295	3.11419	0.652302	NaN
	-1.274	0.775361	-0.034181	-0.484484	-0.639422	-0.219645	0.142579	-0.362735	-0.440494	-0.0284373	-0.162581	-0.466518	-0.034181	0.600594	-0.639422	-0.219645	-0.65909	-0.362735	-0.440494	-0.0284373	1.01824		-0.140249	-0.0127687	-0.0940324	0	-0.027501	-0.301053	-0.00570295	0.510817	-0.467093	NaN	-0.140249	-0.0127687	-0.0940324	0	-0.027501	-0.301053	-0.00570295	-0.431784	-0.467093	NaN
	-1.273	0.361401	-0.034181	-0.0299242	-0.639422	1.18005	-0.65909	-0.362735	0.670489	-0.0284373	0.0325965	-0.466518	-0.034181	-0.484484	2.39202	-0.219645	-0.65909	-0.362735	3.40827	-0.0284373	1.01824		-0.140249	-0.0127687	-0.0940324	0	-0.027501	1.15385	-0.00570295	0.0395167	-0.467093	NaN	-0.140249	-0.0127687	-0.0940324	0	-0.027501	-0.301053	-0.00570295	-0.431784	-0.467093	NaN
	-1.272	0.361401	-0.034181	-0.0299242	-0.198957	-0.219645	-0.65909	0.236764	0.114998	-0.0284373	-0.162581	-0.466518	2.50498	0.600594	-0.639422	-0.219645	-0.65909	-0.362735	-0.440494	-0.0284373	-0.552936		-0.140249	-0.0127687	-0.0940324	0	-0.027501	-0.301053	-0.00570295	-0.431784	0.686223	NaN	-0.140249	-0.0127687	-0.0940324	0	-0.027501	-0.301053	-0.00570295	-0.431784	1.7717	NaN
	-1.271	-0.0525587	-0.034181	-0.0299242	0.241508	-0.219645	-0.258255	-0.362735	0.114998	-0.0284373	0.227774	1.00534	-0.034181	0.600594	1.38154	-0.219645	-0.65909	-0.362735	-0.440494	-0.0284373	-0.552936		-0.140249	-0.0127687	0.592721	0	-0.027501	0.426398	-0.00570295	0.0395167	-0.467093	NaN	2.03704	-0.0127687	-0.0940324	0	-0.027501	-0.301053	-0.00570295	-0.431784	-0.467093	NaN
	-1.27	-0.466518	-0.034181	-0.0299242	0.241508	0.246921	-0.65909	-0.362735	0.114998	-0.0284373	0.0325965	-0.466518	-0.034181	-0.484484	-0.639422	1.64662	-0.65909	1.53568	-0.440494	-0.0284373	0.232653		0.711733	-0.0127687	-0.0940324	0	0.403238	-0.301053	-0.00570295	-0.431784	-0.467093	NaN	-0.140249	-0.0127687	-0.0940324	0	-0.027501	3.24527	-0.00570295	-0.431784	-0.467093	NaN
	-1.269	-0.466518	-0.034181	0.424635	-0.198957	0.246921	-0.258255	-0.362735	-0.440494	-0.0284373	1.00848	-0.466518	-0.034181	-0.484484	0.371057	-0.219645	-0.65909	-0.362735	-0.440494	-0.0284373	-0.552936		-0.140249	-0.0127687	0.592721	0	-0.027501	-0.301053	-0.00570295	0.0395167	-0.467093	NaN	-0.140249	-0.0127687	-0.0940324	0	-0.027501	-0.301053	-0.00570295	-0.431784	1.7717	NaN
	-1.268	0.361401	-0.034181	-0.0299242	-0.639422	-0.219645	-0.258255	0.836263	-0.440494	-0.0284373	0.227774	-0.466518	-0.034181	-0.484484	-0.639422	-0.219645	1.32281	-0.362735	-0.440494	-0.0284373	0.232653		-0.140249	-0.0127687	-0.0940324	0	-0.027501	-0.301053	-0.00570295	0.0395167	0.109565	NaN	-0.140249	-0.0127687	-0.0940324	0	-0.027501	-0.301053	-0.00570295	-0.431784	0.652302	NaN
	-1.267	-0.0525587	-0.034181	-0.0299242	-0.639422	0.713487	-0.65909	-0.362735	0.114998	-0.0284373	0.0325965	1.00534	-0.034181	0.600594	-0.639422	-0.219645	-0.65909	-0.362735	-0.440494	-0.0284373	-0.552936		-0.140249	-0.0127687	0.592721	0	0.403238	1.15385	-0.00570295	0.0395167	-0.467093	NaN	-0.140249	-0.0127687	-0.0940324	0	-0.027501	-0.301053	-0.00570295	-0.431784	0.652302	NaN
	-1.266	-0.466518	-0.034181	-0.0299242	0.241508	-0.219645	0.142579	-0.362735	0.670489	-0.0284373	0.0325965	-0.466518	-0.034181	0.600594	0.371057	-0.219645	3.30472	-0.362735	-0.440494	-0.0284373	-0.552936		-0.140249	-0.0127687	-0.0940324	0	-0.027501	0.426398	-0.00570295	0.0395167	0.109565	NaN	4.21432	-0.0127687	-0.0940324	0	-0.027501	-0.301053	-0.00570295	-0.431784	-0.467093	NaN
	-1.265	-0.466518	-0.034181	0.424635	-0.639422	0.246921	0.142579	-0.362735	0.114998	-0.0284373	-0.552936	-0.466518	-0.034181	-0.484484	0.371057	-0.219645	-0.65909	1.53568	1.48389	-0.0284373	0.232653		-0.140249	-0.0127687	-0.0940324	0	-0.027501	0.426398	-0.00570295	0.0395167	0.109565	NaN	-0.140249	-0.0127687	1.27947	0	-0.027501	3.24527	-0.00570295	-0.431784	-0.467093	NaN
	-1.264	-0.0525587	0.812207	-0.484484	1.12244	0.246921	-0.65909	0.836263	0.670489	-0.0284373	-0.162581	-0.466518	-0.034181	-0.484484	-0.639422	-0.219645	1.32281	1.53568	1.48389	-0.0284373	-0.552936		0.711733	-0.0127687	-0.0940324	0	-0.027501	-0.301053	-0.00570295	-0.431784	-0.467093	NaN	-0.140249	-0.0127687	-0.0940324	0	-0.027501	-0.301053	-0.00570295	-0.431784	-0.467093	NaN
	-1.263	-0.0525587	-0.034181	-0.484484	0.241508	-0.219645	0.543413	-0.362735	-0.440494	-0.0284373	0.0325965	-0.466518	-0.034181	-0.484484	-0.639422	-0.219645	-0.65909	-0.362735	-0.440494	-0.0284373	0.232653		-0.140249	-0.0127687	-0.0940324	0	-0.027501	-0.301053	-0.00570295	0.510817	0.109565	NaN	-0.140249	-0.0127687	1.27947	0	-0.027501	-0.301053	-0.00570295	-0.431784	-0.467093	NaN
	-1.262	-0.0525587	-0.034181	0.424635	0.241508	-0.219645	0.543413	-0.362735	-0.440494	-0.0284373	-0.162581	1.00534	-0.034181	0.600594	0.371057	1.64662	-0.65909	-0.362735	-0.440494	-0.0284373	1.01824		-0.140249	-0.0127687	-0.0940324	0	-0.027501	0.426398	-0.00570295	-0.431784	0.109565	NaN	-0.140249	-0.0127687	-0.0940324	0	-0.027501	-0.301053	-0.00570295	-0.431784	0.652302	NaN
	-1.261	0.361401	-0.034181	-0.484484	1.12244	0.246921	-0.258255	0.236764	-0.440494	-0.0284373	-0.357758	-0.466518	-0.034181	-0.484484	0.371057	-0.219645	-0.65909	-0.362735	-0.440494	-0.0284373	-0.552936		-0.140249	-0.0127687	-0.0940324	0	-0.027501	-0.301053	-0.00570295	0.0395167	0.109565	NaN	-0.140249	-0.0127687	-0.0940324	0	-0.027501	-0.301053	-0.00570295	-0.431784	-0.467093	NaN
	-1.26	-0.466518	-0.034181	0.424635	0.241508	-0.219645	1.34508	-0.362735	0.114998	-0.0284373	-0.162581	-0.466518	-0.034181	-0.484484	-0.639422	-0.219645	-0.65909	-0.362735	-0.440494	-0.0284373	-0.552936		-0.140249	-0.0127687	-0.0940324	0	-0.027501	-0.301053	-0.00570295	0.510817	0.109565	NaN	-0.140249	-0.0127687	-0.0940324	0	-0.027501	-0.301053	-0.00570295	-0.431784	-0.467093	NaN
	-1.259	-0.466518	-0.034181	-0.0299242	0.241508	-0.219645	0.944247	-0.362735	-0.440494	-0.0284373	0.227774	1.00534	-0.034181	0.600594	-0.639422	-0.219645	-0.65909	-0.362735	-0.440494	-0.0284373	-0.552936		-0.140249	-0.0127687	-0.0940324	0	-0.027501	-0.301053	-0.00570295	-0.431784	1.26288	NaN	-0.140249	-0.0127687	-0.0940324	0	-0.027501	-0.301053	-0.00570295	-0.431784	-0.467093	NaN
	-1.258	-0.466518	-0.034181	-0.484484	-0.198957	0.246921	-0.258255	0.836263	0.670489	-0.0284373	-0.162581	-0.466518	-0.034181	0.600594	-0.639422	-0.219645	-0.65909	-0.362735	-0.440494	-0.0284373	-0.552936		0.711733	-0.0127687	-0.0940324	0	-0.027501	0.426398	-0.00570295	-0.431784	0.109565	NaN	-0.140249	-0.0127687	-0.0940324	0	-0.027501	-0.301053	-0.00570295	-0.431784	0.652302	NaN
	-1.257	0.361401	-0.034181	-0.0299242	-0.639422	0.246921	-0.65909	-0.362735	0.114998	-0.0284373	-0.357758	-0.466518	-0.034181	-0.484484	1.38154	-0.219645	-0.65909	-0.362735	-0.440494	-0.0284373	-0.552936		-0.140249	-0.0127687	-0.0940324	0	-0.027501	-0.301053	-0.00570295	-0.431784	0.686223	NaN	-0.140249	-0.0127687	-0.0940324	0	-0.027501	-0.301053	-0.00570295	-0.431784	-0.467093	NaN
	-1.256	-0.466518	-0.034181	-0.0299242	0.241508	-0.219645	0.142579	-0.362735	0.670489	-0.0284373	0.422951	-0.466518	2.50498	0.600594	-0.639422	-0.219645	1.32281	-0.362735	1.48389	-0.0284373	-0.552936		0.711733	-0.0127687	-0.0940324	0	-0.027501	-0.301053	-0.00570295	-0.431784	0.109565	NaN	-0.140249	-0.0127687	-0.0940324	0	-0.027501	-0.301053	-0.00570295	-0.431784	-0.467093	NaN
	-1.255	-0.0525587	-0.034181	-0.0299242	0.241508	-0.219645	-0.258255	0.236764	-0.440494	-0.0284373	-0.357758	-0.466518	-0.034181	-0.484484	-0.639422	-0.219645	1.32281	-0.362735	-0.440494	-0.0284373	1.80383		-0.140249	-0.0127687	-0.0940324	0	-0.027501	-0.301053	-0.00570295	0.510817	0.686223	NaN	-0.140249	-0.0127687	-0.0940324	0	-0.027501	3.24527	-0.00570295	-0.431784	-0.467093	NaN
	-1.254	-0.0525587	-0.034181	-0.484484	1.5629	-0.219645	-0.258255	-0.362735	-0.440494	-0.0284373	0.0325965	2.47719	-0.034181	-0.484484	-0.639422	1.64662	-0.65909	1.53568	-0.440494	-0.0284373	0.232653		0.711733	-0.0127687	0.592721	0	-0.027501	-0.301053	-0.00570295	0.510817	-0.467093	NaN	-0.140249	-0.0127687	-0.0940324	0	-0.027501	3.24527	-0.00570295	-0.431784	-0.467093	NaN
	-1.253	-0.0525587	-0.034181	1.33375	-0.198957	0.713487	0.543413	-0.362735	-0.440494	-0.0284373	-0.162581	-0.466518	-0.034181	1.68567	-0.639422	-0.219645	-0.65909	-0.362735	-0.440494	-0.0284373	0.232653		0.711733	-0.0127687	-0.0940324	0	-0.027501	0.426398	-0.00570295	0.0395167	1.26288	NaN	-0.140249	-0.0127687	-0.0940324	0	-0.027501	-0.301053	-0.00570295	1.3412	-0.467093	NaN
	-1.252	0.775361	-0.034181	-0.0299242	0.241508	-0.219645	0.142579	-0.362735	-0.440494	-0.0284373	-0.357758	-0.466518	-0.034181	0.600594	-0.639422	-0.219645	1.32281	-0.362735	-0.440494	-0.0284373	0.232653		-0.140249	-0.0127687	-0.0940324	0	-0.027501	-0.301053	-0.00570295	0.0395167	0.109565	NaN	-0.140249	-0.0127687	-0.0940324	0	-0.027501	-0.301053	-0.00570295	-0.431784	0.652302	NaN
	-1.251	-0.0525587	-0.034181	-0.484484	-0.639422	-0.219645	0.543413	0.236764	1.22598	-0.0284373	0.813306	-0.466518	-0.034181	-0.484484	-0.639422	-0.219645	-0.65909	-0.362735	-0.440494	-0.0284373	-0.552936		0.711733	-0.0127687	-0.0940324	0	-0.027501	-0.301053	-0.00570295	0.510817	0.109565	NaN	-0.140249	-0.0127687	-0.0940324	0	-0.027501	-0.301053	-0.00570295	-0.431784	-0.467093	NaN
	-1.25	0.361401	-0.034181	-0.484484	-0.198957	-0.219645	0.142579	-0.362735	0.114998	-0.0284373	0.0325965	-0.466518	-0.034181	0.600594	0.371057	-0.219645	1.32281	1.53568	-0.440494	-0.0284373	-0.552936		-0.140249	-0.0127687	-0.0940324	0	-0.027501	0.426398	-0.00570295	0.510817	0.109565	NaN	-0.140249	-0.0127687	-0.0940324	0	-0.027501	-0.301053	-0.00570295	-0.431784	0.652302	NaN
	-1.249	-0.466518	-0.034181	-0.484484	-0.639422	0.246921	0.142579	-0.362735	-0.440494	-0.0284373	0.227774	-0.466518	-0.034181	-0.484484	0.371057	-0.219645	-0.65909	1.53568	-0.440494	-0.0284373	1.01824		0.711733	-0.0127687	-0.0940324	0	0.403238	-0.301053	-0.00570295	-0.431784	-0.467093	NaN	-0.140249	-0.0127687	-0.0940324	0	-0.027501	-0.301053	-0.00570295	1.3412	-0.467093	NaN
	-1.248	0.361401	-0.034181	-0.0299242	-0.639422	-0.219645	1.34508	-0.362735	-0.440494	-0.0284373	-0.357758	1.00534	-0.034181	0.600594	0.371057	-0.219645	-0.65909	-0.362735	-0.440494	-0.0284373	-0.552936		-0.140249	-0.0127687	0.592721	0	-0.027501	-0.301053	-0.00570295	0.982118	-0.467093	NaN	-0.140249	-0.0127687	-0.0940324	0	-0.027501	-0.301053	-0.00570295	-0.431784	-0.467093	NaN
	-1.247	-0.0525587	-0.034181	0.879195	0.681974	0.246921	0.543413	-0.362735	-0.440494	-0.0284373	0.0325965	-0.466518	-0.034181	0.600594	0.371057	-0.219645	1.32281	-0.362735	-0.440494	-0.0284373	0.232653		-0.140249	0.625666	-0.0940324	0	-0.027501	-0.301053	-0.00570295	0.0395167	-0.467093	NaN	-0.140249	-0.0127687	1.27947	0	-0.027501	-0.301053	-0.00570295	-0.431784	-0.467093	NaN
	-1.246	0.361401	-0.034181	0.424635	0.241508	-0.219645	0.142579	-0.362735	-0.440494	-0.0284373	-0.162581	-0.466518	-0.034181	0.600594	0.371057	-0.219645	-0.65909	1.53568	1.48389	-0.0284373	0.232653		0.711733	-0.0127687	-0.0940324	0	-0.027501	-0.301053	-0.00570295	-0.431784	1.83954	NaN	-0.140249	-0.0127687	-0.0940324	0	-0.027501	-0.301053	-0.00570295	-0.431784	0.652302	NaN
	-1.245	-0.466518	-0.034181	-0.0299242	-0.639422	0.246921	0.142579	-0.362735	0.114998	-0.0284373	-0.552936	-0.466518	-0.034181	-0.484484	1.38154	-0.219645	-0.65909	-0.362735	-0.440494	-0.0284373	0.232653		-0.140249	-0.0127687	-0.0940324	0	-0.027501	-0.301053	-0.00570295	0.0395167	-0.467093	NaN	-0.140249	-0.0127687	-0.0940324	0	-0.027501	-0.301053	-0.00570295	1.3412	0.652302	NaN
	-1.244	-0.466518	-0.034181	-0.484484	0.681974	-0.219645	-0.65909	0.836263	-0.440494	-0.0284373	0.227774	-0.466518	-0.034181	-0.484484	1.38154	1.64662	1.32281	-0.362735	-0.440494	-0.0284373	-0.552936		-0.140249	-0.0127687	-0.0940324	0	-0.027501	-0.301053	-0.00570295	0.0395167	0.109565	NaN	-0.140249	-0.0127687	1.27947	0	-0.027501	-0.301053	-0.00570295	-0.431784	-0.467093	NaN
	-1.243	-0.466518	-0.034181	-0.0299242	0.241508	-0.219645	0.142579	-0.362735	0.670489	-0.0284373	-0.357758	-0.466518	-0.034181	0.600594	0.371057	-0.219645	-0.65909	-0.362735	-0.440494	-0.0284373	-0.552936		0.711733	-0.0127687	-0.0940324	0	-0.027501	-0.301053	-0.00570295	0.0395167	0.109565	NaN	-0.140249	-0.0127687	-0.0940324	0	-0.027501	3.24527	-0.00570295	-0.431784	-0.467093	NaN
	-1.242	-0.466518	-0.034181	-0.0299242	-0.198957	-0.219645	-0.258255	-0.362735	0.114998	-0.0284373	0.0325965	-0.466518	-0.034181	0.600594	0.371057	-0.219645	-0.65909	-0.362735	-0.440494	-0.0284373	0.232653		0.711733	-0.0127687	-0.0940324	0	-0.027501	-0.301053	-0.00570295	-0.431784	-0.467093	NaN	-0.140249	-0.0127687	-0.0940324	0	-0.027501	-0.301053	-0.00570295	1.3412	-0.467093	NaN
	-1.241	-0.466518	-0.034181	-0.0299242	-0.198957	0.246921	-0.258255	-0.362735	-0.440494	-0.0284373	0.227774	-0.466518	-0.034181	0.600594	0.371057	-0.219645	1.32281	-0.362735	-0.440494	-0.0284373	-0.552936		-0.140249	-0.0127687	-0.0940324	0	-0.027501	-0.301053	-0.00570295	-0.431784	0.686223	NaN	-0.140249	-0.0127687	-0.0940324	0	1.02707	-0.301053	-0.00570295	1.3412	-0.467093	NaN
	-1.24	0.361401	0.812207	-0.0299242	-0.198957	-0.219645	-0.65909	1.43576	0.114998	-0.0284373	0.0325965	-0.466518	-0.034181	-0.484484	-0.639422	-0.219645	-0.65909	-0.362735	-0.440494	-0.0284373	-0.552936		-0.140249	-0.0127687	-0.0940324	0	-0.027501	1.15385	-0.00570295	0.0395167	0.109565	NaN	-0.140249	-0.0127687	-0.0940324	0	-0.027501	3.24527	-0.00570295	-0.431784	1.7717	NaN
	-1.239	-0.466518	-0.034181	-0.484484	0.681974	-0.219645	-0.65909	0.236764	0.114998	-0.0284373	0.422951	-0.466518	-0.034181	1.68567	-0.639422	1.64662	1.32281	1.53568	-0.440494	-0.0284373	-0.552936		-0.140249	-0.0127687	-0.0940324	0	-0.027501	0.426398	-0.00570295	0.0395167	-0.467093	NaN	-0.140249	-0.0127687	1.27947	0	-0.027501	-0.301053	-0.00570295	3.11419	0.652302	NaN
	-1.238	-0.466518	-0.034181	-0.0299242	0.241508	-0.219645	0.944247	-0.362735	0.670489	-0.0284373	0.227774	-0.466518	-0.034181	0.600594	-0.639422	-0.219645	-0.65909	-0.362735	1.48389	-0.0284373	0.232653		-0.140249	-0.0127687	-0.0940324	0	-0.027501	0.426398	-0.00570295	-0.431784	0.109565	NaN	-0.140249	-0.0127687	1.27947	0	-0.027501	-0.301053	-0.00570295	-0.431784	1.7717	NaN
	-1.237	-0.0525587	-0.034181	-0.484484	-0.198957	0.246921	0.543413	-0.362735	-0.440494	-0.0284373	0.0325965	-0.466518	-0.034181	-0.484484	-0.639422	-0.219645	1.32281	1.53568	-0.440494	-0.0284373	0.232653		-0.140249	-0.0127687	-0.0940324	0	-0.027501	-0.301053	-0.00570295	-0.431784	0.109565	NaN	-0.140249	-0.0127687	-0.0940324	0	-0.027501	-0.301053	-0.00570295	-0.431784	0.652302	NaN
	-1.236	0.361401	-0.034181	-0.484484	0.241508	-0.219645	0.142579	0.836263	-0.440494	-0.0284373	-0.162581	-0.466518	-0.034181	-0.484484	0.371057	-0.219645	-0.65909	1.53568	-0.440494	-0.0284373	-0.552936		-0.140249	-0.0127687	-0.0940324	0	-0.027501	-0.301053	-0.00570295	0.0395167	-0.467093	NaN	-0.140249	-0.0127687	-0.0940324	0	-0.027501	-0.301053	-0.00570295	-0.431784	-0.467093	NaN
	-1.235	-0.0525587	-0.034181	0.879195	1.12244	0.246921	-0.65909	-0.362735	0.114998	-0.0284373	0.227774	-0.466518	-0.034181	-0.484484	0.371057	-0.219645	3.30472	-0.362735	-0.440494	-0.0284373	0.232653		-0.140249	-0.0127687	-0.0940324	0	-0.027501	0.426398	-0.00570295	0.982118	-0.467093	NaN	-0.140249	-0.0127687	-0.0940324	0	-0.027501	-0.301053	-0.00570295	-0.431784	-0.467093	NaN
	-1.234	-0.466518	-0.034181	-0.484484	0.681974	-0.219645	-0.258255	0.236764	-0.440494	-0.0284373	-0.357758	1.00534	-0.034181	-0.484484	-0.639422	-0.219645	-0.65909	-0.362735	-0.440494	-0.0284373	-0.552936		-0.140249	-0.0127687	-0.0940324	0	0.403238	-0.301053	-0.00570295	0.0395167	0.109565	NaN	-0.140249	-0.0127687	-0.0940324	0	-0.027501	-0.301053	-0.00570295	-0.431784	-0.467093	NaN
	-1.233	0.361401	-0.034181	-0.0299242	-0.198957	-0.219645	0.142579	0.836263	-0.440494	-0.0284373	0.618129	-0.466518	-0.034181	0.600594	-0.639422	1.64662	-0.65909	-0.362735	-0.440494	-0.0284373	-0.552936		-0.140249	-0.0127687	-0.0940324	0	-0.027501	-0.301053	-0.00570295	0.0395167	0.109565	NaN	-0.140249	-0.0127687	-0.0940324	0	-0.027501	-0.301053	-0.00570295	-0.431784	0.652302	NaN
	-1.232	1.18932	-0.034181	-0.0299242	-0.639422	-0.219645	-0.65909	-0.362735	-0.440494	-0.0284373	-0.162581	-0.466518	-0.034181	-0.484484	2.39202	-0.219645	1.32281	-0.362735	-0.440494	-0.0284373	1.01824		-0.140249	-0.0127687	0.592721	0	-0.027501	-0.301053	-0.00570295	0.0395167	-0.467093	NaN	-0.140249	-0.0127687	-0.0940324	0	-0.027501	-0.301053	-0.00570295	-0.431784	0.652302	NaN
	-1.231	-0.0525587	-0.034181	-0.0299242	-0.198957	-0.219645	-0.65909	0.236764	-0.440494	-0.0284373	0.0325965	-0.466518	-0.034181	-0.484484	-0.639422	-0.219645	-0.65909	-0.362735	-0.440494	-0.0284373	0.232653		-0.140249	-0.0127687	-0.0940324	0	-0.027501	-0.301053	-0.00570295	0.510817	-0.467093	NaN	-0.140249	-0.0127687	-0.0940324	0	-0.027501	-0.301053	-0.00570295	-0.431784	-0.467093	NaN
	-1.23	-0.466518	-0.034181	-0.484484	-0.198957	0.713487	0.142579	0.236764	0.114998	-0.0284373	-0.162581	-0.466518	-0.034181	0.600594	0.371057	-0.219645	-0.65909	-0.362735	1.48389	-0.0284373	1.01824		-0.140249	-0.0127687	-0.0940324	0	-0.027501	-0.301053	-0.00570295	0.0395167	-0.467093	NaN	-0.140249	-0.0127687	-0.0940324	0	-0.027501	-0.301053	-0.00570295	-0.431784	-0.467093	NaN
	-1.229	0.361401	-0.034181	0.424635	-0.198957	-0.219645	-0.65909	-0.362735	0.114998	-0.0284373	-0.162581	-0.466518	-0.034181	-0.484484	-0.639422	-0.219645	-0.65909	-0.362735	-0.440494	-0.0284373	-0.552936		-0.140249	-0.0127687	-0.0940324	0	-0.027501	-0.301053	-0.00570295	0.982118	-0.467093	NaN	-0.140249	-0.0127687	-0.0940324	0	-0.027501	-0.301053	-0.00570295	-0.431784	-0.467093	NaN
	-1.228	-0.0525587	-0.034181	0.879195	0.241508	-0.219645	-0.65909	-0.362735	-0.440494	-0.0284373	-0.552936	-0.466518	-0.034181	-0.484484	-0.639422	-0.219645	-0.65909	-0.362735	-0.440494	-0.0284373	-0.552936		-0.140249	-0.0127687	-0.0940324	0	-0.027501	-0.301053	-0.00570295	0.510817	0.109565	NaN	-0.140249	-0.0127687	-0.0940324	0	-0.027501	-0.301053	-0.00570295	-0.431784	0.652302	NaN
	-1.227	-0.0525587	0.812207	-0.0299242	-0.639422	0.246921	0.142579	-0.362735	-0.440494	-0.0284373	0.0325965	1.00534	-0.034181	0.600594	-0.639422	-0.219645	-0.65909	-0.362735	-0.440494	-0.0284373	1.01824		-0.140249	-0.0127687	-0.0940324	0	-0.027501	0.426398	-0.00570295	0.510817	0.109565	NaN	-0.140249	-0.0127687	-0.0940324	0	-0.027501	-0.301053	-0.00570295	1.3412	-0.467093	NaN
	-1.226	0.361401	-0.034181	-0.484484	-0.639422	-0.219645	-0.258255	-0.362735	-0.440494	-0.0284373	0.227774	1.00534	-0.034181	-0.484484	1.38154	-0.219645	-0.65909	-0.362735	1.48389	-0.0284373	-0.552936		-0.140249	-0.0127687	-0.0940324	0	-0.027501	-0.301053	-0.00570295	-0.431784	0.109565	NaN	-0.140249	-0.0127687	-0.0940324	0	-0.027501	-0.301053	-0.00570295	-0.431784	-0.467093	NaN
	-1.225	-0.466518	-0.034181	-0.484484	0.241508	0.713487	-0.258255	0.236764	-0.440494	-0.0284373	-0.162581	-0.466518	-0.034181	0.600594	-0.639422	-0.219645	1.32281	-0.362735	1.48389	-0.0284373	-0.552936		-0.140249	-0.0127687	0.592721	0	0.403238	-0.301053	-0.00570295	0.510817	0.109565	NaN	-0.140249	-0.0127687	-0.0940324	0	-0.027501	-0.301053	-0.00570295	1.3412	0.652302	NaN
	-1.224	-0.466518	-0.034181	-0.484484	-0.639422	-0.219645	-0.258255	-0.362735	-0.440494	-0.0284373	0.618129	-0.466518	-0.034181	-0.484484	-0.639422	-0.219645	1.32281	-0.362735	-0.440494	-0.0284373	0.232653		-0.140249	-0.0127687	-0.0940324	0	-0.027501	-0.301053	-0.00570295	0.510817	0.686223	NaN	-0.140249	-0.0127687	-0.0940324	0	-0.027501	-0.301053	-0.00570295	-0.431784	-0.467093	NaN
	-1.223	0.775361	-0.034181	0.424635	-0.198957	-0.219645	-0.258255	0.236764	0.670489	-0.0284373	-0.162581	-0.466518	-0.034181	0.600594	1.38154	-0.219645	-0.65909	-0.362735	-0.440494	-0.0284373	2.58942		-0.140249	-0.0127687	-0.0940324	0	0.403238	-0.301053	-0.00570295	-0.431784	0.109565	NaN	-0.140249	-0.0127687	-0.0940324	0	-0.027501	-0.301053	-0.00570295	-0.431784	-0.467093	NaN
	-1.222	0.361401	-0.034181	-0.0299242	-0.639422	-0.219645	0.142579	0.236764	-0.440494	-0.0284373	-0.162581	-0.466518	-0.034181	0.600594	-0.639422	1.64662	-0.65909	-0.362735	-0.440494	-0.0284373	1.01824		-0.140249	-0.0127687	-0.0940324	0	-0.027501	-0.301053	-0.00570295	-0.431784	-0.467093	NaN	-0.140249	-0.0127687	-0.0940324	0	-0.027501	-0.301053	-0.00570295	-0.431784	-0.467093	NaN
	-1.221	-0.466518	-0.034181	0.879195	-0.639422	0.246921	0.142579	0.836263	-0.440494	-0.0284373	-0.357758	-0.466518	-0.034181	-0.484484	-0.639422	-0.219645	-0.65909	-0.362735	-0.440494	-0.0284373	-0.552936		0.711733	-0.0127687	-0.0940324	0	-0.027501	1.15385	-0.00570295	0.510817	0.109565	NaN	-0.140249	-0.0127687	-0.0940324	0	-0.027501	-0.301053	-0.00570295	3.11419	0.652302	NaN
	-1.22	-0.466518	-0.034181	-0.484484	-0.198957	0.246921	0.142579	-0.362735	-0.440494	-0.0284373	0.0325965	-0.466518	-0.034181	0.600594	-0.639422	-0.219645	-0.65909	-0.362735	-0.440494	-0.0284373	0.232653		-0.140249	-0.0127687	-0.0940324	0	-0.027501	-0.301053	-0.00570295	0.0395167	0.686223	NaN	-0.140249	-0.0127687	-0.0940324	0	-0.027501	-0.301053	-0.00570295	1.3412	-0.467093	NaN
	-1.219	1.18932	0.812207	0.424635	-0.198957	0.713487	0.543413	-0.362735	1.22598	-0.0284373	0.422951	1.00534	-0.034181	0.600594	-0.639422	-0.219645	-0.65909	-0.362735	-0.440494	-0.0284373	1.01824		-0.140249	-0.0127687	-0.0940324	0	-0.027501	0.426398	-0.00570295	0.510817	-0.467093	NaN	-0.140249	-0.0127687	-0.0940324	0	-0.027501	-0.301053	-0.00570295	1.3412	-0.467093	NaN
	-1.218	1.18932	-0.034181	0.879195	-0.198957	-0.219645	-0.65909	-0.362735	-0.440494	-0.0284373	0.227774	-0.466518	-0.034181	-0.484484	1.38154	-0.219645	-0.65909	-0.362735	-0.440494	-0.0284373	0.232653		-0.140249	-0.0127687	-0.0940324	0	-0.027501	-0.301053	-0.00570295	-0.431784	-0.467093	NaN	-0.140249	-0.0127687	-0.0940324	0	-0.027501	-0.301053	-0.00570295	-0.431784	0.652302	NaN
	-1.217	-0.0525587	-0.034181	2.24287	-0.198957	-0.219645	0.142579	0.236764	0.670489	-0.0284373	0.0325965	1.00534	-0.034181	-0.484484	0.371057	-0.219645	-0.65909	-0.362735	-0.440494	-0.0284373	0.232653		-0.140249	-0.0127687	-0.0940324	0	-0.027501	0.426398	-0.00570295	-0.431784	0.109565	NaN	-0.140249	-0.0127687	-0.0940324	0	-0.027501	3.24527	-0.00570295	-0.431784	0.652302	NaN
	-1.216	-0.0525587	-0.034181	-0.484484	-0.198957	-0.219645	0.543413	-0.362735	0.114998	-0.0284373	0.618129	-0.466518	-0.034181	-0.484484	1.38154	-0.219645	1.32281	-0.362735	-0.440494	-0.0284373	1.01824		0.711733	-0.0127687	0.592721	0	-0.027501	0.426398	-0.00570295	0.0395167	-0.467093	NaN	-0.140249	-0.0127687	-0.0940324	0	-0.027501	-0.301053	-0.00570295	-0.431784	-0.467093	NaN
	-1.215	-0.0525587	-0.034181	-0.0299242	0.681974	0.246921	-0.65909	0.236764	-0.440494	-0.0284373	-0.357758	-0.466518	-0.034181	-0.484484	-0.639422	-0.219645	-0.65909	-0.362735	-0.440494	-0.0284373	-0.552936		-0.140249	-0.0127687	-0.0940324	0	-0.027501	0.426398	-0.00570295	-0.431784	-0.467093	NaN	-0.140249	-0.0127687	-0.0940324	0	-0.027501	-0.301053	-0.00570295	-0.431784	-0.467093	NaN
	-1.214	-0.466518	-0.034181	-0.0299242	-0.639422	-0.219645	-0.258255	-0.362735	-0.440494	-0.0284373	0.0325965	-0.466518	-0.034181	0.600594	0.371057	-0.219645	-0.65909	-0.362735	-0.440494	-0.0284373	-0.552936		-0.140249	-0.0127687	-0.0940324	0	-0.027501	0.426398	-0.00570295	-0.431784	0.109565	NaN	-0.140249	-0.0127687	-0.0940324	0	-0.027501	-0.301053	-0.00570295	-0.431784	0.652302	NaN
	-1.213	-0.0525587	-0.034181	-0.0299242	-0.639422	-0.219645	0.142579	-0.362735	-0.440494	-0.0284373	-0.357758	-0.466518	-0.034181	-0.484484	0.371057	-0.219645	-0.65909	-0.362735	-0.440494	-0.0284373	-0.552936		-0.140249	-0.0127687	-0.0940324	0	-0.027501	-0.301053	-0.00570295	0.510817	0.109565	NaN	-0.140249	-0.0127687	-0.0940324	0	-0.027501	-0.301053	-0.00570295	-0.431784	1.7717	NaN
	-1.212	-0.0525587	-0.034181	-0.484484	0.241508	-0.219645	-0.258255	-0.362735	0.114998	-0.0284373	0.813306	-0.466518	-0.034181	0.600594	0.371057	-0.219645	1.32281	-0.362735	-0.440494	-0.0284373	1.01824		-0.140249	-0.0127687	0.592721	0	-0.027501	-0.301053	-0.00570295	0.510817	0.109565	NaN	-0.140249	-0.0127687	-0.0940324	0	-0.027501	-0.301053	-0.00570295	-0.431784	-0.467093	NaN
	-1.211	0.361401	-0.034181	-0.0299242	-0.639422	-0.219645	0.142579	-0.362735	0.670489	-0.0284373	0.0325965	-0.466518	-0.034181	0.600594	0.371057	-0.219645	-0.65909	1.53568	-0.440494	-0.0284373	-0.552936		0.711733	-0.0127687	-0.0940324	0	-0.027501	-0.301053	-0.00570295	0.0395167	-0.467093	NaN	-0.140249	-0.0127687	-0.0940324	0	-0.027501	-0.301053	-0.00570295	-0.431784	0.652302	NaN
	-1.21	-0.0525587	-0.034181	0.424635	-0.198957	-0.219645	-0.65909	0.236764	0.670489	-0.0284373	-0.357758	-0.466518	-0.034181	-0.484484	-0.639422	-0.219645	-0.65909	-0.362735	-0.440494	-0.0284373	-0.552936		-0.140249	-0.0127687	-0.0940324	0	-0.027501	0.426398	-0.00570295	0.510817	0.109565	NaN	-0.140249	-0.0127687	-0.0940324	0	-0.027501	-0.301053	-0.00570295	-0.431784	-0.467093	NaN
	-1.209	0.361401	-0.034181	-0.484484	0.241508	-0.219645	-0.258255	-0.362735	0.114998	-0.0284373	-0.162581	-0.466518	-0.034181	0.600594	-0.639422	-0.219645	-0.65909	-0.362735	-0.440494	-0.0284373	-0.552936		-0.140249	-0.0127687	-0.0940324	0	-0.027501	-0.301053	-0.00570295	0.0395167	0.109565	NaN	-0.140249	-0.0127687	-0.0940324	0	-0.027501	3.24527	-0.00570295	1.3412	-0.467093	NaN
	-1.208	-0.0525587	-0.034181	-0.0299242	0.241508	0.246921	-0.65909	-0.362735	0.114998	-0.0284373	0.227774	-0.466518	-0.034181	-0.484484	-0.639422	-0.219645	-0.65909	-0.362735	-0.440494	-0.0284373	0.232653		-0.140249	0.625666	-0.0940324	0	-0.027501	-0.301053	-0.00570295	0.0395167	0.686223	NaN	-0.140249	-0.0127687	-0.0940324	0	-0.027501	-0.301053	-0.00570295	-0.431784	-0.467093	NaN
	-1.207	0.361401	-0.034181	-0.484484	-0.198957	-0.219645	-0.258255	0.236764	0.114998	-0.0284373	-0.162581	-0.466518	-0.034181	-0.484484	0.371057	-0.219645	-0.65909	1.53568	1.48389	-0.0284373	-0.552936		-0.140249	-0.0127687	-0.0940324	0	-0.027501	-0.301053	-0.00570295	-0.431784	-0.467093	NaN	-0.140249	-0.0127687	-0.0940324	0	-0.027501	3.24527	-0.00570295	3.11419	0.652302	NaN
	-1.206	0.361401	-0.034181	-0.0299242	0.241508	-0.219645	0.543413	-0.362735	0.114998	-0.0284373	0.227774	1.00534	-0.034181	1.68567	0.371057	-0.219645	-0.65909	-0.362735	-0.440494	-0.0284373	0.232653		-0.140249	-0.0127687	-0.0940324	0	-0.027501	-0.301053	-0.00570295	0.0395167	1.26288	NaN	-0.140249	-0.0127687	-0.0940324	0	-0.027501	-0.301053	-0.00570295	-0.431784	0.652302	NaN
	-1.205	-0.466518	-0.034181	-0.484484	-0.198957	-0.219645	0.142579	-0.362735	-0.440494	-0.0284373	-0.357758	1.00534	-0.034181	-0.484484	-0.639422	1.64662	-0.65909	-0.362735	-0.440494	-0.0284373	-0.552936		-0.140249	-0.0127687	-0.0940324	0	-0.027501	0.426398	-0.00570295	-0.431784	-0.467093	NaN	-0.140249	-0.0127687	-0.0940324	0	-0.027501	-0.301053	-0.00570295	-0.431784	-0.467093	NaN
	-1.204	0.361401	-0.034181	-0.0299242	1.12244	0.246921	-0.65909	-0.362735	-0.440494	-0.0284373	0.422951	-0.466518	-0.034181	-0.484484	-0.639422	-0.219645	1.32281	-0.362735	-0.440494	-0.0284373	-0.552936		0.711733	-0.0127687	-0.0940324	0	-0.027501	-0.301053	-0.00570295	-0.431784	-0.467093	NaN	-0.140249	-0.0127687	-0.0940324	0	-0.027501	-0.301053	-0.00570295	-0.431784	-0.467093	NaN
	-1.203	-0.0525587	-0.034181	-0.0299242	1.12244	-0.219645	-0.258255	-0.362735	0.670489	-0.0284373	0.0325965	2.47719	-0.034181	-0.484484	0.371057	-0.219645	-0.65909	-0.362735	-0.440494	-0.0284373	0.232653		-0.140249	-0.0127687	-0.0940324	0	-0.027501	0.426398	-0.00570295	0.0395167	0.109565	NaN	-0.140249	-0.0127687	-0.0940324	0	-0.027501	-0.301053	-0.00570295	3.11419	-0.467093	NaN
	-1.202	0.361401	-0.034181	-0.0299242	-0.198957	-0.219645	0.944247	0.236764	0.114998	-0.0284373	-0.162581	-0.466518	-0.034181	0.600594	-0.639422	-0.219645	-0.65909	-0.362735	1.48389	-0.0284373	-0.552936		-0.140249	-0.0127687	-0.0940324	0	-0.027501	0.426398	-0.00570295	-0.431784	0.109565	NaN	-0.140249	-0.0127687	-0.0940324	0	-0.027501	-0.301053	-0.00570295	1.3412	-0.467093	NaN
	-1.201	-0.466518	-0.034181	-0.0299242	-0.639422	0.246921	1.34508	-0.362735	0.114998	-0.0284373	0.0325965	1.00534	-0.034181	-0.484484	-0.639422	-0.219645	-0.65909	-0.362735	1.48389	-0.0284373	-0.552936		-0.140249	-0.0127687	-0.0940324	0	-0.027501	-0.301053	-0.00570295	-0.431784	-0.467093	NaN	-0.140249	-0.0127687	-0.0940324	0	-0.027501	3.24527	-0.00570295	-0.431784	-0.467093	NaN
	-1.2	-0.0525587	-0.034181	-0.484484	-0.639422	0.246921	-0.258255	0.236764	-0.440494	-0.0284373	-0.162581	-0.466518	-0.034181	0.600594	-0.639422	-0.219645	-0.65909	-0.362735	1.48389	-0.0284373	0.232653		-0.140249	-0.0127687	-0.0940324	0	-0.027501	-0.301053	-0.00570295	0.0395167	-0.467093	NaN	-0.140249	-0.0127687	-0.0940324	0	-0.027501	3.24527	-0.00570295	1.3412	-0.467093	NaN
	-1.199	-0.466518	-0.034181	-0.484484	0.681974	-0.219645	-0.65909	0.236764	-0.440494	-0.0284373	-0.162581	1.00534	-0.034181	0.600594	-0.639422	-0.219645	-0.65909	-0.362735	1.48389	-0.0284373	-0.552936		-0.140249	-0.0127687	0.592721	0	-0.027501	1.15385	-0.00570295	0.0395167	1.26288	NaN	-0.140249	-0.0127687	-0.0940324	0	-0.027501	-0.301053	-0.00570295	-0.431784	-0.467093	NaN
	-1.198	-0.0525587	-0.034181	0.424635	0.241508	0.713487	0.543413	1.43576	0.114998	-0.0284373	-0.162581	2.47719	-0.034181	-0.484484	-0.639422	-0.219645	1.32281	-0.362735	-0.440494	-0.0284373	-0.552936		-0.140249	-0.0127687	-0.0940324	0	-0.027501	-0.301053	-0.00570295	-0.431784	-0.467093	NaN	-0.140249	-0.0127687	-0.0940324	0	-0.027501	-0.301053	-0.00570295	-0.431784	-0.467093	NaN
	-1.197	-0.466518	-0.034181	-0.0299242	-0.198957	-0.219645	-0.258255	0.236764	-0.440494	-0.0284373	-0.162581	-0.466518	-0.034181	1.68567	1.38154	-0.219645	1.32281	1.53568	-0.440494	-0.0284373	1.01824		-0.140249	-0.0127687	-0.0940324	0	-0.027501	-0.301053	-0.00570295	-0.431784	-0.467093	NaN	-0.140249	-0.0127687	-0.0940324	0	-0.027501	-0.301053	-0.00570295	1.3412	0.652302	NaN
	-1.196	0.361401	-0.034181	0.424635	0.241508	-0.219645	1.34508	-0.362735	0.114998	-0.0284373	-0.357758	-0.466518	-0.034181	0.600594	1.38154	-0.219645	1.32281	-0.362735	-0.440494	-0.0284373	-0.552936		-0.140249	-0.0127687	-0.0940324	0	-0.027501	-0.301053	-0.00570295	0.510817	-0.467093	NaN	-0.140249	-0.0127687	-0.0940324	0	-0.027501	-0.301053	-0.00570295	-0.431784	-0.467093	NaN
	-1.195	1.18932	-0.034181	-0.0299242	-0.198957	-0.219645	-0.258255	0.236764	0.114998	-0.0284373	0.0325965	-0.466518	-0.034181	-0.484484	0.371057	1.64662	-0.65909	-0.362735	1.48389	-0.0284373	0.232653		-0.140249	-0.0127687	-0.0940324	0	-0.027501	0.426398	-0.00570295	0.0395167	0.109565	NaN	2.03704	-0.0127687	-0.0940324	0	-0.027501	-0.301053	-0.00570295	-0.431784	-0.467093	NaN
	-1.194	0.361401	-0.034181	-0.484484	-0.639422	0.713487	-0.258255	-0.362735	0.114998	-0.0284373	0.618129	2.47719	-0.034181	-0.484484	-0.639422	-0.219645	-0.65909	-0.362735	-0.440494	-0.0284373	-0.552936		-0.140249	-0.0127687	-0.0940324	0	0.403238	-0.301053	-0.00570295	0.0395167	1.26288	NaN	-0.140249	-0.0127687	-0.0940324	0	-0.027501	-0.301053	-0.00570295	-0.431784	-0.467093	NaN
	-1.193	0.361401	-0.034181	0.879195	-0.639422	-0.219645	0.543413	0.236764	-0.440494	-0.0284373	0.422951	-0.466518	-0.034181	0.600594	-0.639422	-0.219645	-0.65909	-0.362735	-0.440494	-0.0284373	0.232653		-0.140249	-0.0127687	-0.0940324	0	-0.027501	-0.301053	-0.00570295	-0.431784	0.109565	NaN	-0.140249	-0.0127687	-0.0940324	0	-0.027501	-0.301053	-0.00570295	-0.431784	-0.467093	NaN
	-1.192	-0.0525587	-0.034181	0.879195	0.241508	0.713487	0.543413	0.836263	-0.440494	-0.0284373	-0.357758	1.00534	-0.034181	0.600594	0.371057	-0.219645	-0.65909	-0.362735	-0.440494	-0.0284373	1.01824		-0.140249	-0.0127687	0.592721	0	-0.027501	0.426398	-0.00570295	0.510817	0.686223	NaN	-0.140249	-0.0127687	1.27947	0	-0.027501	-0.301053	-0.00570295	-0.431784	0.652302	NaN
	-1.191	-0.466518	0.812207	0.879195	0.241508	0.246921	0.543413	0.236764	-0.440494	-0.0284373	0.618129	-0.466518	-0.034181	-0.484484	-0.639422	-0.219645	1.32281	-0.362735	-0.440494	-0.0284373	0.232653		0.711733	-0.0127687	-0.0940324	0	-0.027501	1.15385	-0.00570295	-0.431784	-0.467093	NaN	-0.140249	-0.0127687	-0.0940324	0	-0.027501	-0.301053	-0.00570295	-0.431784	-0.467093	NaN
	-1.19	0.361401	-0.034181	-0.484484	-0.198957	-0.219645	0.142579	0.236764	-0.440494	-0.0284373	-0.357758	-0.466518	-0.034181	0.600594	0.371057	-0.219645	1.32281	-0.362735	-0.440494	-0.0284373	-0.552936		-0.140249	-0.0127687	-0.0940324	0	-0.027501	-0.301053	-0.00570295	-0.431784	-0.467093	NaN	-0.140249	-0.0127687	-0.0940324	0	-0.027501	-0.301053	-0.00570295	-0.431784	-0.467093	NaN
	-1.189	0.361401	-0.034181	-0.0299242	1.5629	0.246921	0.543413	-0.362735	0.114998	-0.0284373	-0.162581	1.00534	2.50498	1.68567	-0.639422	-0.219645	-0.65909	-0.362735	-0.440494	-0.0284373	0.232653		-0.140249	-0.0127687	-0.0940324	0	-0.027501	-0.301053	-0.00570295	0.0395167	-0.467093	NaN	-0.140249	-0.0127687	-0.0940324	0	-0.027501	-0.301053	-0.00570295	-0.431784	-0.467093	NaN
	-1.188	-0.0525587	-0.034181	-0.0299242	0.681974	-0.219645	-0.258255	0.236764	0.114998	-0.0284373	0.227774	1.00534	-0.034181	-0.484484	0.371057	-0.219645	1.32281	1.53568	3.40827	-0.0284373	-0.552936		-0.140249	-0.0127687	-0.0940324	0	-0.027501	0.426398	-0.00570295	0.510817	0.109565	NaN	-0.140249	-0.0127687	-0.0940324	0	-0.027501	-0.301053	-0.00570295	-0.431784	0.652302	NaN
	-1.187	-0.0525587	-0.034181	0.424635	-0.198957	-0.219645	0.142579	0.236764	-0.440494	-0.0284373	-0.552936	-0.466518	-0.034181	0.600594	0.371057	-0.219645	1.32281	-0.362735	-0.440494	-0.0284373	-0.552936		-0.140249	-0.0127687	0.592721	0	0.403238	-0.301053	-0.00570295	0.0395167	1.26288	NaN	-0.140249	-0.0127687	-0.0940324	0	-0.027501	3.24527	-0.00570295	1.3412	0.652302	NaN
	-1.186	-0.0525587	-0.034181	-0.0299242	-0.198957	-0.219645	-0.65909	0.236764	0.114998	-0.0284373	-0.162581	1.00534	-0.034181	1.68567	-0.639422	-0.219645	1.32281	-0.362735	1.48389	-0.0284373	-0.552936		-0.140249	-0.0127687	-0.0940324	0	-0.027501	-0.301053	-0.00570295	-0.431784	-0.467093	NaN	-0.140249	-0.0127687	-0.0940324	0	-0.027501	-0.301053	-0.00570295	-0.431784	0.652302	NaN
	-1.185	0.775361	-0.034181	0.424635	-0.198957	-0.219645	0.142579	0.236764	0.114998	-0.0284373	0.0325965	1.00534	-0.034181	0.600594	0.371057	-0.219645	-0.65909	-0.362735	1.48389	-0.0284373	0.232653		-0.140249	-0.0127687	-0.0940324	0	-0.027501	-0.301053	-0.00570295	0.510817	0.109565	NaN	-0.140249	-0.0127687	-0.0940324	0	-0.027501	-0.301053	-0.00570295	-0.431784	0.652302	NaN
	-1.184	0.361401	-0.034181	-0.0299242	-0.639422	-0.219645	-0.65909	0.836263	-0.440494	-0.0284373	-0.357758	1.00534	-0.034181	-0.484484	0.371057	-0.219645	3.30472	-0.362735	-0.440494	-0.0284373	-0.552936		-0.140249	-0.0127687	-0.0940324	0	-0.027501	0.426398	-0.00570295	0.510817	0.109565	NaN	-0.140249	-0.0127687	-0.0940324	0	-0.027501	-0.301053	-0.00570295	-0.431784	-0.467093	NaN
	-1.183	-0.466518	-0.034181	-0.0299242	0.241508	-0.219645	0.543413	-0.362735	-0.440494	-0.0284373	-0.357758	-0.466518	-0.034181	-0.484484	-0.639422	-0.219645	3.30472	-0.362735	-0.440494	-0.0284373	0.232653		0.711733	-0.0127687	-0.0940324	0	-0.027501	-0.301053	-0.00570295	-0.431784	-0.467093	NaN	-0.140249	-0.0127687	-0.0940324	0	-0.027501	-0.301053	-0.00570295	-0.431784	-0.467093	NaN
	-1.182	-0.466518	-0.034181	-0.484484	0.681974	-0.219645	-0.258255	0.236764	0.114998	-0.0284373	0.422951	-0.466518	-0.034181	0.600594	0.371057	1.64662	-0.65909	-0.362735	-0.440494	-0.0284373	0.232653		-0.140249	-0.0127687	0.592721	0	0.403238	0.426398	-0.00570295	0.0395167	-0.467093	NaN	-0.140249	-0.0127687	-0.0940324	0	-0.027501	-0.301053	-0.00570295	-0.431784	-0.467093	NaN
	-1.181	-0.0525587	-0.034181	-0.0299242	0.681974	-0.219645	-0.65909	-0.362735	0.114998	-0.0284373	0.0325965	-0.466518	-0.034181	-0.484484	-0.639422	1.64662	-0.65909	-0.362735	-0.440494	-0.0284373	0.232653		-0.140249	-0.0127687	-0.0940324	0	-0.027501	-0.301053	-0.00570295	-0.431784	0.109565	NaN	-0.140249	-0.0127687	-0.0940324	0	-0.027501	-0.301053	-0.00570295	-0.431784	-0.467093	NaN
	-1.18	-0.0525587	-0.034181	0.424635	-0.198957	-0.219645	0.543413	-0.362735	0.114998	-0.0284373	0.227774	-0.466518	-0.034181	0.600594	0.371057	-0.219645	-0.65909	-0.362735	-0.440494	-0.0284373	-0.552936		-0.140249	-0.0127687	-0.0940324	0	-0.027501	0.426398	-0.00570295	-0.431784	0.109565	NaN	-0.140249	-0.0127687	-0.0940324	0	-0.027501	-0.301053	-0.00570295	-0.431784	-0.467093	NaN
	-1.179	-0.0525587	-0.034181	-0.0299242	-0.198957	-0.219645	0.142579	0.236764	-0.440494	-0.0284373	0.0325965	1.00534	-0.034181	0.600594	0.371057	-0.219645	1.32281	-0.362735	-0.440494	-0.0284373	-0.552936		-0.140249	-0.0127687	-0.0940324	0	-0.027501	-0.301053	-0.00570295	-0.431784	0.109565	NaN	-0.140249	-0.0127687	-0.0940324	0	-0.027501	-0.301053	-0.00570295	-0.431784	1.7717	NaN
	-1.178	-0.0525587	-0.034181	-0.0299242	-0.639422	-0.219645	-0.65909	-0.362735	-0.440494	-0.0284373	0.227774	-0.466518	-0.034181	0.600594	-0.639422	1.64662	-0.65909	-0.362735	-0.440494	-0.0284373	0.232653		-0.140249	-0.0127687	-0.0940324	0	-0.027501	-0.301053	-0.00570295	-0.431784	-0.467093	NaN	-0.140249	-0.0127687	-0.0940324	0	-0.027501	-0.301053	-0.00570295	-0.431784	-0.467093	NaN
	-1.177	-0.0525587	-0.034181	-0.484484	-0.639422	0.246921	-0.258255	0.836263	0.114998	-0.0284373	-0.162581	1.00534	-0.034181	0.600594	1.38154	-0.219645	-0.65909	-0.362735	-0.440494	-0.0284373	-0.552936		-0.140249	-0.0127687	-0.0940324	0	-0.027501	-0.301053	1.22994	-0.431784	-0.467093	NaN	-0.140249	-0.0127687	-0.0940324	0	-0.027501	-0.301053	-0.00570295	-0.431784	-0.467093	NaN
	-1.176	-0.0525587	-0.034181	-0.484484	-0.639422	0.246921	0.543413	0.236764	0.670489	-0.0284373	0.227774	1.00534	-0.034181	-0.484484	-0.639422	-0.219645	-0.65909	-0.362735	-0.440494	-0.0284373	-0.552936		-0.140249	-0.0127687	-0.0940324	0	-0.027501	0.426398	-0.00570295	-0.431784	0.109565	NaN	-0.140249	-0.0127687	-0.0940324	0	-0.027501	-0.301053	-0.00570295	-0.431784	-0.467093	NaN
	-1.175	0.361401	-0.034181	-0.484484	-0.639422	-0.219645	0.142579	-0.362735	0.114998	-0.0284373	-0.357758	-0.466518	-0.034181	-0.484484	-0.639422	-0.219645	-0.65909	1.53568	-0.440494	-0.0284373	0.232653		-0.140249	-0.0127687	-0.0940324	0	-0.027501	-0.301053	-0.00570295	0.0395167	0.109565	NaN	-0.140249	-0.0127687	-0.0940324	0	-0.027501	-0.301053	-0.00570295	-0.431784	-0.467093	NaN
	-1.174	-0.466518	-0.034181	-0.0299242	-0.639422	-0.219645	-0.258255	0.236764	-0.440494	-0.0284373	0.422951	-0.466518	-0.034181	-0.484484	0.371057	-0.219645	-0.65909	-0.362735	1.48389	-0.0284373	1.01824		-0.140249	-0.0127687	-0.0940324	0	-0.027501	0.426398	-0.00570295	0.510817	0.109565	NaN	-0.140249	-0.0127687	-0.0940324	0	-0.027501	-0.301053	-0.00570295	-0.431784	-0.467093	NaN
	-1.173	-0.466518	-0.034181	-0.484484	0.681974	-0.219645	0.543413	0.236764	-0.440494	-0.0284373	-0.357758	1.00534	-0.034181	1.68567	0.371057	-0.219645	-0.65909	-0.362735	3.40827	-0.0284373	-0.552936		-0.140249	-0.0127687	-0.0940324	0	-0.027501	-0.301053	-0.00570295	-0.431784	0.109565	NaN	-0.140249	-0.0127687	-0.0940324	0	-0.027501	-0.301053	-0.00570295	-0.431784	-0.467093	NaN
	-1.172	-0.0525587	-0.034181	-0.0299242	-0.198957	-0.219645	-0.258255	-0.362735	0.114998	-0.0284373	-0.162581	-0.466518	-0.034181	0.600594	-0.639422	-0.219645	1.32281	-0.362735	-0.440494	-0.0284373	1.01824		-0.140249	-0.0127687	-0.0940324	0	-0.027501	-0.301053	-0.00570295	1.92472	0.109565	NaN	-0.140249	-0.0127687	-0.0940324	0	-0.027501	-0.301053	-0.00570295	-0.431784	0.652302	NaN
	-1.171	-0.0525587	-0.034181	-0.484484	-0.198957	0.246921	0.944247	-0.362735	0.114998	-0.0284373	0.227774	-0.466518	-0.034181	-0.484484	0.371057	1.64662	1.32281	-0.362735	1.48389	-0.0284373	0.232653		-0.140249	-0.0127687	-0.0940324	0	-0.027501	-0.301053	-0.00570295	0.0395167	-0.467093	NaN	-0.140249	-0.0127687	-0.0940324	0	-0.027501	-0.301053	-0.00570295	-0.431784	-0.467093	NaN
	-1.17	-0.0525587	-0.034181	-0.484484	1.5629	-0.219645	-0.65909	-0.362735	-0.440494	-0.0284373	0.0325965	-0.466518	-0.034181	-0.484484	-0.639422	-0.219645	1.32281	-0.362735	1.48389	-0.0284373	1.01824		-0.140249	-0.0127687	-0.0940324	0	-0.027501	0.426398	-0.00570295	0.982118	-0.467093	NaN	-0.140249	-0.0127687	-0.0940324	0	-0.027501	-0.301053	-0.00570295	-0.431784	0.652302	NaN
	-1.169	-0.466518	-0.034181	-0.484484	0.681974	-0.219645	-0.65909	-0.362735	0.114998	-0.0284373	-0.357758	2.47719	-0.034181	-0.484484	-0.639422	-0.219645	-0.65909	-0.362735	-0.440494	-0.0284373	0.232653		-0.140249	-0.0127687	-0.0940324	0	-0.027501	-0.301053	-0.00570295	-0.431784	0.109565	NaN	-0.140249	-0.0127687	-0.0940324	0	-0.027501	-0.301053	-0.00570295	1.3412	-0.467093	NaN
	-1.168	-0.466518	-0.034181	-0.0299242	-0.198957	0.246921	-0.65909	-0.362735	0.670489	-0.0284373	-0.357758	-0.466518	-0.034181	-0.484484	1.38154	-0.219645	1.32281	1.53568	1.48389	-0.0284373	0.232653		-0.140249	-0.0127687	-0.0940324	0	-0.027501	-0.301053	-0.00570295	0.0395167	-0.467093	NaN	-0.140249	-0.0127687	-0.0940324	0	-0.027501	-0.301053	-0.00570295	-0.431784	-0.467093	NaN
	-1.167	-0.466518	-0.034181	-0.0299242	-0.198957	-0.219645	0.142579	0.236764	-0.440494	-0.0284373	-0.162581	-0.466518	-0.034181	-0.484484	-0.639422	-0.219645	1.32281	1.53568	1.48389	-0.0284373	1.01824		-0.140249	-0.0127687	-0.0940324	0	0.403238	-0.301053	-0.00570295	0.0395167	0.109565	NaN	-0.140249	-0.0127687	-0.0940324	0	-0.027501	-0.301053	-0.00570295	-0.431784	-0.467093	NaN
	-1.166	-0.0525587	-0.034181	-0.0299242	0.681974	-0.219645	-0.258255	0.236764	-0.440494	-0.0284373	0.227774	-0.466518	-0.034181	-0.484484	-0.639422	-0.219645	-0.65909	-0.362735	5.33265	-0.0284373	0.232653		-0.140249	-0.0127687	-0.0940324	0	-0.027501	0.426398	-0.00570295	0.0395167	0.686223	NaN	-0.140249	-0.0127687	-0.0940324	0	-0.027501	-0.301053	-0.00570295	1.3412	0.652302	NaN
	-1.165	-0.0525587	-0.034181	0.424635	1.12244	-0.219645	0.543413	-0.362735	0.114998	-0.0284373	0.0325965	-0.466518	-0.034181	0.600594	-0.639422	-0.219645	-0.65909	-0.362735	-0.440494	-0.0284373	0.232653		-0.140249	-0.0127687	-0.0940324	0	-0.027501	-0.301053	-0.00570295	0.0395167	1.26288	NaN	-0.140249	-0.0127687	-0.0940324	0	-0.027501	-0.301053	-0.00570295	-0.431784	-0.467093	NaN
	-1.164	-0.466518	-0.034181	-0.484484	-0.639422	-0.219645	-0.258255	0.236764	-0.440494	-0.0284373	-0.357758	-0.466518	-0.034181	-0.484484	0.371057	-0.219645	-0.65909	1.53568	-0.440494	-0.0284373	-0.552936		-0.140249	0.625666	-0.0940324	0	-0.027501	0.426398	-0.00570295	0.982118	1.26288	NaN	-0.140249	-0.0127687	-0.0940324	0	-0.027501	3.24527	-0.00570295	-0.431784	-0.467093	NaN
	-1.163	1.18932	-0.034181	-0.484484	-0.639422	-0.219645	0.142579	-0.362735	-0.440494	-0.0284373	0.227774	-0.466518	-0.034181	-0.484484	-0.639422	1.64662	-0.65909	-0.362735	-0.440494	-0.0284373	1.01824		-0.140249	-0.0127687	0.592721	0	-0.027501	-0.301053	-0.00570295	0.0395167	0.109565	NaN	-0.140249	-0.0127687	-0.0940324	0	-0.027501	-0.301053	-0.00570295	-0.431784	0.652302	NaN
	-1.162	-0.0525587	0.812207	-0.484484	-0.639422	-0.219645	-0.65909	-0.362735	0.114998	-0.0284373	-0.162581	-0.466518	-0.034181	-0.484484	0.371057	-0.219645	-0.65909	-0.362735	-0.440494	-0.0284373	1.01824		-0.140249	-0.0127687	-0.0940324	0	-0.027501	0.426398	-0.00570295	-0.431784	0.109565	NaN	-0.140249	-0.0127687	-0.0940324	0	-0.027501	-0.301053	-0.00570295	-0.431784	-0.467093	NaN
	-1.161	0.361401	-0.034181	0.879195	0.241508	0.246921	-0.258255	-0.362735	0.114998	-0.0284373	0.422951	-0.466518	-0.034181	-0.484484	1.38154	-0.219645	-0.65909	-0.362735	-0.440494	-0.0284373	-0.552936		-0.140249	0.625666	-0.0940324	0	0.403238	0.426398	-0.00570295	-0.431784	0.109565	NaN	-0.140249	-0.0127687	-0.0940324	0	-0.027501	-0.301053	-0.00570295	-0.431784	2.89109	NaN
	-1.16	-0.0525587	0.812207	-0.484484	-0.198957	-0.219645	0.543413	1.43576	0.670489	1.2687	-0.162581	-0.466518	-0.034181	0.600594	1.38154	-0.219645	-0.65909	-0.362735	1.48389	-0.0284373	-0.552936		-0.140249	-0.0127687	-0.0940324	0	-0.027501	1.15385	-0.00570295	0.982118	-0.467093	NaN	-0.140249	-0.0127687	-0.0940324	0	-0.027501	3.24527	-0.00570295	-0.431784	0.652302	NaN
	-1.159	1.18932	-0.034181	-0.0299242	0.241508	-0.219645	-0.65909	0.236764	-0.440494	-0.0284373	0.0325965	1.00534	-0.034181	0.600594	0.371057	-0.219645	-0.65909	-0.362735	-0.440494	-0.0284373	0.232653		-0.140249	-0.0127687	-0.0940324	0	-0.027501	-0.301053	-0.00570295	-0.431784	-0.467093	NaN	-0.140249	-0.0127687	-0.0940324	0	-0.027501	-0.301053	-0.00570295	-0.431784	0.652302	NaN
	-1.158	-0.466518	-0.034181	0.879195	0.241508	-0.219645	-0.65909	-0.362735	-0.440494	-0.0284373	-0.357758	-0.466518	-0.034181	-0.484484	0.371057	-0.219645	-0.65909	-0.362735	-0.440494	-0.0284373	1.01824		-0.140249	-0.0127687	-0.0940324	0	-0.027501	-0.301053	-0.00570295	-0.431784	0.109565	NaN	-0.140249	-0.0127687	-0.0940324	0	-0.027501	-0.301053	-0.00570295	-0.431784	-0.467093	NaN
	-1.157	-0.0525587	-0.034181	-0.0299242	-0.639422	0.246921	-0.65909	0.236764	-0.440494	-0.0284373	0.813306	1.00534	-0.034181	0.600594	0.371057	-0.219645	-0.65909	-0.362735	1.48389	-0.0284373	0.232653		-0.140249	-0.0127687	-0.0940324	0	-0.027501	-0.301053	-0.00570295	0.0395167	0.109565	NaN	-0.140249	-0.0127687	-0.0940324	0	-0.027501	-0.301053	-0.00570295	-0.431784	2.89109	NaN
	-1.156	-0.466518	-0.034181	-0.0299242	-0.198957	-0.219645	0.142579	-0.362735	-0.440494	-0.0284373	0.0325965	-0.466518	-0.034181	1.68567	-0.639422	-0.219645	-0.65909	-0.362735	-0.440494	-0.0284373	-0.552936		-0.140249	-0.0127687	-0.0940324	0	-0.027501	0.426398	-0.00570295	-0.431784	0.109565	NaN	-0.140249	-0.0127687	-0.0940324	0	-0.027501	-0.301053	-0.00570295	-0.431784	-0.467093	NaN
	-1.155	-0.466518	-0.034181	-0.0299242	0.241508	-0.219645	0.142579	-0.362735	-0.440494	-0.0284373	-0.357758	1.00534	-0.034181	-0.484484	-0.639422	-0.219645	-0.65909	-0.362735	-0.440494	-0.0284373	-0.552936		-0.140249	0.625666	-0.0940324	0	-0.027501	-0.301053	-0.00570295	-0.431784	-0.467093	NaN	-0.140249	-0.0127687	-0.0940324	0	-0.027501	-0.301053	-0.00570295	1.3412	0.652302	NaN
	-1.154	-0.0525587	-0.034181	0.424635	0.241508	-0.219645	-0.258255	-0.362735	-0.440494	-0.0284373	0.0325965	1.00534	-0.034181	0.600594	-0.639422	-0.219645	-0.65909	-0.362735	-0.440494	-0.0284373	1.01824		-0.140249	-0.0127687	0.592721	0	-0.027501	0.426398	-0.00570295	0.0395167	-0.467093	NaN	-0.140249	-0.0127687	-0.0940324	0	-0.027501	-0.301053	-0.00570295	-0.431784	-0.467093	NaN
	-1.153	-0.0525587	0.812207	-0.0299242	0.241508	-0.219645	0.142579	-0.362735	0.670489	-0.0284373	0.0325965	-0.466518	-0.034181	-0.484484	1.38154	-0.219645	-0.65909	1.53568	-0.440494	-0.0284373	-0.552936		-0.140249	-0.0127687	-0.0940324	0	-0.027501	0.426398	-0.00570295	-0.431784	-0.467093	NaN	2.03704	-0.0127687	-0.0940324	0	-0.027501	3.24527	-0.00570295	-0.431784	1.7717	NaN
	-1.152	-0.466518	-0.034181	0.424635	0.681974	0.246921	-0.258255	0.236764	0.114998	-0.0284373	0.422951	-0.466518	-0.034181	0.600594	0.371057	-0.219645	-0.65909	-0.362735	-0.440494	-0.0284373	-0.552936		-0.140249	-0.0127687	-0.0940324	0	-0.027501	-0.301053	-0.00570295	0.510817	0.686223	NaN	-0.140249	-0.0127687	-0.0940324	0	-0.027501	-0.301053	-0.00570295	-0.431784	-0.467093	NaN
	-1.151	0.361401	-0.034181	-0.484484	-0.198957	-0.219645	0.944247	-0.362735	0.114998	-0.0284373	-0.162581	1.00534	-0.034181	-0.484484	-0.639422	-0.219645	-0.65909	-0.362735	-0.440494	-0.0284373	-0.552936		-0.140249	-0.0127687	-0.0940324	0	-0.027501	-0.301053	-0.00570295	0.0395167	-0.467093	NaN	-0.140249	-0.0127687	-0.0940324	0	-0.027501	-0.301053	-0.00570295	-0.431784	-0.467093	NaN
	-1.15	0.361401	-0.034181	-0.0299242	1.12244	-0.219645	0.543413	0.236764	1.22598	-0.0284373	0.813306	-0.466518	-0.034181	-0.484484	1.38154	-0.219645	-0.65909	-0.362735	-0.440494	-0.0284373	1.01824		-0.140249	-0.0127687	-0.0940324	0	-0.027501	-0.301053	-0.00570295	-0.431784	0.109565	NaN	-0.140249	-0.0127687	-0.0940324	0	-0.027501	-0.301053	-0.00570295	-0.431784	0.652302	NaN
	-1.149	0.775361	-0.034181	0.424635	-0.198957	-0.219645	0.543413	-0.362735	0.114998	-0.0284373	0.618129	-0.466518	-0.034181	-0.484484	-0.639422	1.64662	-0.65909	-0.362735	-0.440494	-0.0284373	-0.552936		-0.140249	-0.0127687	-0.0940324	0	-0.027501	-0.301053	-0.00570295	-0.431784	0.686223	NaN	-0.140249	-0.0127687	-0.0940324	0	-0.027501	-0.301053	-0.00570295	1.3412	-0.467093	NaN
	-1.148	-0.0525587	-0.034181	-0.484484	0.241508	-0.219645	-0.65909	-0.362735	1.22598	-0.0284373	-0.162581	-0.466518	-0.034181	-0.484484	-0.639422	-0.219645	-0.65909	-0.362735	-0.440494	-0.0284373	-0.552936		-0.140249	-0.0127687	-0.0940324	0	-0.027501	-0.301053	-0.00570295	0.510817	0.109565	NaN	-0.140249	-0.0127687	1.27947	0	-0.027501	-0.301053	-0.00570295	-0.431784	-0.467093	NaN
	-1.147	0.775361	0.812207	-0.0299242	-0.639422	0.246921	-0.258255	-0.362735	0.670489	-0.0284373	0.0325965	-0.466518	-0.034181	-0.484484	-0.639422	-0.219645	-0.65909	-0.362735	-0.440494	-0.0284373	-0.552936		-0.140249	-0.0127687	-0.0940324	0	-0.027501	-0.301053	-0.00570295	0.982118	0.109565	NaN	-0.140249	-0.0127687	-0.0940324	0	-0.027501	-0.301053	-0.00570295	-0.431784	-0.467093	NaN
	-1.146	-0.466518	0.812207	-0.484484	-0.198957	-0.219645	0.543413	-0.362735	0.114998	-0.0284373	0.227774	-0.466518	-0.034181	0.600594	0.371057	-0.219645	-0.65909	-0.362735	-0.440494	-0.0284373	-0.552936		-0.140249	-0.0127687	0.592721	0	-0.027501	-0.301053	-0.00570295	-0.431784	0.686223	NaN	-0.140249	-0.0127687	-0.0940324	0	-0.027501	-0.301053	-0.00570295	1.3412	0.652302	NaN
	-1.145	-0.0525587	-0.034181	0.424635	-0.639422	-0.219645	-0.258255	-0.362735	0.114998	-0.0284373	0.0325965	-0.466518	-0.034181	-0.484484	0.371057	-0.219645	3.30472	1.53568	-0.440494	-0.0284373	-0.552936		-0.140249	-0.0127687	-0.0940324	0	-0.027501	0.426398	-0.00570295	-0.431784	-0.467093	NaN	-0.140249	-0.0127687	-0.0940324	0	-0.027501	-0.301053	-0.00570295	-0.431784	-0.467093	NaN
	-1.144	0.775361	-0.034181	1.33375	-0.639422	-0.219645	-0.258255	-0.362735	0.114998	-0.0284373	0.0325965	-0.466518	-0.034181	1.68567	-0.639422	1.64662	-0.65909	-0.362735	-0.440494	-0.0284373	-0.552936		-0.140249	-0.0127687	-0.0940324	0	-0.027501	-0.301053	-0.00570295	0.510817	-0.467093	NaN	-0.140249	-0.0127687	-0.0940324	0	-0.027501	-0.301053	-0.00570295	-0.431784	-0.467093	NaN
	-1.143	-0.466518	-0.034181	-0.484484	-0.639422	0.713487	0.142579	0.236764	0.114998	-0.0284373	0.227774	-0.466518	-0.034181	-0.484484	-0.639422	-0.219645	1.32281	-0.362735	-0.440494	-0.0284373	-0.552936		-0.140249	-0.0127687	0.592721	0	-0.027501	-0.301053	-0.00570295	0.510817	0.109565	NaN	-0.140249	-0.0127687	-0.0940324	0	-0.027501	-0.301053	-0.00570295	1.3412	-0.467093	NaN
	-1.142	0.361401	-0.034181	-0.484484	0.241508	-0.219645	0.543413	-0.362735	0.114998	-0.0284373	0.813306	-0.466518	-0.034181	-0.484484	-0.639422	-0.219645	-0.65909	-0.362735	-0.440494	-0.0284373	0.232653		-0.140249	-0.0127687	-0.0940324	0	-0.027501	1.15385	-0.00570295	0.510817	-0.467093	NaN	-0.140249	-0.0127687	-0.0940324	0	-0.027501	-0.301053	-0.00570295	-0.431784	-0.467093	NaN
	-1.141	1.60328	-0.034181	-0.0299242	-0.198957	-0.219645	-0.258255	0.836263	0.670489	-0.0284373	-0.357758	-0.466518	-0.034181	-0.484484	-0.639422	-0.219645	-0.65909	-0.362735	-0.440494	-0.0284373	-0.552936		-0.140249	-0.0127687	-0.0940324	0	-0.027501	0.426398	-0.00570295	-0.431784	-0.467093	NaN	-0.140249	-0.0127687	-0.0940324	0	-0.027501	-0.301053	-0.00570295	1.3412	-0.467093	NaN
	-1.14	-0.466518	-0.034181	-0.0299242	0.241508	0.246921	0.142579	-0.362735	-0.440494	-0.0284373	-0.162581	-0.466518	-0.034181	-0.484484	0.371057	-0.219645	3.30472	-0.362735	-0.440494	-0.0284373	0.232653		-0.140249	-0.0127687	1.27947	0	-0.027501	-0.301053	-0.00570295	0.0395167	-0.467093	NaN	-0.140249	-0.0127687	-0.0940324	0	-0.027501	-0.301053	-0.00570295	-0.431784	0.652302	NaN
	-1.139	-0.466518	-0.034181	-0.0299242	-0.639422	-0.219645	0.944247	-0.362735	-0.440494	-0.0284373	-0.357758	-0.466518	-0.034181	-0.484484	0.371057	-0.219645	-0.65909	1.53568	-0.440494	-0.0284373	0.232653		-0.140249	0.625666	-0.0940324	0	-0.027501	0.426398	-0.00570295	0.510817	0.109565	NaN	-0.140249	-0.0127687	-0.0940324	0	-0.027501	-0.301053	-0.00570295	-0.431784	-0.467093	NaN
	-1.138	-0.0525587	-0.034181	-0.0299242	0.681974	-0.219645	-0.258255	0.836263	1.22598	-0.0284373	-0.162581	-0.466518	-0.034181	0.600594	-0.639422	-0.219645	-0.65909	-0.362735	-0.440494	-0.0284373	1.01824		-0.140249	-0.0127687	-0.0940324	0	-0.027501	0.426398	-0.00570295	-0.431784	-0.467093	NaN	-0.140249	-0.0127687	-0.0940324	0	-0.027501	-0.301053	-0.00570295	-0.431784	-0.467093	NaN
	-1.137	-0.0525587	-0.034181	-0.0299242	0.681974	-0.219645	0.543413	-0.362735	-0.440494	-0.0284373	0.0325965	-0.466518	-0.034181	0.600594	2.39202	-0.219645	-0.65909	-0.362735	-0.440494	-0.0284373	-0.552936		-0.140249	-0.0127687	0.592721	0	-0.027501	-0.301053	-0.00570295	-0.431784	-0.467093	NaN	-0.140249	-0.0127687	-0.0940324	0	-0.027501	-0.301053	-0.00570295	-0.431784	-0.467093	NaN
	-1.136	-0.0525587	-0.034181	-0.484484	-0.639422	0.246921	-0.258255	0.236764	0.114998	-0.0284373	-0.357758	-0.466518	-0.034181	-0.484484	1.38154	-0.219645	1.32281	1.53568	1.48389	-0.0284373	-0.552936		-0.140249	-0.0127687	-0.0940324	0	-0.027501	-0.301053	-0.00570295	0.982118	0.686223	NaN	-0.140249	-0.0127687	-0.0940324	0	-0.027501	-0.301053	-0.00570295	-0.431784	-0.467093	NaN
	-1.135	-0.466518	-0.034181	0.424635	0.241508	-0.219645	-0.65909	0.236764	0.114998	-0.0284373	0.227774	-0.466518	-0.034181	-0.484484	0.371057	-0.219645	-0.65909	-0.362735	-0.440494	-0.0284373	1.01824		-0.140249	-0.0127687	-0.0940324	0	-0.027501	-0.301053	-0.00570295	-0.431784	0.109565	NaN	-0.140249	-0.0127687	-0.0940324	0	-0.027501	-0.301053	-0.00570295	1.3412	0.652302	NaN
	-1.134	-0.466518	-0.034181	-0.484484	0.241508	-0.219645	-0.258255	0.236764	0.114998	-0.0284373	0.227774	-0.466518	-0.034181	-0.484484	1.38154	-0.219645	-0.65909	-0.362735	-0.440494	-0.0284373	1.80383		-0.140249	-0.0127687	-0.0940324	0	-0.027501	0.426398	-0.00570295	0.0395167	-0.467093	NaN	-0.140249	-0.0127687	-0.0940324	0	-0.027501	-0.301053	-0.00570295	-0.431784	-0.467093	NaN
	-1.133	0.775361	-0.034181	0.424635	-0.639422	-0.219645	0.142579	-0.362735	0.670489	-0.0284373	-0.162581	1.00534	-0.034181	-0.484484	-0.639422	-0.219645	-0.65909	-0.362735	-0.440494	-0.0284373	-0.552936		-0.140249	-0.0127687	-0.0940324	0	-0.027501	-0.301053	-0.00570295	0.510817	0.109565	NaN	-0.140249	-0.0127687	-0.0940324	0	-0.027501	3.24527	-0.00570295	1.3412	1.7717	NaN
	-1.132	-0.466518	-0.034181	-0.484484	-0.198957	-0.219645	-0.65909	-0.362735	0.114998	-0.0284373	0.0325965	1.00534	-0.034181	-0.484484	-0.639422	-0.219645	-0.65909	-0.362735	-0.440494	-0.0284373	-0.552936		-0.140249	-0.0127687	-0.0940324	0	-0.027501	-0.301053	-0.00570295	-0.431784	-0.467093	NaN	-0.140249	-0.0127687	1.27947	0	-0.027501	-0.301053	-0.00570295	-0.431784	-0.467093	NaN
	-1.131	-0.0525587	-0.034181	-0.0299242	0.241508	0.246921	-0.258255	0.236764	-0.440494	-0.0284373	-0.162581	-0.466518	-0.034181	-0.484484	1.38154	-0.219645	-0.65909	3.43409	-0.440494	-0.0284373	1.01824		0.711733	-0.0127687	-0.0940324	0	-0.027501	0.426398	-0.00570295	-0.431784	0.109565	NaN	-0.140249	-0.0127687	1.27947	0	-0.027501	-0.301053	-0.00570295	-0.431784	0.652302	NaN
	-1.13	0.361401	-0.034181	0.879195	-0.639422	-0.219645	0.142579	-0.362735	1.78147	-0.0284373	0.0325965	-0.466518	-0.034181	0.600594	-0.639422	-0.219645	1.32281	-0.362735	-0.440494	-0.0284373	-0.552936		-0.140249	-0.0127687	-0.0940324	0	-0.027501	0.426398	-0.00570295	0.0395167	0.109565	NaN	-0.140249	-0.0127687	-0.0940324	0	-0.027501	-0.301053	-0.00570295	1.3412	-0.467093	NaN
	-1.129	0.775361	-0.034181	-0.484484	0.241508	-0.219645	0.142579	-0.362735	0.114998	-0.0284373	-0.552936	-0.466518	-0.034181	1.68567	-0.639422	-0.219645	-0.65909	-0.362735	1.48389	-0.0284373	0.232653		-0.140249	-0.0127687	-0.0940324	0	0.403238	-0.301053	-0.00570295	-0.431784	0.109565	NaN	-0.140249	-0.0127687	-0.0940324	0	-0.027501	-0.301053	-0.00570295	-0.431784	0.652302	NaN
	-1.128	-0.0525587	0.812207	-0.484484	-0.198957	0.246921	-0.258255	0.236764	-0.440494	-0.0284373	0.0325965	-0.466518	-0.034181	-0.484484	-0.639422	1.64662	-0.65909	-0.362735	1.48389	-0.0284373	-0.552936		1.56371	-0.0127687	-0.0940324	0	-0.027501	-0.301053	-0.00570295	-0.431784	-0.467093	NaN	-0.140249	-0.0127687	-0.0940324	0	-0.027501	3.24527	-0.00570295	-0.431784	-0.467093	NaN
	-1.127	-0.466518	0.812207	-0.0299242	1.5629	-0.219645	0.944247	-0.362735	-0.440494	-0.0284373	-0.357758	-0.466518	-0.034181	0.600594	-0.639422	-0.219645	1.32281	1.53568	-0.440494	-0.0284373	-0.552936		-0.140249	-0.0127687	-0.0940324	0	-0.027501	-0.301053	-0.00570295	-0.431784	-0.467093	NaN	-0.140249	-0.0127687	-0.0940324	0	-0.027501	-0.301053	-0.00570295	-0.431784	-0.467093	NaN
	-1.126	-0.466518	-0.034181	0.424635	-0.198957	-0.219645	0.142579	-0.362735	0.114998	-0.0284373	0.227774	-0.466518	-0.034181	0.600594	0.371057	-0.219645	1.32281	1.53568	1.48389	-0.0284373	-0.552936		0.711733	-0.0127687	-0.0940324	0	-0.027501	0.426398	-0.00570295	0.0395167	-0.467093	NaN	-0.140249	-0.0127687	-0.0940324	0	-0.027501	-0.301053	-0.00570295	1.3412	-0.467093	NaN
	-1.125	-0.0525587	-0.034181	0.424635	1.12244	0.246921	-0.258255	-0.362735	-0.440494	-0.0284373	0.227774	-0.466518	-0.034181	-0.484484	-0.639422	-0.219645	1.32281	1.53568	-0.440494	-0.0284373	-0.552936		0.711733	-0.0127687	-0.0940324	0	-0.027501	0.426398	-0.00570295	0.0395167	-0.467093	NaN	-0.140249	-0.0127687	-0.0940324	0	-0.027501	-0.301053	-0.00570295	1.3412	0.652302	NaN
	-1.124	0.361401	-0.034181	-0.484484	-0.639422	0.246921	0.543413	-0.362735	-0.440494	-0.0284373	-0.552936	-0.466518	-0.034181	2.77075	-0.639422	-0.219645	-0.65909	-0.362735	-0.440494	-0.0284373	-0.552936		-0.140249	-0.0127687	-0.0940324	0	-0.027501	-0.301053	-0.00570295	0.510817	0.686223	NaN	-0.140249	-0.0127687	-0.0940324	0	-0.027501	-0.301053	-0.00570295	1.3412	-0.467093	NaN
	-1.123	-0.0525587	-0.034181	-0.484484	-0.198957	0.246921	1.74592	-0.362735	-0.440494	-0.0284373	0.227774	-0.466518	-0.034181	-0.484484	0.371057	-0.219645	3.30472	-0.362735	1.48389	-0.0284373	0.232653		-0.140249	-0.0127687	0.592721	0	-0.027501	-0.301053	-0.00570295	0.0395167	-0.467093	NaN	-0.140249	-0.0127687	-0.0940324	0	-0.027501	-0.301053	-0.00570295	-0.431784	-0.467093	NaN
	-1.122	-0.466518	-0.034181	-0.0299242	1.12244	-0.219645	0.142579	0.836263	0.114998	-0.0284373	0.813306	-0.466518	-0.034181	-0.484484	-0.639422	-0.219645	-0.65909	-0.362735	-0.440494	-0.0284373	-0.552936		-0.140249	-0.0127687	-0.0940324	0	-0.027501	-0.301053	-0.00570295	0.0395167	0.109565	NaN	-0.140249	-0.0127687	-0.0940324	0	-0.027501	3.24527	-0.00570295	-0.431784	-0.467093	NaN
	-1.121	-0.466518	-0.034181	0.424635	-0.639422	-0.219645	0.944247	0.836263	0.114998	-0.0284373	-0.162581	-0.466518	-0.034181	0.600594	2.39202	-0.219645	1.32281	-0.362735	-0.440494	-0.0284373	0.232653		0.711733	-0.0127687	0.592721	0	-0.027501	0.426398	-0.00570295	-0.431784	-0.467093	NaN	-0.140249	-0.0127687	-0.0940324	0	-0.027501	-0.301053	-0.00570295	1.3412	-0.467093	NaN
	-1.12	0.775361	-0.034181	-0.0299242	-0.198957	-0.219645	-0.65909	0.236764	-0.440494	-0.0284373	-0.552936	-0.466518	-0.034181	0.600594	-0.639422	1.64662	-0.65909	1.53568	-0.440494	-0.0284373	-0.552936		-0.140249	-0.0127687	-0.0940324	0	-0.027501	-0.301053	-0.00570295	0.510817	-0.467093	NaN	-0.140249	-0.0127687	-0.0940324	0	-0.027501	-0.301053	-0.00570295	-0.431784	0.652302	NaN
	-1.119	0.361401	-0.034181	0.879195	-0.639422	-0.219645	0.142579	-0.362735	0.114998	-0.0284373	-0.162581	2.47719	-0.034181	0.600594	-0.639422	-0.219645	-0.65909	1.53568	-0.440494	-0.0284373	1.01824		-0.140249	-0.0127687	0.592721	0	-0.027501	-0.301053	-0.00570295	0.0395167	-0.467093	NaN	-0.140249	-0.0127687	-0.0940324	0	-0.027501	-0.301053	-0.00570295	-0.431784	-0.467093	NaN
	-1.118	-0.0525587	-0.034181	-0.484484	-0.639422	0.713487	0.543413	-0.362735	0.114998	-0.0284373	-0.162581	-0.466518	-0.034181	-0.484484	-0.639422	1.64662	1.32281	-0.362735	-0.440494	-0.0284373	0.232653		-0.140249	-0.0127687	-0.0940324	0	-0.027501	-0.301053	-0.00570295	0.510817	0.686223	NaN	-0.140249	-0.0127687	1.27947	0	-0.027501	-0.301053	-0.00570295	-0.431784	-0.467093	NaN
	-1.117	0.775361	-0.034181	0.424635	-0.639422	0.246921	-0.258255	-0.362735	-0.440494	-0.0284373	-0.552936	1.00534	-0.034181	-0.484484	-0.639422	-0.219645	1.32281	-0.362735	-0.440494	-0.0284373	0.232653		1.56371	-0.0127687	0.592721	0	-0.027501	-0.301053	-0.00570295	0.0395167	-0.467093	NaN	-0.140249	-0.0127687	-0.0940324	0	-0.027501	-0.301053	-0.00570295	-0.431784	-0.467093	NaN
	-1.116	0.361401	-0.034181	-0.484484	-0.639422	-0.219645	0.944247	1.43576	-0.440494	-0.0284373	0.0325965	-0.466518	-0.034181	0.600594	-0.639422	-0.219645	-0.65909	-0.362735	-0.440494	-0.0284373	0.232653		-0.140249	-0.0127687	-0.0940324	0	-0.027501	0.426398	-0.00570295	-0.431784	0.109565	NaN	-0.140249	-0.0127687	-0.0940324	0	-0.027501	-0.301053	-0.00570295	1.3412	0.652302	NaN
	-1.115	-0.0525587	-0.034181	-0.0299242	0.681974	0.246921	-0.258255	0.836263	0.670489	-0.0284373	-0.357758	1.00534	-0.034181	-0.484484	1.38154	-0.219645	-0.65909	-0.362735	-0.440494	-0.0284373	0.232653		-0.140249	-0.0127687	0.592721	0	-0.027501	0.426398	-0.00570295	-0.431784	0.109565	NaN	-0.140249	-0.0127687	1.27947	0	-0.027501	-0.301053	-0.00570295	-0.431784	-0.467093	NaN
	-1.114	-0.0525587	-0.034181	0.424635	-0.198957	0.713487	-0.258255	0.236764	0.670489	-0.0284373	-0.357758	-0.466518	-0.034181	0.600594	0.371057	-0.219645	-0.65909	-0.362735	-0.440494	-0.0284373	0.232653		-0.140249	-0.0127687	-0.0940324	0	-0.027501	-0.301053	-0.00570295	-0.431784	0.109565	NaN	-0.140249	-0.0127687	-0.0940324	0	-0.027501	-0.301053	-0.00570295	1.3412	0.652302	NaN
	-1.113	0.775361	-0.034181	-0.0299242	0.681974	-0.219645	-0.65909	-0.362735	0.114998	-0.0284373	0.0325965	1.00534	-0.034181	-0.484484	0.371057	-0.219645	-0.65909	-0.362735	-0.440494	-0.0284373	0.232653		-0.140249	-0.0127687	-0.0940324	0	-0.027501	-0.301053	-0.00570295	0.510817	-0.467093	NaN	-0.140249	-0.0127687	-0.0940324	0	-0.027501	-0.301053	-0.00570295	1.3412	-0.467093	NaN
	-1.112	0.775361	-0.034181	-0.0299242	-0.198957	0.246921	0.142579	-0.362735	0.114998	-0.0284373	0.422951	2.47719	-0.034181	-0.484484	-0.639422	-0.219645	-0.65909	-0.362735	1.48389	-0.0284373	1.01824		-0.140249	-0.0127687	-0.0940324	0	-0.027501	-0.301053	-0.00570295	-0.431784	-0.467093	NaN	-0.140249	-0.0127687	-0.0940324	0	-0.027501	-0.301053	-0.00570295	-0.431784	-0.467093	NaN
	-1.111	-0.0525587	-0.034181	0.424635	0.681974	-0.219645	-0.258255	-0.362735	-0.440494	-0.0284373	-0.357758	-0.466518	-0.034181	0.600594	0.371057	-0.219645	1.32281	-0.362735	-0.440494	-0.0284373	-0.552936		-0.140249	-0.0127687	-0.0940324	0	-0.027501	0.426398	-0.00570295	0.0395167	0.686223	NaN	-0.140249	-0.0127687	-0.0940324	0	-0.027501	-0.301053	-0.00570295	-0.431784	0.652302	NaN
	-1.11	-0.466518	-0.034181	-0.0299242	-0.639422	0.246921	-0.258255	-0.362735	-0.440494	-0.0284373	0.618129	-0.466518	-0.034181	-0.484484	0.371057	-0.219645	-0.65909	1.53568	-0.440494	-0.0284373	-0.552936		-0.140249	-0.0127687	-0.0940324	0	-0.027501	-0.301053	-0.00570295	-0.431784	-0.467093	NaN	-0.140249	-0.0127687	-0.0940324	0	-0.027501	-0.301053	-0.00570295	1.3412	0.652302	NaN
	-1.109	0.775361	-0.034181	0.424635	0.241508	-0.219645	-0.258255	0.236764	-0.440494	-0.0284373	0.227774	1.00534	-0.034181	-0.484484	-0.639422	-0.219645	1.32281	-0.362735	-0.440494	-0.0284373	0.232653		-0.140249	-0.0127687	-0.0940324	0	-0.027501	-0.301053	-0.00570295	0.0395167	0.109565	NaN	-0.140249	-0.0127687	-0.0940324	0	-0.027501	-0.301053	-0.00570295	-0.431784	-0.467093	NaN
	-1.108	-0.466518	-0.034181	-0.0299242	0.241508	-0.219645	0.142579	0.236764	0.114998	-0.0284373	0.227774	-0.466518	-0.034181	-0.484484	0.371057	-0.219645	-0.65909	-0.362735	-0.440494	-0.0284373	-0.552936		-0.140249	-0.0127687	-0.0940324	0	-0.027501	-0.301053	-0.00570295	-0.431784	0.109565	NaN	-0.140249	-0.0127687	-0.0940324	0	-0.027501	-0.301053	-0.00570295	-0.431784	0.652302	NaN
	-1.107	-0.0525587	-0.034181	-0.0299242	1.12244	0.246921	0.543413	-0.362735	0.114998	-0.0284373	0.422951	-0.466518	-0.034181	-0.484484	0.371057	-0.219645	-0.65909	-0.362735	-0.440494	-0.0284373	1.01824		-0.140249	-0.0127687	-0.0940324	0	-0.027501	0.426398	-0.00570295	0.510817	0.109565	NaN	-0.140249	-0.0127687	-0.0940324	0	-0.027501	-0.301053	-0.00570295	-0.431784	-0.467093	NaN
	-1.106	-0.466518	-0.034181	-0.0299242	-0.198957	-0.219645	-0.65909	-0.362735	0.114998	-0.0284373	-0.357758	-0.466518	-0.034181	0.600594	-0.639422	-0.219645	-0.65909	-0.362735	-0.440494	-0.0284373	-0.552936		-0.140249	-0.0127687	-0.0940324	0	-0.027501	-0.301053	-0.00570295	-0.431784	1.26288	NaN	-0.140249	-0.0127687	-0.0940324	0	-0.027501	-0.301053	-0.00570295	1.3412	0.652302	NaN
	-1.105	0.361401	-0.034181	-0.484484	-0.198957	0.713487	0.142579	-0.362735	0.114998	-0.0284373	0.227774	-0.466518	-0.034181	-0.484484	-0.639422	-0.219645	-0.65909	-0.362735	-0.440494	-0.0284373	1.01824		-0.140249	-0.0127687	-0.0940324	0	-0.027501	-0.301053	-0.00570295	0.0395167	0.109565	NaN	-0.140249	-0.0127687	-0.0940324	0	-0.027501	3.24527	-0.00570295	1.3412	-0.467093	NaN
	-1.104	-0.0525587	-0.034181	-0.484484	0.681974	0.246921	-0.65909	0.236764	-0.440494	-0.0284373	-0.357758	-0.466518	-0.034181	0.600594	-0.639422	1.64662	-0.65909	1.53568	-0.440494	-0.0284373	0.232653		-0.140249	-0.0127687	-0.0940324	0	-0.027501	-0.301053	-0.00570295	0.0395167	0.109565	NaN	-0.140249	-0.0127687	-0.0940324	0	-0.027501	-0.301053	-0.00570295	-0.431784	-0.467093	NaN
	-1.103	-0.0525587	-0.034181	-0.0299242	0.241508	0.246921	0.944247	0.236764	-0.440494	-0.0284373	-0.357758	-0.466518	-0.034181	-0.484484	0.371057	-0.219645	-0.65909	1.53568	-0.440494	-0.0284373	-0.552936		-0.140249	-0.0127687	-0.0940324	0	-0.027501	-0.301053	-0.00570295	0.982118	0.109565	NaN	-0.140249	-0.0127687	-0.0940324	0	-0.027501	-0.301053	-0.00570295	-0.431784	-0.467093	NaN
	-1.102	-0.466518	-0.034181	-0.0299242	-0.639422	-0.219645	0.142579	0.236764	-0.440494	-0.0284373	-0.162581	1.00534	-0.034181	-0.484484	0.371057	-0.219645	-0.65909	1.53568	1.48389	-0.0284373	0.232653		-0.140249	-0.0127687	-0.0940324	0	-0.027501	-0.301053	-0.00570295	0.0395167	-0.467093	NaN	-0.140249	-0.0127687	-0.0940324	0	-0.027501	-0.301053	-0.00570295	1.3412	-0.467093	NaN
	-1.101	0.775361	-0.034181	-0.0299242	-0.198957	0.246921	0.944247	-0.362735	-0.440494	-0.0284373	-0.162581	1.00534	-0.034181	0.600594	0.371057	-0.219645	-0.65909	-0.362735	-0.440494	-0.0284373	-0.552936		0.711733	-0.0127687	-0.0940324	0	-0.027501	-0.301053	-0.00570295	0.0395167	0.686223	NaN	-0.140249	-0.0127687	-0.0940324	0	-0.027501	-0.301053	-0.00570295	-0.431784	-0.467093	NaN
	-1.1	-0.0525587	-0.034181	-0.0299242	0.241508	-0.219645	-0.258255	0.236764	0.670489	-0.0284373	0.422951	-0.466518	-0.034181	0.600594	0.371057	-0.219645	1.32281	-0.362735	1.48389	-0.0284373	0.232653		-0.140249	-0.0127687	-0.0940324	0	-0.027501	0.426398	-0.00570295	0.0395167	-0.467093	NaN	-0.140249	-0.0127687	-0.0940324	0	-0.027501	-0.301053	-0.00570295	-0.431784	-0.467093	NaN
	-1.099	-0.0525587	-0.034181	-0.484484	-0.198957	0.713487	0.543413	-0.362735	0.114998	-0.0284373	0.227774	1.00534	-0.034181	-0.484484	0.371057	-0.219645	-0.65909	-0.362735	-0.440494	-0.0284373	0.232653		-0.140249	-0.0127687	-0.0940324	0	-0.027501	0.426398	-0.00570295	-0.431784	-0.467093	NaN	-0.140249	-0.0127687	-0.0940324	0	-0.027501	-0.301053	-0.00570295	-0.431784	-0.467093	NaN
	-1.098	-0.0525587	0.812207	-0.0299242	-0.198957	-0.219645	-0.65909	0.236764	-0.440494	-0.0284373	0.813306	-0.466518	-0.034181	0.600594	-0.639422	-0.219645	-0.65909	-0.362735	1.48389	-0.0284373	0.232653		-0.140249	-0.0127687	-0.0940324	0	-0.027501	-0.301053	-0.00570295	0.0395167	0.109565	NaN	-0.140249	-0.0127687	-0.0940324	0	-0.027501	-0.301053	-0.00570295	-0.431784	-0.467093	NaN
	-1.097	-0.0525587	-0.034181	-0.0299242	-0.198957	0.713487	-0.65909	-0.362735	-0.440494	-0.0284373	-0.162581	-0.466518	-0.034181	-0.484484	-0.639422	-0.219645	-0.65909	-0.362735	1.48389	-0.0284373	1.80383		-0.140249	-0.0127687	-0.0940324	0	-0.027501	0.426398	-0.00570295	0.0395167	0.109565	NaN	-0.140249	-0.0127687	-0.0940324	0	-0.027501	-0.301053	-0.00570295	-0.431784	0.652302	NaN
	-1.096	-0.466518	-0.034181	-0.484484	0.241508	-0.219645	-0.258255	-0.362735	-0.440494	-0.0284373	0.0325965	2.47719	-0.034181	-0.484484	1.38154	1.64662	1.32281	-0.362735	-0.440494	-0.0284373	0.232653		-0.140249	-0.0127687	0.592721	0	-0.027501	0.426398	-0.00570295	-0.431784	0.109565	NaN	-0.140249	-0.0127687	-0.0940324	0	-0.027501	-0.301053	-0.00570295	-0.431784	1.7717	NaN
	-1.095	-0.466518	0.812207	-0.0299242	-0.198957	0.246921	-0.65909	1.43576	0.114998	-0.0284373	0.422951	1.00534	-0.034181	0.600594	-0.639422	-0.219645	-0.65909	-0.362735	-0.440494	-0.0284373	-0.552936		-0.140249	-0.0127687	-0.0940324	0	-0.027501	-0.301053	-0.00570295	0.0395167	0.109565	NaN	-0.140249	-0.0127687	-0.0940324	0	-0.027501	-0.301053	-0.00570295	-0.431784	-0.467093	NaN
	-1.094	-0.0525587	-0.034181	-0.484484	-0.198957	-0.219645	-0.258255	0.236764	0.670489	-0.0284373	0.0325965	-0.466518	-0.034181	-0.484484	0.371057	-0.219645	-0.65909	-0.362735	-0.440494	-0.0284373	-0.552936		-0.140249	-0.0127687	-0.0940324	0	-0.027501	-0.301053	-0.00570295	-0.431784	0.686223	NaN	-0.140249	-0.0127687	-0.0940324	0	-0.027501	-0.301053	-0.00570295	-0.431784	-0.467093	NaN
	-1.093	-0.466518	-0.034181	-0.484484	0.681974	0.246921	-0.65909	-0.362735	-0.440494	-0.0284373	0.227774	-0.466518	-0.034181	1.68567	-0.639422	1.64662	-0.65909	-0.362735	-0.440494	-0.0284373	0.232653		-0.140249	-0.0127687	-0.0940324	0	-0.027501	-0.301053	-0.00570295	-0.431784	-0.467093	NaN	-0.140249	-0.0127687	-0.0940324	0	-0.027501	-0.301053	-0.00570295	-0.431784	-0.467093	NaN
	-1.092	-0.0525587	-0.034181	-0.0299242	-0.198957	-0.219645	0.142579	-0.362735	0.114998	1.2687	-0.357758	-0.466518	-0.034181	-0.484484	-0.639422	-0.219645	-0.65909	-0.362735	-0.440494	-0.0284373	0.232653		-0.140249	-0.0127687	-0.0940324	0	-0.027501	0.426398	-0.00570295	0.510817	-0.467093	NaN	-0.140249	-0.0127687	-0.0940324	0	-0.027501	-0.301053	-0.00570295	-0.431784	-0.467093	NaN
	-1.091	-0.466518	-0.034181	-0.0299242	0.241508	-0.219645	-0.258255	-0.362735	-0.440494	-0.0284373	-0.162581	-0.466518	-0.034181	1.68567	0.371057	-0.219645	-0.65909	-0.362735	-0.440494	-0.0284373	-0.552936		-0.140249	-0.0127687	-0.0940324	0	-0.027501	0.426398	-0.00570295	0.982118	0.686223	NaN	-0.140249	-0.0127687	-0.0940324	0	-0.027501	-0.301053	-0.00570295	-0.431784	-0.467093	NaN
	-1.09	-0.0525587	-0.034181	1.33375	-0.639422	-0.219645	-0.258255	-0.362735	-0.440494	-0.0284373	0.813306	-0.466518	-0.034181	0.600594	-0.639422	-0.219645	1.32281	-0.362735	1.48389	-0.0284373	-0.552936		0.711733	-0.0127687	-0.0940324	0	-0.027501	-0.301053	-0.00570295	-0.431784	0.109565	NaN	-0.140249	-0.0127687	-0.0940324	0	-0.027501	-0.301053	-0.00570295	-0.431784	0.652302	NaN
	-1.089	-0.466518	-0.034181	0.424635	0.681974	-0.219645	-0.65909	0.236764	0.114998	-0.0284373	-0.357758	-0.466518	-0.034181	-0.484484	0.371057	-0.219645	3.30472	-0.362735	1.48389	-0.0284373	0.232653		-0.140249	-0.0127687	-0.0940324	0	-0.027501	-0.301053	-0.00570295	0.0395167	0.686223	NaN	-0.140249	-0.0127687	-0.0940324	0	-0.027501	-0.301053	-0.00570295	-0.431784	-0.467093	NaN
	-1.088	-0.0525587	-0.034181	-0.0299242	0.241508	0.246921	0.142579	-0.362735	1.22598	-0.0284373	-0.162581	-0.466518	-0.034181	0.600594	-0.639422	-0.219645	-0.65909	-0.362735	1.48389	-0.0284373	1.01824		-0.140249	-0.0127687	-0.0940324	0	-0.027501	-0.301053	-0.00570295	-0.431784	-0.467093	NaN	-0.140249	-0.0127687	-0.0940324	0	-0.027501	3.24527	-0.00570295	1.3412	-0.467093	NaN
	-1.087	0.361401	-0.034181	-0.0299242	-0.198957	-0.219645	0.142579	-0.362735	-0.440494	-0.0284373	0.422951	-0.466518	-0.034181	-0.484484	1.38154	1.64662	1.32281	3.43409	1.48389	-0.0284373	-0.552936		-0.140249	-0.0127687	-0.0940324	0	-0.027501	-0.301053	-0.00570295	0.0395167	0.686223	NaN	-0.140249	-0.0127687	-0.0940324	0	-0.027501	-0.301053	-0.00570295	-0.431784	-0.467093	NaN
	-1.086	-0.0525587	0.812207	-0.484484	-0.639422	-0.219645	-0.65909	0.836263	0.114998	-0.0284373	-0.162581	-0.466518	-0.034181	0.600594	-0.639422	-0.219645	1.32281	-0.362735	1.48389	-0.0284373	0.232653		-0.140249	-0.0127687	-0.0940324	0	-0.027501	0.426398	-0.00570295	0.0395167	-0.467093	NaN	-0.140249	-0.0127687	-0.0940324	0	-0.027501	-0.301053	-0.00570295	-0.431784	-0.467093	NaN
	-1.085	0.361401	-0.034181	0.424635	-0.198957	-0.219645	0.944247	0.836263	0.114998	-0.0284373	-0.552936	-0.466518	-0.034181	-0.484484	2.39202	-0.219645	1.32281	-0.362735	-0.440494	-0.0284373	-0.552936		-0.140249	-0.0127687	-0.0940324	0	-0.027501	-0.301053	-0.00570295	-0.431784	0.109565	NaN	-0.140249	-0.0127687	1.27947	0	-0.027501	-0.301053	-0.00570295	-0.431784	-0.467093	NaN
	-1.084	-0.0525587	-0.034181	-0.484484	-0.639422	-0.219645	0.142579	-0.362735	0.114998	-0.0284373	0.227774	-0.466518	-0.034181	-0.484484	-0.639422	-0.219645	-0.65909	-0.362735	-0.440494	-0.0284373	-0.552936		-0.140249	-0.0127687	-0.0940324	0	-0.027501	-0.301053	-0.00570295	-0.431784	-0.467093	NaN	-0.140249	-0.0127687	-0.0940324	0	-0.027501	3.24527	-0.00570295	1.3412	1.7717	NaN
	-1.083	-0.0525587	-0.034181	-0.484484	-0.198957	-0.219645	0.543413	0.236764	-0.440494	-0.0284373	-0.357758	1.00534	-0.034181	0.600594	0.371057	-0.219645	-0.65909	-0.362735	-0.440494	-0.0284373	0.232653		-0.140249	-0.0127687	-0.0940324	0	-0.027501	-0.301053	-0.00570295	0.510817	0.109565	NaN	-0.140249	-0.0127687	-0.0940324	0	-0.027501	-0.301053	-0.00570295	-0.431784	-0.467093	NaN
	-1.082	-0.466518	-0.034181	-0.0299242	-0.198957	-0.219645	-0.258255	-0.362735	-0.440494	-0.0284373	0.0325965	1.00534	-0.034181	-0.484484	0.371057	-0.219645	1.32281	-0.362735	-0.440494	-0.0284373	-0.552936		-0.140249	-0.0127687	-0.0940324	0	-0.027501	0.426398	-0.00570295	0.510817	0.109565	NaN	-0.140249	-0.0127687	-0.0940324	0	-0.027501	-0.301053	-0.00570295	1.3412	-0.467093	NaN
	-1.081	-0.0525587	-0.034181	-0.0299242	0.241508	0.246921	-0.258255	-0.362735	-0.440494	-0.0284373	-0.162581	-0.466518	-0.034181	-0.484484	0.371057	-0.219645	1.32281	-0.362735	-0.440494	-0.0284373	0.232653		-0.140249	-0.0127687	0.592721	0	-0.027501	0.426398	-0.00570295	0.982118	-0.467093	NaN	-0.140249	-0.0127687	-0.0940324	0	-0.027501	-0.301053	-0.00570295	-0.431784	1.7717	NaN
	-1.08	0.775361	-0.034181	-0.0299242	-0.198957	-0.219645	0.543413	0.236764	0.114998	1.2687	0.0325965	-0.466518	-0.034181	-0.484484	-0.639422	-0.219645	-0.65909	3.43409	1.48389	-0.0284373	-0.552936		-0.140249	-0.0127687	0.592721	0	-0.027501	0.426398	-0.00570295	0.0395167	0.109565	NaN	-0.140249	-0.0127687	-0.0940324	0	-0.027501	-0.301053	-0.00570295	-0.431784	-0.467093	NaN
	-1.079	-0.0525587	-0.034181	0.424635	-0.198957	-0.219645	0.543413	0.836263	-0.440494	-0.0284373	-0.357758	-0.466518	-0.034181	0.600594	0.371057	-0.219645	-0.65909	-0.362735	1.48389	-0.0284373	-0.552936		-0.140249	-0.0127687	-0.0940324	0	-0.027501	-0.301053	-0.00570295	0.0395167	-0.467093	NaN	-0.140249	-0.0127687	-0.0940324	0	-0.027501	-0.301053	-0.00570295	-0.431784	-0.467093	NaN
	-1.078	-0.0525587	-0.034181	0.424635	-0.639422	-0.219645	0.142579	0.236764	0.114998	1.2687	-0.162581	-0.466518	-0.034181	-0.484484	0.371057	-0.219645	-0.65909	1.53568	1.48389	-0.0284373	0.232653		0.711733	-0.0127687	-0.0940324	0	-0.027501	-0.301053	-0.00570295	0.510817	1.26288	NaN	-0.140249	-0.0127687	-0.0940324	0	-0.027501	-0.301053	-0.00570295	1.3412	-0.467093	NaN
	-1.077	-0.0525587	-0.034181	0.879195	0.681974	0.246921	0.142579	-0.362735	0.114998	-0.0284373	0.0325965	-0.466518	-0.034181	0.600594	1.38154	-0.219645	-0.65909	-0.362735	-0.440494	-0.0284373	-0.552936		0.711733	-0.0127687	-0.0940324	0	-0.027501	-0.301053	-0.00570295	0.0395167	1.26288	NaN	-0.140249	-0.0127687	-0.0940324	0	-0.027501	-0.301053	-0.00570295	-0.431784	0.652302	NaN
	-1.076	-0.0525587	-0.034181	-0.0299242	-0.198957	-0.219645	0.142579	0.236764	0.114998	-0.0284373	0.422951	-0.466518	-0.034181	-0.484484	1.38154	-0.219645	-0.65909	-0.362735	-0.440494	-0.0284373	-0.552936		-0.140249	-0.0127687	-0.0940324	0	-0.027501	0.426398	-0.00570295	-0.431784	0.109565	NaN	-0.140249	-0.0127687	-0.0940324	0	-0.027501	-0.301053	-0.00570295	-0.431784	-0.467093	NaN
	-1.075	-0.0525587	-0.034181	-0.484484	0.241508	-0.219645	-0.258255	-0.362735	-0.440494	-0.0284373	0.227774	-0.466518	-0.034181	-0.484484	-0.639422	-0.219645	1.32281	-0.362735	-0.440494	-0.0284373	1.01824		-0.140249	-0.0127687	-0.0940324	0	-0.027501	-0.301053	-0.00570295	-0.431784	-0.467093	NaN	-0.140249	-0.0127687	-0.0940324	0	-0.027501	-0.301053	-0.00570295	1.3412	1.7717	NaN
	-1.074	0.361401	-0.034181	0.424635	0.681974	-0.219645	-0.258255	-0.362735	0.114998	-0.0284373	-0.162581	-0.466518	-0.034181	-0.484484	1.38154	-0.219645	1.32281	-0.362735	-0.440494	-0.0284373	-0.552936		0.711733	-0.0127687	-0.0940324	0	-0.027501	0.426398	-0.00570295	0.0395167	-0.467093	NaN	-0.140249	-0.0127687	-0.0940324	0	-0.027501	3.24527	-0.00570295	-0.431784	2.89109	NaN
	-1.073	0.361401	-0.034181	-0.484484	-0.639422	-0.219645	0.543413	0.836263	-0.440494	-0.0284373	0.618129	-0.466518	-0.034181	1.68567	-0.639422	-0.219645	-0.65909	-0.362735	-0.440494	-0.0284373	1.01824		0.711733	-0.0127687	-0.0940324	0	-0.027501	-0.301053	-0.00570295	0.0395167	0.686223	NaN	-0.140249	-0.0127687	-0.0940324	0	-0.027501	-0.301053	-0.00570295	-0.431784	-0.467093	NaN
	-1.072	0.361401	-0.034181	0.424635	-0.198957	-0.219645	-0.65909	0.836263	-0.440494	-0.0284373	-0.357758	1.00534	-0.034181	0.600594	-0.639422	-0.219645	1.32281	-0.362735	-0.440494	-0.0284373	0.232653		-0.140249	-0.0127687	-0.0940324	0	-0.027501	-0.301053	-0.00570295	0.0395167	0.109565	NaN	2.03704	-0.0127687	-0.0940324	0	-0.027501	-0.301053	-0.00570295	-0.431784	0.652302	NaN
	-1.071	-0.466518	-0.034181	-0.0299242	-0.639422	-0.219645	0.142579	-0.362735	0.670489	-0.0284373	0.227774	-0.466518	-0.034181	-0.484484	0.371057	-0.219645	-0.65909	-0.362735	-0.440494	4.07917	-0.552936		-0.140249	-0.0127687	0.592721	0	-0.027501	-0.301053	-0.00570295	-0.431784	-0.467093	NaN	-0.140249	-0.0127687	-0.0940324	0	-0.027501	-0.301053	-0.00570295	-0.431784	-0.467093	NaN
	-1.07	-0.466518	-0.034181	-0.0299242	-0.639422	0.246921	-0.65909	-0.362735	-0.440494	-0.0284373	-0.357758	-0.466518	-0.034181	-0.484484	-0.639422	-0.219645	-0.65909	-0.362735	-0.440494	-0.0284373	-0.552936		-0.140249	-0.0127687	-0.0940324	0	-0.027501	1.15385	-0.00570295	0.510817	-0.467093	NaN	-0.140249	-0.0127687	-0.0940324	0	-0.027501	-0.301053	-0.00570295	-0.431784	-0.467093	NaN
	-1.069	-0.466518	-0.034181	-0.0299242	0.241508	-0.219645	-0.65909	1.43576	-0.440494	-0.0284373	-0.357758	1.00534	-0.034181	-0.484484	0.371057	-0.219645	-0.65909	-0.362735	-0.440494	-0.0284373	-0.552936		-0.140249	-0.0127687	-0.0940324	0	-0.027501	-0.301053	-0.00570295	0.510817	-0.467093	NaN	-0.140249	-0.0127687	-0.0940324	0	-0.027501	-0.301053	-0.00570295	-0.431784	1.7717	NaN
	-1.068	-0.0525587	-0.034181	-0.484484	-0.198957	0.246921	0.944247	-0.362735	0.114998	-0.0284373	0.618129	-0.466518	-0.034181	-0.484484	-0.639422	-0.219645	-0.65909	-0.362735	-0.440494	-0.0284373	-0.552936		-0.140249	-0.0127687	-0.0940324	0	0.403238	0.426398	-0.00570295	0.0395167	-0.467093	NaN	-0.140249	-0.0127687	-0.0940324	0	-0.027501	-0.301053	-0.00570295	-0.431784	0.652302	NaN
	-1.067	-0.466518	-0.034181	-0.484484	-0.639422	-0.219645	0.142579	-0.362735	-0.440494	-0.0284373	-0.162581	-0.466518	-0.034181	-0.484484	-0.639422	-0.219645	1.32281	-0.362735	-0.440494	-0.0284373	1.80383		-0.140249	-0.0127687	-0.0940324	0	-0.027501	-0.301053	-0.00570295	-0.431784	-0.467093	NaN	-0.140249	-0.0127687	-0.0940324	0	-0.027501	-0.301053	-0.00570295	-0.431784	-0.467093	NaN
	-1.066	-0.466518	-0.034181	-0.484484	-0.198957	-0.219645	0.543413	-0.362735	0.670489	-0.0284373	-0.162581	-0.466518	-0.034181	-0.484484	-0.639422	1.64662	1.32281	-0.362735	-0.440494	-0.0284373	0.232653		-0.140249	-0.0127687	-0.0940324	0	0.403238	-0.301053	-0.00570295	-0.431784	0.109565	NaN	-0.140249	-0.0127687	-0.0940324	0	-0.027501	3.24527	-0.00570295	1.3412	-0.467093	NaN
	-1.065	-0.0525587	-0.034181	-0.484484	-0.198957	0.713487	-0.258255	-0.362735	0.114998	-0.0284373	0.0325965	-0.466518	-0.034181	-0.484484	1.38154	-0.219645	1.32281	-0.362735	-0.440494	-0.0284373	0.232653		0.711733	-0.0127687	-0.0940324	0	-0.027501	1.15385	-0.00570295	0.0395167	0.109565	NaN	-0.140249	-0.0127687	-0.0940324	0	-0.027501	-0.301053	-0.00570295	-0.431784	-0.467093	NaN
	-1.064	-0.466518	-0.034181	0.424635	0.241508	0.246921	-0.258255	-0.362735	-0.440494	-0.0284373	0.0325965	-0.466518	-0.034181	-0.484484	0.371057	-0.219645	-0.65909	-0.362735	-0.440494	-0.0284373	0.232653		-0.140249	-0.0127687	-0.0940324	0	-0.027501	-0.301053	-0.00570295	0.0395167	0.109565	NaN	-0.140249	-0.0127687	-0.0940324	0	-0.027501	-0.301053	-0.00570295	-0.431784	0.652302	NaN
	-1.063	-0.0525587	-0.034181	-0.484484	-0.639422	-0.219645	0.142579	0.236764	0.670489	-0.0284373	-0.552936	-0.466518	-0.034181	0.600594	0.371057	-0.219645	-0.65909	1.53568	-0.440494	-0.0284373	-0.552936		-0.140249	-0.0127687	-0.0940324	0	0.403238	0.426398	-0.00570295	0.0395167	0.109565	NaN	-0.140249	-0.0127687	-0.0940324	0	-0.027501	-0.301053	2.19528	-0.431784	-0.467093	NaN
	-1.062	-0.0525587	-0.034181	-0.0299242	-0.198957	0.713487	-0.258255	0.836263	-0.440494	-0.0284373	0.227774	-0.466518	-0.034181	-0.484484	-0.639422	-0.219645	-0.65909	-0.362735	-0.440494	-0.0284373	0.232653		-0.140249	0.625666	-0.0940324	0	-0.027501	-0.301053	-0.00570295	0.510817	-0.467093	NaN	-0.140249	-0.0127687	-0.0940324	0	-0.027501	-0.301053	-0.00570295	-0.431784	-0.467093	NaN
	-1.061	-0.0525587	-0.034181	0.424635	0.241508	0.713487	0.944247	-0.362735	-0.440494	-0.0284373	-0.162581	-0.466518	-0.034181	-0.484484	0.371057	-0.219645	-0.65909	-0.362735	-0.440494	-0.0284373	-0.552936		-0.140249	-0.0127687	-0.0940324	0	-0.027501	-0.301053	-0.00570295	-0.431784	0.109565	NaN	-0.140249	-0.0127687	-0.0940324	0	-0.027501	-0.301053	-0.00570295	-0.431784	0.652302	NaN
	-1.06	0.361401	-0.034181	0.424635	0.681974	0.246921	0.142579	2.03526	-0.440494	-0.0284373	-0.357758	-0.466518	-0.034181	-0.484484	-0.639422	-0.219645	1.32281	1.53568	-0.440494	-0.0284373	-0.552936		-0.140249	-0.0127687	-0.0940324	0	-0.027501	-0.301053	-0.00570295	0.0395167	0.109565	NaN	-0.140249	-0.0127687	-0.0940324	0	-0.027501	-0.301053	-0.00570295	-0.431784	0.652302	NaN
	-1.059	-0.0525587	-0.034181	-0.484484	0.681974	0.246921	0.142579	0.236764	-0.440494	-0.0284373	-0.357758	1.00534	-0.034181	0.600594	1.38154	-0.219645	-0.65909	1.53568	-0.440494	-0.0284373	-0.552936		-0.140249	-0.0127687	-0.0940324	0	-0.027501	0.426398	-0.00570295	0.510817	0.109565	NaN	-0.140249	-0.0127687	-0.0940324	0	-0.027501	-0.301053	-0.00570295	-0.431784	-0.467093	NaN
	-1.058	-0.0525587	-0.034181	0.424635	1.12244	-0.219645	-0.65909	0.236764	-0.440494	-0.0284373	0.422951	-0.466518	-0.034181	0.600594	-0.639422	-0.219645	1.32281	-0.362735	1.48389	-0.0284373	-0.552936		-0.140249	-0.0127687	-0.0940324	0	-0.027501	-0.301053	-0.00570295	0.510817	-0.467093	NaN	-0.140249	-0.0127687	-0.0940324	0	-0.027501	3.24527	-0.00570295	-0.431784	-0.467093	NaN
	-1.057	-0.0525587	-0.034181	0.424635	0.681974	0.246921	0.142579	-0.362735	0.114998	-0.0284373	0.227774	-0.466518	-0.034181	1.68567	1.38154	-0.219645	-0.65909	-0.362735	-0.440494	-0.0284373	-0.552936		0.711733	-0.0127687	0.592721	0	-0.027501	-0.301053	-0.00570295	0.0395167	1.26288	NaN	-0.140249	-0.0127687	-0.0940324	0	-0.027501	-0.301053	-0.00570295	-0.431784	-0.467093	NaN
	-1.056	0.361401	-0.034181	-0.0299242	-0.198957	-0.219645	0.543413	-0.362735	0.670489	-0.0284373	-0.162581	-0.466518	-0.034181	2.77075	0.371057	-0.219645	-0.65909	-0.362735	-0.440494	-0.0284373	-0.552936		0.711733	-0.0127687	-0.0940324	0	-0.027501	-0.301053	-0.00570295	-0.431784	-0.467093	NaN	-0.140249	-0.0127687	-0.0940324	0	-0.027501	-0.301053	-0.00570295	-0.431784	-0.467093	NaN
	-1.055	-0.466518	-0.034181	-0.0299242	0.241508	-0.219645	0.543413	-0.362735	-0.440494	-0.0284373	0.0325965	-0.466518	-0.034181	1.68567	-0.639422	-0.219645	-0.65909	-0.362735	-0.440494	-0.0284373	1.01824		-0.140249	-0.0127687	-0.0940324	0	-0.027501	0.426398	-0.00570295	0.0395167	-0.467093	NaN	-0.140249	-0.0127687	-0.0940324	0	-0.027501	-0.301053	-0.00570295	1.3412	-0.467093	NaN
	-1.054	-0.466518	-0.034181	1.33375	-0.198957	-0.219645	-0.258255	0.236764	1.22598	-0.0284373	-0.552936	-0.466518	-0.034181	-0.484484	0.371057	-0.219645	-0.65909	-0.362735	1.48389	-0.0284373	0.232653		-0.140249	1.2641	-0.0940324	0	-0.027501	1.8813	-0.00570295	-0.431784	0.686223	NaN	-0.140249	-0.0127687	-0.0940324	0	-0.027501	-0.301053	-0.00570295	-0.431784	0.652302	NaN
	-1.053	-0.466518	-0.034181	0.879195	0.241508	-0.219645	1.34508	-0.362735	0.670489	-0.0284373	0.422951	-0.466518	-0.034181	-0.484484	0.371057	-0.219645	-0.65909	-0.362735	-0.440494	-0.0284373	0.232653		0.711733	-0.0127687	0.592721	0	0.403238	0.426398	-0.00570295	-0.431784	-0.467093	NaN	-0.140249	-0.0127687	-0.0940324	0	-0.027501	-0.301053	-0.00570295	1.3412	1.7717	NaN
	-1.052	0.361401	-0.034181	-0.484484	-0.198957	0.713487	-0.65909	-0.362735	0.670489	-0.0284373	0.227774	1.00534	-0.034181	0.600594	-0.639422	-0.219645	-0.65909	1.53568	-0.440494	-0.0284373	1.80383		1.56371	-0.0127687	0.592721	0	-0.027501	0.426398	-0.00570295	0.0395167	0.686223	NaN	-0.140249	-0.0127687	-0.0940324	0	-0.027501	-0.301053	-0.00570295	-0.431784	-0.467093	NaN
	-1.051	-0.0525587	-0.034181	0.424635	-0.198957	-0.219645	0.944247	0.236764	-0.440494	-0.0284373	-0.162581	-0.466518	-0.034181	-0.484484	-0.639422	-0.219645	-0.65909	-0.362735	-0.440494	-0.0284373	-0.552936		-0.140249	-0.0127687	0.592721	0	-0.027501	-0.301053	-0.00570295	0.0395167	-0.467093	NaN	-0.140249	-0.0127687	-0.0940324	0	-0.027501	-0.301053	-0.00570295	-0.431784	-0.467093	NaN
	-1.05	-0.0525587	-0.034181	-0.484484	-0.639422	-0.219645	-0.258255	0.236764	0.670489	-0.0284373	0.618129	2.47719	-0.034181	-0.484484	-0.639422	1.64662	-0.65909	-0.362735	-0.440494	-0.0284373	0.232653		-0.140249	-0.0127687	-0.0940324	0	-0.027501	0.426398	-0.00570295	0.510817	0.686223	NaN	-0.140249	-0.0127687	1.27947	0	-0.027501	-0.301053	-0.00570295	-0.431784	-0.467093	NaN
	-1.049	-0.466518	-0.034181	-0.484484	0.681974	-0.219645	0.142579	-0.362735	-0.440494	-0.0284373	0.0325965	-0.466518	-0.034181	0.600594	0.371057	-0.219645	1.32281	1.53568	1.48389	-0.0284373	1.01824		-0.140249	-0.0127687	-0.0940324	0	-0.027501	-0.301053	-0.00570295	0.0395167	-0.467093	NaN	-0.140249	-0.0127687	-0.0940324	0	-0.027501	-0.301053	-0.00570295	-0.431784	-0.467093	NaN
	-1.048	-0.0525587	-0.034181	-0.0299242	0.681974	-0.219645	-0.65909	-0.362735	-0.440494	1.2687	-0.162581	-0.466518	-0.034181	1.68567	-0.639422	-0.219645	-0.65909	1.53568	-0.440494	-0.0284373	-0.552936		-0.140249	-0.0127687	-0.0940324	0	-0.027501	-0.301053	-0.00570295	-0.431784	-0.467093	NaN	-0.140249	-0.0127687	-0.0940324	0	-0.027501	-0.301053	-0.00570295	-0.431784	-0.467093	NaN
	-1.047	0.361401	-0.034181	0.424635	2.00337	-0.219645	-0.258255	0.236764	0.670489	-0.0284373	-0.162581	-0.466518	-0.034181	-0.484484	-0.639422	-0.219645	-0.65909	-0.362735	-0.440494	-0.0284373	-0.552936		-0.140249	-0.0127687	0.592721	0	-0.027501	0.426398	-0.00570295	0.0395167	0.109565	NaN	-0.140249	-0.0127687	-0.0940324	0	-0.027501	-0.301053	-0.00570295	-0.431784	-0.467093	NaN
	-1.046	0.361401	-0.034181	-0.0299242	-0.639422	-0.219645	-0.65909	0.236764	-0.440494	-0.0284373	0.422951	-0.466518	-0.034181	-0.484484	1.38154	-0.219645	-0.65909	-0.362735	-0.440494	-0.0284373	0.232653		-0.140249	-0.0127687	-0.0940324	0	-0.027501	-0.301053	-0.00570295	-0.431784	-0.467093	NaN	-0.140249	-0.0127687	-0.0940324	0	-0.027501	-0.301053	-0.00570295	-0.431784	-0.467093	NaN
	-1.045	0.775361	-0.034181	-0.484484	-0.639422	0.246921	0.543413	-0.362735	0.114998	-0.0284373	-0.162581	1.00534	-0.034181	-0.484484	-0.639422	-0.219645	1.32281	-0.362735	1.48389	-0.0284373	-0.552936		0.711733	-0.0127687	-0.0940324	0	-0.027501	-0.301053	-0.00570295	0.0395167	-0.467093	NaN	-0.140249	-0.0127687	-0.0940324	0	-0.027501	-0.301053	-0.00570295	-0.431784	-0.467093	NaN
	-1.044	0.361401	-0.034181	-0.484484	-0.198957	-0.219645	0.944247	-0.362735	0.114998	-0.0284373	0.0325965	-0.466518	-0.034181	1.68567	-0.639422	1.64662	1.32281	-0.362735	-0.440494	-0.0284373	1.01824		-0.140249	-0.0127687	-0.0940324	0	-0.027501	-0.301053	-0.00570295	0.0395167	0.109565	NaN	-0.140249	-0.0127687	-0.0940324	0	-0.027501	-0.301053	-0.00570295	-0.431784	0.652302	NaN
	-1.043	0.361401	-0.034181	-0.484484	-0.639422	-0.219645	-0.65909	-0.362735	-0.440494	1.2687	0.0325965	1.00534	-0.034181	-0.484484	-0.639422	1.64662	-0.65909	-0.362735	-0.440494	-0.0284373	0.232653		-0.140249	-0.0127687	-0.0940324	0	-0.027501	-0.301053	-0.00570295	-0.431784	0.686223	NaN	-0.140249	-0.0127687	-0.0940324	0	-0.027501	-0.301053	-0.00570295	-0.431784	0.652302	NaN
	-1.042	-0.466518	-0.034181	-0.484484	-0.198957	0.246921	0.543413	0.236764	0.114998	-0.0284373	-0.552936	-0.466518	-0.034181	0.600594	1.38154	-0.219645	1.32281	-0.362735	-0.440494	-0.0284373	1.01824		-0.140249	-0.0127687	-0.0940324	0	-0.027501	-0.301053	-0.00570295	0.982118	0.109565	NaN	-0.140249	-0.0127687	-0.0940324	0	-0.027501	-0.301053	-0.00570295	-0.431784	-0.467093	NaN
	-1.041	-0.0525587	0.812207	0.424635	0.241508	-0.219645	0.142579	-0.362735	0.114998	-0.0284373	0.0325965	-0.466518	-0.034181	-0.484484	0.371057	-0.219645	-0.65909	-0.362735	-0.440494	-0.0284373	-0.552936		-0.140249	-0.0127687	-0.0940324	0	-0.027501	-0.301053	-0.00570295	-0.431784	-0.467093	NaN	-0.140249	-0.0127687	1.27947	0	-0.027501	-0.301053	-0.00570295	-0.431784	0.652302	NaN
	-1.04	-0.0525587	0.812207	1.33375	0.241508	0.246921	-0.65909	0.236764	-0.440494	-0.0284373	0.227774	-0.466518	-0.034181	-0.484484	-0.639422	-0.219645	-0.65909	-0.362735	-0.440494	-0.0284373	1.01824		-0.140249	-0.0127687	-0.0940324	0	-0.027501	-0.301053	-0.00570295	0.982118	0.109565	NaN	-0.140249	-0.0127687	-0.0940324	0	-0.027501	-0.301053	-0.00570295	1.3412	-0.467093	NaN
	-1.039	-0.466518	-0.034181	-0.0299242	-0.639422	-0.219645	0.944247	0.236764	0.114998	-0.0284373	-0.162581	-0.466518	-0.034181	0.600594	0.371057	-0.219645	-0.65909	-0.362735	-0.440494	-0.0284373	0.232653		0.711733	-0.0127687	0.592721	0	-0.027501	-0.301053	-0.00570295	-0.431784	-0.467093	NaN	-0.140249	-0.0127687	-0.0940324	0	-0.027501	3.24527	-0.00570295	-0.431784	0.652302	NaN
	-1.038	-0.466518	-0.034181	-0.484484	1.5629	-0.219645	-0.258255	-0.362735	0.114998	-0.0284373	-0.162581	1.00534	-0.034181	0.600594	-0.639422	-0.219645	1.32281	-0.362735	1.48389	-0.0284373	1.01824		-0.140249	-0.0127687	-0.0940324	0	-0.027501	0.426398	-0.00570295	0.0395167	0.686223	NaN	-0.140249	-0.0127687	-0.0940324	0	-0.027501	-0.301053	-0.00570295	-0.431784	-0.467093	NaN
	-1.037	0.775361	-0.034181	-0.484484	0.241508	0.246921	-0.258255	-0.362735	0.114998	1.2687	0.422951	-0.466518	-0.034181	-0.484484	0.371057	-0.219645	-0.65909	-0.362735	-0.440494	-0.0284373	-0.552936		-0.140249	-0.0127687	-0.0940324	0	-0.027501	0.426398	-0.00570295	-0.431784	-0.467093	NaN	-0.140249	-0.0127687	-0.0940324	0	-0.027501	3.24527	-0.00570295	3.11419	-0.467093	NaN
	-1.036	-0.466518	-0.034181	-0.484484	-0.198957	0.246921	-0.65909	-0.362735	0.114998	-0.0284373	1.39884	-0.466518	-0.034181	-0.484484	-0.639422	-0.219645	-0.65909	1.53568	-0.440494	-0.0284373	-0.552936		0.711733	-0.0127687	-0.0940324	0	-0.027501	-0.301053	-0.00570295	0.0395167	-0.467093	-0.0247501	-0.140249	-0.0127687	-0.0940324	0	-0.027501	3.24527	-0.00570295	1.3412	-0.467093	0.122148
	-1.035	0.775361	-0.034181	-0.0299242	-0.198957	-0.219645	-0.258255	0.236764	0.114998	-0.0284373	0.0325965	-0.466518	-0.034181	0.600594	0.371057	1.64662	1.32281	-0.362735	-0.440494	-0.0284373	-0.552936		-0.140249	-0.0127687	-0.0940324	0	-0.027501	-0.301053	-0.00570295	0.510817	-0.467093	-0.102696	-0.140249	-0.0127687	-0.0940324	0	-0.027501	-0.301053	-0.00570295	-0.431784	-0.467093	-0.102696
	-1.034	-0.0525587	0.812207	0.424635	-0.639422	0.246921	-0.258255	0.236764	-0.440494	-0.0284373	-0.162581	-0.466518	-0.034181	-0.484484	-0.639422	-0.219645	-0.65909	-0.362735	1.48389	-0.0284373	0.232653		-0.140249	-0.0127687	-0.0940324	0	-0.027501	-0.301053	-0.00570295	0.0395167	-0.467093	-0.0247501	-0.140249	-0.0127687	-0.0940324	0	-0.027501	-0.301053	-0.00570295	-0.431784	-0.467093	-0.102696
	-1.033	-0.466518	-0.034181	-0.484484	-0.639422	0.246921	0.543413	-0.362735	0.670489	-0.0284373	-0.357758	2.47719	-0.034181	1.68567	-0.639422	-0.219645	-0.65909	-0.362735	3.40827	-0.0284373	-0.552936		-0.140249	-0.0127687	-0.0940324	0	0.403238	-0.301053	-0.00570295	-0.431784	0.109565	-0.0247501	-0.140249	-0.0127687	-0.0940324	0	-0.027501	-0.301053	-0.00570295	-0.431784	-0.467093	-0.102696
	-1.032	-0.466518	-0.034181	-0.484484	-0.198957	-0.219645	0.142579	-0.362735	0.114998	-0.0284373	-0.162581	-0.466518	-0.034181	0.600594	1.38154	1.64662	-0.65909	1.53568	-0.440494	-0.0284373	0.232653		-0.140249	-0.0127687	-0.0940324	0	-0.027501	0.426398	-0.00570295	0.0395167	-0.467093	-0.102696	-0.140249	-0.0127687	-0.0940324	0	-0.027501	-0.301053	-0.00570295	-0.431784	-0.467093	-0.102696
	-1.031	-0.0525587	-0.034181	-0.0299242	-0.639422	-0.219645	-0.65909	-0.362735	0.114998	-0.0284373	-0.162581	2.47719	-0.034181	-0.484484	2.39202	-0.219645	-0.65909	-0.362735	1.48389	-0.0284373	-0.552936		-0.140249	-0.0127687	0.592721	0	-0.027501	1.15385	-0.00570295	-0.431784	0.109565	-0.102696	-0.140249	-0.0127687	-0.0940324	0	-0.027501	-0.301053	-0.00570295	-0.431784	1.7717	0.122148
	-1.03	-0.0525587	-0.034181	0.424635	0.241508	-0.219645	-0.258255	-0.362735	0.670489	-0.0284373	-0.162581	-0.466518	-0.034181	-0.484484	0.371057	-0.219645	-0.65909	1.53568	1.48389	-0.0284373	0.232653		-0.140249	-0.0127687	-0.0940324	0	-0.027501	-0.301053	-0.00570295	0.982118	-0.467093	-0.102696	-0.140249	-0.0127687	-0.0940324	0	-0.027501	-0.301053	-0.00570295	3.11419	0.652302	-0.102696
	-1.029	0.775361	-0.034181	-0.484484	0.681974	-0.219645	1.34508	-0.362735	1.22598	-0.0284373	-0.357758	1.00534	-0.034181	-0.484484	-0.639422	-0.219645	1.32281	-0.362735	3.40827	-0.0284373	-0.552936		-0.140249	-0.0127687	-0.0940324	0	-0.027501	0.426398	-0.00570295	-0.431784	-0.467093	-0.102696	-0.140249	-0.0127687	-0.0940324	0	-0.027501	-0.301053	-0.00570295	-0.431784	1.7717	-0.102696
	-1.028	-0.466518	-0.034181	-0.0299242	-0.198957	0.246921	-0.65909	0.236764	0.114998	1.2687	0.0325965	-0.466518	-0.034181	-0.484484	-0.639422	-0.219645	1.32281	-0.362735	-0.440494	-0.0284373	-0.552936		-0.140249	-0.0127687	-0.0940324	0	-0.027501	-0.301053	-0.00570295	0.0395167	0.109565	-0.0247501	-0.140249	-0.0127687	-0.0940324	0	-0.027501	3.24527	-0.00570295	-0.431784	-0.467093	-0.102696
	-1.027	-0.0525587	-0.034181	-0.484484	1.5629	-0.219645	-0.258255	0.236764	1.22598	-0.0284373	0.227774	1.00534	-0.034181	-0.484484	1.38154	-0.219645	-0.65909	-0.362735	-0.440494	-0.0284373	-0.552936		-0.140249	-0.0127687	-0.0940324	0	-0.027501	-0.301053	-0.00570295	-0.431784	0.109565	-0.0247501	-0.140249	-0.0127687	-0.0940324	0	-0.027501	-0.301053	-0.00570295	-0.431784	-0.467093	0.122148
	-1.026	-0.466518	0.812207	-0.0299242	0.241508	-0.219645	0.142579	0.836263	-0.440494	-0.0284373	0.0325965	-0.466518	-0.034181	-0.484484	0.371057	-0.219645	-0.65909	-0.362735	1.48389	-0.0284373	-0.552936		-0.140249	-0.0127687	-0.0940324	0	-0.027501	-0.301053	-0.00570295	0.510817	0.686223	-0.0247501	-0.140249	-0.0127687	-0.0940324	0	-0.027501	-0.301053	-0.00570295	-0.431784	-0.467093	-0.102696
	-1.025	-0.466518	-0.034181	-0.484484	-0.639422	-0.219645	-0.258255	-0.362735	0.114998	-0.0284373	-0.162581	1.00534	-0.034181	-0.484484	-0.639422	-0.219645	-0.65909	-0.362735	-0.440494	-0.0284373	1.01824		-0.140249	-0.0127687	-0.0940324	0	-0.027501	-0.301053	-0.00570295	0.0395167	-0.467093	-0.102696	-0.140249	-0.0127687	-0.0940324	0	-0.027501	-0.301053	-0.00570295	-0.431784	-0.467093	-0.102696
	-1.024	-0.0525587	-0.034181	-0.0299242	-0.639422	-0.219645	-0.258255	-0.362735	0.114998	-0.0284373	-0.357758	1.00534	-0.034181	0.600594	-0.639422	-0.219645	-0.65909	-0.362735	1.48389	-0.0284373	0.232653		-0.140249	-0.0127687	0.592721	0	-0.027501	0.426398	-0.00570295	-0.431784	0.109565	-0.0247501	-0.140249	-0.0127687	-0.0940324	0	-0.027501	-0.301053	-0.00570295	-0.431784	-0.467093	0.122148
	-1.023	0.361401	-0.034181	-0.484484	-0.198957	-0.219645	-0.65909	-0.362735	-0.440494	-0.0284373	0.0325965	2.47719	-0.034181	0.600594	0.371057	-0.219645	-0.65909	-0.362735	-0.440494	-0.0284373	1.80383		-0.140249	-0.0127687	-0.0940324	0	-0.027501	-0.301053	-0.00570295	0.0395167	-0.467093	-0.102696	-0.140249	-0.0127687	-0.0940324	0	-0.027501	-0.301053	-0.00570295	1.3412	-0.467093	-0.102696
	-1.022	-0.466518	-0.034181	-0.0299242	-0.639422	-0.219645	-0.65909	-0.362735	0.114998	-0.0284373	0.0325965	-0.466518	-0.034181	-0.484484	1.38154	-0.219645	1.32281	1.53568	-0.440494	-0.0284373	-0.552936		0.711733	-0.0127687	0.592721	0	-0.027501	-0.301053	-0.00570295	0.0395167	0.109565	-0.0247501	-0.140249	-0.0127687	-0.0940324	0	-0.027501	-0.301053	-0.00570295	-0.431784	-0.467093	-0.102696
	-1.021	-0.466518	-0.034181	-0.484484	0.241508	-0.219645	-0.258255	0.236764	0.670489	-0.0284373	-0.162581	1.00534	-0.034181	-0.484484	0.371057	-0.219645	-0.65909	-0.362735	-0.440494	-0.0284373	-0.552936		0.711733	-0.0127687	-0.0940324	0	-0.027501	-0.301053	-0.00570295	0.0395167	0.109565	0.0531958	-0.140249	-0.0127687	1.27947	0	-0.027501	-0.301053	-0.00570295	-0.431784	-0.467093	0.122148
	-1.02	0.361401	-0.034181	0.879195	-0.198957	-0.219645	0.142579	0.236764	0.114998	-0.0284373	-0.162581	-0.466518	-0.034181	0.600594	0.371057	-0.219645	-0.65909	-0.362735	-0.440494	-0.0284373	0.232653		-0.140249	-0.0127687	-0.0940324	0	-0.027501	-0.301053	-0.00570295	0.0395167	-0.467093	0.131142	-0.140249	-0.0127687	-0.0940324	0	-0.027501	-0.301053	-0.00570295	-0.431784	1.7717	-0.102696
	-1.019	-0.0525587	-0.034181	-0.484484	0.241508	0.246921	-0.65909	0.236764	0.114998	-0.0284373	0.227774	-0.466518	-0.034181	-0.484484	-0.639422	-0.219645	-0.65909	-0.362735	-0.440494	-0.0284373	0.232653		-0.140249	-0.0127687	-0.0940324	0	-0.027501	-0.301053	-0.00570295	0.982118	0.109565	-0.0247501	-0.140249	-0.0127687	-0.0940324	0	-0.027501	-0.301053	-0.00570295	-0.431784	0.652302	0.122148
	-1.018	-0.0525587	-0.034181	-0.0299242	0.241508	0.246921	-0.65909	-0.362735	0.670489	-0.0284373	-0.162581	1.00534	-0.034181	-0.484484	-0.639422	1.64662	-0.65909	-0.362735	1.48389	-0.0284373	0.232653		-0.140249	-0.0127687	-0.0940324	0	-0.027501	-0.301053	-0.00570295	-0.431784	0.109565	-0.0247501	-0.140249	-0.0127687	-0.0940324	0	-0.027501	-0.301053	-0.00570295	-0.431784	-0.467093	0.122148
	-1.017	-0.0525587	-0.034181	-0.484484	-0.639422	-0.219645	0.543413	-0.362735	0.114998	-0.0284373	0.422951	-0.466518	-0.034181	0.600594	-0.639422	-0.219645	1.32281	-0.362735	-0.440494	-0.0284373	-0.552936		-0.140249	-0.0127687	0.592721	0	-0.027501	2.60875	-0.00570295	0.0395167	-0.467093	0.364979	-0.140249	-0.0127687	-0.0940324	0	-0.027501	-0.301053	-0.00570295	-0.431784	-0.467093	0.122148
	-1.016	-0.466518	-0.034181	-0.0299242	0.241508	-0.219645	-0.258255	-0.362735	0.114998	-0.0284373	0.227774	-0.466518	-0.034181	-0.484484	0.371057	-0.219645	-0.65909	-0.362735	-0.440494	-0.0284373	-0.552936		-0.140249	-0.0127687	-0.0940324	0	-0.027501	-0.301053	-0.00570295	-0.431784	-0.467093	-0.0247501	-0.140249	-0.0127687	-0.0940324	0	-0.027501	-0.301053	-0.00570295	-0.431784	0.652302	-0.102696
	-1.015	-0.0525587	-0.034181	-0.0299242	-0.198957	-0.219645	0.944247	-0.362735	0.114998	-0.0284373	0.227774	-0.466518	-0.034181	0.600594	-0.639422	1.64662	-0.65909	-0.362735	-0.440494	-0.0284373	-0.552936		-0.140249	-0.0127687	-0.0940324	0	-0.027501	1.15385	-0.00570295	-0.431784	0.109565	-0.0247501	-0.140249	-0.0127687	-0.0940324	0	-0.027501	-0.301053	-0.00570295	3.11419	-0.467093	0.122148
	-1.014	0.361401	-0.034181	1.33375	-0.198957	-0.219645	0.142579	0.236764	0.114998	-0.0284373	0.0325965	1.00534	-0.034181	-0.484484	-0.639422	-0.219645	-0.65909	1.53568	-0.440494	-0.0284373	-0.552936		-0.140249	-0.0127687	-0.0940324	0	-0.027501	-0.301053	-0.00570295	0.0395167	0.109565	0.0531958	-0.140249	-0.0127687	-0.0940324	0	-0.027501	-0.301053	-0.00570295	4.88718	-0.467093	0.122148
	-1.013	-0.0525587	-0.034181	-0.0299242	-0.198957	-0.219645	-0.258255	-0.362735	0.114998	-0.0284373	0.0325965	-0.466518	-0.034181	0.600594	0.371057	-0.219645	-0.65909	-0.362735	-0.440494	-0.0284373	1.01824		-0.140249	-0.0127687	-0.0940324	0	-0.027501	-0.301053	-0.00570295	0.0395167	1.83954	-0.0247501	-0.140249	-0.0127687	-0.0940324	0	-0.027501	-0.301053	-0.00570295	-0.431784	-0.467093	-0.102696
	-1.012	0.361401	-0.034181	-0.484484	0.241508	0.246921	-0.258255	0.236764	0.670489	-0.0284373	-0.357758	-0.466518	-0.034181	-0.484484	-0.639422	-0.219645	-0.65909	1.53568	-0.440494	-0.0284373	-0.552936		-0.140249	-0.0127687	-0.0940324	0	-0.027501	-0.301053	-0.00570295	0.510817	0.109565	-0.0247501	-0.140249	-0.0127687	-0.0940324	0	-0.027501	-0.301053	-0.00570295	-0.431784	-0.467093	-0.102696
	-1.011	-0.0525587	-0.034181	0.879195	-0.639422	-0.219645	0.944247	0.236764	-0.440494	-0.0284373	0.0325965	1.00534	-0.034181	-0.484484	-0.639422	-0.219645	-0.65909	-0.362735	-0.440494	-0.0284373	1.01824		-0.140249	-0.0127687	-0.0940324	0	-0.027501	-0.301053	-0.00570295	0.0395167	0.109565	-0.0247501	-0.140249	-0.0127687	-0.0940324	0	-0.027501	-0.301053	-0.00570295	-0.431784	-0.467093	-0.102696
	-1.01	-0.0525587	-0.034181	-0.484484	-0.198957	-0.219645	-0.258255	0.236764	-0.440494	-0.0284373	-0.162581	1.00534	-0.034181	-0.484484	-0.639422	-0.219645	1.32281	-0.362735	-0.440494	-0.0284373	-0.552936		-0.140249	-0.0127687	0.592721	0	-0.027501	-0.301053	-0.00570295	0.0395167	0.109565	-0.0247501	-0.140249	-0.0127687	-0.0940324	0	-0.027501	-0.301053	-0.00570295	-0.431784	-0.467093	-0.102696
	-1.009	1.18932	-0.034181	-0.0299242	-0.198957	-0.219645	0.142579	-0.362735	0.670489	-0.0284373	-0.357758	-0.466518	-0.034181	0.600594	-0.639422	-0.219645	-0.65909	-0.362735	-0.440494	-0.0284373	-0.552936		-0.140249	-0.0127687	-0.0940324	0	-0.027501	-0.301053	-0.00570295	-0.431784	0.109565	-0.0247501	-0.140249	-0.0127687	-0.0940324	0	-0.027501	-0.301053	-0.00570295	1.3412	-0.467093	-0.102696
	-1.008	-0.0525587	-0.034181	-0.0299242	0.241508	0.246921	0.142579	0.236764	0.114998	-0.0284373	-0.552936	-0.466518	-0.034181	-0.484484	0.371057	-0.219645	1.32281	-0.362735	1.48389	-0.0284373	-0.552936		-0.140249	-0.0127687	-0.0940324	0	-0.027501	-0.301053	-0.00570295	-0.431784	0.686223	0.0531958	-0.140249	-0.0127687	-0.0940324	0	-0.027501	-0.301053	-0.00570295	-0.431784	-0.467093	-0.102696
	-1.007	-0.466518	-0.034181	1.78831	-0.198957	-0.219645	0.142579	-0.362735	-0.440494	-0.0284373	-0.162581	-0.466518	-0.034181	-0.484484	-0.639422	-0.219645	3.30472	-0.362735	-0.440494	-0.0284373	-0.552936		-0.140249	-0.0127687	-0.0940324	0	-0.027501	1.8813	-0.00570295	0.510817	0.109565	-0.0247501	-0.140249	-0.0127687	-0.0940324	0	-0.027501	-0.301053	-0.00570295	-0.431784	-0.467093	-0.102696
	-1.006	-0.0525587	-0.034181	-0.0299242	-0.198957	-0.219645	0.142579	-0.362735	-0.440494	-0.0284373	0.422951	-0.466518	-0.034181	-0.484484	0.371057	-0.219645	-0.65909	-0.362735	-0.440494	-0.0284373	0.232653		-0.140249	-0.0127687	0.592721	0	-0.027501	0.426398	-0.00570295	-0.431784	0.686223	-0.0247501	-0.140249	-0.0127687	-0.0940324	0	-0.027501	-0.301053	-0.00570295	-0.431784	-0.467093	-0.102696
	-1.005	-0.466518	-0.034181	0.424635	-0.198957	0.246921	0.142579	0.236764	0.114998	-0.0284373	0.0325965	1.00534	-0.034181	1.68567	1.38154	-0.219645	-0.65909	1.53568	-0.440494	-0.0284373	-0.552936		-0.140249	0.625666	-0.0940324	0	-0.027501	0.426398	-0.00570295	0.510817	0.109565	-0.102696	-0.140249	-0.0127687	-0.0940324	0	-0.027501	-0.301053	-0.00570295	-0.431784	-0.467093	0.122148
	-1.004	-0.466518	-0.034181	-0.484484	0.241508	0.246921	0.142579	0.236764	0.114998	-0.0284373	-0.162581	-0.466518	-0.034181	-0.484484	0.371057	-0.219645	-0.65909	-0.362735	1.48389	-0.0284373	0.232653		0.711733	-0.0127687	-0.0940324	0	-0.027501	0.426398	-0.00570295	-0.431784	0.109565	-0.0247501	-0.140249	-0.0127687	-0.0940324	0	-0.027501	-0.301053	-0.00570295	1.3412	1.7717	-0.102696
	-1.003	0.361401	-0.034181	-0.0299242	0.241508	-0.219645	-0.65909	-0.362735	-0.440494	-0.0284373	0.0325965	-0.466518	-0.034181	-0.484484	0.371057	-0.219645	1.32281	-0.362735	1.48389	-0.0284373	0.232653		-0.140249	-0.0127687	-0.0940324	0	-0.027501	-0.301053	-0.00570295	0.510817	-0.467093	0.0531958	-0.140249	-0.0127687	-0.0940324	0	-0.027501	-0.301053	-0.00570295	-0.431784	-0.467093	-0.102696
	-1.002	0.361401	-0.034181	0.424635	1.5629	-0.219645	-0.65909	-0.362735	0.114998	-0.0284373	0.227774	-0.466518	-0.034181	-0.484484	1.38154	-0.219645	-0.65909	-0.362735	-0.440494	-0.0284373	-0.552936		-0.140249	-0.0127687	-0.0940324	0	-0.027501	-0.301053	-0.00570295	-0.431784	-0.467093	0.0531958	-0.140249	-0.0127687	-0.0940324	0	-0.027501	-0.301053	-0.00570295	-0.431784	-0.467093	0.122148
	-1.001	-0.466518	-0.034181	-0.484484	-0.198957	-0.219645	0.543413	0.236764	0.670489	-0.0284373	-0.162581	1.00534	-0.034181	-0.484484	0.371057	-0.219645	1.32281	-0.362735	1.48389	-0.0284373	1.01824		-0.140249	-0.0127687	-0.0940324	0	-0.027501	-0.301053	-0.00570295	0.510817	0.109565	-0.0247501	-0.140249	-0.0127687	-0.0940324	0	-0.027501	-0.301053	-0.00570295	-0.431784	0.652302	0.122148
	-1	-0.466518	0.812207	-0.484484	1.12244	0.246921	0.142579	-0.362735	-0.440494	-0.0284373	-0.357758	-0.466518	-0.034181	0.600594	0.371057	-0.219645	-0.65909	-0.362735	-0.440494	-0.0284373	-0.552936		-0.140249	-0.0127687	-0.0940324	0	-0.027501	1.8813	-0.00570295	0.0395167	0.109565	-0.102696	-0.140249	-0.0127687	-0.0940324	0	-0.027501	-0.301053	-0.00570295	-0.431784	-0.467093	-0.102696
	-0.999	-0.0525587	0.812207	-0.0299242	-0.639422	-0.219645	-0.258255	-0.362735	0.114998	-0.0284373	-0.357758	1.00534	-0.034181	-0.484484	-0.639422	-0.219645	-0.65909	-0.362735	-0.440494	-0.0284373	0.232653		-0.140249	-0.0127687	-0.0940324	0	-0.027501	0.426398	-0.00570295	0.510817	0.686223	0.209088	-0.140249	-0.0127687	-0.0940324	0	-0.027501	-0.301053	-0.00570295	-0.431784	1.7717	-0.102696
	-0.998	-0.466518	-0.034181	0.424635	-0.198957	-0.219645	-0.65909	0.236764	0.114998	-0.0284373	0.227774	2.47719	-0.034181	0.600594	-0.639422	-0.219645	1.32281	-0.362735	-0.440494	-0.0284373	-0.552936		-0.140249	-0.0127687	-0.0940324	0	-0.027501	-0.301053	-0.00570295	0.0395167	-0.467093	-0.0247501	-0.140249	-0.0127687	-0.0940324	0	-0.027501	-0.301053	-0.00570295	1.3412	0.652302	0.122148
	-0.997	0.775361	0.812207	0.424635	-0.198957	-0.219645	-0.258255	-0.362735	0.670489	1.2687	0.422951	-0.466518	-0.034181	-0.484484	-0.639422	-0.219645	-0.65909	1.53568	1.48389	-0.0284373	1.01824		-0.140249	-0.0127687	-0.0940324	0	-0.027501	1.15385	-0.00570295	0.0395167	0.109565	-0.0247501	-0.140249	-0.0127687	-0.0940324	0	-0.027501	-0.301053	-0.00570295	-0.431784	-0.467093	-0.102696
	-0.996	-0.466518	0.812207	-0.0299242	0.241508	-0.219645	0.944247	-0.362735	-0.440494	-0.0284373	0.227774	-0.466518	-0.034181	-0.484484	1.38154	-0.219645	-0.65909	-0.362735	-0.440494	-0.0284373	-0.552936		-0.140249	-0.0127687	0.592721	0	-0.027501	1.15385	-0.00570295	-0.431784	0.686223	-0.102696	-0.140249	-0.0127687	-0.0940324	0	-0.027501	-0.301053	-0.00570295	-0.431784	-0.467093	-0.102696
	-0.995	-0.0525587	-0.034181	0.424635	0.241508	-0.219645	-0.258255	-0.362735	-0.440494	-0.0284373	0.227774	1.00534	-0.034181	-0.484484	0.371057	-0.219645	-0.65909	-0.362735	-0.440494	-0.0284373	1.01824		-0.140249	-0.0127687	-0.0940324	0	-0.027501	-0.301053	-0.00570295	0.0395167	0.109565	-0.102696	-0.140249	-0.0127687	-0.0940324	0	-0.027501	-0.301053	-0.00570295	-0.431784	-0.467093	0.122148
	-0.994	-0.466518	-0.034181	1.33375	-0.198957	1.18005	-0.258255	-0.362735	-0.440494	-0.0284373	0.422951	-0.466518	-0.034181	-0.484484	0.371057	-0.219645	-0.65909	1.53568	1.48389	-0.0284373	1.01824		-0.140249	-0.0127687	-0.0940324	0	-0.027501	-0.301053	-0.00570295	0.0395167	0.686223	-0.0247501	-0.140249	-0.0127687	-0.0940324	0	-0.027501	-0.301053	-0.00570295	-0.431784	-0.467093	-0.102696
	-0.993	-0.466518	-0.034181	-0.484484	0.241508	0.246921	-0.65909	-0.362735	-0.440494	-0.0284373	0.227774	-0.466518	-0.034181	-0.484484	-0.639422	-0.219645	1.32281	-0.362735	-0.440494	-0.0284373	-0.552936		-0.140249	-0.0127687	-0.0940324	0	-0.027501	-0.301053	-0.00570295	0.0395167	0.109565	-0.102696	-0.140249	-0.0127687	-0.0940324	0	-0.027501	-0.301053	-0.00570295	3.11419	1.7717	-0.102696
	-0.992	-0.466518	-0.034181	-0.484484	-0.198957	-0.219645	-0.65909	-0.362735	-0.440494	-0.0284373	-0.357758	-0.466518	-0.034181	0.600594	0.371057	-0.219645	-0.65909	-0.362735	-0.440494	-0.0284373	0.232653		-0.140249	-0.0127687	-0.0940324	0	-0.027501	0.426398	-0.00570295	0.510817	-0.467093	-0.0247501	-0.140249	-0.0127687	-0.0940324	0	-0.027501	3.24527	-0.00570295	-0.431784	0.652302	-0.102696
	-0.991	-0.466518	-0.034181	-0.484484	-0.198957	1.18005	0.543413	0.236764	0.670489	-0.0284373	0.0325965	-0.466518	-0.034181	-0.484484	-0.639422	-0.219645	-0.65909	-0.362735	-0.440494	-0.0284373	1.01824		0.711733	0.625666	-0.0940324	0	-0.027501	0.426398	-0.00570295	0.0395167	-0.467093	-0.102696	-0.140249	-0.0127687	-0.0940324	0	-0.027501	-0.301053	-0.00570295	-0.431784	0.652302	-0.102696
	-0.99	0.361401	-0.034181	-0.0299242	0.241508	-0.219645	0.142579	0.236764	-0.440494	1.2687	0.227774	-0.466518	-0.034181	-0.484484	0.371057	-0.219645	-0.65909	-0.362735	3.40827	-0.0284373	-0.552936		-0.140249	-0.0127687	0.592721	0	-0.027501	0.426398	-0.00570295	-0.431784	-0.467093	-0.0247501	-0.140249	-0.0127687	-0.0940324	0	-0.027501	-0.301053	-0.00570295	-0.431784	-0.467093	0.122148
	-0.989	-0.466518	-0.034181	-0.0299242	-0.198957	-0.219645	-0.65909	-0.362735	0.114998	-0.0284373	0.0325965	-0.466518	-0.034181	-0.484484	-0.639422	-0.219645	-0.65909	-0.362735	-0.440494	-0.0284373	-0.552936		-0.140249	-0.0127687	-0.0940324	0	-0.027501	-0.301053	-0.00570295	-0.431784	0.109565	-0.0247501	-0.140249	-0.0127687	-0.0940324	0	-0.027501	-0.301053	-0.00570295	-0.431784	0.652302	0.122148
	-0.988	-0.466518	-0.034181	-0.0299242	-0.198957	-0.219645	0.543413	-0.362735	0.114998	-0.0284373	0.227774	-0.466518	-0.034181	0.600594	-0.639422	-0.219645	-0.65909	1.53568	-0.440494	-0.0284373	-0.552936		-0.140249	-0.0127687	-0.0940324	0	-0.027501	-0.301053	-0.00570295	0.0395167	0.686223	-0.0247501	-0.140249	-0.0127687	-0.0940324	0	-0.027501	-0.301053	-0.00570295	-0.431784	-0.467093	-0.102696
	-0.987	-0.466518	-0.034181	-0.484484	-0.198957	1.18005	-0.258255	1.43576	-0.440494	-0.0284373	-0.162581	-0.466518	-0.034181	-0.484484	-0.639422	-0.219645	-0.65909	-0.362735	1.48389	-0.0284373	-0.552936		-0.140249	-0.0127687	-0.0940324	0	-0.027501	0.426398	-0.00570295	0.0395167	-0.467093	0.0531958	-0.140249	-0.0127687	-0.0940324	0	-0.027501	-0.301053	-0.00570295	1.3412	-0.467093	-0.102696
	-0.986	-0.466518	-0.034181	-0.484484	1.12244	-0.219645	0.543413	-0.362735	0.114998	-0.0284373	-0.162581	1.00534	-0.034181	0.600594	0.371057	-0.219645	-0.65909	-0.362735	-0.440494	-0.0284373	-0.552936		-0.140249	-0.0127687	-0.0940324	0	-0.027501	0.426398	-0.00570295	0.982118	0.109565	-0.0247501	-0.140249	-0.0127687	-0.0940324	0	-0.027501	-0.301053	-0.00570295	-0.431784	0.652302	0.346992
	-0.985	0.361401	-0.034181	0.879195	-0.639422	0.246921	0.543413	0.236764	-0.440494	-0.0284373	0.0325965	-0.466518	-0.034181	0.600594	0.371057	-0.219645	-0.65909	3.43409	-0.440494	-0.0284373	0.232653		-0.140249	-0.0127687	-0.0940324	0	-0.027501	-0.301053	-0.00570295	-0.431784	0.686223	0.0531958	-0.140249	-0.0127687	-0.0940324	0	-0.027501	-0.301053	-0.00570295	-0.431784	0.652302	0.346992
	-0.984	0.361401	-0.034181	-0.0299242	-0.198957	-0.219645	0.142579	0.236764	0.114998	1.2687	-0.162581	1.00534	-0.034181	0.600594	-0.639422	-0.219645	-0.65909	-0.362735	-0.440494	-0.0284373	0.232653		0.711733	-0.0127687	-0.0940324	0	-0.027501	-0.301053	-0.00570295	-0.431784	0.686223	0.0531958	2.03704	-0.0127687	-0.0940324	0	-0.027501	-0.301053	-0.00570295	1.3412	-0.467093	-0.102696
	-0.983	0.361401	-0.034181	-0.0299242	-0.639422	-0.219645	-0.258255	-0.362735	-0.440494	-0.0284373	0.422951	1.00534	-0.034181	-0.484484	-0.639422	-0.219645	-0.65909	-0.362735	1.48389	-0.0284373	-0.552936		-0.140249	-0.0127687	-0.0940324	0	-0.027501	-0.301053	-0.00570295	0.0395167	0.109565	0.131142	-0.140249	-0.0127687	1.27947	0	-0.027501	-0.301053	-0.00570295	-0.431784	-0.467093	-0.102696
	-0.982	0.361401	-0.034181	0.424635	0.241508	-0.219645	0.944247	0.236764	-0.440494	-0.0284373	0.0325965	1.00534	-0.034181	0.600594	-0.639422	1.64662	3.30472	-0.362735	1.48389	-0.0284373	-0.552936		-0.140249	-0.0127687	-0.0940324	0	-0.027501	-0.301053	-0.00570295	0.0395167	-0.467093	-0.0247501	-0.140249	-0.0127687	-0.0940324	0	-0.027501	-0.301053	-0.00570295	-0.431784	0.652302	-0.102696
	-0.981	0.361401	-0.034181	0.424635	0.681974	-0.219645	-0.258255	0.236764	-0.440494	-0.0284373	-0.162581	-0.466518	-0.034181	-0.484484	1.38154	-0.219645	1.32281	1.53568	-0.440494	-0.0284373	-0.552936		0.711733	-0.0127687	-0.0940324	0	-0.027501	-0.301053	-0.00570295	-0.431784	-0.467093	-0.0247501	-0.140249	-0.0127687	-0.0940324	0	-0.027501	-0.301053	-0.00570295	-0.431784	0.652302	-0.102696
	-0.98	-0.0525587	-0.034181	-0.0299242	-0.198957	-0.219645	0.142579	-0.362735	1.22598	-0.0284373	-0.162581	-0.466518	-0.034181	0.600594	-0.639422	-0.219645	3.30472	-0.362735	-0.440494	-0.0284373	0.232653		0.711733	-0.0127687	-0.0940324	0	-0.027501	-0.301053	-0.00570295	0.0395167	-0.467093	-0.0247501	2.03704	-0.0127687	-0.0940324	0	-0.027501	-0.301053	-0.00570295	-0.431784	1.7717	0.122148
	-0.979	-0.0525587	-0.034181	-0.484484	-0.639422	-0.219645	-0.258255	-0.362735	1.22598	-0.0284373	-0.162581	-0.466518	-0.034181	0.600594	-0.639422	-0.219645	-0.65909	-0.362735	-0.440494	-0.0284373	0.232653		-0.140249	-0.0127687	-0.0940324	0	-0.027501	-0.301053	-0.00570295	0.0395167	-0.467093	-0.102696	-0.140249	-0.0127687	-0.0940324	0	-0.027501	-0.301053	-0.00570295	-0.431784	-0.467093	0.122148
	-0.978	-0.466518	-0.034181	-0.0299242	-0.639422	-0.219645	0.142579	-0.362735	0.114998	-0.0284373	0.0325965	-0.466518	-0.034181	-0.484484	0.371057	1.64662	-0.65909	-0.362735	-0.440494	-0.0284373	0.232653		-0.140249	-0.0127687	-0.0940324	0	-0.027501	-0.301053	-0.00570295	0.510817	0.109565	0.0531958	-0.140249	-0.0127687	-0.0940324	0	-0.027501	-0.301053	-0.00570295	-0.431784	-0.467093	0.122148
	-0.977	-0.466518	-0.034181	0.879195	-0.198957	0.246921	-0.258255	0.836263	-0.440494	-0.0284373	-0.162581	1.00534	-0.034181	-0.484484	-0.639422	-0.219645	-0.65909	-0.362735	-0.440494	-0.0284373	1.01824		-0.140249	-0.0127687	-0.0940324	0	-0.027501	-0.301053	-0.00570295	-0.431784	-0.467093	-0.0247501	-0.140249	-0.0127687	-0.0940324	0	-0.027501	-0.301053	-0.00570295	-0.431784	-0.467093	-0.102696
	-0.976	1.60328	-0.034181	-0.0299242	-0.198957	-0.219645	0.142579	0.236764	-0.440494	-0.0284373	-0.162581	-0.466518	-0.034181	-0.484484	-0.639422	-0.219645	-0.65909	-0.362735	-0.440494	-0.0284373	0.232653		-0.140249	-0.0127687	-0.0940324	0	-0.027501	-0.301053	-0.00570295	-0.431784	0.109565	-0.102696	-0.140249	-0.0127687	-0.0940324	0	-0.027501	-0.301053	-0.00570295	-0.431784	-0.467093	0.122148
	-0.975	-0.466518	-0.034181	-0.484484	-0.198957	-0.219645	0.142579	0.236764	0.114998	-0.0284373	-0.357758	-0.466518	-0.034181	-0.484484	1.38154	-0.219645	-0.65909	-0.362735	-0.440494	-0.0284373	1.01824		-0.140249	0.625666	-0.0940324	0	-0.027501	0.426398	-0.00570295	0.0395167	-0.467093	-0.102696	-0.140249	-0.0127687	-0.0940324	0	-0.027501	-0.301053	-0.00570295	-0.431784	-0.467093	0.122148
	-0.974	-0.0525587	-0.034181	-0.0299242	0.241508	-0.219645	0.142579	0.236764	0.114998	-0.0284373	0.0325965	-0.466518	-0.034181	-0.484484	-0.639422	-0.219645	-0.65909	-0.362735	-0.440494	-0.0284373	0.232653		-0.140249	-0.0127687	-0.0940324	0	-0.027501	0.426398	-0.00570295	0.982118	0.109565	-0.0247501	-0.140249	-0.0127687	-0.0940324	0	-0.027501	-0.301053	-0.00570295	-0.431784	-0.467093	-0.102696
	-0.973	-0.0525587	-0.034181	-0.0299242	-0.639422	-0.219645	-0.65909	0.236764	-0.440494	-0.0284373	-0.162581	-0.466518	-0.034181	-0.484484	0.371057	-0.219645	-0.65909	-0.362735	-0.440494	-0.0284373	-0.552936		0.711733	-0.0127687	-0.0940324	0	-0.027501	-0.301053	-0.00570295	0.0395167	0.109565	-0.102696	-0.140249	-0.0127687	-0.0940324	0	-0.027501	-0.301053	-0.00570295	-0.431784	-0.467093	0.346992
	-0.972	-0.0525587	-0.034181	-0.484484	-0.639422	-0.219645	0.142579	0.836263	0.670489	-0.0284373	0.227774	-0.466518	-0.034181	0.600594	0.371057	1.64662	-0.65909	-0.362735	-0.440494	-0.0284373	0.232653		-0.140249	-0.0127687	-0.0940324	0	-0.027501	-0.301053	-0.00570295	0.0395167	-0.467093	0.131142	-0.140249	-0.0127687	-0.0940324	0	-0.027501	-0.301053	-0.00570295	-0.431784	0.652302	-0.102696
	-0.971	0.361401	-0.034181	-0.0299242	-0.198957	-0.219645	-0.258255	-0.362735	-0.440494	-0.0284373	-0.552936	-0.466518	-0.034181	0.600594	0.371057	1.64662	-0.65909	1.53568	-0.440494	-0.0284373	-0.552936		-0.140249	-0.0127687	-0.0940324	0	-0.027501	0.426398	-0.00570295	0.510817	-0.467093	-0.0247501	-0.140249	-0.0127687	-0.0940324	0	-0.027501	-0.301053	-0.00570295	-0.431784	-0.467093	-0.102696
	-0.97	-0.0525587	-0.034181	-0.484484	-0.639422	-0.219645	-0.258255	0.236764	0.670489	-0.0284373	0.618129	-0.466518	-0.034181	1.68567	0.371057	-0.219645	-0.65909	-0.362735	-0.440494	-0.0284373	0.232653		-0.140249	-0.0127687	-0.0940324	0	-0.027501	-0.301053	-0.00570295	0.0395167	0.109565	-0.102696	-0.140249	-0.0127687	1.27947	0	-0.027501	-0.301053	-0.00570295	-0.431784	-0.467093	0.122148
	-0.969	0.361401	-0.034181	-0.484484	-0.198957	0.713487	0.543413	0.236764	-0.440494	-0.0284373	0.422951	-0.466518	-0.034181	-0.484484	1.38154	-0.219645	-0.65909	-0.362735	-0.440494	-0.0284373	-0.552936		-0.140249	-0.0127687	-0.0940324	0	-0.027501	0.426398	-0.00570295	-0.431784	-0.467093	0.209088	-0.140249	-0.0127687	-0.0940324	0	-0.027501	-0.301053	-0.00570295	-0.431784	-0.467093	0.122148
	-0.968	-0.0525587	-0.034181	-0.484484	-0.639422	0.246921	0.142579	1.43576	-0.440494	-0.0284373	-0.162581	-0.466518	-0.034181	0.600594	1.38154	-0.219645	1.32281	-0.362735	1.48389	-0.0284373	-0.552936		-0.140249	-0.0127687	-0.0940324	0	0.403238	0.426398	-0.00570295	0.0395167	-0.467093	-0.102696	-0.140249	-0.0127687	-0.0940324	0	-0.027501	-0.301053	-0.00570295	-0.431784	-0.467093	0.346992
	-0.967	-0.466518	-0.034181	-0.484484	0.241508	-0.219645	0.142579	0.236764	-0.440494	-0.0284373	0.0325965	-0.466518	-0.034181	0.600594	-0.639422	1.64662	3.30472	-0.362735	-0.440494	-0.0284373	0.232653		0.711733	-0.0127687	-0.0940324	0	-0.027501	-0.301053	1.22994	0.510817	1.26288	-0.0247501	-0.140249	-0.0127687	-0.0940324	0	-0.027501	-0.301053	-0.00570295	1.3412	-0.467093	-0.102696
	-0.966	-0.466518	-0.034181	-0.484484	-0.198957	-0.219645	0.944247	-0.362735	0.114998	-0.0284373	-0.357758	2.47719	-0.034181	-0.484484	-0.639422	-0.219645	-0.65909	-0.362735	1.48389	-0.0284373	-0.552936		0.711733	-0.0127687	-0.0940324	0	-0.027501	-0.301053	-0.00570295	0.0395167	-0.467093	-0.0247501	-0.140249	-0.0127687	-0.0940324	0	-0.027501	-0.301053	-0.00570295	-0.431784	-0.467093	0.122148
	-0.965	-0.0525587	-0.034181	-0.0299242	0.681974	0.246921	-0.258255	0.236764	0.670489	-0.0284373	0.227774	-0.466518	-0.034181	-0.484484	2.39202	1.64662	3.30472	-0.362735	-0.440494	-0.0284373	1.01824		-0.140249	-0.0127687	-0.0940324	0	-0.027501	-0.301053	-0.00570295	0.510817	-0.467093	-0.0247501	-0.140249	-0.0127687	-0.0940324	0	-0.027501	3.24527	-0.00570295	-0.431784	1.7717	-0.102696
	-0.964	-0.0525587	-0.034181	0.424635	-0.198957	-0.219645	-0.65909	-0.362735	0.114998	-0.0284373	0.0325965	-0.466518	-0.034181	-0.484484	-0.639422	-0.219645	-0.65909	-0.362735	-0.440494	-0.0284373	0.232653		0.711733	-0.0127687	-0.0940324	0	-0.027501	-0.301053	-0.00570295	-0.431784	1.26288	-0.102696	-0.140249	-0.0127687	-0.0940324	0	-0.027501	-0.301053	-0.00570295	-0.431784	-0.467093	0.122148
	-0.963	-0.0525587	-0.034181	-0.484484	0.241508	-0.219645	-0.65909	-0.362735	0.114998	-0.0284373	-0.162581	-0.466518	-0.034181	-0.484484	-0.639422	-0.219645	1.32281	1.53568	1.48389	-0.0284373	1.01824		0.711733	-0.0127687	-0.0940324	0	-0.027501	-0.301053	-0.00570295	0.0395167	0.109565	0.0531958	-0.140249	-0.0127687	-0.0940324	0	-0.027501	-0.301053	-0.00570295	-0.431784	-0.467093	-0.102696
	-0.962	0.775361	-0.034181	-0.0299242	0.241508	-0.219645	-0.258255	0.236764	-0.440494	-0.0284373	0.227774	1.00534	-0.034181	0.600594	-0.639422	-0.219645	-0.65909	-0.362735	-0.440494	-0.0284373	1.01824		-0.140249	-0.0127687	-0.0940324	0	-0.027501	-0.301053	-0.00570295	0.0395167	0.109565	0.0531958	-0.140249	-0.0127687	-0.0940324	0	-0.027501	-0.301053	-0.00570295	-0.431784	0.652302	-0.102696
	-0.961	-0.466518	-0.034181	-0.484484	-0.198957	-0.219645	0.142579	-0.362735	0.670489	-0.0284373	-0.357758	-0.466518	-0.034181	0.600594	-0.639422	-0.219645	-0.65909	-0.362735	-0.440494	-0.0284373	0.232653		-0.140249	0.625666	0.592721	0	-0.027501	-0.301053	-0.00570295	-0.431784	0.109565	-0.0247501	-0.140249	-0.0127687	-0.0940324	0	-0.027501	-0.301053	-0.00570295	-0.431784	1.7717	0.122148
	-0.96	1.18932	-0.034181	-0.0299242	-0.639422	-0.219645	0.142579	0.236764	0.114998	-0.0284373	0.0325965	-0.466518	-0.034181	-0.484484	-0.639422	-0.219645	-0.65909	-0.362735	-0.440494	-0.0284373	-0.552936		-0.140249	-0.0127687	-0.0940324	0	-0.027501	-0.301053	-0.00570295	-0.431784	-0.467093	-0.0247501	-0.140249	-0.0127687	-0.0940324	0	-0.027501	-0.301053	-0.00570295	-0.431784	-0.467093	-0.102696
	-0.959	0.361401	-0.034181	-0.484484	-0.198957	-0.219645	-0.258255	0.236764	0.114998	-0.0284373	-0.162581	-0.466518	-0.034181	1.68567	-0.639422	1.64662	-0.65909	-0.362735	-0.440494	-0.0284373	0.232653		-0.140249	-0.0127687	-0.0940324	0	-0.027501	-0.301053	-0.00570295	0.0395167	-0.467093	-0.102696	-0.140249	-0.0127687	-0.0940324	0	-0.027501	-0.301053	-0.00570295	-0.431784	0.652302	-0.102696
	-0.958	0.361401	-0.034181	0.424635	-0.198957	0.246921	-0.258255	-0.362735	-0.440494	-0.0284373	-0.357758	-0.466518	-0.034181	-0.484484	0.371057	-0.219645	-0.65909	-0.362735	-0.440494	-0.0284373	-0.552936		-0.140249	-0.0127687	-0.0940324	0	-0.027501	-0.301053	-0.00570295	-0.431784	1.83954	-0.0247501	-0.140249	-0.0127687	-0.0940324	0	-0.027501	-0.301053	-0.00570295	1.3412	-0.467093	-0.102696
	-0.957	-0.466518	-0.034181	-0.0299242	-0.639422	-0.219645	0.142579	-0.362735	-0.440494	-0.0284373	0.813306	-0.466518	-0.034181	-0.484484	-0.639422	-0.219645	-0.65909	-0.362735	-0.440494	-0.0284373	-0.552936		-0.140249	-0.0127687	-0.0940324	0	-0.027501	-0.301053	-0.00570295	0.0395167	-0.467093	-0.0247501	-0.140249	-0.0127687	-0.0940324	0	-0.027501	-0.301053	-0.00570295	-0.431784	-0.467093	0.122148
	-0.956	-0.466518	-0.034181	0.879195	-0.198957	-0.219645	0.142579	-0.362735	-0.440494	-0.0284373	-0.357758	-0.466518	-0.034181	-0.484484	0.371057	-0.219645	-0.65909	-0.362735	-0.440494	-0.0284373	-0.552936		-0.140249	-0.0127687	-0.0940324	0	-0.027501	0.426398	-0.00570295	-0.431784	0.109565	-0.0247501	-0.140249	-0.0127687	1.27947	0	-0.027501	-0.301053	-0.00570295	-0.431784	-0.467093	-0.102696
	-0.955	-0.0525587	-0.034181	-0.0299242	0.241508	-0.219645	-0.258255	-0.362735	-0.440494	-0.0284373	-0.162581	-0.466518	-0.034181	-0.484484	0.371057	-0.219645	1.32281	-0.362735	-0.440494	-0.0284373	-0.552936		-0.140249	-0.0127687	-0.0940324	0	-0.027501	0.426398	-0.00570295	-0.431784	-0.467093	-0.102696	-0.140249	-0.0127687	-0.0940324	0	-0.027501	-0.301053	-0.00570295	-0.431784	-0.467093	0.122148
	-0.954	-0.466518	-0.034181	-0.0299242	0.681974	-0.219645	-0.258255	-0.362735	-0.440494	-0.0284373	0.422951	-0.466518	-0.034181	-0.484484	0.371057	-0.219645	1.32281	-0.362735	-0.440494	-0.0284373	-0.552936		-0.140249	-0.0127687	-0.0940324	0	-0.027501	-0.301053	-0.00570295	-0.431784	0.109565	-0.102696	-0.140249	-0.0127687	-0.0940324	0	-0.027501	-0.301053	-0.00570295	-0.431784	-0.467093	-0.102696
	-0.953	0.361401	-0.034181	-0.0299242	-0.639422	-0.219645	-0.258255	-0.362735	-0.440494	-0.0284373	-0.162581	-0.466518	-0.034181	1.68567	0.371057	-0.219645	-0.65909	-0.362735	1.48389	-0.0284373	-0.552936		-0.140249	-0.0127687	-0.0940324	0	-0.027501	-0.301053	-0.00570295	0.0395167	-0.467093	-0.0247501	-0.140249	-0.0127687	-0.0940324	0	-0.027501	-0.301053	-0.00570295	1.3412	-0.467093	-0.102696
	-0.952	0.775361	-0.034181	-0.0299242	0.241508	0.713487	0.142579	-0.362735	-0.440494	-0.0284373	-0.162581	-0.466518	-0.034181	0.600594	-0.639422	-0.219645	-0.65909	-0.362735	-0.440494	-0.0284373	0.232653		-0.140249	-0.0127687	-0.0940324	0	-0.027501	-0.301053	-0.00570295	0.982118	-0.467093	-0.0247501	-0.140249	-0.0127687	-0.0940324	0	-0.027501	3.24527	-0.00570295	-0.431784	-0.467093	-0.102696
	-0.951	-0.0525587	-0.034181	0.424635	-0.198957	-0.219645	-0.258255	-0.362735	0.114998	1.2687	-0.162581	-0.466518	-0.034181	0.600594	0.371057	-0.219645	1.32281	-0.362735	1.48389	-0.0284373	0.232653		-0.140249	-0.0127687	-0.0940324	0	-0.027501	-0.301053	-0.00570295	0.0395167	-0.467093	-0.102696	-0.140249	-0.0127687	-0.0940324	0	-0.027501	-0.301053	-0.00570295	-0.431784	-0.467093	-0.102696
	-0.95	-0.0525587	-0.034181	-0.484484	-0.198957	0.246921	0.142579	0.836263	-0.440494	-0.0284373	-0.162581	-0.466518	-0.034181	0.600594	-0.639422	1.64662	-0.65909	-0.362735	-0.440494	-0.0284373	0.232653		0.711733	-0.0127687	-0.0940324	0	-0.027501	0.426398	-0.00570295	-0.431784	-0.467093	0.0531958	-0.140249	-0.0127687	-0.0940324	0	-0.027501	-0.301053	-0.00570295	3.11419	-0.467093	0.122148
	-0.949	-0.466518	-0.034181	-0.0299242	-0.639422	-0.219645	-0.65909	0.236764	0.114998	-0.0284373	-0.552936	-0.466518	-0.034181	-0.484484	-0.639422	-0.219645	-0.65909	-0.362735	-0.440494	-0.0284373	-0.552936		-0.140249	-0.0127687	-0.0940324	0	-0.027501	-0.301053	-0.00570295	-0.431784	-0.467093	0.131142	-0.140249	-0.0127687	-0.0940324	0	-0.027501	-0.301053	-0.00570295	-0.431784	0.652302	-0.102696
	-0.948	-0.0525587	-0.034181	-0.484484	0.681974	0.246921	0.142579	-0.362735	-0.440494	-0.0284373	0.0325965	-0.466518	-0.034181	-0.484484	0.371057	1.64662	3.30472	-0.362735	1.48389	-0.0284373	1.01824		-0.140249	-0.0127687	-0.0940324	0	-0.027501	1.15385	-0.00570295	0.510817	-0.467093	-0.0247501	-0.140249	-0.0127687	-0.0940324	0	-0.027501	3.24527	-0.00570295	-0.431784	-0.467093	-0.102696
	-0.947	-0.466518	-0.034181	-0.484484	-0.198957	-0.219645	-0.258255	-0.362735	-0.440494	-0.0284373	0.422951	-0.466518	-0.034181	0.600594	-0.639422	-0.219645	-0.65909	-0.362735	-0.440494	-0.0284373	-0.552936		-0.140249	-0.0127687	-0.0940324	0	-0.027501	-0.301053	-0.00570295	0.510817	-0.467093	-0.0247501	-0.140249	-0.0127687	-0.0940324	0	-0.027501	-0.301053	-0.00570295	-0.431784	-0.467093	-0.102696
	-0.946	-0.466518	-0.034181	-0.0299242	0.241508	0.246921	0.142579	-0.362735	0.670489	-0.0284373	0.618129	-0.466518	-0.034181	-0.484484	0.371057	-0.219645	-0.65909	-0.362735	-0.440494	-0.0284373	-0.552936		0.711733	-0.0127687	0.592721	0	-0.027501	-0.301053	-0.00570295	-0.431784	-0.467093	0.0531958	-0.140249	-0.0127687	-0.0940324	0	-0.027501	-0.301053	-0.00570295	-0.431784	0.652302	0.122148
	-0.945	-0.466518	-0.034181	-0.484484	-0.639422	0.246921	-0.258255	-0.362735	0.114998	-0.0284373	0.0325965	-0.466518	-0.034181	0.600594	0.371057	-0.219645	1.32281	-0.362735	-0.440494	-0.0284373	-0.552936		-0.140249	0.625666	-0.0940324	0	-0.027501	-0.301053	-0.00570295	-0.431784	1.26288	-0.0247501	-0.140249	-0.0127687	-0.0940324	0	-0.027501	-0.301053	-0.00570295	1.3412	-0.467093	0.122148
	-0.944	-0.466518	-0.034181	0.424635	-0.198957	0.713487	-0.258255	-0.362735	0.670489	-0.0284373	-0.552936	-0.466518	-0.034181	-0.484484	0.371057	1.64662	-0.65909	-0.362735	-0.440494	-0.0284373	-0.552936		-0.140249	-0.0127687	-0.0940324	0	-0.027501	0.426398	-0.00570295	0.0395167	-0.467093	-0.0247501	-0.140249	-0.0127687	-0.0940324	0	-0.027501	-0.301053	-0.00570295	-0.431784	0.652302	-0.102696
	-0.943	0.361401	-0.034181	-0.0299242	1.12244	-0.219645	0.142579	-0.362735	1.22598	-0.0284373	0.422951	-0.466518	-0.034181	-0.484484	0.371057	-0.219645	3.30472	-0.362735	-0.440494	-0.0284373	-0.552936		-0.140249	-0.0127687	-0.0940324	0	-0.027501	-0.301053	-0.00570295	-0.431784	-0.467093	-0.0247501	-0.140249	-0.0127687	-0.0940324	0	-0.027501	-0.301053	-0.00570295	-0.431784	0.652302	0.122148
	-0.942	0.361401	-0.034181	-0.484484	1.5629	-0.219645	0.142579	-0.362735	-0.440494	-0.0284373	0.0325965	-0.466518	-0.034181	-0.484484	-0.639422	-0.219645	-0.65909	-0.362735	-0.440494	-0.0284373	-0.552936		-0.140249	-0.0127687	-0.0940324	0	-0.027501	0.426398	-0.00570295	0.982118	-0.467093	0.131142	-0.140249	-0.0127687	-0.0940324	0	-0.027501	3.24527	-0.00570295	-0.431784	0.652302	0.122148
	-0.941	-0.466518	-0.034181	0.424635	-0.198957	0.246921	-0.258255	0.236764	0.114998	-0.0284373	0.227774	-0.466518	-0.034181	-0.484484	-0.639422	-0.219645	-0.65909	-0.362735	-0.440494	-0.0284373	1.01824		-0.140249	-0.0127687	-0.0940324	0	-0.027501	-0.301053	-0.00570295	-0.431784	0.109565	0.0531958	-0.140249	-0.0127687	-0.0940324	0	-0.027501	-0.301053	-0.00570295	-0.431784	-0.467093	-0.102696
	-0.94	-0.466518	-0.034181	-0.0299242	1.12244	-0.219645	-0.258255	0.236764	-0.440494	-0.0284373	0.0325965	-0.466518	-0.034181	-0.484484	-0.639422	-0.219645	-0.65909	3.43409	-0.440494	-0.0284373	2.58942		-0.140249	-0.0127687	-0.0940324	0	0.403238	-0.301053	-0.00570295	0.0395167	0.686223	-0.102696	-0.140249	-0.0127687	-0.0940324	0	-0.027501	-0.301053	-0.00570295	-0.431784	-0.467093	0.122148
	-0.939	-0.0525587	-0.034181	0.424635	-0.198957	-0.219645	-0.258255	0.836263	0.670489	-0.0284373	0.0325965	-0.466518	-0.034181	-0.484484	0.371057	-0.219645	-0.65909	-0.362735	-0.440494	-0.0284373	-0.552936		-0.140249	-0.0127687	-0.0940324	0	-0.027501	-0.301053	-0.00570295	-0.431784	-0.467093	-0.0247501	-0.140249	-0.0127687	-0.0940324	0	-0.027501	-0.301053	-0.00570295	-0.431784	-0.467093	-0.102696
	-0.938	-0.0525587	0.812207	0.424635	-0.198957	-0.219645	0.543413	-0.362735	0.670489	-0.0284373	0.227774	1.00534	-0.034181	-0.484484	0.371057	-0.219645	-0.65909	1.53568	-0.440494	-0.0284373	2.58942		-0.140249	-0.0127687	0.592721	0	-0.027501	-0.301053	-0.00570295	0.0395167	-0.467093	-0.102696	-0.140249	-0.0127687	-0.0940324	0	-0.027501	3.24527	-0.00570295	-0.431784	-0.467093	0.122148
	-0.937	0.361401	-0.034181	1.33375	-0.198957	-0.219645	0.142579	1.43576	-0.440494	-0.0284373	-0.162581	-0.466518	-0.034181	-0.484484	-0.639422	-0.219645	-0.65909	-0.362735	-0.440494	-0.0284373	0.232653		-0.140249	-0.0127687	0.592721	0	-0.027501	0.426398	-0.00570295	0.510817	-0.467093	-0.102696	-0.140249	-0.0127687	-0.0940324	0	-0.027501	-0.301053	-0.00570295	-0.431784	1.7717	-0.102696
	-0.936	0.775361	-0.034181	-0.484484	0.241508	-0.219645	0.142579	-0.362735	0.114998	-0.0284373	-0.552936	-0.466518	-0.034181	-0.484484	-0.639422	1.64662	3.30472	-0.362735	1.48389	-0.0284373	0.232653		-0.140249	-0.0127687	-0.0940324	0	-0.027501	0.426398	-0.00570295	0.0395167	-0.467093	-0.0247501	-0.140249	-0.0127687	-0.0940324	0	-0.027501	-0.301053	-0.00570295	-0.431784	-0.467093	-0.102696
	-0.935	-0.466518	-0.034181	-0.484484	-0.198957	-0.219645	0.543413	-0.362735	1.78147	-0.0284373	-0.357758	1.00534	-0.034181	1.68567	1.38154	-0.219645	-0.65909	-0.362735	-0.440494	-0.0284373	-0.552936		-0.140249	-0.0127687	-0.0940324	0	-0.027501	-0.301053	-0.00570295	0.0395167	0.109565	0.0531958	-0.140249	-0.0127687	-0.0940324	0	-0.027501	-0.301053	-0.00570295	-0.431784	0.652302	-0.102696
	-0.934	-0.466518	-0.034181	-0.0299242	-0.198957	0.713487	-0.258255	-0.362735	0.114998	-0.0284373	0.0325965	1.00534	-0.034181	-0.484484	0.371057	-0.219645	-0.65909	-0.362735	-0.440494	-0.0284373	-0.552936		-0.140249	-0.0127687	-0.0940324	0	-0.027501	-0.301053	-0.00570295	0.510817	-0.467093	0.0531958	-0.140249	-0.0127687	-0.0940324	0	-0.027501	-0.301053	-0.00570295	1.3412	-0.467093	0.122148
	-0.933	-0.466518	-0.034181	-0.0299242	-0.198957	-0.219645	0.142579	-0.362735	-0.440494	-0.0284373	0.0325965	-0.466518	-0.034181	0.600594	1.38154	-0.219645	-0.65909	-0.362735	-0.440494	-0.0284373	-0.552936		-0.140249	-0.0127687	-0.0940324	0	-0.027501	0.426398	-0.00570295	-0.431784	-0.467093	0.0531958	-0.140249	-0.0127687	-0.0940324	0	-0.027501	-0.301053	-0.00570295	-0.431784	-0.467093	-0.102696
	-0.932	-0.466518	-0.034181	0.424635	0.241508	-0.219645	-0.258255	-0.362735	-0.440494	-0.0284373	-0.552936	-0.466518	-0.034181	-0.484484	-0.639422	-0.219645	-0.65909	-0.362735	-0.440494	-0.0284373	-0.552936		-0.140249	-0.0127687	-0.0940324	0	-0.027501	-0.301053	-0.00570295	0.0395167	0.686223	-0.102696	-0.140249	-0.0127687	-0.0940324	0	-0.027501	-0.301053	-0.00570295	-0.431784	-0.467093	-0.102696
	-0.931	0.361401	-0.034181	-0.484484	-0.639422	-0.219645	-0.258255	-0.362735	-0.440494	-0.0284373	0.618129	-0.466518	-0.034181	0.600594	-0.639422	-0.219645	-0.65909	1.53568	-0.440494	-0.0284373	-0.552936		-0.140249	-0.0127687	-0.0940324	0	-0.027501	-0.301053	-0.00570295	-0.431784	-0.467093	-0.102696	-0.140249	-0.0127687	-0.0940324	0	-0.027501	-0.301053	-0.00570295	1.3412	0.652302	-0.102696
	-0.93	-0.466518	-0.034181	-0.0299242	-0.198957	0.246921	0.142579	-0.362735	0.670489	-0.0284373	0.227774	1.00534	-0.034181	0.600594	0.371057	-0.219645	-0.65909	-0.362735	-0.440494	-0.0284373	-0.552936		-0.140249	-0.0127687	-0.0940324	0	-0.027501	0.426398	-0.00570295	0.0395167	0.109565	-0.102696	-0.140249	-0.0127687	-0.0940324	0	-0.027501	3.24527	-0.00570295	1.3412	-0.467093	-0.102696
	-0.929	-0.0525587	-0.034181	0.424635	1.12244	0.246921	-0.258255	0.236764	0.114998	-0.0284373	-0.357758	1.00534	-0.034181	-0.484484	0.371057	1.64662	-0.65909	-0.362735	-0.440494	-0.0284373	0.232653		-0.140249	-0.0127687	-0.0940324	0	-0.027501	-0.301053	-0.00570295	0.0395167	1.26288	0.131142	-0.140249	-0.0127687	-0.0940324	0	-0.027501	-0.301053	-0.00570295	-0.431784	0.652302	-0.102696
	-0.928	-0.466518	0.812207	-0.0299242	0.241508	-0.219645	0.142579	-0.362735	0.670489	-0.0284373	-0.162581	-0.466518	-0.034181	-0.484484	-0.639422	1.64662	-0.65909	-0.362735	-0.440494	-0.0284373	-0.552936		-0.140249	-0.0127687	-0.0940324	0	-0.027501	-0.301053	-0.00570295	0.510817	-0.467093	0.0531958	-0.140249	-0.0127687	-0.0940324	0	-0.027501	-0.301053	-0.00570295	-0.431784	-0.467093	-0.102696
	-0.927	-0.466518	-0.034181	-0.484484	0.681974	-0.219645	-0.65909	-0.362735	-0.440494	-0.0284373	0.227774	-0.466518	-0.034181	-0.484484	-0.639422	-0.219645	-0.65909	-0.362735	1.48389	-0.0284373	-0.552936		-0.140249	-0.0127687	-0.0940324	0	-0.027501	-0.301053	-0.00570295	-0.431784	-0.467093	-0.102696	2.03704	-0.0127687	-0.0940324	0	-0.027501	-0.301053	-0.00570295	1.3412	-0.467093	-0.102696
	-0.926	0.361401	0.812207	-0.484484	0.241508	0.713487	-0.65909	-0.362735	-0.440494	1.2687	-0.162581	-0.466518	-0.034181	-0.484484	-0.639422	-0.219645	-0.65909	-0.362735	1.48389	-0.0284373	0.232653		0.711733	-0.0127687	-0.0940324	0	-0.027501	-0.301053	-0.00570295	0.0395167	0.109565	-0.102696	-0.140249	-0.0127687	-0.0940324	0	-0.027501	-0.301053	-0.00570295	1.3412	-0.467093	-0.102696
	-0.925	-0.466518	-0.034181	-0.0299242	-0.198957	-0.219645	1.34508	-0.362735	-0.440494	-0.0284373	0.227774	1.00534	-0.034181	-0.484484	-0.639422	-0.219645	-0.65909	-0.362735	-0.440494	-0.0284373	0.232653		-0.140249	-0.0127687	-0.0940324	0	0.833977	-0.301053	-0.00570295	-0.431784	0.109565	-0.102696	-0.140249	-0.0127687	-0.0940324	0	-0.027501	-0.301053	-0.00570295	1.3412	0.652302	0.122148
	-0.924	-0.466518	-0.034181	0.879195	0.681974	-0.219645	0.142579	-0.362735	-0.440494	-0.0284373	-0.162581	-0.466518	-0.034181	-0.484484	0.371057	-0.219645	1.32281	1.53568	1.48389	-0.0284373	-0.552936		-0.140249	-0.0127687	-0.0940324	0	-0.027501	0.426398	-0.00570295	0.0395167	-0.467093	-0.0247501	-0.140249	-0.0127687	-0.0940324	0	-0.027501	-0.301053	-0.00570295	-0.431784	0.652302	-0.102696
	-0.923	-0.466518	-0.034181	-0.484484	-0.639422	-0.219645	0.543413	-0.362735	-0.440494	1.2687	0.0325965	-0.466518	-0.034181	0.600594	0.371057	-0.219645	-0.65909	1.53568	-0.440494	-0.0284373	0.232653		-0.140249	-0.0127687	-0.0940324	0	-0.027501	-0.301053	-0.00570295	0.0395167	-0.467093	-0.102696	-0.140249	-0.0127687	-0.0940324	0	-0.027501	-0.301053	-0.00570295	1.3412	-0.467093	0.346992
	-0.922	-0.466518	-0.034181	0.879195	-0.198957	-0.219645	0.543413	-0.362735	0.114998	-0.0284373	0.618129	-0.466518	-0.034181	1.68567	-0.639422	-0.219645	3.30472	-0.362735	1.48389	-0.0284373	0.232653		-0.140249	-0.0127687	-0.0940324	0	0.403238	-0.301053	-0.00570295	-0.431784	0.686223	0.131142	-0.140249	-0.0127687	-0.0940324	0	-0.027501	-0.301053	-0.00570295	1.3412	-0.467093	0.346992
	-0.921	0.361401	-0.034181	-0.0299242	0.241508	0.246921	0.543413	-0.362735	0.670489	-0.0284373	0.0325965	-0.466518	-0.034181	-0.484484	-0.639422	-0.219645	-0.65909	-0.362735	-0.440494	-0.0284373	0.232653		-0.140249	-0.0127687	-0.0940324	0	-0.027501	0.426398	-0.00570295	0.0395167	0.686223	-0.0247501	-0.140249	-0.0127687	-0.0940324	0	-0.027501	3.24527	-0.00570295	1.3412	0.652302	-0.102696
	-0.92	-0.0525587	-0.034181	-0.0299242	-0.198957	-0.219645	0.142579	0.236764	-0.440494	-0.0284373	-0.162581	1.00534	-0.034181	0.600594	2.39202	-0.219645	-0.65909	-0.362735	-0.440494	-0.0284373	0.232653		-0.140249	-0.0127687	-0.0940324	0	-0.027501	-0.301053	-0.00570295	0.510817	1.83954	0.0531958	-0.140249	-0.0127687	-0.0940324	0	1.02707	-0.301053	-0.00570295	-0.431784	-0.467093	-0.102696
	-0.919	-0.0525587	-0.034181	0.879195	-0.198957	-0.219645	0.142579	-0.362735	-0.440494	-0.0284373	-0.357758	-0.466518	-0.034181	-0.484484	-0.639422	-0.219645	-0.65909	-0.362735	-0.440494	-0.0284373	1.80383		-0.140249	-0.0127687	-0.0940324	0	-0.027501	0.426398	-0.00570295	-0.431784	0.109565	0.287033	-0.140249	-0.0127687	-0.0940324	0	-0.027501	3.24527	-0.00570295	1.3412	0.652302	0.122148
	-0.918	0.775361	-0.034181	0.424635	-0.639422	-0.219645	1.34508	0.236764	-0.440494	-0.0284373	-0.162581	-0.466518	-0.034181	0.600594	0.371057	-0.219645	-0.65909	3.43409	-0.440494	-0.0284373	-0.552936		-0.140249	-0.0127687	-0.0940324	0	0.403238	-0.301053	-0.00570295	0.510817	-0.467093	0.0531958	-0.140249	-0.0127687	-0.0940324	0	-0.027501	-0.301053	-0.00570295	-0.431784	0.652302	-0.102696
	-0.917	-0.0525587	-0.034181	-0.484484	1.5629	-0.219645	0.543413	0.836263	0.114998	-0.0284373	-0.162581	-0.466518	-0.034181	-0.484484	-0.639422	-0.219645	-0.65909	-0.362735	-0.440494	-0.0284373	0.232653		-0.140249	-0.0127687	-0.0940324	0	-0.027501	0.426398	-0.00570295	-0.431784	0.109565	0.0531958	-0.140249	-0.0127687	-0.0940324	0	-0.027501	-0.301053	-0.00570295	-0.431784	-0.467093	-0.102696
	-0.916	0.361401	-0.034181	0.424635	-0.198957	-0.219645	0.142579	-0.362735	-0.440494	-0.0284373	-0.357758	1.00534	-0.034181	-0.484484	-0.639422	-0.219645	-0.65909	-0.362735	3.40827	-0.0284373	-0.552936		-0.140249	-0.0127687	-0.0940324	0	-0.027501	-0.301053	-0.00570295	-0.431784	-0.467093	0.131142	-0.140249	-0.0127687	-0.0940324	0	-0.027501	-0.301053	-0.00570295	-0.431784	-0.467093	0.122148
	-0.915	0.361401	-0.034181	-0.484484	0.241508	-0.219645	-0.65909	0.236764	-0.440494	-0.0284373	0.227774	-0.466518	-0.034181	-0.484484	-0.639422	-0.219645	-0.65909	-0.362735	1.48389	-0.0284373	1.01824		-0.140249	-0.0127687	-0.0940324	0	-0.027501	-0.301053	-0.00570295	0.0395167	0.109565	-0.0247501	2.03704	-0.0127687	1.27947	0	-0.027501	-0.301053	-0.00570295	1.3412	0.652302	0.122148
	-0.914	-0.466518	-0.034181	-0.0299242	-0.198957	0.246921	1.34508	0.236764	-0.440494	1.2687	0.422951	1.00534	-0.034181	-0.484484	0.371057	-0.219645	-0.65909	-0.362735	-0.440494	-0.0284373	-0.552936		-0.140249	-0.0127687	-0.0940324	0	-0.027501	-0.301053	-0.00570295	0.0395167	-0.467093	0.0531958	-0.140249	-0.0127687	-0.0940324	0	-0.027501	-0.301053	-0.00570295	-0.431784	-0.467093	-0.102696
	-0.913	-0.0525587	-0.034181	-0.0299242	1.12244	-0.219645	-0.65909	-0.362735	0.670489	-0.0284373	0.0325965	-0.466518	-0.034181	-0.484484	2.39202	-0.219645	-0.65909	-0.362735	3.40827	-0.0284373	0.232653		-0.140249	-0.0127687	-0.0940324	0	0.403238	-0.301053	-0.00570295	-0.431784	0.686223	0.0531958	-0.140249	-0.0127687	-0.0940324	0	-0.027501	-0.301053	-0.00570295	-0.431784	0.652302	-0.102696
	-0.912	-0.0525587	-0.034181	-0.484484	-0.198957	0.246921	-0.258255	0.236764	-0.440494	-0.0284373	-0.162581	-0.466518	-0.034181	-0.484484	1.38154	-0.219645	-0.65909	1.53568	-0.440494	-0.0284373	0.232653		-0.140249	-0.0127687	-0.0940324	0	-0.027501	-0.301053	-0.00570295	0.510817	0.109565	-0.102696	-0.140249	-0.0127687	-0.0940324	0	-0.027501	-0.301053	-0.00570295	1.3412	-0.467093	-0.102696
	-0.911	0.361401	-0.034181	-0.484484	0.241508	0.246921	0.142579	-0.362735	0.670489	-0.0284373	-0.162581	-0.466518	-0.034181	-0.484484	-0.639422	-0.219645	-0.65909	-0.362735	-0.440494	-0.0284373	-0.552936		0.711733	-0.0127687	-0.0940324	0	-0.027501	0.426398	-0.00570295	0.510817	0.109565	0.0531958	-0.140249	-0.0127687	-0.0940324	0	-0.027501	-0.301053	-0.00570295	-0.431784	-0.467093	-0.102696
	-0.91	-0.0525587	-0.034181	-0.0299242	0.241508	0.246921	0.142579	0.236764	-0.440494	-0.0284373	0.813306	-0.466518	-0.034181	-0.484484	0.371057	-0.219645	-0.65909	-0.362735	-0.440494	-0.0284373	-0.552936		-0.140249	-0.0127687	-0.0940324	0	-0.027501	0.426398	-0.00570295	0.0395167	0.109565	0.0531958	-0.140249	-0.0127687	-0.0940324	0	-0.027501	-0.301053	-0.00570295	-0.431784	1.7717	-0.102696
	-0.909	-0.0525587	-0.034181	0.879195	-0.639422	-0.219645	0.543413	0.836263	-0.440494	1.2687	-0.357758	-0.466518	-0.034181	-0.484484	-0.639422	-0.219645	-0.65909	-0.362735	1.48389	-0.0284373	-0.552936		-0.140249	-0.0127687	-0.0940324	0	-0.027501	-0.301053	-0.00570295	0.510817	-0.467093	0.0531958	-0.140249	-0.0127687	-0.0940324	0	-0.027501	-0.301053	-0.00570295	-0.431784	-0.467093	-0.102696
	-0.908	-0.466518	-0.034181	1.33375	-0.639422	0.246921	-0.258255	-0.362735	0.114998	-0.0284373	-0.357758	-0.466518	-0.034181	0.600594	-0.639422	3.51288	-0.65909	-0.362735	-0.440494	-0.0284373	0.232653		-0.140249	-0.0127687	0.592721	0	-0.027501	-0.301053	-0.00570295	0.0395167	0.686223	0.131142	-0.140249	-0.0127687	-0.0940324	0	-0.027501	-0.301053	-0.00570295	-0.431784	-0.467093	-0.102696
	-0.907	-0.466518	-0.034181	-0.484484	-0.198957	-0.219645	-0.258255	0.836263	0.114998	-0.0284373	0.0325965	-0.466518	-0.034181	-0.484484	-0.639422	-0.219645	-0.65909	-0.362735	-0.440494	-0.0284373	1.80383		0.711733	-0.0127687	-0.0940324	0	-0.027501	0.426398	-0.00570295	0.510817	2.4162	0.209088	-0.140249	-0.0127687	-0.0940324	0	-0.027501	-0.301053	-0.00570295	-0.431784	0.652302	-0.102696
	-0.906	0.361401	-0.034181	-0.484484	0.681974	-0.219645	-0.258255	-0.362735	0.114998	-0.0284373	0.0325965	-0.466518	-0.034181	-0.484484	-0.639422	-0.219645	1.32281	-0.362735	-0.440494	-0.0284373	-0.552936		-0.140249	-0.0127687	-0.0940324	0	-0.027501	-0.301053	-0.00570295	0.0395167	-0.467093	-0.102696	-0.140249	-0.0127687	-0.0940324	0	-0.027501	-0.301053	-0.00570295	-0.431784	-0.467093	-0.102696
	-0.905	-0.466518	-0.034181	-0.484484	0.241508	-0.219645	0.543413	0.236764	-0.440494	-0.0284373	-0.162581	-0.466518	-0.034181	-0.484484	0.371057	-0.219645	-0.65909	-0.362735	-0.440494	-0.0284373	0.232653		-0.140249	-0.0127687	0.592721	0	-0.027501	-0.301053	-0.00570295	0.0395167	-0.467093	-0.102696	-0.140249	-0.0127687	-0.0940324	0	-0.027501	-0.301053	-0.00570295	-0.431784	-0.467093	0.122148
	-0.904	-0.466518	-0.034181	-0.484484	-0.198957	-0.219645	-0.258255	-0.362735	0.114998	-0.0284373	0.422951	-0.466518	-0.034181	0.600594	0.371057	-0.219645	-0.65909	-0.362735	-0.440494	-0.0284373	-0.552936		-0.140249	-0.0127687	-0.0940324	0	-0.027501	-0.301053	-0.00570295	0.0395167	-0.467093	-0.102696	-0.140249	-0.0127687	-0.0940324	0	-0.027501	-0.301053	-0.00570295	-0.431784	-0.467093	-0.102696
	-0.903	0.361401	-0.034181	-0.0299242	-0.639422	-0.219645	-0.258255	-0.362735	-0.440494	-0.0284373	0.0325965	1.00534	-0.034181	-0.484484	-0.639422	-0.219645	1.32281	-0.362735	-0.440494	-0.0284373	0.232653		-0.140249	-0.0127687	-0.0940324	0	-0.027501	0.426398	-0.00570295	-0.431784	0.109565	-0.0247501	-0.140249	-0.0127687	-0.0940324	0	-0.027501	-0.301053	-0.00570295	-0.431784	0.652302	-0.102696
	-0.902	0.361401	-0.034181	-0.0299242	0.241508	-0.219645	0.142579	0.236764	-0.440494	-0.0284373	-0.357758	1.00534	-0.034181	-0.484484	-0.639422	-0.219645	1.32281	-0.362735	-0.440494	-0.0284373	1.01824		-0.140249	-0.0127687	-0.0940324	0	-0.027501	0.426398	-0.00570295	0.0395167	0.686223	-0.102696	-0.140249	-0.0127687	-0.0940324	0	-0.027501	-0.301053	-0.00570295	-0.431784	-0.467093	0.346992
	-0.901	-0.0525587	-0.034181	-0.0299242	-0.198957	0.246921	0.543413	-0.362735	-0.440494	1.2687	0.0325965	-0.466518	-0.034181	1.68567	0.371057	-0.219645	-0.65909	-0.362735	1.48389	-0.0284373	-0.552936		-0.140249	-0.0127687	-0.0940324	0	-0.027501	-0.301053	-0.00570295	-0.431784	0.686223	-0.0247501	-0.140249	-0.0127687	-0.0940324	0	-0.027501	-0.301053	-0.00570295	1.3412	1.7717	-0.102696
	-0.9	-0.466518	-0.034181	-0.0299242	0.241508	0.246921	0.543413	0.236764	0.114998	-0.0284373	-0.162581	-0.466518	-0.034181	0.600594	0.371057	-0.219645	-0.65909	-0.362735	-0.440494	-0.0284373	-0.552936		-0.140249	-0.0127687	-0.0940324	0	-0.027501	-0.301053	-0.00570295	0.510817	0.686223	-0.102696	-0.140249	-0.0127687	-0.0940324	0	-0.027501	-0.301053	-0.00570295	-0.431784	-0.467093	-0.102696
	-0.899	-0.0525587	-0.034181	0.424635	0.241508	-0.219645	-0.258255	-0.362735	-0.440494	1.2687	-0.357758	-0.466518	-0.034181	2.77075	-0.639422	-0.219645	1.32281	-0.362735	-0.440494	-0.0284373	0.232653		-0.140249	-0.0127687	-0.0940324	0	-0.027501	1.8813	-0.00570295	0.0395167	-0.467093	0.0531958	-0.140249	-0.0127687	-0.0940324	0	-0.027501	-0.301053	-0.00570295	1.3412	0.652302	-0.102696
	-0.898	0.361401	-0.034181	-0.0299242	-0.639422	-0.219645	0.142579	-0.362735	-0.440494	-0.0284373	0.227774	-0.466518	-0.034181	-0.484484	0.371057	1.64662	1.32281	-0.362735	-0.440494	-0.0284373	-0.552936		-0.140249	-0.0127687	-0.0940324	0	-0.027501	-0.301053	-0.00570295	-0.431784	-0.467093	-0.102696	-0.140249	-0.0127687	-0.0940324	0	-0.027501	-0.301053	-0.00570295	-0.431784	1.7717	-0.102696
	-0.897	0.775361	-0.034181	-0.484484	-0.639422	-0.219645	-0.258255	-0.362735	0.114998	-0.0284373	0.618129	1.00534	-0.034181	0.600594	0.371057	1.64662	-0.65909	1.53568	-0.440494	-0.0284373	-0.552936		-0.140249	-0.0127687	-0.0940324	0	-0.027501	1.15385	-0.00570295	0.0395167	0.109565	-0.102696	-0.140249	-0.0127687	-0.0940324	0	-0.027501	3.24527	-0.00570295	-0.431784	-0.467093	-0.102696
	-0.896	-0.0525587	-0.034181	-0.0299242	-0.198957	-0.219645	-0.258255	-0.362735	0.114998	-0.0284373	-0.357758	1.00534	-0.034181	0.600594	-0.639422	-0.219645	1.32281	-0.362735	-0.440494	-0.0284373	-0.552936		-0.140249	-0.0127687	-0.0940324	0	-0.027501	-0.301053	-0.00570295	0.510817	-0.467093	-0.0247501	-0.140249	-0.0127687	-0.0940324	0	-0.027501	-0.301053	-0.00570295	1.3412	-0.467093	-0.102696
	-0.895	-0.0525587	-0.034181	-0.484484	-0.639422	-0.219645	-0.258255	0.236764	-0.440494	1.2687	-0.357758	1.00534	-0.034181	-0.484484	-0.639422	-0.219645	-0.65909	-0.362735	-0.440494	-0.0284373	-0.552936		0.711733	-0.0127687	-0.0940324	0	-0.027501	1.15385	-0.00570295	0.0395167	0.109565	0.0531958	-0.140249	-0.0127687	-0.0940324	0	-0.027501	-0.301053	-0.00570295	-0.431784	-0.467093	-0.102696
	-0.894	-0.0525587	-0.034181	0.424635	-0.198957	-0.219645	-0.258255	-0.362735	-0.440494	-0.0284373	0.618129	-0.466518	-0.034181	-0.484484	0.371057	-0.219645	1.32281	1.53568	1.48389	-0.0284373	-0.552936		-0.140249	-0.0127687	-0.0940324	0	-0.027501	-0.301053	-0.00570295	0.0395167	0.109565	-0.0247501	-0.140249	-0.0127687	-0.0940324	0	-0.027501	-0.301053	-0.00570295	-0.431784	-0.467093	-0.102696
	-0.893	-0.466518	-0.034181	-0.0299242	0.241508	0.246921	-0.65909	0.236764	0.114998	-0.0284373	0.0325965	-0.466518	-0.034181	1.68567	-0.639422	-0.219645	-0.65909	-0.362735	-0.440494	-0.0284373	-0.552936		-0.140249	-0.0127687	1.27947	0	-0.027501	0.426398	-0.00570295	0.0395167	-0.467093	-0.0247501	-0.140249	-0.0127687	-0.0940324	0	-0.027501	-0.301053	-0.00570295	-0.431784	-0.467093	-0.102696
	-0.892	0.361401	-0.034181	0.879195	0.241508	-0.219645	0.142579	-0.362735	-0.440494	-0.0284373	0.227774	-0.466518	-0.034181	-0.484484	0.371057	1.64662	-0.65909	1.53568	-0.440494	-0.0284373	1.01824		-0.140249	-0.0127687	0.592721	0	-0.027501	-0.301053	-0.00570295	0.510817	-0.467093	0.0531958	-0.140249	-0.0127687	-0.0940324	0	-0.027501	-0.301053	-0.00570295	-0.431784	-0.467093	0.122148
	-0.891	-0.466518	-0.034181	-0.0299242	0.241508	0.713487	0.142579	-0.362735	0.114998	-0.0284373	-0.357758	-0.466518	-0.034181	-0.484484	0.371057	-0.219645	1.32281	1.53568	-0.440494	-0.0284373	1.80383		-0.140249	-0.0127687	-0.0940324	0	-0.027501	-0.301053	-0.00570295	0.510817	0.686223	-0.102696	-0.140249	-0.0127687	-0.0940324	0	-0.027501	3.24527	-0.00570295	-0.431784	0.652302	0.122148
	-0.89	-0.466518	-0.034181	-0.0299242	0.241508	-0.219645	-0.65909	-0.362735	0.114998	1.2687	-0.162581	3.94905	-0.034181	-0.484484	0.371057	-0.219645	-0.65909	-0.362735	-0.440494	-0.0284373	-0.552936		0.711733	-0.0127687	-0.0940324	0	-0.027501	-0.301053	-0.00570295	-0.431784	0.109565	0.131142	-0.140249	-0.0127687	-0.0940324	0	-0.027501	3.24527	-0.00570295	-0.431784	0.652302	0.122148
	-0.889	-0.466518	-0.034181	-0.484484	0.241508	0.246921	0.543413	-0.362735	0.114998	-0.0284373	0.422951	-0.466518	-0.034181	-0.484484	0.371057	-0.219645	1.32281	-0.362735	-0.440494	-0.0284373	-0.552936		-0.140249	-0.0127687	-0.0940324	0	-0.027501	-0.301053	-0.00570295	0.0395167	0.109565	0.0531958	-0.140249	-0.0127687	-0.0940324	0	-0.027501	3.24527	-0.00570295	-0.431784	-0.467093	-0.102696
	-0.888	-0.466518	-0.034181	-0.0299242	-0.639422	0.246921	-0.65909	-0.362735	-0.440494	1.2687	-0.162581	-0.466518	-0.034181	0.600594	-0.639422	-0.219645	1.32281	-0.362735	-0.440494	-0.0284373	-0.552936		-0.140249	-0.0127687	-0.0940324	0	-0.027501	0.426398	-0.00570295	-0.431784	0.109565	-0.102696	-0.140249	-0.0127687	-0.0940324	0	-0.027501	-0.301053	-0.00570295	-0.431784	0.652302	0.122148
	-0.887	-0.0525587	-0.034181	-0.484484	-0.198957	0.246921	-0.65909	-0.362735	0.670489	-0.0284373	-0.162581	-0.466518	-0.034181	0.600594	-0.639422	-0.219645	-0.65909	1.53568	1.48389	-0.0284373	-0.552936		0.711733	-0.0127687	-0.0940324	0	-0.027501	-0.301053	-0.00570295	-0.431784	-0.467093	0.0531958	-0.140249	-0.0127687	1.27947	0	-0.027501	-0.301053	-0.00570295	-0.431784	-0.467093	-0.102696
	-0.886	0.361401	-0.034181	-0.0299242	-0.639422	0.246921	-0.258255	-0.362735	0.114998	-0.0284373	0.618129	-0.466518	-0.034181	-0.484484	-0.639422	-0.219645	-0.65909	1.53568	-0.440494	-0.0284373	-0.552936		-0.140249	-0.0127687	-0.0940324	0	-0.027501	-0.301053	-0.00570295	-0.431784	0.686223	-0.0247501	-0.140249	-0.0127687	-0.0940324	0	-0.027501	-0.301053	-0.00570295	-0.431784	-0.467093	-0.102696
	-0.885	-0.466518	-0.034181	-0.0299242	0.681974	-0.219645	0.543413	0.236764	0.114998	-0.0284373	0.227774	1.00534	-0.034181	-0.484484	1.38154	-0.219645	1.32281	-0.362735	-0.440494	-0.0284373	1.01824		-0.140249	-0.0127687	-0.0940324	0	-0.027501	0.426398	-0.00570295	-0.431784	0.109565	0.0531958	-0.140249	-0.0127687	-0.0940324	0	-0.027501	-0.301053	-0.00570295	-0.431784	0.652302	-0.102696
	-0.884	-0.0525587	-0.034181	-0.484484	-0.639422	0.246921	0.543413	0.236764	-0.440494	-0.0284373	-0.357758	-0.466518	-0.034181	0.600594	0.371057	-0.219645	-0.65909	-0.362735	-0.440494	-0.0284373	-0.552936		-0.140249	-0.0127687	-0.0940324	0	-0.027501	0.426398	-0.00570295	0.0395167	0.109565	0.0531958	-0.140249	-0.0127687	-0.0940324	0	-0.027501	-0.301053	-0.00570295	-0.431784	0.652302	0.122148
	-0.883	-0.466518	-0.034181	-0.0299242	-0.639422	-0.219645	0.142579	-0.362735	-0.440494	-0.0284373	-0.552936	-0.466518	-0.034181	-0.484484	-0.639422	-0.219645	-0.65909	-0.362735	-0.440494	-0.0284373	0.232653		-0.140249	-0.0127687	0.592721	0	-0.027501	-0.301053	-0.00570295	0.0395167	-0.467093	-0.102696	-0.140249	-0.0127687	-0.0940324	0	-0.027501	-0.301053	-0.00570295	-0.431784	0.652302	0.122148
	-0.882	0.361401	-0.034181	-0.0299242	-0.198957	-0.219645	0.142579	-0.362735	0.114998	-0.0284373	-0.357758	-0.466518	-0.034181	-0.484484	0.371057	-0.219645	-0.65909	1.53568	-0.440494	-0.0284373	1.01824		-0.140249	-0.0127687	-0.0940324	0	-0.027501	-0.301053	-0.00570295	-0.431784	-0.467093	0.131142	-0.140249	-0.0127687	-0.0940324	0	-0.027501	-0.301053	-0.00570295	1.3412	-0.467093	-0.102696
	-0.881	0.775361	-0.034181	0.879195	-0.639422	-0.219645	-0.65909	0.836263	-0.440494	-0.0284373	0.227774	1.00534	-0.034181	0.600594	1.38154	-0.219645	3.30472	1.53568	-0.440494	-0.0284373	-0.552936		-0.140249	-0.0127687	-0.0940324	0	-0.027501	-0.301053	-0.00570295	0.0395167	-0.467093	-0.0247501	-0.140249	-0.0127687	-0.0940324	0	-0.027501	-0.301053	-0.00570295	-0.431784	-0.467093	0.122148
	-0.88	-0.0525587	-0.034181	-0.0299242	0.241508	0.246921	-0.65909	-0.362735	0.114998	-0.0284373	-0.162581	-0.466518	-0.034181	0.600594	0.371057	1.64662	-0.65909	-0.362735	-0.440494	-0.0284373	0.232653		-0.140249	-0.0127687	-0.0940324	0	-0.027501	-0.301053	-0.00570295	-0.431784	0.686223	-0.0247501	-0.140249	-0.0127687	-0.0940324	0	-0.027501	-0.301053	-0.00570295	-0.431784	0.652302	0.122148
	-0.879	0.775361	-0.034181	-0.484484	1.12244	-0.219645	0.142579	0.236764	-0.440494	-0.0284373	-0.162581	1.00534	-0.034181	-0.484484	-0.639422	-0.219645	-0.65909	-0.362735	-0.440494	-0.0284373	1.01824		-0.140249	-0.0127687	-0.0940324	0	0.403238	0.426398	-0.00570295	0.0395167	0.109565	-0.0247501	-0.140249	-0.0127687	-0.0940324	0	-0.027501	-0.301053	-0.00570295	-0.431784	-0.467093	-0.102696
	-0.878	-0.0525587	-0.034181	-0.0299242	0.241508	-0.219645	0.142579	0.236764	0.670489	-0.0284373	-0.162581	-0.466518	-0.034181	0.600594	0.371057	-0.219645	1.32281	1.53568	1.48389	-0.0284373	-0.552936		-0.140249	-0.0127687	-0.0940324	0	-0.027501	0.426398	-0.00570295	0.0395167	-0.467093	0.0531958	-0.140249	-0.0127687	-0.0940324	0	-0.027501	-0.301053	-0.00570295	-0.431784	-0.467093	-0.102696
	-0.877	-0.466518	-0.034181	-0.0299242	0.241508	0.246921	-0.258255	2.63476	-0.440494	-0.0284373	0.0325965	2.47719	-0.034181	-0.484484	0.371057	1.64662	3.30472	-0.362735	-0.440494	-0.0284373	0.232653		-0.140249	-0.0127687	-0.0940324	0	-0.027501	-0.301053	-0.00570295	0.0395167	-0.467093	-0.0247501	-0.140249	-0.0127687	-0.0940324	0	-0.027501	-0.301053	-0.00570295	-0.431784	0.652302	0.122148
	-0.876	-0.0525587	-0.034181	0.424635	-0.198957	0.713487	0.543413	-0.362735	-0.440494	-0.0284373	-0.162581	-0.466518	-0.034181	-0.484484	-0.639422	-0.219645	-0.65909	-0.362735	-0.440494	-0.0284373	-0.552936		-0.140249	-0.0127687	-0.0940324	0	0.403238	-0.301053	-0.00570295	0.510817	-0.467093	-0.102696	-0.140249	-0.0127687	-0.0940324	0	-0.027501	-0.301053	-0.00570295	1.3412	0.652302	-0.102696
	-0.875	-0.466518	-0.034181	-0.0299242	-0.639422	-0.219645	0.142579	1.43576	-0.440494	-0.0284373	0.0325965	-0.466518	-0.034181	-0.484484	-0.639422	-0.219645	-0.65909	-0.362735	-0.440494	-0.0284373	0.232653		-0.140249	-0.0127687	-0.0940324	0	-0.027501	-0.301053	-0.00570295	0.0395167	0.686223	-0.0247501	-0.140249	-0.0127687	-0.0940324	0	-0.027501	3.24527	-0.00570295	-0.431784	-0.467093	0.122148
	-0.874	-0.466518	-0.034181	0.424635	0.241508	0.246921	-0.65909	0.836263	0.114998	-0.0284373	-0.357758	-0.466518	-0.034181	-0.484484	-0.639422	1.64662	-0.65909	-0.362735	3.40827	-0.0284373	-0.552936		-0.140249	-0.0127687	-0.0940324	0	-0.027501	-0.301053	-0.00570295	-0.431784	0.109565	-0.0247501	-0.140249	-0.0127687	-0.0940324	0	-0.027501	-0.301053	-0.00570295	-0.431784	-0.467093	0.122148
	-0.873	-0.0525587	-0.034181	0.424635	-0.198957	-0.219645	0.944247	-0.362735	0.114998	1.2687	0.422951	-0.466518	-0.034181	-0.484484	0.371057	-0.219645	-0.65909	-0.362735	-0.440494	-0.0284373	0.232653		-0.140249	-0.0127687	-0.0940324	0	-0.027501	0.426398	-0.00570295	0.0395167	0.686223	-0.0247501	-0.140249	-0.0127687	-0.0940324	0	-0.027501	-0.301053	-0.00570295	-0.431784	-0.467093	-0.102696
	-0.872	-0.0525587	0.812207	-0.0299242	-0.198957	-0.219645	-0.258255	0.836263	0.670489	-0.0284373	-0.357758	-0.466518	-0.034181	0.600594	0.371057	-0.219645	-0.65909	1.53568	-0.440494	-0.0284373	0.232653		-0.140249	-0.0127687	-0.0940324	0	-0.027501	0.426398	-0.00570295	-0.431784	0.109565	-0.102696	-0.140249	-0.0127687	-0.0940324	0	-0.027501	-0.301053	-0.00570295	-0.431784	-0.467093	-0.102696
	-0.871	-0.466518	-0.034181	-0.0299242	0.681974	0.246921	-0.65909	0.236764	-0.440494	-0.0284373	0.618129	-0.466518	-0.034181	-0.484484	0.371057	-0.219645	-0.65909	-0.362735	-0.440494	-0.0284373	0.232653		0.711733	-0.0127687	-0.0940324	0	-0.027501	-0.301053	-0.00570295	0.510817	-0.467093	-0.0247501	-0.140249	-0.0127687	-0.0940324	0	-0.027501	-0.301053	-0.00570295	-0.431784	-0.467093	-0.102696
	-0.87	-0.0525587	-0.034181	-0.0299242	0.241508	0.713487	0.142579	-0.362735	0.114998	-0.0284373	-0.162581	-0.466518	-0.034181	-0.484484	2.39202	-0.219645	-0.65909	1.53568	-0.440494	-0.0284373	0.232653		-0.140249	-0.0127687	-0.0940324	0	-0.027501	-0.301053	-0.00570295	0.0395167	0.109565	-0.0247501	-0.140249	-0.0127687	-0.0940324	0	-0.027501	-0.301053	-0.00570295	-0.431784	-0.467093	0.122148
	-0.869	1.60328	-0.034181	-0.484484	0.241508	-0.219645	-0.258255	-0.362735	-0.440494	-0.0284373	-0.162581	-0.466518	-0.034181	-0.484484	0.371057	-0.219645	-0.65909	-0.362735	-0.440494	-0.0284373	-0.552936		0.711733	-0.0127687	-0.0940324	0	-0.027501	1.8813	-0.00570295	0.982118	-0.467093	-0.0247501	-0.140249	-0.0127687	-0.0940324	0	-0.027501	-0.301053	-0.00570295	1.3412	-0.467093	0.122148
	-0.868	0.361401	-0.034181	0.879195	0.681974	0.246921	-0.258255	0.236764	0.114998	-0.0284373	0.227774	-0.466518	-0.034181	-0.484484	1.38154	-0.219645	1.32281	-0.362735	-0.440494	-0.0284373	1.01824		-0.140249	-0.0127687	-0.0940324	0	-0.027501	1.15385	-0.00570295	0.0395167	0.686223	0.131142	-0.140249	-0.0127687	-0.0940324	0	-0.027501	-0.301053	-0.00570295	-0.431784	-0.467093	0.346992
	-0.867	-0.0525587	-0.034181	1.33375	-0.198957	0.713487	-0.258255	-0.362735	-0.440494	-0.0284373	-0.162581	-0.466518	-0.034181	-0.484484	1.38154	-0.219645	-0.65909	-0.362735	-0.440494	-0.0284373	-0.552936		-0.140249	-0.0127687	-0.0940324	0	-0.027501	0.426398	-0.00570295	0.510817	0.109565	-0.102696	-0.140249	-0.0127687	-0.0940324	0	-0.027501	-0.301053	-0.00570295	-0.431784	0.652302	-0.102696
	-0.866	-0.466518	-0.034181	-0.484484	0.241508	0.246921	-0.258255	0.236764	-0.440494	-0.0284373	0.227774	-0.466518	-0.034181	0.600594	1.38154	-0.219645	-0.65909	-0.362735	-0.440494	-0.0284373	-0.552936		0.711733	-0.0127687	-0.0940324	0	-0.027501	-0.301053	-0.00570295	0.510817	-0.467093	-0.102696	-0.140249	-0.0127687	-0.0940324	0	-0.027501	-0.301053	-0.00570295	-0.431784	-0.467093	-0.102696
	-0.865	-0.0525587	-0.034181	-0.484484	0.241508	-0.219645	-0.258255	-0.362735	-0.440494	-0.0284373	0.227774	1.00534	-0.034181	-0.484484	0.371057	-0.219645	-0.65909	-0.362735	-0.440494	-0.0284373	0.232653		-0.140249	-0.0127687	0.592721	0	-0.027501	-0.301053	-0.00570295	0.0395167	0.109565	-0.0247501	-0.140249	-0.0127687	-0.0940324	0	-0.027501	-0.301053	-0.00570295	-0.431784	0.652302	0.346992
	-0.864	0.361401	-0.034181	0.424635	-0.198957	-0.219645	-0.258255	-0.362735	-0.440494	-0.0284373	0.0325965	-0.466518	-0.034181	-0.484484	-0.639422	-0.219645	-0.65909	-0.362735	-0.440494	-0.0284373	-0.552936		-0.140249	-0.0127687	0.592721	0	-0.027501	-0.301053	-0.00570295	0.0395167	-0.467093	-0.0247501	-0.140249	-0.0127687	-0.0940324	0	-0.027501	-0.301053	-0.00570295	1.3412	-0.467093	-0.102696
	-0.863	0.775361	-0.034181	-0.0299242	-0.639422	-0.219645	0.944247	-0.362735	0.114998	-0.0284373	-0.357758	1.00534	-0.034181	-0.484484	0.371057	-0.219645	1.32281	-0.362735	-0.440494	-0.0284373	-0.552936		-0.140249	-0.0127687	-0.0940324	0	-0.027501	-0.301053	-0.00570295	0.0395167	0.109565	-0.102696	-0.140249	-0.0127687	-0.0940324	0	-0.027501	-0.301053	-0.00570295	-0.431784	0.652302	-0.102696
	-0.862	-0.0525587	-0.034181	0.424635	1.5629	-0.219645	-0.65909	0.236764	0.114998	-0.0284373	0.0325965	-0.466518	-0.034181	-0.484484	0.371057	-0.219645	-0.65909	1.53568	1.48389	-0.0284373	1.80383		-0.140249	-0.0127687	-0.0940324	0	-0.027501	-0.301053	-0.00570295	0.0395167	-0.467093	0.0531958	-0.140249	-0.0127687	-0.0940324	0	-0.027501	-0.301053	-0.00570295	-0.431784	-0.467093	-0.102696
	-0.861	1.18932	-0.034181	-0.484484	0.681974	0.246921	0.543413	0.836263	-0.440494	-0.0284373	0.227774	-0.466518	-0.034181	-0.484484	0.371057	-0.219645	-0.65909	-0.362735	-0.440494	-0.0284373	-0.552936		-0.140249	0.625666	-0.0940324	0	-0.027501	-0.301053	-0.00570295	-0.431784	0.109565	-0.0247501	-0.140249	-0.0127687	-0.0940324	0	-0.027501	-0.301053	-0.00570295	1.3412	-0.467093	0.122148
	-0.86	-0.0525587	-0.034181	-0.0299242	-0.198957	-0.219645	-0.65909	0.236764	-0.440494	-0.0284373	-0.552936	-0.466518	-0.034181	-0.484484	-0.639422	-0.219645	-0.65909	-0.362735	1.48389	-0.0284373	0.232653		-0.140249	-0.0127687	-0.0940324	0	0.403238	-0.301053	-0.00570295	0.0395167	-0.467093	-0.0247501	-0.140249	-0.0127687	-0.0940324	0	-0.027501	-0.301053	-0.00570295	1.3412	-0.467093	-0.102696
	-0.859	-0.0525587	-0.034181	0.424635	0.241508	-0.219645	0.543413	-0.362735	0.114998	-0.0284373	0.227774	-0.466518	-0.034181	0.600594	-0.639422	-0.219645	-0.65909	-0.362735	-0.440494	-0.0284373	-0.552936		-0.140249	-0.0127687	-0.0940324	0	-0.027501	-0.301053	-0.00570295	0.0395167	0.109565	-0.102696	-0.140249	-0.0127687	-0.0940324	0	-0.027501	-0.301053	-0.00570295	-0.431784	0.652302	0.122148
	-0.858	-0.466518	-0.034181	-0.0299242	0.681974	-0.219645	-0.258255	0.236764	-0.440494	-0.0284373	0.227774	-0.466518	-0.034181	-0.484484	-0.639422	-0.219645	-0.65909	-0.362735	-0.440494	-0.0284373	0.232653		-0.140249	-0.0127687	-0.0940324	0	-0.027501	-0.301053	-0.00570295	0.0395167	-0.467093	-0.0247501	-0.140249	-0.0127687	-0.0940324	0	-0.027501	-0.301053	-0.00570295	-0.431784	0.652302	0.122148
	-0.857	-0.0525587	-0.034181	-0.484484	-0.639422	-0.219645	0.944247	0.236764	-0.440494	-0.0284373	0.0325965	-0.466518	-0.034181	-0.484484	1.38154	-0.219645	-0.65909	-0.362735	-0.440494	-0.0284373	1.01824		-0.140249	-0.0127687	-0.0940324	0	-0.027501	-0.301053	-0.00570295	-0.431784	0.109565	-0.0247501	-0.140249	-0.0127687	-0.0940324	0	-0.027501	-0.301053	-0.00570295	-0.431784	-0.467093	-0.102696
	-0.856	-0.0525587	-0.034181	-0.484484	-0.198957	-0.219645	0.543413	-0.362735	-0.440494	-0.0284373	-0.162581	-0.466518	-0.034181	0.600594	0.371057	-0.219645	-0.65909	-0.362735	-0.440494	-0.0284373	1.01824		-0.140249	-0.0127687	-0.0940324	0	-0.027501	-0.301053	-0.00570295	0.0395167	0.686223	0.131142	-0.140249	-0.0127687	-0.0940324	0	-0.027501	-0.301053	-0.00570295	1.3412	-0.467093	-0.102696
	-0.855	-0.0525587	-0.034181	-0.484484	-0.639422	-0.219645	-0.65909	-0.362735	0.670489	-0.0284373	0.618129	-0.466518	-0.034181	0.600594	1.38154	-0.219645	-0.65909	1.53568	-0.440494	-0.0284373	0.232653		-0.140249	-0.0127687	-0.0940324	0	-0.027501	-0.301053	-0.00570295	-0.431784	0.686223	0.131142	-0.140249	-0.0127687	-0.0940324	0	-0.027501	-0.301053	-0.00570295	-0.431784	-0.467093	0.122148
	-0.854	0.775361	-0.034181	-0.484484	-0.198957	0.246921	0.142579	0.236764	0.670489	-0.0284373	-0.162581	1.00534	-0.034181	-0.484484	-0.639422	1.64662	-0.65909	-0.362735	-0.440494	-0.0284373	1.01824		-0.140249	-0.0127687	-0.0940324	0	-0.027501	1.15385	-0.00570295	-0.431784	-0.467093	-0.0247501	-0.140249	-0.0127687	1.27947	0	-0.027501	-0.301053	-0.00570295	-0.431784	0.652302	-0.102696
	-0.853	-0.466518	-0.034181	-0.484484	0.241508	0.246921	0.543413	-0.362735	-0.440494	-0.0284373	0.422951	-0.466518	-0.034181	0.600594	1.38154	-0.219645	-0.65909	-0.362735	-0.440494	-0.0284373	-0.552936		-0.140249	-0.0127687	-0.0940324	0	-0.027501	0.426398	-0.00570295	0.0395167	-0.467093	-0.102696	-0.140249	-0.0127687	-0.0940324	0	-0.027501	-0.301053	-0.00570295	-0.431784	0.652302	-0.102696
	-0.852	-0.0525587	-0.034181	0.424635	0.241508	-0.219645	0.543413	-0.362735	0.114998	-0.0284373	0.422951	-0.466518	-0.034181	-0.484484	-0.639422	-0.219645	-0.65909	-0.362735	1.48389	-0.0284373	-0.552936		0.711733	-0.0127687	-0.0940324	0	-0.027501	-0.301053	-0.00570295	0.510817	-0.467093	-0.0247501	-0.140249	-0.0127687	-0.0940324	0	-0.027501	-0.301053	-0.00570295	-0.431784	-0.467093	-0.102696
	-0.851	0.361401	-0.034181	-0.484484	-0.198957	-0.219645	0.142579	0.236764	0.114998	-0.0284373	0.0325965	1.00534	2.50498	0.600594	-0.639422	-0.219645	1.32281	-0.362735	1.48389	-0.0284373	-0.552936		-0.140249	-0.0127687	-0.0940324	0	-0.027501	0.426398	-0.00570295	-0.431784	-0.467093	0.131142	-0.140249	-0.0127687	1.27947	0	-0.027501	-0.301053	-0.00570295	-0.431784	0.652302	0.122148
	-0.85	-0.466518	-0.034181	-0.484484	0.241508	-0.219645	-0.258255	-0.362735	-0.440494	-0.0284373	-0.162581	1.00534	-0.034181	0.600594	0.371057	-0.219645	-0.65909	-0.362735	-0.440494	-0.0284373	0.232653		-0.140249	-0.0127687	0.592721	0	-0.027501	0.426398	-0.00570295	0.0395167	-0.467093	-0.102696	-0.140249	-0.0127687	-0.0940324	0	-0.027501	-0.301053	-0.00570295	-0.431784	-0.467093	0.122148
	-0.849	0.775361	-0.034181	-0.484484	1.12244	-0.219645	-0.258255	-0.362735	0.670489	-0.0284373	-0.357758	-0.466518	2.50498	0.600594	0.371057	-0.219645	1.32281	-0.362735	1.48389	-0.0284373	-0.552936		-0.140249	-0.0127687	-0.0940324	0	-0.027501	-0.301053	-0.00570295	0.0395167	0.686223	-0.102696	-0.140249	-0.0127687	-0.0940324	0	-0.027501	-0.301053	-0.00570295	-0.431784	-0.467093	-0.102696
	-0.848	0.361401	-0.034181	1.33375	1.12244	0.246921	-0.65909	-0.362735	0.114998	-0.0284373	0.618129	-0.466518	2.50498	-0.484484	0.371057	-0.219645	1.32281	-0.362735	-0.440494	-0.0284373	0.232653		0.711733	-0.0127687	0.592721	0	-0.027501	-0.301053	-0.00570295	-0.431784	0.109565	-0.0247501	-0.140249	-0.0127687	-0.0940324	0	-0.027501	-0.301053	-0.00570295	-0.431784	-0.467093	-0.102696
	-0.847	-0.0525587	-0.034181	-0.484484	-0.198957	-0.219645	-0.65909	-0.362735	0.670489	-0.0284373	-0.357758	2.47719	-0.034181	0.600594	-0.639422	-0.219645	1.32281	-0.362735	-0.440494	-0.0284373	-0.552936		-0.140249	-0.0127687	0.592721	0	-0.027501	-0.301053	-0.00570295	0.0395167	0.109565	0.0531958	-0.140249	-0.0127687	-0.0940324	0	-0.027501	-0.301053	-0.00570295	-0.431784	-0.467093	-0.102696
	-0.846	-0.0525587	-0.034181	-0.484484	0.241508	-0.219645	0.543413	0.236764	-0.440494	-0.0284373	-0.162581	-0.466518	-0.034181	-0.484484	-0.639422	-0.219645	-0.65909	-0.362735	1.48389	-0.0284373	0.232653		-0.140249	-0.0127687	-0.0940324	0	-0.027501	-0.301053	-0.00570295	-0.431784	-0.467093	0.0531958	-0.140249	-0.0127687	-0.0940324	0	-0.027501	-0.301053	-0.00570295	-0.431784	0.652302	0.122148
	-0.845	-0.0525587	-0.034181	0.879195	0.241508	-0.219645	-0.258255	0.236764	-0.440494	-0.0284373	0.0325965	-0.466518	-0.034181	1.68567	-0.639422	-0.219645	-0.65909	-0.362735	-0.440494	-0.0284373	-0.552936		-0.140249	-0.0127687	-0.0940324	0	-0.027501	-0.301053	-0.00570295	0.510817	-0.467093	-0.102696	-0.140249	-0.0127687	-0.0940324	0	-0.027501	-0.301053	-0.00570295	-0.431784	0.652302	-0.102696
	-0.844	0.775361	-0.034181	0.424635	-0.198957	-0.219645	-0.258255	0.236764	-0.440494	-0.0284373	0.0325965	-0.466518	-0.034181	-0.484484	-0.639422	-0.219645	-0.65909	-0.362735	-0.440494	-0.0284373	-0.552936		-0.140249	-0.0127687	-0.0940324	0	-0.027501	-0.301053	-0.00570295	0.0395167	-0.467093	0.0531958	-0.140249	-0.0127687	-0.0940324	0	-0.027501	-0.301053	-0.00570295	1.3412	-0.467093	-0.102696
	-0.843	-0.466518	-0.034181	-0.0299242	0.681974	-0.219645	-0.65909	-0.362735	-0.440494	-0.0284373	0.0325965	-0.466518	-0.034181	-0.484484	0.371057	-0.219645	-0.65909	-0.362735	-0.440494	-0.0284373	-0.552936		-0.140249	-0.0127687	-0.0940324	0	-0.027501	-0.301053	-0.00570295	0.0395167	0.109565	0.0531958	2.03704	-0.0127687	-0.0940324	0	-0.027501	-0.301053	-0.00570295	-0.431784	-0.467093	-0.102696
	-0.842	0.775361	-0.034181	0.424635	-0.639422	-0.219645	0.944247	-0.362735	0.114998	-0.0284373	-0.162581	-0.466518	-0.034181	-0.484484	0.371057	-0.219645	-0.65909	-0.362735	1.48389	-0.0284373	-0.552936		-0.140249	-0.0127687	-0.0940324	0	-0.027501	-0.301053	-0.00570295	0.510817	0.109565	0.287033	-0.140249	-0.0127687	2.65298	0	-0.027501	-0.301053	-0.00570295	1.3412	1.7717	0.122148
	-0.841	-0.0525587	-0.034181	0.879195	-0.198957	-0.219645	0.543413	0.236764	0.670489	-0.0284373	0.618129	1.00534	-0.034181	-0.484484	-0.639422	-0.219645	1.32281	-0.362735	-0.440494	-0.0284373	-0.552936		-0.140249	-0.0127687	-0.0940324	0	-0.027501	-0.301053	-0.00570295	-0.431784	0.109565	-0.102696	-0.140249	-0.0127687	-0.0940324	0	-0.027501	-0.301053	-0.00570295	1.3412	-0.467093	-0.102696
	-0.84	0.361401	-0.034181	-0.484484	-0.639422	-0.219645	-0.65909	-0.362735	0.114998	-0.0284373	-0.162581	-0.466518	-0.034181	-0.484484	-0.639422	1.64662	-0.65909	-0.362735	1.48389	-0.0284373	1.01824		-0.140249	-0.0127687	-0.0940324	0	-0.027501	-0.301053	-0.00570295	-0.431784	-0.467093	-0.102696	-0.140249	-0.0127687	1.27947	0	-0.027501	-0.301053	-0.00570295	-0.431784	0.652302	-0.102696
	-0.839	-0.0525587	-0.034181	-0.484484	1.12244	-0.219645	-0.65909	0.236764	-0.440494	-0.0284373	-0.552936	1.00534	-0.034181	-0.484484	-0.639422	1.64662	-0.65909	-0.362735	-0.440494	-0.0284373	-0.552936		-0.140249	-0.0127687	0.592721	0	-0.027501	-0.301053	-0.00570295	0.510817	0.109565	-0.0247501	-0.140249	-0.0127687	-0.0940324	0	-0.027501	-0.301053	-0.00570295	-0.431784	0.652302	0.122148
	-0.838	-0.0525587	-0.034181	-0.0299242	-0.198957	0.246921	-0.258255	-0.362735	-0.440494	-0.0284373	0.0325965	1.00534	-0.034181	-0.484484	-0.639422	-0.219645	1.32281	-0.362735	1.48389	-0.0284373	0.232653		-0.140249	-0.0127687	-0.0940324	0	-0.027501	0.426398	-0.00570295	-0.431784	-0.467093	-0.0247501	-0.140249	-0.0127687	-0.0940324	0	-0.027501	3.24527	-0.00570295	-0.431784	-0.467093	0.122148
	-0.837	-0.466518	-0.034181	-0.0299242	0.241508	-0.219645	0.944247	-0.362735	0.114998	-0.0284373	-0.357758	-0.466518	-0.034181	0.600594	0.371057	-0.219645	-0.65909	-0.362735	-0.440494	-0.0284373	0.232653		-0.140249	-0.0127687	-0.0940324	0	-0.027501	-0.301053	-0.00570295	0.0395167	0.686223	-0.0247501	-0.140249	-0.0127687	-0.0940324	0	-0.027501	-0.301053	-0.00570295	-0.431784	-0.467093	0.122148
	-0.836	-0.466518	-0.034181	-0.0299242	0.241508	0.246921	0.543413	-0.362735	0.670489	-0.0284373	-0.162581	-0.466518	-0.034181	0.600594	0.371057	-0.219645	1.32281	-0.362735	-0.440494	-0.0284373	0.232653		-0.140249	-0.0127687	-0.0940324	0	-0.027501	-0.301053	-0.00570295	-0.431784	0.686223	0.0531958	-0.140249	-0.0127687	-0.0940324	0	-0.027501	-0.301053	-0.00570295	1.3412	-0.467093	-0.102696
	-0.835	-0.0525587	-0.034181	0.424635	-0.639422	-0.219645	-0.258255	-0.362735	0.670489	-0.0284373	-0.357758	-0.466518	-0.034181	1.68567	-0.639422	-0.219645	-0.65909	-0.362735	-0.440494	-0.0284373	-0.552936		-0.140249	-0.0127687	-0.0940324	0	-0.027501	0.426398	-0.00570295	0.0395167	-0.467093	0.209088	-0.140249	-0.0127687	-0.0940324	0	-0.027501	-0.301053	-0.00570295	-0.431784	-0.467093	-0.102696
	-0.834	-0.0525587	-0.034181	-0.0299242	-0.639422	-0.219645	0.142579	-0.362735	-0.440494	-0.0284373	-0.357758	-0.466518	-0.034181	2.77075	-0.639422	-0.219645	1.32281	-0.362735	-0.440494	-0.0284373	0.232653		0.711733	-0.0127687	-0.0940324	0	-0.027501	-0.301053	1.22994	-0.431784	-0.467093	0.131142	-0.140249	-0.0127687	-0.0940324	0	-0.027501	-0.301053	-0.00570295	-0.431784	0.652302	-0.102696
	-0.833	-0.0525587	-0.034181	-0.484484	-0.639422	-0.219645	-0.258255	0.236764	-0.440494	-0.0284373	-0.357758	-0.466518	-0.034181	-0.484484	-0.639422	-0.219645	1.32281	-0.362735	1.48389	-0.0284373	0.232653		-0.140249	-0.0127687	-0.0940324	0	-0.027501	-0.301053	-0.00570295	0.510817	0.109565	-0.102696	-0.140249	-0.0127687	-0.0940324	0	-0.027501	-0.301053	-0.00570295	1.3412	0.652302	0.122148
	-0.832	0.361401	-0.034181	-0.484484	-0.198957	-0.219645	0.142579	-0.362735	-0.440494	-0.0284373	0.422951	-0.466518	-0.034181	-0.484484	0.371057	-0.219645	-0.65909	-0.362735	1.48389	-0.0284373	-0.552936		-0.140249	0.625666	-0.0940324	0	-0.027501	0.426398	-0.00570295	0.0395167	-0.467093	0.0531958	-0.140249	-0.0127687	-0.0940324	0	-0.027501	-0.301053	-0.00570295	1.3412	-0.467093	-0.102696
	-0.831	-0.0525587	-0.034181	-0.484484	-0.198957	0.246921	0.142579	0.236764	0.114998	-0.0284373	-0.162581	1.00534	-0.034181	-0.484484	0.371057	-0.219645	1.32281	-0.362735	-0.440494	-0.0284373	1.01824		-0.140249	-0.0127687	0.592721	0	-0.027501	0.426398	-0.00570295	0.982118	0.686223	0.0531958	-0.140249	-0.0127687	-0.0940324	0	-0.027501	-0.301053	-0.00570295	3.11419	0.652302	-0.102696
	-0.83	-0.466518	-0.034181	0.879195	-0.639422	0.246921	0.142579	-0.362735	0.114998	-0.0284373	0.0325965	-0.466518	-0.034181	-0.484484	0.371057	-0.219645	1.32281	1.53568	-0.440494	-0.0284373	-0.552936		0.711733	-0.0127687	-0.0940324	0	-0.027501	-0.301053	-0.00570295	-0.431784	-0.467093	-0.102696	-0.140249	-0.0127687	-0.0940324	0	-0.027501	-0.301053	-0.00570295	1.3412	-0.467093	0.122148
	-0.829	-0.466518	-0.034181	0.424635	-0.198957	-0.219645	0.142579	0.836263	-0.440494	1.2687	0.618129	1.00534	-0.034181	-0.484484	3.40249	-0.219645	-0.65909	-0.362735	1.48389	-0.0284373	-0.552936		-0.140249	-0.0127687	-0.0940324	0	-0.027501	-0.301053	-0.00570295	0.0395167	0.686223	-0.0247501	-0.140249	-0.0127687	-0.0940324	0	-0.027501	-0.301053	-0.00570295	-0.431784	1.7717	-0.102696
	-0.828	1.18932	-0.034181	-0.484484	-0.198957	-0.219645	-0.258255	-0.362735	0.670489	-0.0284373	0.0325965	-0.466518	-0.034181	0.600594	-0.639422	-0.219645	-0.65909	-0.362735	-0.440494	-0.0284373	0.232653		-0.140249	-0.0127687	0.592721	0	-0.027501	0.426398	-0.00570295	-0.431784	0.109565	0.0531958	-0.140249	-0.0127687	-0.0940324	0	-0.027501	-0.301053	-0.00570295	-0.431784	0.652302	-0.102696
	-0.827	-0.466518	-0.034181	-0.484484	0.681974	0.713487	0.944247	-0.362735	0.114998	-0.0284373	-0.162581	-0.466518	-0.034181	-0.484484	-0.639422	-0.219645	1.32281	-0.362735	1.48389	-0.0284373	-0.552936		-0.140249	-0.0127687	-0.0940324	0	-0.027501	-0.301053	-0.00570295	0.0395167	-0.467093	-0.102696	-0.140249	-0.0127687	1.27947	0	-0.027501	-0.301053	-0.00570295	1.3412	-0.467093	-0.102696
	-0.826	0.361401	-0.034181	-0.0299242	-0.639422	0.246921	0.543413	0.236764	0.670489	-0.0284373	-0.162581	1.00534	-0.034181	-0.484484	0.371057	-0.219645	-0.65909	-0.362735	-0.440494	-0.0284373	0.232653		-0.140249	-0.0127687	1.27947	0	-0.027501	-0.301053	-0.00570295	-0.431784	-0.467093	-0.102696	-0.140249	-0.0127687	-0.0940324	0	-0.027501	-0.301053	-0.00570295	-0.431784	-0.467093	0.122148
	-0.825	-0.466518	-0.034181	-0.484484	0.241508	-0.219645	0.142579	-0.362735	-0.440494	-0.0284373	0.227774	-0.466518	-0.034181	-0.484484	-0.639422	-0.219645	1.32281	-0.362735	-0.440494	-0.0284373	-0.552936		-0.140249	-0.0127687	-0.0940324	0	-0.027501	0.426398	-0.00570295	-0.431784	-0.467093	-0.102696	-0.140249	-0.0127687	-0.0940324	0	1.02707	-0.301053	-0.00570295	-0.431784	-0.467093	-0.102696
	-0.824	-0.0525587	-0.034181	-0.484484	-0.198957	-0.219645	0.944247	0.236764	0.114998	-0.0284373	0.227774	-0.466518	-0.034181	1.68567	-0.639422	-0.219645	-0.65909	-0.362735	-0.440494	-0.0284373	0.232653		-0.140249	-0.0127687	-0.0940324	0	-0.027501	1.15385	-0.00570295	-0.431784	0.686223	-0.0247501	-0.140249	-0.0127687	-0.0940324	0	-0.027501	-0.301053	-0.00570295	-0.431784	0.652302	-0.102696
	-0.823	0.775361	-0.034181	-0.0299242	0.241508	0.246921	-0.65909	-0.362735	-0.440494	-0.0284373	-0.162581	-0.466518	-0.034181	-0.484484	0.371057	-0.219645	-0.65909	-0.362735	1.48389	-0.0284373	1.80383		-0.140249	-0.0127687	0.592721	0	-0.027501	-0.301053	-0.00570295	0.0395167	1.26288	-0.0247501	-0.140249	-0.0127687	-0.0940324	0	-0.027501	-0.301053	-0.00570295	3.11419	-0.467093	-0.102696
	-0.822	-0.466518	-0.034181	-0.0299242	0.681974	0.246921	0.543413	0.236764	0.114998	-0.0284373	-0.552936	1.00534	-0.034181	1.68567	-0.639422	-0.219645	-0.65909	-0.362735	-0.440494	-0.0284373	-0.552936		-0.140249	-0.0127687	-0.0940324	0	-0.027501	-0.301053	-0.00570295	-0.431784	0.109565	0.131142	-0.140249	-0.0127687	-0.0940324	0	-0.027501	-0.301053	-0.00570295	-0.431784	-0.467093	-0.102696
	-0.821	-0.0525587	-0.034181	-0.0299242	-0.639422	-0.219645	0.142579	0.236764	0.114998	-0.0284373	0.0325965	1.00534	-0.034181	-0.484484	0.371057	-0.219645	-0.65909	-0.362735	-0.440494	-0.0284373	-0.552936		-0.140249	0.625666	0.592721	0	-0.027501	0.426398	-0.00570295	0.0395167	-0.467093	-0.0247501	-0.140249	-0.0127687	1.27947	0	-0.027501	-0.301053	-0.00570295	-0.431784	0.652302	-0.102696
	-0.82	-0.0525587	-0.034181	-0.0299242	0.241508	-0.219645	-0.258255	0.236764	0.670489	-0.0284373	-0.162581	-0.466518	-0.034181	-0.484484	0.371057	-0.219645	-0.65909	-0.362735	-0.440494	-0.0284373	0.232653		-0.140249	-0.0127687	-0.0940324	0	-0.027501	0.426398	-0.00570295	-0.431784	-0.467093	-0.102696	-0.140249	-0.0127687	-0.0940324	0	-0.027501	-0.301053	-0.00570295	1.3412	-0.467093	0.122148
	-0.819	-0.466518	-0.034181	-0.0299242	-0.198957	0.246921	-0.258255	-0.362735	0.114998	-0.0284373	0.0325965	-0.466518	-0.034181	0.600594	-0.639422	-0.219645	-0.65909	-0.362735	-0.440494	-0.0284373	0.232653		-0.140249	-0.0127687	-0.0940324	0	-0.027501	0.426398	-0.00570295	0.510817	0.686223	0.0531958	-0.140249	-0.0127687	-0.0940324	0	-0.027501	-0.301053	-0.00570295	-0.431784	1.7717	-0.102696
	-0.818	1.60328	-0.034181	-0.0299242	-0.639422	-0.219645	0.142579	0.236764	-0.440494	-0.0284373	-0.357758	-0.466518	-0.034181	-0.484484	0.371057	-0.219645	1.32281	-0.362735	-0.440494	-0.0284373	0.232653		-0.140249	-0.0127687	-0.0940324	0	-0.027501	-0.301053	-0.00570295	0.510817	0.686223	-0.0247501	-0.140249	-0.0127687	-0.0940324	0	-0.027501	-0.301053	-0.00570295	-0.431784	-0.467093	-0.102696
	-0.817	-0.0525587	-0.034181	0.424635	0.241508	-0.219645	-0.258255	0.236764	0.670489	-0.0284373	0.0325965	-0.466518	-0.034181	1.68567	0.371057	-0.219645	-0.65909	-0.362735	-0.440494	-0.0284373	-0.552936		-0.140249	-0.0127687	-0.0940324	0	-0.027501	-0.301053	-0.00570295	0.0395167	-0.467093	-0.102696	-0.140249	-0.0127687	-0.0940324	0	-0.027501	-0.301053	-0.00570295	-0.431784	-0.467093	0.122148
	-0.816	-0.466518	-0.034181	0.879195	-0.639422	-0.219645	-0.65909	-0.362735	0.114998	-0.0284373	0.0325965	-0.466518	-0.034181	-0.484484	0.371057	-0.219645	-0.65909	1.53568	-0.440494	-0.0284373	1.01824		-0.140249	-0.0127687	-0.0940324	0	-0.027501	-0.301053	-0.00570295	0.0395167	-0.467093	0.0531958	-0.140249	-0.0127687	-0.0940324	0	-0.027501	-0.301053	-0.00570295	1.3412	-0.467093	0.122148
	-0.815	0.361401	-0.034181	-0.484484	0.681974	-0.219645	-0.258255	-0.362735	0.114998	-0.0284373	0.0325965	1.00534	-0.034181	-0.484484	-0.639422	1.64662	-0.65909	-0.362735	-0.440494	-0.0284373	-0.552936		-0.140249	-0.0127687	-0.0940324	0	-0.027501	-0.301053	-0.00570295	0.0395167	-0.467093	-0.102696	-0.140249	-0.0127687	-0.0940324	0	-0.027501	-0.301053	-0.00570295	-0.431784	0.652302	-0.102696
	-0.814	-0.0525587	-0.034181	-0.0299242	-0.198957	-0.219645	-0.258255	-0.362735	0.114998	-0.0284373	0.227774	-0.466518	-0.034181	0.600594	-0.639422	-0.219645	-0.65909	-0.362735	-0.440494	-0.0284373	-0.552936		-0.140249	-0.0127687	-0.0940324	0	-0.027501	0.426398	-0.00570295	-0.431784	0.109565	-0.102696	-0.140249	-0.0127687	-0.0940324	0	-0.027501	-0.301053	-0.00570295	-0.431784	-0.467093	-0.102696
	-0.813	0.361401	-0.034181	-0.484484	0.241508	-0.219645	-0.258255	-0.362735	0.670489	-0.0284373	-0.162581	2.47719	-0.034181	-0.484484	-0.639422	-0.219645	1.32281	1.53568	-0.440494	-0.0284373	-0.552936		-0.140249	-0.0127687	-0.0940324	0	-0.027501	-0.301053	-0.00570295	-0.431784	0.109565	0.0531958	-0.140249	-0.0127687	-0.0940324	0	-0.027501	-0.301053	-0.00570295	-0.431784	-0.467093	-0.102696
	-0.812	-0.0525587	-0.034181	-0.0299242	0.681974	-0.219645	0.543413	-0.362735	-0.440494	-0.0284373	-0.162581	-0.466518	-0.034181	-0.484484	0.371057	-0.219645	-0.65909	-0.362735	-0.440494	-0.0284373	0.232653		-0.140249	-0.0127687	-0.0940324	0	-0.027501	-0.301053	-0.00570295	0.510817	1.26288	-0.102696	-0.140249	-0.0127687	-0.0940324	0	-0.027501	6.79159	-0.00570295	-0.431784	-0.467093	-0.102696
	-0.811	0.361401	-0.034181	-0.0299242	0.241508	-0.219645	-0.258255	-0.362735	-0.440494	-0.0284373	0.422951	-0.466518	-0.034181	-0.484484	0.371057	-0.219645	-0.65909	1.53568	-0.440494	-0.0284373	0.232653		-0.140249	-0.0127687	-0.0940324	0	0.403238	-0.301053	-0.00570295	0.0395167	0.109565	-0.0247501	-0.140249	-0.0127687	-0.0940324	0	-0.027501	-0.301053	-0.00570295	-0.431784	-0.467093	-0.102696
	-0.81	1.18932	-0.034181	-0.0299242	0.241508	0.713487	-0.258255	0.836263	-0.440494	-0.0284373	-0.357758	-0.466518	-0.034181	1.68567	0.371057	-0.219645	1.32281	-0.362735	-0.440494	-0.0284373	0.232653		-0.140249	-0.0127687	-0.0940324	0	-0.027501	-0.301053	-0.00570295	1.45342	-0.467093	-0.0247501	-0.140249	-0.0127687	-0.0940324	0	-0.027501	-0.301053	-0.00570295	-0.431784	-0.467093	-0.102696
	-0.809	0.775361	-0.034181	0.424635	0.681974	-0.219645	0.142579	0.236764	0.114998	-0.0284373	0.227774	-0.466518	-0.034181	0.600594	0.371057	-0.219645	-0.65909	-0.362735	-0.440494	-0.0284373	0.232653		-0.140249	-0.0127687	-0.0940324	0	-0.027501	-0.301053	-0.00570295	0.0395167	-0.467093	0.0531958	-0.140249	-0.0127687	-0.0940324	0	-0.027501	-0.301053	-0.00570295	-0.431784	-0.467093	-0.102696
	-0.808	-0.0525587	-0.034181	0.879195	-0.198957	-0.219645	0.142579	0.836263	-0.440494	-0.0284373	-0.162581	1.00534	-0.034181	-0.484484	1.38154	-0.219645	-0.65909	-0.362735	-0.440494	-0.0284373	1.01824		-0.140249	-0.0127687	-0.0940324	0	-0.027501	-0.301053	-0.00570295	0.0395167	0.686223	-0.102696	-0.140249	-0.0127687	-0.0940324	0	-0.027501	-0.301053	-0.00570295	-0.431784	-0.467093	-0.102696
	-0.807	0.775361	-0.034181	0.424635	0.681974	1.18005	1.34508	-0.362735	1.22598	-0.0284373	0.422951	-0.466518	-0.034181	-0.484484	-0.639422	-0.219645	-0.65909	-0.362735	-0.440494	-0.0284373	0.232653		-0.140249	-0.0127687	-0.0940324	0	0.403238	-0.301053	-0.00570295	-0.431784	0.109565	0.131142	-0.140249	-0.0127687	-0.0940324	0	-0.027501	-0.301053	-0.00570295	-0.431784	-0.467093	-0.102696
	-0.806	1.18932	-0.034181	-0.484484	1.12244	0.246921	-0.65909	-0.362735	0.114998	-0.0284373	-0.552936	-0.466518	-0.034181	-0.484484	0.371057	-0.219645	1.32281	-0.362735	-0.440494	-0.0284373	0.232653		-0.140249	-0.0127687	-0.0940324	0	-0.027501	-0.301053	-0.00570295	-0.431784	0.109565	-0.102696	-0.140249	-0.0127687	-0.0940324	0	-0.027501	3.24527	-0.00570295	-0.431784	1.7717	0.122148
	-0.805	0.775361	-0.034181	0.424635	-0.198957	0.713487	-0.65909	-0.362735	0.114998	-0.0284373	-0.357758	1.00534	-0.034181	-0.484484	-0.639422	-0.219645	-0.65909	-0.362735	1.48389	-0.0284373	-0.552936		-0.140249	-0.0127687	-0.0940324	0	-0.027501	0.426398	-0.00570295	0.510817	1.26288	10.2641	-0.140249	-0.0127687	-0.0940324	0	-0.027501	-0.301053	-0.00570295	-0.431784	-0.467093	10.2401
	-0.804	0.361401	-0.034181	-0.484484	0.241508	0.246921	0.142579	0.236764	0.114998	-0.0284373	0.422951	-0.466518	-0.034181	-0.484484	0.371057	-0.219645	1.32281	1.53568	-0.440494	-0.0284373	-0.552936		-0.140249	-0.0127687	-0.0940324	0	-0.027501	-0.301053	-0.00570295	0.510817	0.109565	-0.102696	-0.140249	-0.0127687	-0.0940324	0	-0.027501	-0.301053	-0.00570295	-0.431784	0.652302	-0.102696
	-0.803	0.361401	-0.034181	0.879195	0.681974	0.246921	0.142579	-0.362735	-0.440494	-0.0284373	-0.357758	1.00534	-0.034181	-0.484484	0.371057	1.64662	-0.65909	-0.362735	-0.440494	-0.0284373	0.232653		-0.140249	-0.0127687	-0.0940324	0	-0.027501	-0.301053	-0.00570295	-0.431784	-0.467093	4.80789	-0.140249	-0.0127687	-0.0940324	0	-0.027501	-0.301053	-0.00570295	-0.431784	1.7717	5.29356
	-0.802	-0.466518	-0.034181	-0.0299242	1.12244	-0.219645	-0.258255	-0.362735	1.22598	-0.0284373	-0.162581	1.00534	-0.034181	-0.484484	-0.639422	3.51288	-0.65909	1.53568	-0.440494	-0.0284373	-0.552936		-0.140249	-0.0127687	-0.0940324	0	-0.027501	1.15385	-0.00570295	-0.431784	-0.467093	0.0531958	-0.140249	-0.0127687	1.27947	0	-0.027501	-0.301053	-0.00570295	-0.431784	0.652302	0.122148
	-0.801	-0.0525587	-0.034181	0.424635	1.12244	0.246921	0.543413	0.236764	-0.440494	-0.0284373	-0.357758	-0.466518	-0.034181	0.600594	-0.639422	-0.219645	1.32281	-0.362735	1.48389	-0.0284373	-0.552936		-0.140249	-0.0127687	-0.0940324	0	-0.027501	-0.301053	-0.00570295	0.0395167	0.109565	-0.102696	-0.140249	-0.0127687	-0.0940324	0	-0.027501	-0.301053	-0.00570295	-0.431784	-0.467093	-0.102696
	-0.8	1.18932	-0.034181	-0.0299242	0.681974	0.246921	0.142579	0.236764	-0.440494	-0.0284373	0.422951	-0.466518	-0.034181	-0.484484	1.38154	-0.219645	-0.65909	-0.362735	1.48389	-0.0284373	0.232653		-0.140249	-0.0127687	-0.0940324	0	-0.027501	-0.301053	-0.00570295	0.0395167	-0.467093	-0.102696	-0.140249	-0.0127687	-0.0940324	0	-0.027501	-0.301053	-0.00570295	1.3412	-0.467093	-0.102696
	-0.799	-0.0525587	-0.034181	1.33375	0.241508	-0.219645	-0.258255	0.836263	-0.440494	-0.0284373	-0.162581	2.47719	-0.034181	-0.484484	1.38154	-0.219645	-0.65909	-0.362735	-0.440494	-0.0284373	0.232653		0.711733	-0.0127687	-0.0940324	0	-0.027501	-0.301053	-0.00570295	0.510817	0.686223	-0.102696	-0.140249	-0.0127687	-0.0940324	0	-0.027501	-0.301053	-0.00570295	-0.431784	-0.467093	-0.102696
	-0.798	0.361401	-0.034181	-0.484484	-0.639422	0.713487	0.142579	0.236764	-0.440494	1.2687	-0.357758	-0.466518	-0.034181	-0.484484	-0.639422	-0.219645	1.32281	-0.362735	-0.440494	-0.0284373	-0.552936		-0.140249	-0.0127687	-0.0940324	0	-0.027501	0.426398	-0.00570295	0.0395167	-0.467093	-0.102696	-0.140249	-0.0127687	-0.0940324	0	-0.027501	-0.301053	-0.00570295	-0.431784	-0.467093	-0.102696
	-0.797	-0.0525587	-0.034181	-0.0299242	0.681974	-0.219645	-0.65909	0.236764	0.114998	-0.0284373	0.618129	-0.466518	-0.034181	-0.484484	0.371057	-0.219645	1.32281	-0.362735	-0.440494	-0.0284373	-0.552936		-0.140249	-0.0127687	-0.0940324	0	-0.027501	-0.301053	-0.00570295	0.0395167	-0.467093	-0.102696	-0.140249	-0.0127687	-0.0940324	0	-0.027501	-0.301053	-0.00570295	-0.431784	-0.467093	-0.102696
	-0.796	-0.0525587	0.812207	-0.0299242	-0.639422	-0.219645	0.543413	0.236764	-0.440494	-0.0284373	0.618129	-0.466518	-0.034181	0.600594	-0.639422	-0.219645	-0.65909	-0.362735	-0.440494	-0.0284373	1.01824		-0.140249	-0.0127687	-0.0940324	0	-0.027501	1.15385	-0.00570295	-0.431784	-0.467093	-0.102696	-0.140249	-0.0127687	1.27947	0	-0.027501	3.24527	-0.00570295	-0.431784	-0.467093	-0.102696
	-0.795	0.361401	-0.034181	0.424635	-0.198957	0.246921	-0.65909	0.236764	1.22598	-0.0284373	0.422951	-0.466518	-0.034181	0.600594	0.371057	-0.219645	-0.65909	-0.362735	1.48389	-0.0284373	0.232653		-0.140249	-0.0127687	-0.0940324	0	-0.027501	-0.301053	-0.00570295	-0.431784	-0.467093	-0.102696	2.03704	-0.0127687	-0.0940324	0	-0.027501	-0.301053	-0.00570295	-0.431784	0.652302	-0.102696
	-0.794	-0.0525587	0.812207	-0.484484	-0.198957	-0.219645	-0.258255	0.236764	0.670489	-0.0284373	0.0325965	-0.466518	-0.034181	0.600594	-0.639422	1.64662	-0.65909	-0.362735	-0.440494	-0.0284373	-0.552936		-0.140249	-0.0127687	-0.0940324	0	-0.027501	0.426398	-0.00570295	-0.431784	0.109565	-0.102696	-0.140249	-0.0127687	-0.0940324	0	-0.027501	-0.301053	-0.00570295	-0.431784	0.652302	-0.102696
	-0.793	0.361401	-0.034181	-0.484484	0.241508	-0.219645	0.944247	-0.362735	1.22598	-0.0284373	0.0325965	-0.466518	-0.034181	-0.484484	-0.639422	-0.219645	-0.65909	-0.362735	-0.440494	-0.0284373	-0.552936		-0.140249	-0.0127687	-0.0940324	0	-0.027501	-0.301053	-0.00570295	0.0395167	0.109565	-0.102696	-0.140249	-0.0127687	-0.0940324	0	-0.027501	-0.301053	-0.00570295	-0.431784	-0.467093	-0.102696
	-0.792	-0.0525587	-0.034181	-0.0299242	-0.198957	0.246921	-0.65909	-0.362735	0.114998	-0.0284373	-0.552936	1.00534	-0.034181	0.600594	-0.639422	-0.219645	-0.65909	-0.362735	-0.440494	-0.0284373	1.01824		-0.140249	-0.0127687	-0.0940324	0	-0.027501	-0.301053	-0.00570295	0.0395167	-0.467093	-0.102696	-0.140249	-0.0127687	-0.0940324	0	-0.027501	-0.301053	-0.00570295	-0.431784	-0.467093	-0.102696
	-0.791	-0.466518	-0.034181	-0.484484	0.681974	0.713487	0.543413	0.236764	-0.440494	-0.0284373	0.422951	-0.466518	-0.034181	-0.484484	-0.639422	1.64662	-0.65909	-0.362735	-0.440494	-0.0284373	1.01824		-0.140249	-0.0127687	-0.0940324	0	-0.027501	-0.301053	-0.00570295	-0.431784	-0.467093	-0.102696	-0.140249	-0.0127687	-0.0940324	0	-0.027501	-0.301053	-0.00570295	-0.431784	-0.467093	-0.102696
	-0.79	-0.466518	-0.034181	-0.484484	-0.198957	-0.219645	0.142579	0.236764	-0.440494	-0.0284373	0.422951	2.47719	-0.034181	-0.484484	-0.639422	-0.219645	-0.65909	-0.362735	-0.440494	-0.0284373	0.232653		-0.140249	-0.0127687	-0.0940324	0	-0.027501	-0.301053	-0.00570295	0.0395167	-0.467093	-0.102696	-0.140249	-0.0127687	-0.0940324	0	-0.027501	-0.301053	-0.00570295	-0.431784	0.652302	-0.102696
	-0.789	0.775361	-0.034181	-0.0299242	-0.198957	0.246921	0.142579	-0.362735	0.114998	-0.0284373	0.422951	1.00534	-0.034181	-0.484484	2.39202	-0.219645	3.30472	-0.362735	-0.440494	-0.0284373	0.232653		-0.140249	-0.0127687	-0.0940324	0	-0.027501	-0.301053	-0.00570295	-0.431784	0.109565	-0.102696	-0.140249	-0.0127687	-0.0940324	0	-0.027501	-0.301053	-0.00570295	-0.431784	-0.467093	-0.102696
	-0.788	-0.0525587	-0.034181	-0.484484	0.241508	-0.219645	-0.258255	-0.362735	0.114998	-0.0284373	0.227774	1.00534	-0.034181	-0.484484	-0.639422	-0.219645	-0.65909	-0.362735	-0.440494	-0.0284373	-0.552936		-0.140249	-0.0127687	-0.0940324	0	-0.027501	-0.301053	-0.00570295	0.510817	1.26288	-0.102696	-0.140249	-0.0127687	-0.0940324	0	-0.027501	-0.301053	-0.00570295	-0.431784	0.652302	-0.102696
	-0.787	-0.0525587	-0.034181	-0.484484	0.241508	0.246921	0.543413	-0.362735	-0.440494	-0.0284373	0.227774	-0.466518	-0.034181	-0.484484	-0.639422	-0.219645	-0.65909	-0.362735	-0.440494	-0.0284373	0.232653		-0.140249	-0.0127687	-0.0940324	0	-0.027501	-0.301053	-0.00570295	0.0395167	1.26288	-0.102696	-0.140249	-0.0127687	-0.0940324	0	-0.027501	3.24527	-0.00570295	3.11419	-0.467093	-0.102696
	-0.786	-0.466518	-0.034181	-0.0299242	1.12244	-0.219645	-0.65909	-0.362735	-0.440494	-0.0284373	0.422951	-0.466518	-0.034181	-0.484484	-0.639422	-0.219645	-0.65909	-0.362735	-0.440494	-0.0284373	0.232653		-0.140249	-0.0127687	-0.0940324	0	-0.027501	-0.301053	-0.00570295	-0.431784	0.109565	-0.102696	-0.140249	-0.0127687	-0.0940324	0	-0.027501	-0.301053	-0.00570295	-0.431784	-0.467093	-0.102696
	-0.785	-0.0525587	-0.034181	0.879195	0.241508	-0.219645	0.543413	-0.362735	-0.440494	-0.0284373	0.0325965	-0.466518	-0.034181	-0.484484	0.371057	-0.219645	-0.65909	-0.362735	-0.440494	-0.0284373	1.01824		-0.140249	-0.0127687	-0.0940324	0	-0.027501	0.426398	-0.00570295	0.0395167	-0.467093	-0.102696	-0.140249	-0.0127687	-0.0940324	0	-0.027501	-0.301053	-0.00570295	1.3412	-0.467093	-0.102696
	-0.784	-0.0525587	-0.034181	-0.0299242	-0.639422	0.246921	0.142579	-0.362735	1.22598	-0.0284373	0.0325965	-0.466518	-0.034181	0.600594	-0.639422	-0.219645	-0.65909	-0.362735	-0.440494	-0.0284373	-0.552936		-0.140249	-0.0127687	-0.0940324	0	-0.027501	-0.301053	-0.00570295	0.982118	0.109565	-0.102696	-0.140249	-0.0127687	-0.0940324	0	-0.027501	-0.301053	-0.00570295	-0.431784	0.652302	-0.102696
	-0.783	0.361401	-0.034181	-0.484484	-0.639422	0.246921	0.142579	-0.362735	-0.440494	-0.0284373	-0.162581	-0.466518	-0.034181	0.600594	-0.639422	-0.219645	1.32281	1.53568	3.40827	-0.0284373	-0.552936		-0.140249	-0.0127687	-0.0940324	0	0.403238	-0.301053	-0.00570295	0.0395167	0.109565	-0.102696	-0.140249	-0.0127687	-0.0940324	0	-0.027501	3.24527	-0.00570295	-0.431784	-0.467093	-0.102696
	-0.782	-0.0525587	-0.034181	-0.484484	-0.198957	0.246921	-0.65909	0.236764	0.114998	-0.0284373	-0.357758	1.00534	-0.034181	-0.484484	0.371057	-0.219645	-0.65909	-0.362735	-0.440494	-0.0284373	0.232653		-0.140249	-0.0127687	-0.0940324	0	-0.027501	1.15385	-0.00570295	0.0395167	0.109565	-0.102696	-0.140249	-0.0127687	-0.0940324	0	-0.027501	-0.301053	-0.00570295	-0.431784	-0.467093	-0.102696
	-0.781	-0.0525587	-0.034181	0.424635	-0.639422	-0.219645	0.944247	-0.362735	0.114998	-0.0284373	-0.162581	1.00534	-0.034181	1.68567	-0.639422	-0.219645	-0.65909	1.53568	-0.440494	-0.0284373	-0.552936		-0.140249	-0.0127687	-0.0940324	0	-0.027501	1.15385	-0.00570295	0.510817	-0.467093	-0.102696	-0.140249	-0.0127687	-0.0940324	0	-0.027501	-0.301053	-0.00570295	-0.431784	-0.467093	-0.102696
	-0.78	-0.0525587	-0.034181	-0.484484	1.12244	-0.219645	0.142579	-0.362735	0.670489	-0.0284373	0.422951	-0.466518	-0.034181	-0.484484	-0.639422	-0.219645	-0.65909	-0.362735	1.48389	-0.0284373	-0.552936		-0.140249	-0.0127687	-0.0940324	0	-0.027501	-0.301053	-0.00570295	0.0395167	0.686223	-0.0247501	-0.140249	-0.0127687	-0.0940324	0	-0.027501	-0.301053	-0.00570295	-0.431784	0.652302	-0.102696
	-0.779	-0.466518	-0.034181	-0.0299242	-0.639422	0.713487	-0.65909	-0.362735	-0.440494	-0.0284373	-0.552936	1.00534	-0.034181	-0.484484	1.38154	-0.219645	-0.65909	-0.362735	-0.440494	-0.0284373	-0.552936		1.56371	-0.0127687	-0.0940324	0	-0.027501	-0.301053	-0.00570295	-0.431784	-0.467093	-0.102696	-0.140249	-0.0127687	-0.0940324	0	-0.027501	-0.301053	-0.00570295	-0.431784	-0.467093	-0.102696
	-0.778	0.361401	-0.034181	-0.0299242	-0.198957	0.246921	0.142579	-0.362735	0.670489	-0.0284373	-0.162581	-0.466518	-0.034181	1.68567	-0.639422	-0.219645	1.32281	-0.362735	-0.440494	-0.0284373	0.232653		-0.140249	-0.0127687	-0.0940324	0	-0.027501	-0.301053	-0.00570295	0.0395167	0.109565	-0.0247501	-0.140249	-0.0127687	-0.0940324	0	-0.027501	-0.301053	-0.00570295	-0.431784	0.652302	-0.102696
	-0.777	0.361401	-0.034181	-0.484484	-0.639422	-0.219645	0.142579	-0.362735	0.114998	-0.0284373	-0.357758	-0.466518	-0.034181	0.600594	0.371057	1.64662	1.32281	-0.362735	1.48389	-0.0284373	1.01824		-0.140249	-0.0127687	-0.0940324	0	-0.027501	0.426398	-0.00570295	-0.431784	0.109565	-0.102696	-0.140249	-0.0127687	-0.0940324	0	-0.027501	6.79159	-0.00570295	-0.431784	-0.467093	-0.102696
	-0.776	-0.466518	-0.034181	0.424635	-0.198957	0.246921	-0.258255	0.236764	0.114998	-0.0284373	-0.357758	-0.466518	-0.034181	-0.484484	0.371057	-0.219645	-0.65909	-0.362735	-0.440494	-0.0284373	-0.552936		0.711733	-0.0127687	0.592721	0	-0.027501	-0.301053	-0.00570295	0.0395167	0.109565	-0.102696	-0.140249	-0.0127687	-0.0940324	0	-0.027501	-0.301053	-0.00570295	1.3412	-0.467093	0.122148
	-0.775	-0.466518	-0.034181	-0.0299242	-0.198957	-0.219645	0.142579	-0.362735	-0.440494	-0.0284373	-0.162581	1.00534	-0.034181	-0.484484	3.40249	1.64662	-0.65909	-0.362735	-0.440494	-0.0284373	-0.552936		-0.140249	-0.0127687	-0.0940324	0	-0.027501	0.426398	-0.00570295	0.510817	0.109565	-0.102696	-0.140249	-0.0127687	-0.0940324	0	-0.027501	-0.301053	-0.00570295	-0.431784	-0.467093	-0.102696
	-0.774	-0.0525587	-0.034181	1.33375	-0.198957	-0.219645	0.142579	0.236764	0.114998	-0.0284373	0.422951	-0.466518	-0.034181	-0.484484	0.371057	-0.219645	1.32281	-0.362735	-0.440494	-0.0284373	-0.552936		-0.140249	-0.0127687	-0.0940324	0	-0.027501	-0.301053	-0.00570295	-0.431784	0.109565	-0.102696	-0.140249	-0.0127687	-0.0940324	0	-0.027501	-0.301053	-0.00570295	-0.431784	-0.467093	0.122148
	-0.773	-0.466518	-0.034181	-0.484484	-0.198957	-0.219645	-0.258255	0.236764	-0.440494	-0.0284373	0.0325965	1.00534	-0.034181	-0.484484	-0.639422	-0.219645	1.32281	-0.362735	1.48389	-0.0284373	0.232653		-0.140249	-0.0127687	-0.0940324	0	-0.027501	-0.301053	-0.00570295	0.982118	0.109565	-0.102696	-0.140249	-0.0127687	-0.0940324	0	-0.027501	-0.301053	-0.00570295	-0.431784	-0.467093	-0.102696
	-0.772	-0.0525587	-0.034181	-0.0299242	-0.198957	-0.219645	0.142579	0.236764	-0.440494	-0.0284373	-0.162581	-0.466518	-0.034181	1.68567	-0.639422	-0.219645	-0.65909	1.53568	-0.440494	-0.0284373	0.232653		-0.140249	-0.0127687	-0.0940324	0	-0.027501	-0.301053	-0.00570295	-0.431784	0.109565	-0.102696	-0.140249	-0.0127687	-0.0940324	0	-0.027501	-0.301053	-0.00570295	1.3412	0.652302	-0.102696
	-0.771	-0.0525587	-0.034181	-0.0299242	-0.639422	-0.219645	-0.258255	0.236764	-0.440494	-0.0284373	-0.357758	-0.466518	-0.034181	1.68567	-0.639422	-0.219645	-0.65909	-0.362735	-0.440494	-0.0284373	1.01824		-0.140249	-0.0127687	0.592721	0	-0.027501	-0.301053	-0.00570295	0.510817	-0.467093	-0.102696	-0.140249	-0.0127687	-0.0940324	0	-0.027501	-0.301053	-0.00570295	1.3412	0.652302	0.122148
	-0.77	0.361401	-0.034181	-0.484484	-0.639422	-0.219645	0.543413	-0.362735	0.114998	-0.0284373	-0.162581	-0.466518	-0.034181	-0.484484	-0.639422	-0.219645	-0.65909	-0.362735	-0.440494	-0.0284373	0.232653		0.711733	-0.0127687	-0.0940324	0	-0.027501	-0.301053	-0.00570295	-0.431784	-0.467093	-0.102696	2.03704	-0.0127687	-0.0940324	0	-0.027501	-0.301053	-0.00570295	-0.431784	-0.467093	-0.102696
	-0.769	-0.466518	-0.034181	0.424635	-0.639422	0.246921	0.543413	0.236764	0.114998	-0.0284373	-0.357758	-0.466518	-0.034181	0.600594	-0.639422	-0.219645	-0.65909	3.43409	-0.440494	-0.0284373	-0.552936		-0.140249	-0.0127687	-0.0940324	0	-0.027501	-0.301053	-0.00570295	-0.431784	-0.467093	0.0531958	-0.140249	-0.0127687	-0.0940324	0	-0.027501	-0.301053	-0.00570295	-0.431784	-0.467093	-0.102696
	-0.768	-0.0525587	-0.034181	-0.0299242	-0.198957	-0.219645	0.543413	0.236764	0.670489	-0.0284373	0.0325965	-0.466518	-0.034181	-0.484484	-0.639422	-0.219645	-0.65909	1.53568	1.48389	-0.0284373	1.01824		-0.140249	-0.0127687	-0.0940324	0	-0.027501	-0.301053	-0.00570295	0.0395167	0.109565	-0.102696	-0.140249	-0.0127687	-0.0940324	0	-0.027501	-0.301053	-0.00570295	-0.431784	0.652302	-0.102696
	-0.767	-0.466518	-0.034181	-0.484484	-0.639422	-0.219645	-0.258255	0.236764	-0.440494	-0.0284373	-0.357758	-0.466518	-0.034181	0.600594	-0.639422	-0.219645	1.32281	3.43409	-0.440494	-0.0284373	-0.552936		-0.140249	-0.0127687	0.592721	0	-0.027501	-0.301053	-0.00570295	0.510817	0.109565	-0.102696	-0.140249	-0.0127687	-0.0940324	0	-0.027501	3.24527	-0.00570295	-0.431784	0.652302	0.346992
	-0.766	0.361401	-0.034181	-0.484484	-0.198957	-0.219645	-0.258255	0.236764	0.114998	-0.0284373	0.0325965	1.00534	-0.034181	0.600594	0.371057	1.64662	-0.65909	-0.362735	1.48389	-0.0284373	0.232653		-0.140249	-0.0127687	-0.0940324	0	-0.027501	0.426398	-0.00570295	-0.431784	0.109565	-0.102696	-0.140249	-0.0127687	-0.0940324	0	-0.027501	-0.301053	-0.00570295	1.3412	0.652302	0.122148
	-0.765	-0.0525587	-0.034181	-0.0299242	0.241508	0.246921	-0.258255	0.236764	0.114998	-0.0284373	0.813306	-0.466518	-0.034181	0.600594	-0.639422	-0.219645	-0.65909	-0.362735	-0.440494	-0.0284373	-0.552936		0.711733	-0.0127687	0.592721	0	-0.027501	1.15385	-0.00570295	0.510817	0.686223	-0.0247501	-0.140249	-0.0127687	2.65298	0	-0.027501	-0.301053	-0.00570295	-0.431784	-0.467093	0.122148
	-0.764	0.361401	-0.034181	-0.484484	-0.198957	0.246921	0.142579	0.236764	0.114998	-0.0284373	-0.162581	-0.466518	-0.034181	-0.484484	-0.639422	1.64662	-0.65909	1.53568	-0.440494	-0.0284373	-0.552936		0.711733	-0.0127687	-0.0940324	0	-0.027501	-0.301053	-0.00570295	0.982118	0.686223	-0.102696	-0.140249	-0.0127687	-0.0940324	0	-0.027501	-0.301053	-0.00570295	-0.431784	0.652302	0.122148
	-0.763	0.361401	-0.034181	0.424635	-0.198957	-0.219645	-0.258255	-0.362735	0.114998	-0.0284373	0.0325965	-0.466518	-0.034181	1.68567	0.371057	-0.219645	3.30472	-0.362735	-0.440494	-0.0284373	-0.552936		-0.140249	-0.0127687	0.592721	0	-0.027501	-0.301053	-0.00570295	-0.431784	0.109565	-0.0247501	-0.140249	-0.0127687	-0.0940324	0	-0.027501	-0.301053	-0.00570295	-0.431784	-0.467093	0.122148
	-0.762	-0.0525587	-0.034181	-0.0299242	-0.639422	-0.219645	0.543413	0.836263	0.114998	-0.0284373	0.227774	1.00534	-0.034181	-0.484484	-0.639422	-0.219645	-0.65909	-0.362735	-0.440494	-0.0284373	-0.552936		-0.140249	-0.0127687	0.592721	0	-0.027501	-0.301053	-0.00570295	0.0395167	0.686223	-0.102696	-0.140249	-0.0127687	-0.0940324	0	-0.027501	-0.301053	-0.00570295	-0.431784	0.652302	0.122148
	-0.761	-0.0525587	-0.034181	-0.484484	-0.198957	-0.219645	-0.65909	0.836263	0.114998	-0.0284373	-0.162581	1.00534	-0.034181	1.68567	-0.639422	-0.219645	-0.65909	1.53568	1.48389	-0.0284373	-0.552936		-0.140249	-0.0127687	-0.0940324	0	-0.027501	-0.301053	-0.00570295	-0.431784	0.109565	-0.102696	-0.140249	-0.0127687	-0.0940324	0	-0.027501	-0.301053	-0.00570295	-0.431784	-0.467093	-0.102696
	-0.76	-0.466518	-0.034181	-0.0299242	-0.639422	0.713487	0.543413	-0.362735	-0.440494	-0.0284373	0.0325965	-0.466518	-0.034181	-0.484484	-0.639422	-0.219645	-0.65909	-0.362735	-0.440494	-0.0284373	1.01824		-0.140249	-0.0127687	-0.0940324	0	-0.027501	1.8813	-0.00570295	0.510817	0.686223	-0.102696	-0.140249	-0.0127687	-0.0940324	0	1.02707	-0.301053	-0.00570295	-0.431784	-0.467093	-0.102696
	-0.759	0.361401	-0.034181	-0.0299242	-0.198957	-0.219645	-0.258255	0.236764	-0.440494	-0.0284373	0.422951	1.00534	-0.034181	0.600594	1.38154	-0.219645	-0.65909	-0.362735	-0.440494	-0.0284373	1.01824		-0.140249	-0.0127687	1.27947	0	-0.027501	-0.301053	-0.00570295	-0.431784	-0.467093	-0.102696	-0.140249	-0.0127687	1.27947	0	-0.027501	-0.301053	-0.00570295	-0.431784	-0.467093	0.122148
	-0.758	-0.0525587	-0.034181	-0.484484	0.241508	-0.219645	-0.258255	0.836263	1.22598	-0.0284373	0.422951	-0.466518	-0.034181	-0.484484	0.371057	-0.219645	-0.65909	-0.362735	-0.440494	-0.0284373	-0.552936		-0.140249	-0.0127687	-0.0940324	0	-0.027501	-0.301053	-0.00570295	0.982118	-0.467093	-0.102696	-0.140249	-0.0127687	-0.0940324	0	-0.027501	-0.301053	-0.00570295	-0.431784	-0.467093	-0.102696
	-0.757	0.361401	-0.034181	-0.0299242	-0.198957	-0.219645	-0.258255	0.236764	1.22598	-0.0284373	0.227774	-0.466518	-0.034181	-0.484484	1.38154	-0.219645	1.32281	-0.362735	-0.440494	-0.0284373	-0.552936		-0.140249	-0.0127687	-0.0940324	0	-0.027501	0.426398	-0.00570295	-0.431784	0.109565	-0.102696	-0.140249	-0.0127687	-0.0940324	0	-0.027501	-0.301053	-0.00570295	-0.431784	-0.467093	-0.102696
	-0.756	-0.0525587	-0.034181	0.879195	-0.198957	-0.219645	0.142579	0.236764	0.114998	-0.0284373	-0.162581	-0.466518	-0.034181	-0.484484	1.38154	-0.219645	1.32281	-0.362735	-0.440494	-0.0284373	0.232653		-0.140249	-0.0127687	-0.0940324	0	-0.027501	0.426398	-0.00570295	-0.431784	-0.467093	-0.0247501	2.03704	-0.0127687	-0.0940324	0	1.02707	-0.301053	-0.00570295	-0.431784	0.652302	-0.102696
	-0.755	-0.0525587	-0.034181	-0.484484	0.241508	-0.219645	0.543413	0.836263	0.114998	-0.0284373	-0.357758	-0.466518	-0.034181	-0.484484	0.371057	-0.219645	-0.65909	-0.362735	-0.440494	-0.0284373	-0.552936		-0.140249	-0.0127687	0.592721	0	-0.027501	-0.301053	-0.00570295	-0.431784	-0.467093	-0.102696	-0.140249	-0.0127687	-0.0940324	0	-0.027501	-0.301053	-0.00570295	-0.431784	2.89109	0.122148
	-0.754	0.361401	-0.034181	-0.484484	0.241508	-0.219645	-0.258255	0.236764	0.114998	1.2687	-0.552936	-0.466518	-0.034181	0.600594	1.38154	1.64662	-0.65909	1.53568	-0.440494	-0.0284373	1.01824		0.711733	-0.0127687	-0.0940324	0	-0.027501	-0.301053	-0.00570295	-0.431784	-0.467093	-0.102696	-0.140249	-0.0127687	-0.0940324	0	-0.027501	-0.301053	-0.00570295	-0.431784	-0.467093	-0.102696
	-0.753	0.775361	-0.034181	0.424635	-0.198957	-0.219645	0.142579	0.836263	-0.440494	-0.0284373	0.227774	-0.466518	-0.034181	0.600594	0.371057	-0.219645	-0.65909	-0.362735	-0.440494	-0.0284373	1.80383		0.711733	-0.0127687	-0.0940324	0	-0.027501	0.426398	-0.00570295	0.0395167	0.109565	-0.102696	-0.140249	-0.0127687	-0.0940324	0	-0.027501	-0.301053	-0.00570295	-0.431784	-0.467093	-0.102696
	-0.752	-0.0525587	-0.034181	-0.484484	0.241508	0.713487	-0.258255	0.236764	-0.440494	-0.0284373	-0.162581	-0.466518	-0.034181	-0.484484	-0.639422	-0.219645	-0.65909	1.53568	-0.440494	-0.0284373	-0.552936		-0.140249	-0.0127687	-0.0940324	0	-0.027501	-0.301053	-0.00570295	0.510817	-0.467093	-0.102696	-0.140249	-0.0127687	-0.0940324	0	-0.027501	-0.301053	-0.00570295	-0.431784	0.652302	-0.102696
	-0.751	0.361401	-0.034181	1.33375	-0.198957	-0.219645	0.543413	0.836263	0.114998	-0.0284373	0.422951	-0.466518	-0.034181	0.600594	2.39202	-0.219645	-0.65909	-0.362735	1.48389	-0.0284373	1.01824		-0.140249	-0.0127687	-0.0940324	0	-0.027501	-0.301053	-0.00570295	0.0395167	0.109565	-0.102696	-0.140249	-0.0127687	-0.0940324	0	-0.027501	-0.301053	-0.00570295	1.3412	-0.467093	0.122148
	-0.75	-0.466518	-0.034181	-0.0299242	-0.639422	-0.219645	0.142579	-0.362735	0.114998	-0.0284373	-0.162581	-0.466518	-0.034181	0.600594	-0.639422	-0.219645	-0.65909	-0.362735	1.48389	-0.0284373	0.232653		-0.140249	-0.0127687	-0.0940324	0	-0.027501	1.15385	-0.00570295	0.0395167	-0.467093	-0.102696	-0.140249	-0.0127687	-0.0940324	0	-0.027501	-0.301053	-0.00570295	1.3412	1.7717	-0.102696
	-0.749	-0.0525587	-0.034181	-0.0299242	0.681974	-0.219645	-0.65909	0.236764	0.114998	-0.0284373	-0.357758	-0.466518	-0.034181	-0.484484	-0.639422	-0.219645	-0.65909	-0.362735	1.48389	-0.0284373	-0.552936		-0.140249	-0.0127687	-0.0940324	0	-0.027501	1.15385	-0.00570295	-0.431784	0.109565	-0.102696	-0.140249	-0.0127687	-0.0940324	0	-0.027501	-0.301053	-0.00570295	-0.431784	-0.467093	-0.102696
	-0.748	0.775361	-0.034181	0.424635	-0.198957	-0.219645	-0.258255	0.236764	0.670489	1.2687	0.0325965	-0.466518	-0.034181	0.600594	1.38154	-0.219645	-0.65909	-0.362735	-0.440494	-0.0284373	-0.552936		-0.140249	-0.0127687	-0.0940324	0	-0.027501	0.426398	-0.00570295	-0.431784	0.686223	-0.0247501	-0.140249	-0.0127687	-0.0940324	0	-0.027501	-0.301053	-0.00570295	-0.431784	-0.467093	-0.102696
	-0.747	-0.0525587	-0.034181	-0.484484	0.681974	-0.219645	-0.258255	0.236764	0.114998	-0.0284373	-0.552936	2.47719	-0.034181	-0.484484	0.371057	-0.219645	-0.65909	-0.362735	-0.440494	-0.0284373	-0.552936		-0.140249	-0.0127687	-0.0940324	0	-0.027501	-0.301053	-0.00570295	0.0395167	-0.467093	-0.102696	-0.140249	-0.0127687	-0.0940324	0	-0.027501	-0.301053	-0.00570295	1.3412	-0.467093	-0.102696
	-0.746	-0.466518	-0.034181	-0.484484	-0.198957	-0.219645	-0.258255	-0.362735	-0.440494	-0.0284373	-0.162581	-0.466518	-0.034181	0.600594	0.371057	-0.219645	-0.65909	-0.362735	-0.440494	-0.0284373	-0.552936		-0.140249	-0.0127687	-0.0940324	0	0.403238	0.426398	-0.00570295	-0.431784	0.109565	-0.102696	-0.140249	-0.0127687	-0.0940324	0	-0.027501	-0.301053	-0.00570295	-0.431784	-0.467093	0.122148
	-0.745	1.18932	-0.034181	0.879195	-0.198957	-0.219645	0.142579	0.236764	0.114998	-0.0284373	-0.162581	-0.466518	-0.034181	1.68567	-0.639422	-0.219645	-0.65909	-0.362735	-0.440494	-0.0284373	-0.552936		-0.140249	-0.0127687	-0.0940324	0	-0.027501	-0.301053	-0.00570295	0.0395167	0.109565	-0.0247501	-0.140249	-0.0127687	-0.0940324	0	-0.027501	-0.301053	-0.00570295	-0.431784	-0.467093	-0.102696
	-0.744	-0.0525587	-0.034181	2.24287	-0.198957	-0.219645	-0.258255	-0.362735	-0.440494	-0.0284373	0.227774	-0.466518	-0.034181	-0.484484	-0.639422	-0.219645	1.32281	-0.362735	-0.440494	-0.0284373	0.232653		-0.140249	-0.0127687	-0.0940324	0	0.403238	-0.301053	-0.00570295	-0.431784	-0.467093	-0.102696	-0.140249	-0.0127687	-0.0940324	0	-0.027501	-0.301053	-0.00570295	1.3412	0.652302	-0.102696
	-0.743	0.775361	-0.034181	0.424635	-0.198957	0.246921	-0.65909	-0.362735	0.114998	1.2687	0.0325965	-0.466518	-0.034181	-0.484484	-0.639422	-0.219645	-0.65909	-0.362735	-0.440494	-0.0284373	1.01824		-0.140249	-0.0127687	-0.0940324	0	-0.027501	-0.301053	-0.00570295	0.0395167	-0.467093	0.131142	-0.140249	-0.0127687	-0.0940324	0	-0.027501	-0.301053	-0.00570295	-0.431784	-0.467093	-0.102696
	-0.742	0.775361	-0.034181	-0.484484	-0.639422	0.246921	-0.65909	0.236764	-0.440494	-0.0284373	0.618129	1.00534	-0.034181	-0.484484	1.38154	-0.219645	-0.65909	1.53568	-0.440494	-0.0284373	-0.552936		-0.140249	-0.0127687	-0.0940324	0	-0.027501	-0.301053	-0.00570295	-0.431784	-0.467093	-0.0247501	-0.140249	-0.0127687	-0.0940324	0	-0.027501	-0.301053	-0.00570295	-0.431784	-0.467093	-0.102696
	-0.741	0.775361	-0.034181	0.424635	-0.198957	0.246921	-0.258255	-0.362735	0.670489	-0.0284373	0.0325965	-0.466518	-0.034181	0.600594	-0.639422	-0.219645	3.30472	-0.362735	-0.440494	-0.0284373	-0.552936		-0.140249	-0.0127687	-0.0940324	0	-0.027501	-0.301053	-0.00570295	0.510817	-0.467093	-0.0247501	-0.140249	-0.0127687	-0.0940324	0	-0.027501	-0.301053	-0.00570295	3.11419	-0.467093	-0.102696
	-0.74	0.775361	-0.034181	0.424635	0.241508	-0.219645	0.142579	0.236764	-0.440494	-0.0284373	0.0325965	-0.466518	-0.034181	0.600594	1.38154	-0.219645	3.30472	-0.362735	-0.440494	-0.0284373	0.232653		-0.140249	-0.0127687	-0.0940324	0	-0.027501	-0.301053	-0.00570295	0.0395167	-0.467093	-0.0247501	2.03704	-0.0127687	-0.0940324	0	-0.027501	-0.301053	-0.00570295	-0.431784	0.652302	0.346992
	-0.739	-0.466518	-0.034181	-0.484484	0.681974	-0.219645	-0.258255	-0.362735	-0.440494	-0.0284373	0.227774	-0.466518	-0.034181	0.600594	0.371057	3.51288	1.32281	-0.362735	-0.440494	-0.0284373	0.232653		-0.140249	-0.0127687	-0.0940324	0	-0.027501	-0.301053	-0.00570295	0.510817	0.109565	0.0531958	-0.140249	-0.0127687	-0.0940324	0	-0.027501	-0.301053	-0.00570295	-0.431784	-0.467093	-0.102696
	-0.738	-0.0525587	-0.034181	-0.484484	0.241508	-0.219645	1.34508	-0.362735	-0.440494	-0.0284373	-0.162581	-0.466518	-0.034181	0.600594	0.371057	1.64662	-0.65909	-0.362735	-0.440494	-0.0284373	0.232653		-0.140249	-0.0127687	-0.0940324	0	-0.027501	-0.301053	-0.00570295	0.0395167	0.686223	0.0531958	-0.140249	-0.0127687	-0.0940324	0	-0.027501	-0.301053	-0.00570295	3.11419	-0.467093	0.122148
	-0.737	-0.466518	-0.034181	-0.0299242	-0.198957	-0.219645	0.142579	-0.362735	-0.440494	-0.0284373	0.0325965	1.00534	-0.034181	-0.484484	-0.639422	-0.219645	1.32281	-0.362735	-0.440494	-0.0284373	0.232653		-0.140249	-0.0127687	-0.0940324	0	-0.027501	-0.301053	-0.00570295	-0.431784	0.686223	0.0531958	-0.140249	-0.0127687	-0.0940324	0	-0.027501	-0.301053	-0.00570295	1.3412	-0.467093	-0.102696
	-0.736	0.361401	-0.034181	0.879195	0.681974	-0.219645	0.142579	0.236764	0.114998	-0.0284373	0.0325965	-0.466518	-0.034181	-0.484484	-0.639422	-0.219645	1.32281	1.53568	-0.440494	-0.0284373	-0.552936		0.711733	-0.0127687	-0.0940324	0	-0.027501	-0.301053	-0.00570295	-0.431784	-0.467093	-0.102696	-0.140249	-0.0127687	-0.0940324	0	-0.027501	-0.301053	-0.00570295	1.3412	-0.467093	-0.102696
	-0.735	-0.466518	-0.034181	-0.0299242	0.241508	0.246921	0.142579	-0.362735	0.114998	-0.0284373	-0.552936	-0.466518	-0.034181	-0.484484	-0.639422	-0.219645	-0.65909	-0.362735	-0.440494	-0.0284373	1.80383		-0.140249	-0.0127687	0.592721	0	-0.027501	-0.301053	-0.00570295	0.0395167	-0.467093	0.287033	-0.140249	-0.0127687	-0.0940324	0	-0.027501	-0.301053	-0.00570295	-0.431784	-0.467093	0.122148
	-0.734	-0.0525587	-0.034181	-0.484484	0.681974	0.246921	0.543413	0.236764	0.670489	-0.0284373	0.0325965	1.00534	-0.034181	-0.484484	-0.639422	-0.219645	-0.65909	-0.362735	-0.440494	-0.0284373	-0.552936		-0.140249	-0.0127687	-0.0940324	0	-0.027501	-0.301053	-0.00570295	-0.431784	0.109565	-0.0247501	-0.140249	-0.0127687	-0.0940324	0	-0.027501	-0.301053	-0.00570295	1.3412	-0.467093	0.122148
	-0.733	-0.466518	-0.034181	-0.0299242	0.241508	-0.219645	-0.258255	0.236764	-0.440494	-0.0284373	0.618129	1.00534	-0.034181	-0.484484	0.371057	-0.219645	1.32281	-0.362735	-0.440494	-0.0284373	-0.552936		-0.140249	-0.0127687	-0.0940324	0	-0.027501	0.426398	-0.00570295	0.0395167	1.83954	-0.0247501	2.03704	-0.0127687	-0.0940324	0	-0.027501	3.24527	-0.00570295	1.3412	0.652302	-0.102696
	-0.732	-0.466518	-0.034181	0.879195	-0.198957	0.246921	-0.258255	0.236764	0.114998	-0.0284373	-0.162581	1.00534	-0.034181	-0.484484	-0.639422	-0.219645	-0.65909	-0.362735	-0.440494	-0.0284373	-0.552936		0.711733	-0.0127687	0.592721	0	-0.027501	-0.301053	-0.00570295	-0.431784	-0.467093	0.209088	-0.140249	-0.0127687	-0.0940324	0	-0.027501	-0.301053	-0.00570295	1.3412	0.652302	-0.102696
	-0.731	0.361401	-0.034181	-0.0299242	-0.639422	-0.219645	0.142579	-0.362735	-0.440494	-0.0284373	0.422951	-0.466518	-0.034181	-0.484484	-0.639422	-0.219645	-0.65909	-0.362735	-0.440494	-0.0284373	-0.552936		-0.140249	-0.0127687	-0.0940324	0	-0.027501	-0.301053	-0.00570295	-0.431784	0.686223	0.0531958	-0.140249	-0.0127687	-0.0940324	0	-0.027501	3.24527	-0.00570295	-0.431784	1.7717	0.346992
	-0.73	0.361401	-0.034181	0.424635	0.681974	0.246921	0.543413	-0.362735	0.114998	-0.0284373	0.618129	1.00534	-0.034181	-0.484484	0.371057	-0.219645	-0.65909	-0.362735	1.48389	-0.0284373	-0.552936		-0.140249	-0.0127687	-0.0940324	0	-0.027501	-0.301053	-0.00570295	-0.431784	-0.467093	-0.0247501	-0.140249	-0.0127687	-0.0940324	0	-0.027501	-0.301053	-0.00570295	-0.431784	-0.467093	0.122148
	-0.729	-0.466518	-0.034181	-0.0299242	-0.198957	0.246921	-0.65909	-0.362735	-0.440494	-0.0284373	-0.357758	-0.466518	-0.034181	-0.484484	-0.639422	-0.219645	-0.65909	-0.362735	-0.440494	-0.0284373	0.232653		1.56371	-0.0127687	-0.0940324	0	0.403238	0.426398	-0.00570295	0.0395167	-0.467093	-0.0247501	-0.140249	-0.0127687	-0.0940324	0	-0.027501	-0.301053	-0.00570295	1.3412	-0.467093	-0.102696
	-0.728	-0.466518	-0.034181	-0.484484	0.681974	-0.219645	-0.258255	0.836263	0.114998	-0.0284373	-0.357758	1.00534	-0.034181	0.600594	-0.639422	-0.219645	1.32281	-0.362735	-0.440494	-0.0284373	1.01824		-0.140249	-0.0127687	-0.0940324	0	0.403238	-0.301053	-0.00570295	0.510817	0.109565	-0.0247501	-0.140249	-0.0127687	-0.0940324	0	-0.027501	-0.301053	-0.00570295	-0.431784	0.652302	-0.102696
	-0.727	1.18932	-0.034181	-0.0299242	1.5629	0.713487	-0.258255	0.836263	-0.440494	-0.0284373	0.0325965	-0.466518	-0.034181	0.600594	-0.639422	-0.219645	-0.65909	-0.362735	-0.440494	-0.0284373	-0.552936		0.711733	-0.0127687	-0.0940324	0	0.403238	-0.301053	-0.00570295	0.0395167	0.686223	0.209088	-0.140249	-0.0127687	-0.0940324	0	-0.027501	-0.301053	-0.00570295	-0.431784	-0.467093	-0.102696
	-0.726	-0.0525587	-0.034181	-0.0299242	0.241508	-0.219645	1.34508	-0.362735	-0.440494	-0.0284373	-0.162581	-0.466518	-0.034181	-0.484484	-0.639422	-0.219645	-0.65909	1.53568	1.48389	-0.0284373	-0.552936		-0.140249	-0.0127687	-0.0940324	0	-0.027501	-0.301053	-0.00570295	-0.431784	-0.467093	-0.102696	-0.140249	-0.0127687	-0.0940324	0	-0.027501	-0.301053	-0.00570295	-0.431784	0.652302	-0.102696
	-0.725	-0.466518	-0.034181	-0.484484	-0.639422	-0.219645	-0.258255	-0.362735	0.670489	-0.0284373	0.227774	-0.466518	-0.034181	-0.484484	0.371057	-0.219645	-0.65909	-0.362735	-0.440494	-0.0284373	0.232653		-0.140249	-0.0127687	-0.0940324	0	-0.027501	-0.301053	-0.00570295	0.0395167	-0.467093	0.0531958	-0.140249	-0.0127687	-0.0940324	0	-0.027501	-0.301053	-0.00570295	-0.431784	0.652302	-0.102696
	-0.724	-0.0525587	-0.034181	-0.484484	0.241508	-0.219645	0.142579	-0.362735	-0.440494	-0.0284373	0.0325965	-0.466518	-0.034181	-0.484484	-0.639422	-0.219645	-0.65909	1.53568	-0.440494	-0.0284373	0.232653		-0.140249	-0.0127687	-0.0940324	0	-0.027501	0.426398	-0.00570295	0.510817	0.109565	0.131142	-0.140249	-0.0127687	-0.0940324	0	1.02707	-0.301053	-0.00570295	-0.431784	-0.467093	-0.102696
	-0.723	-0.466518	-0.034181	-0.484484	-0.198957	-0.219645	-0.65909	0.236764	0.670489	-0.0284373	0.0325965	1.00534	-0.034181	0.600594	0.371057	-0.219645	-0.65909	-0.362735	-0.440494	-0.0284373	-0.552936		-0.140249	-0.0127687	-0.0940324	0	0.403238	0.426398	-0.00570295	0.0395167	0.686223	0.0531958	-0.140249	-0.0127687	-0.0940324	0	-0.027501	3.24527	-0.00570295	-0.431784	0.652302	0.571836
	-0.722	-0.466518	-0.034181	0.424635	-0.198957	0.246921	-0.65909	-0.362735	-0.440494	-0.0284373	0.227774	-0.466518	-0.034181	-0.484484	-0.639422	-0.219645	-0.65909	1.53568	3.40827	-0.0284373	-0.552936		-0.140249	-0.0127687	-0.0940324	0	-0.027501	-0.301053	-0.00570295	0.0395167	0.686223	-0.102696	-0.140249	-0.0127687	-0.0940324	0	-0.027501	-0.301053	-0.00570295	-0.431784	-0.467093	-0.102696
	-0.721	-0.466518	-0.034181	-0.484484	-0.198957	-0.219645	0.543413	-0.362735	0.670489	-0.0284373	0.422951	-0.466518	-0.034181	-0.484484	-0.639422	-0.219645	1.32281	1.53568	-0.440494	-0.0284373	1.01824		-0.140249	-0.0127687	-0.0940324	0	-0.027501	-0.301053	-0.00570295	-0.431784	-0.467093	-0.0247501	2.03704	-0.0127687	-0.0940324	0	-0.027501	-0.301053	-0.00570295	-0.431784	-0.467093	0.122148
	-0.72	-0.466518	-0.034181	-0.484484	-0.198957	-0.219645	0.142579	0.836263	0.670489	-0.0284373	-0.162581	1.00534	-0.034181	0.600594	-0.639422	-0.219645	1.32281	-0.362735	3.40827	-0.0284373	0.232653		-0.140249	-0.0127687	-0.0940324	0	-0.027501	-0.301053	-0.00570295	0.0395167	0.109565	-0.0247501	-0.140249	-0.0127687	-0.0940324	0	-0.027501	-0.301053	-0.00570295	-0.431784	-0.467093	-0.102696
	-0.719	-0.0525587	-0.034181	0.424635	-0.198957	-0.219645	-0.65909	0.236764	0.114998	-0.0284373	-0.357758	1.00534	-0.034181	-0.484484	0.371057	-0.219645	-0.65909	-0.362735	1.48389	-0.0284373	0.232653		-0.140249	-0.0127687	-0.0940324	0	-0.027501	-0.301053	-0.00570295	0.510817	0.109565	-0.102696	2.03704	-0.0127687	-0.0940324	0	-0.027501	-0.301053	-0.00570295	-0.431784	-0.467093	-0.102696
	-0.718	0.775361	-0.034181	0.424635	-0.198957	-0.219645	-0.258255	0.236764	0.114998	-0.0284373	-0.357758	-0.466518	-0.034181	-0.484484	1.38154	-0.219645	-0.65909	-0.362735	-0.440494	-0.0284373	-0.552936		-0.140249	-0.0127687	-0.0940324	0	-0.027501	-0.301053	-0.00570295	0.0395167	0.686223	-0.0247501	-0.140249	-0.0127687	-0.0940324	0	-0.027501	-0.301053	-0.00570295	-0.431784	-0.467093	-0.102696
	-0.717	-0.466518	-0.034181	-0.0299242	0.241508	-0.219645	-0.258255	-0.362735	-0.440494	-0.0284373	-0.162581	-0.466518	-0.034181	-0.484484	0.371057	-0.219645	-0.65909	-0.362735	-0.440494	-0.0284373	1.01824		-0.140249	-0.0127687	-0.0940324	0	-0.027501	-0.301053	-0.00570295	0.0395167	-0.467093	0.131142	-0.140249	-0.0127687	-0.0940324	0	-0.027501	3.24527	-0.00570295	-0.431784	-0.467093	0.122148
	-0.716	0.361401	-0.034181	-0.484484	-0.198957	-0.219645	0.142579	0.236764	0.670489	-0.0284373	0.0325965	-0.466518	-0.034181	0.600594	0.371057	-0.219645	1.32281	-0.362735	-0.440494	-0.0284373	-0.552936		-0.140249	-0.0127687	-0.0940324	0	-0.027501	1.15385	-0.00570295	0.0395167	-0.467093	0.0531958	2.03704	-0.0127687	-0.0940324	0	-0.027501	-0.301053	-0.00570295	-0.431784	-0.467093	-0.102696
	-0.715	-0.466518	-0.034181	0.424635	-0.198957	-0.219645	0.543413	0.836263	-0.440494	-0.0284373	0.422951	1.00534	-0.034181	-0.484484	-0.639422	-0.219645	-0.65909	-0.362735	1.48389	-0.0284373	-0.552936		-0.140249	-0.0127687	-0.0940324	0	-0.027501	0.426398	-0.00570295	-0.431784	-0.467093	0.131142	-0.140249	-0.0127687	-0.0940324	0	-0.027501	-0.301053	-0.00570295	-0.431784	-0.467093	-0.102696
	-0.714	-0.466518	-0.034181	-0.484484	-0.198957	-0.219645	-0.65909	-0.362735	0.114998	-0.0284373	-0.162581	1.00534	-0.034181	-0.484484	0.371057	-0.219645	3.30472	-0.362735	-0.440494	-0.0284373	1.01824		-0.140249	-0.0127687	0.592721	0	0.833977	1.15385	-0.00570295	0.0395167	0.109565	0.0531958	2.03704	-0.0127687	-0.0940324	0	-0.027501	-0.301053	-0.00570295	-0.431784	1.7717	-0.102696
	-0.713	-0.466518	-0.034181	-0.484484	1.12244	-0.219645	0.142579	0.236764	-0.440494	-0.0284373	-0.357758	1.00534	-0.034181	-0.484484	0.371057	-0.219645	-0.65909	-0.362735	-0.440494	-0.0284373	0.232653		-0.140249	-0.0127687	-0.0940324	0	-0.027501	0.426398	-0.00570295	1.92472	-0.467093	0.0531958	2.03704	-0.0127687	-0.0940324	0	-0.027501	-0.301053	-0.00570295	-0.431784	-0.467093	-0.102696
	-0.712	-0.466518	-0.034181	-0.484484	0.241508	-0.219645	-0.258255	0.836263	0.114998	1.2687	-0.357758	1.00534	-0.034181	-0.484484	-0.639422	1.64662	-0.65909	-0.362735	-0.440494	-0.0284373	0.232653		0.711733	-0.0127687	-0.0940324	0	-0.027501	-0.301053	-0.00570295	0.0395167	0.109565	-0.102696	-0.140249	-0.0127687	-0.0940324	0	-0.027501	3.24527	-0.00570295	-0.431784	-0.467093	0.122148
	-0.711	0.361401	-0.034181	-0.0299242	0.241508	-0.219645	-0.258255	-0.362735	-0.440494	-0.0284373	-0.162581	-0.466518	-0.034181	-0.484484	0.371057	-0.219645	1.32281	-0.362735	1.48389	-0.0284373	0.232653		1.56371	-0.0127687	-0.0940324	0	-0.027501	-0.301053	-0.00570295	-0.431784	0.686223	-0.102696	-0.140249	-0.0127687	-0.0940324	0	-0.027501	-0.301053	-0.00570295	-0.431784	-0.467093	-0.102696
	-0.71	-0.466518	-0.034181	-0.0299242	-0.198957	-0.219645	0.543413	0.236764	1.22598	-0.0284373	-0.357758	-0.466518	-0.034181	-0.484484	-0.639422	-0.219645	-0.65909	-0.362735	-0.440494	-0.0284373	1.01824		-0.140249	-0.0127687	-0.0940324	0	-0.027501	0.426398	-0.00570295	0.510817	-0.467093	-0.0247501	2.03704	-0.0127687	-0.0940324	0	-0.027501	-0.301053	-0.00570295	-0.431784	0.652302	-0.102696
	-0.709	0.361401	-0.034181	-0.0299242	-0.639422	-0.219645	0.543413	0.236764	-0.440494	-0.0284373	0.0325965	-0.466518	-0.034181	1.68567	-0.639422	-0.219645	1.32281	-0.362735	-0.440494	-0.0284373	-0.552936		0.711733	-0.0127687	-0.0940324	0	-0.027501	0.426398	-0.00570295	-0.431784	0.686223	-0.0247501	-0.140249	-0.0127687	-0.0940324	0	1.02707	-0.301053	-0.00570295	1.3412	-0.467093	-0.102696
	-0.708	1.18932	-0.034181	0.424635	-0.198957	-0.219645	1.34508	-0.362735	0.670489	-0.0284373	-0.162581	-0.466518	-0.034181	0.600594	1.38154	-0.219645	-0.65909	-0.362735	-0.440494	-0.0284373	-0.552936		0.711733	-0.0127687	-0.0940324	0	-0.027501	-0.301053	-0.00570295	0.0395167	-0.467093	-0.0247501	2.03704	-0.0127687	-0.0940324	0	-0.027501	-0.301053	-0.00570295	-0.431784	0.652302	0.122148
	-0.707	-0.466518	-0.034181	-0.0299242	-0.198957	0.246921	-0.65909	-0.362735	0.114998	-0.0284373	-0.357758	1.00534	-0.034181	0.600594	-0.639422	-0.219645	3.30472	-0.362735	1.48389	-0.0284373	0.232653		-0.140249	-0.0127687	-0.0940324	0	-0.027501	-0.301053	-0.00570295	0.510817	-0.467093	0.0531958	2.03704	-0.0127687	-0.0940324	0	-0.027501	3.24527	-0.00570295	-0.431784	-0.467093	-0.102696
	-0.706	-0.0525587	-0.034181	-0.484484	-0.639422	-0.219645	-0.258255	-0.362735	0.670489	-0.0284373	0.0325965	-0.466518	-0.034181	-0.484484	-0.639422	-0.219645	-0.65909	-0.362735	-0.440494	-0.0284373	-0.552936		-0.140249	-0.0127687	-0.0940324	0	-0.027501	0.426398	-0.00570295	-0.431784	0.109565	-0.102696	-0.140249	-0.0127687	-0.0940324	0	-0.027501	-0.301053	-0.00570295	-0.431784	-0.467093	-0.102696
	-0.705	-0.466518	-0.034181	-0.0299242	-0.639422	-0.219645	-0.258255	0.236764	0.114998	-0.0284373	0.618129	1.00534	-0.034181	-0.484484	-0.639422	-0.219645	1.32281	-0.362735	-0.440494	-0.0284373	0.232653		-0.140249	-0.0127687	-0.0940324	0	-0.027501	0.426398	-0.00570295	-0.431784	1.26288	-0.102696	-0.140249	-0.0127687	-0.0940324	0	-0.027501	-0.301053	-0.00570295	-0.431784	0.652302	-0.102696
	-0.704	0.361401	-0.034181	-0.484484	0.241508	-0.219645	-0.258255	-0.362735	0.114998	-0.0284373	0.227774	-0.466518	-0.034181	0.600594	0.371057	1.64662	-0.65909	-0.362735	-0.440494	-0.0284373	-0.552936		-0.140249	-0.0127687	-0.0940324	0	-0.027501	-0.301053	-0.00570295	-0.431784	-0.467093	0.0531958	2.03704	-0.0127687	1.27947	0	-0.027501	-0.301053	-0.00570295	-0.431784	-0.467093	-0.102696
	-0.703	-0.0525587	-0.034181	-0.484484	0.241508	0.246921	0.944247	0.236764	0.114998	-0.0284373	-0.552936	-0.466518	-0.034181	-0.484484	1.38154	-0.219645	-0.65909	-0.362735	-0.440494	-0.0284373	-0.552936		-0.140249	-0.0127687	-0.0940324	0	-0.027501	-0.301053	-0.00570295	0.0395167	-0.467093	-0.102696	-0.140249	-0.0127687	-0.0940324	0	-0.027501	-0.301053	-0.00570295	-0.431784	-0.467093	-0.102696
	-0.702	0.775361	-0.034181	-0.0299242	1.12244	-0.219645	0.543413	-0.362735	0.114998	-0.0284373	0.0325965	1.00534	-0.034181	-0.484484	0.371057	-0.219645	-0.65909	-0.362735	-0.440494	-0.0284373	-0.552936		-0.140249	-0.0127687	-0.0940324	0	-0.027501	-0.301053	-0.00570295	-0.431784	0.109565	0.0531958	2.03704	-0.0127687	-0.0940324	0	-0.027501	-0.301053	-0.00570295	-0.431784	0.652302	-0.102696
	-0.701	-0.466518	-0.034181	-0.484484	-0.639422	0.246921	0.142579	0.836263	0.114998	-0.0284373	0.227774	-0.466518	-0.034181	-0.484484	0.371057	-0.219645	-0.65909	-0.362735	-0.440494	-0.0284373	-0.552936		-0.140249	-0.0127687	-0.0940324	0	-0.027501	-0.301053	-0.00570295	-0.431784	0.109565	0.0531958	-0.140249	-0.0127687	1.27947	0	-0.027501	-0.301053	-0.00570295	-0.431784	0.652302	-0.102696
	-0.7	0.361401	-0.034181	-0.0299242	-0.198957	-0.219645	0.543413	-0.362735	-0.440494	-0.0284373	0.227774	-0.466518	-0.034181	2.77075	-0.639422	-0.219645	-0.65909	-0.362735	-0.440494	-0.0284373	1.01824		-0.140249	-0.0127687	0.592721	0	-0.027501	-0.301053	-0.00570295	0.510817	-0.467093	-0.0247501	-0.140249	-0.0127687	-0.0940324	0	-0.027501	-0.301053	-0.00570295	-0.431784	-0.467093	-0.102696
	-0.699	1.18932	-0.034181	-0.0299242	-0.198957	-0.219645	0.142579	-0.362735	-0.440494	-0.0284373	0.618129	-0.466518	-0.034181	0.600594	0.371057	1.64662	1.32281	-0.362735	1.48389	-0.0284373	1.01824		-0.140249	-0.0127687	-0.0940324	0	-0.027501	-0.301053	-0.00570295	0.510817	-0.467093	-0.102696	-0.140249	-0.0127687	-0.0940324	0	-0.027501	-0.301053	-0.00570295	-0.431784	0.652302	-0.102696
	-0.698	-0.466518	-0.034181	-0.0299242	-0.639422	-0.219645	-0.258255	-0.362735	-0.440494	-0.0284373	-0.162581	1.00534	-0.034181	-0.484484	-0.639422	-0.219645	-0.65909	-0.362735	-0.440494	-0.0284373	0.232653		-0.140249	-0.0127687	-0.0940324	0	-0.027501	-0.301053	-0.00570295	0.510817	0.686223	-0.0247501	-0.140249	-0.0127687	-0.0940324	0	-0.027501	-0.301053	-0.00570295	-0.431784	-0.467093	-0.102696
	-0.697	-0.466518	-0.034181	-0.484484	-0.639422	0.246921	-0.65909	-0.362735	0.114998	-0.0284373	0.227774	-0.466518	-0.034181	-0.484484	1.38154	-0.219645	-0.65909	-0.362735	-0.440494	-0.0284373	0.232653		-0.140249	-0.0127687	0.592721	0	-0.027501	-0.301053	-0.00570295	0.510817	0.109565	-0.102696	-0.140249	-0.0127687	1.27947	0	-0.027501	3.24527	-0.00570295	-0.431784	-0.467093	-0.102696
	-0.696	0.361401	-0.034181	-0.0299242	0.241508	0.246921	0.944247	-0.362735	0.114998	-0.0284373	0.422951	-0.466518	-0.034181	0.600594	1.38154	-0.219645	-0.65909	-0.362735	-0.440494	-0.0284373	-0.552936		-0.140249	-0.0127687	-0.0940324	0	0.833977	0.426398	-0.00570295	0.982118	0.109565	-0.0247501	-0.140249	-0.0127687	-0.0940324	0	-0.027501	-0.301053	-0.00570295	3.11419	-0.467093	0.122148
	-0.695	-0.0525587	-0.034181	-0.0299242	-0.198957	-0.219645	-0.258255	-0.362735	0.114998	-0.0284373	-0.162581	1.00534	-0.034181	-0.484484	0.371057	-0.219645	1.32281	-0.362735	-0.440494	-0.0284373	0.232653		-0.140249	-0.0127687	-0.0940324	0	-0.027501	-0.301053	-0.00570295	0.0395167	-0.467093	0.0531958	-0.140249	-0.0127687	-0.0940324	0	-0.027501	-0.301053	-0.00570295	-0.431784	0.652302	0.122148
	-0.694	0.775361	-0.034181	-0.0299242	-0.639422	-0.219645	-0.65909	0.236764	0.670489	-0.0284373	0.227774	1.00534	-0.034181	0.600594	0.371057	-0.219645	-0.65909	-0.362735	-0.440494	-0.0284373	-0.552936		-0.140249	-0.0127687	-0.0940324	0	-0.027501	0.426398	-0.00570295	-0.431784	-0.467093	-0.0247501	-0.140249	-0.0127687	-0.0940324	0	-0.027501	-0.301053	-0.00570295	1.3412	-0.467093	0.122148
	-0.693	-0.0525587	-0.034181	-0.0299242	-0.198957	-0.219645	-0.258255	-0.362735	0.114998	-0.0284373	-0.162581	-0.466518	-0.034181	-0.484484	-0.639422	-0.219645	-0.65909	-0.362735	-0.440494	-0.0284373	0.232653		-0.140249	-0.0127687	-0.0940324	0	-0.027501	-0.301053	-0.00570295	0.510817	0.686223	-0.102696	-0.140249	-0.0127687	-0.0940324	0	-0.027501	-0.301053	-0.00570295	-0.431784	-0.467093	-0.102696
	-0.692	-0.0525587	-0.034181	-0.484484	0.241508	0.246921	-0.258255	-0.362735	-0.440494	-0.0284373	0.227774	1.00534	-0.034181	-0.484484	-0.639422	1.64662	-0.65909	-0.362735	-0.440494	-0.0284373	1.01824		-0.140249	-0.0127687	-0.0940324	0	-0.027501	0.426398	-0.00570295	0.0395167	-0.467093	-0.0247501	-0.140249	-0.0127687	-0.0940324	0	-0.027501	-0.301053	-0.00570295	-0.431784	-0.467093	0.122148
	-0.691	-0.0525587	-0.034181	-0.484484	-0.198957	0.246921	-0.65909	0.236764	0.114998	-0.0284373	-0.357758	-0.466518	-0.034181	2.77075	0.371057	-0.219645	1.32281	1.53568	-0.440494	-0.0284373	-0.552936		-0.140249	-0.0127687	-0.0940324	0	-0.027501	-0.301053	-0.00570295	-0.431784	0.109565	-0.0247501	-0.140249	-0.0127687	-0.0940324	0	-0.027501	-0.301053	-0.00570295	-0.431784	0.652302	-0.102696
	-0.69	-0.0525587	-0.034181	-0.484484	0.241508	0.713487	0.142579	0.236764	-0.440494	-0.0284373	-0.162581	1.00534	-0.034181	1.68567	-0.639422	-0.219645	-0.65909	-0.362735	-0.440494	-0.0284373	0.232653		-0.140249	-0.0127687	-0.0940324	0	-0.027501	-0.301053	-0.00570295	0.0395167	0.686223	0.0531958	-0.140249	-0.0127687	-0.0940324	0	-0.027501	-0.301053	-0.00570295	-0.431784	-0.467093	0.122148
	-0.689	-0.466518	-0.034181	-0.0299242	0.241508	0.246921	0.142579	0.236764	0.114998	-0.0284373	0.0325965	1.00534	-0.034181	-0.484484	0.371057	-0.219645	1.32281	-0.362735	-0.440494	-0.0284373	0.232653		-0.140249	-0.0127687	-0.0940324	0	-0.027501	-0.301053	-0.00570295	-0.431784	-0.467093	-0.0247501	-0.140249	-0.0127687	-0.0940324	0	-0.027501	-0.301053	-0.00570295	-0.431784	-0.467093	0.346992
	-0.688	-0.0525587	-0.034181	-0.484484	-0.639422	0.246921	-0.65909	-0.362735	0.114998	-0.0284373	0.422951	-0.466518	-0.034181	-0.484484	-0.639422	-0.219645	-0.65909	-0.362735	-0.440494	-0.0284373	-0.552936		-0.140249	-0.0127687	-0.0940324	0	-0.027501	-0.301053	-0.00570295	0.0395167	-0.467093	-0.0247501	-0.140249	-0.0127687	-0.0940324	0	-0.027501	-0.301053	-0.00570295	-0.431784	0.652302	0.122148
	-0.687	0.361401	0.812207	0.424635	-0.639422	0.246921	0.142579	-0.362735	-0.440494	-0.0284373	-0.357758	-0.466518	-0.034181	-0.484484	1.38154	-0.219645	-0.65909	-0.362735	-0.440494	-0.0284373	1.01824		-0.140249	-0.0127687	-0.0940324	0	0.403238	0.426398	-0.00570295	0.510817	-0.467093	-0.0247501	-0.140249	-0.0127687	-0.0940324	0	-0.027501	-0.301053	-0.00570295	-0.431784	0.652302	-0.102696
	-0.686	0.361401	0.812207	0.424635	0.681974	0.713487	0.543413	-0.362735	0.114998	-0.0284373	0.0325965	-0.466518	-0.034181	0.600594	1.38154	-0.219645	-0.65909	-0.362735	-0.440494	-0.0284373	-0.552936		0.711733	-0.0127687	0.592721	0	-0.027501	-0.301053	-0.00570295	0.510817	0.109565	-0.102696	-0.140249	-0.0127687	-0.0940324	0	-0.027501	-0.301053	-0.00570295	-0.431784	-0.467093	-0.102696
	-0.685	0.775361	-0.034181	-0.0299242	-0.198957	0.246921	-0.258255	-0.362735	0.114998	-0.0284373	-0.357758	-0.466518	-0.034181	-0.484484	-0.639422	-0.219645	-0.65909	-0.362735	-0.440494	-0.0284373	-0.552936		-0.140249	-0.0127687	-0.0940324	0	-0.027501	-0.301053	-0.00570295	-0.431784	0.686223	-0.102696	-0.140249	-0.0127687	-0.0940324	0	-0.027501	-0.301053	-0.00570295	1.3412	-0.467093	-0.102696
	-0.684	-0.0525587	-0.034181	-0.0299242	0.241508	-0.219645	0.142579	0.236764	0.114998	-0.0284373	0.0325965	1.00534	-0.034181	0.600594	0.371057	-0.219645	-0.65909	-0.362735	-0.440494	-0.0284373	0.232653		-0.140249	-0.0127687	-0.0940324	0	-0.027501	0.426398	-0.00570295	0.982118	0.109565	-0.102696	-0.140249	-0.0127687	-0.0940324	0	-0.027501	-0.301053	-0.00570295	-0.431784	0.652302	-0.102696
	-0.683	-0.0525587	-0.034181	0.879195	-0.198957	0.246921	0.142579	0.236764	0.114998	-0.0284373	-0.162581	1.00534	-0.034181	-0.484484	-0.639422	-0.219645	-0.65909	-0.362735	-0.440494	-0.0284373	-0.552936		-0.140249	-0.0127687	-0.0940324	0	-0.027501	-0.301053	-0.00570295	0.510817	-0.467093	0.131142	-0.140249	-0.0127687	-0.0940324	0	-0.027501	3.24527	-0.00570295	-0.431784	-0.467093	-0.102696
	-0.682	-0.466518	-0.034181	0.424635	0.241508	-0.219645	-0.65909	0.236764	-0.440494	-0.0284373	-0.357758	1.00534	-0.034181	0.600594	0.371057	-0.219645	-0.65909	-0.362735	-0.440494	-0.0284373	-0.552936		0.711733	-0.0127687	-0.0940324	0	-0.027501	-0.301053	-0.00570295	0.510817	0.109565	0.131142	-0.140249	-0.0127687	-0.0940324	0	-0.027501	-0.301053	-0.00570295	-0.431784	-0.467093	-0.102696
	-0.681	-0.0525587	-0.034181	-0.484484	-0.639422	-0.219645	-0.258255	-0.362735	0.114998	-0.0284373	0.0325965	-0.466518	-0.034181	-0.484484	-0.639422	-0.219645	-0.65909	-0.362735	3.40827	4.07917	-0.552936		-0.140249	-0.0127687	-0.0940324	0	0.403238	0.426398	-0.00570295	-0.431784	0.109565	-0.0247501	-0.140249	-0.0127687	-0.0940324	0	-0.027501	-0.301053	-0.00570295	-0.431784	-0.467093	-0.102696
	-0.68	-0.466518	-0.034181	-0.0299242	0.241508	-0.219645	0.944247	0.836263	-0.440494	-0.0284373	0.618129	-0.466518	-0.034181	-0.484484	0.371057	-0.219645	1.32281	-0.362735	-0.440494	-0.0284373	-0.552936		-0.140249	-0.0127687	-0.0940324	0	-0.027501	1.15385	-0.00570295	0.0395167	0.686223	-0.102696	-0.140249	-0.0127687	-0.0940324	0	-0.027501	-0.301053	-0.00570295	1.3412	-0.467093	0.346992
	-0.679	-0.0525587	-0.034181	-0.484484	-0.198957	0.246921	0.142579	0.236764	-0.440494	-0.0284373	0.227774	-0.466518	-0.034181	-0.484484	-0.639422	-0.219645	1.32281	-0.362735	-0.440494	-0.0284373	-0.552936		-0.140249	-0.0127687	-0.0940324	0	0.403238	-0.301053	-0.00570295	-0.431784	-0.467093	0.131142	-0.140249	-0.0127687	-0.0940324	0	-0.027501	-0.301053	-0.00570295	-0.431784	-0.467093	-0.102696
	-0.678	0.775361	-0.034181	1.33375	-0.198957	-0.219645	-0.258255	-0.362735	-0.440494	-0.0284373	0.0325965	1.00534	-0.034181	0.600594	0.371057	-0.219645	-0.65909	-0.362735	-0.440494	-0.0284373	0.232653		-0.140249	-0.0127687	-0.0940324	0	0.403238	-0.301053	-0.00570295	0.510817	-0.467093	0.287033	-0.140249	-0.0127687	-0.0940324	0	-0.027501	-0.301053	-0.00570295	-0.431784	2.89109	-0.102696
	-0.677	0.775361	-0.034181	-0.484484	-0.639422	-0.219645	-0.258255	-0.362735	-0.440494	-0.0284373	0.227774	-0.466518	-0.034181	1.68567	-0.639422	-0.219645	-0.65909	-0.362735	-0.440494	-0.0284373	-0.552936		0.711733	-0.0127687	-0.0940324	0	-0.027501	1.15385	-0.00570295	0.0395167	0.109565	-0.0247501	-0.140249	-0.0127687	-0.0940324	0	-0.027501	-0.301053	-0.00570295	-0.431784	-0.467093	-0.102696
	-0.676	0.361401	-0.034181	0.879195	0.241508	0.246921	-0.65909	-0.362735	0.114998	-0.0284373	-0.357758	-0.466518	-0.034181	0.600594	0.371057	1.64662	-0.65909	1.53568	-0.440494	-0.0284373	0.232653		0.711733	-0.0127687	-0.0940324	0	-0.027501	-0.301053	-0.00570295	-0.431784	0.109565	-0.102696	-0.140249	-0.0127687	-0.0940324	0	-0.027501	-0.301053	-0.00570295	-0.431784	-0.467093	-0.102696
	-0.675	-0.0525587	-0.034181	1.33375	0.241508	0.246921	-0.258255	0.236764	0.670489	-0.0284373	-0.357758	1.00534	-0.034181	-0.484484	-0.639422	-0.219645	-0.65909	-0.362735	-0.440494	-0.0284373	-0.552936		-0.140249	-0.0127687	-0.0940324	0	-0.027501	0.426398	-0.00570295	-0.431784	0.109565	0.0531958	-0.140249	-0.0127687	-0.0940324	0	-0.027501	-0.301053	-0.00570295	-0.431784	-0.467093	-0.102696
	-0.674	-0.466518	-0.034181	1.33375	-0.198957	-0.219645	-0.65909	0.236764	-0.440494	1.2687	-0.162581	-0.466518	-0.034181	-0.484484	-0.639422	-0.219645	-0.65909	-0.362735	-0.440494	-0.0284373	0.232653		-0.140249	-0.0127687	0.592721	0	-0.027501	-0.301053	-0.00570295	0.0395167	0.686223	-0.102696	-0.140249	-0.0127687	-0.0940324	0	-0.027501	-0.301053	-0.00570295	1.3412	0.652302	0.122148
	-0.673	-0.466518	-0.034181	0.424635	0.241508	-0.219645	0.543413	-0.362735	0.114998	-0.0284373	-0.162581	-0.466518	-0.034181	-0.484484	-0.639422	-0.219645	-0.65909	1.53568	-0.440494	-0.0284373	-0.552936		-0.140249	-0.0127687	-0.0940324	0	-0.027501	-0.301053	-0.00570295	-0.431784	0.109565	-0.102696	-0.140249	-0.0127687	-0.0940324	0	-0.027501	-0.301053	-0.00570295	-0.431784	1.7717	-0.102696
	-0.672	-0.0525587	-0.034181	-0.484484	-0.198957	-0.219645	0.543413	-0.362735	0.114998	-0.0284373	0.0325965	-0.466518	-0.034181	1.68567	-0.639422	-0.219645	-0.65909	-0.362735	-0.440494	-0.0284373	1.80383		-0.140249	-0.0127687	-0.0940324	0	-0.027501	-0.301053	-0.00570295	-0.431784	-0.467093	0.131142	-0.140249	-0.0127687	-0.0940324	0	-0.027501	-0.301053	-0.00570295	-0.431784	-0.467093	-0.102696
	-0.671	-0.466518	-0.034181	-0.0299242	0.241508	-0.219645	0.142579	0.236764	0.114998	-0.0284373	0.0325965	-0.466518	-0.034181	0.600594	-0.639422	-0.219645	1.32281	-0.362735	-0.440494	-0.0284373	-0.552936		-0.140249	-0.0127687	-0.0940324	0	-0.027501	-0.301053	-0.00570295	-0.431784	-0.467093	-0.0247501	-0.140249	-0.0127687	-0.0940324	0	-0.027501	-0.301053	-0.00570295	-0.431784	-0.467093	0.122148
	-0.67	-0.466518	-0.034181	-0.484484	0.241508	0.246921	-0.65909	-0.362735	0.114998	-0.0284373	-0.357758	-0.466518	-0.034181	-0.484484	-0.639422	-0.219645	-0.65909	-0.362735	-0.440494	-0.0284373	1.01824		-0.140249	-0.0127687	0.592721	0	-0.027501	-0.301053	-0.00570295	0.0395167	-0.467093	-0.102696	-0.140249	-0.0127687	-0.0940324	0	-0.027501	-0.301053	-0.00570295	1.3412	-0.467093	-0.102696
	-0.669	-0.0525587	-0.034181	0.879195	-0.198957	-0.219645	-0.65909	0.236764	0.114998	-0.0284373	0.422951	-0.466518	-0.034181	0.600594	0.371057	-0.219645	-0.65909	-0.362735	-0.440494	-0.0284373	-0.552936		0.711733	-0.0127687	-0.0940324	0	-0.027501	-0.301053	-0.00570295	0.0395167	1.26288	-0.0247501	-0.140249	-0.0127687	-0.0940324	0	-0.027501	-0.301053	-0.00570295	1.3412	-0.467093	0.571836
	-0.668	-0.466518	-0.034181	-0.0299242	0.241508	-0.219645	-0.258255	-0.362735	-0.440494	-0.0284373	0.0325965	-0.466518	-0.034181	-0.484484	0.371057	-0.219645	1.32281	-0.362735	-0.440494	-0.0284373	0.232653		-0.140249	-0.0127687	-0.0940324	0	-0.027501	-0.301053	-0.00570295	0.510817	0.109565	-0.0247501	-0.140249	-0.0127687	-0.0940324	0	-0.027501	-0.301053	-0.00570295	-0.431784	0.652302	0.122148
	-0.667	-0.0525587	-0.034181	2.24287	0.681974	-0.219645	-0.258255	-0.362735	0.114998	-0.0284373	0.0325965	-0.466518	-0.034181	-0.484484	1.38154	-0.219645	-0.65909	-0.362735	-0.440494	-0.0284373	1.01824		-0.140249	-0.0127687	-0.0940324	0	-0.027501	-0.301053	-0.00570295	0.510817	0.686223	-0.0247501	-0.140249	-0.0127687	-0.0940324	0	-0.027501	-0.301053	-0.00570295	-0.431784	-0.467093	-0.102696
	-0.666	-0.0525587	-0.034181	-0.484484	1.12244	-0.219645	0.142579	-0.362735	-0.440494	-0.0284373	1.20366	-0.466518	-0.034181	-0.484484	-0.639422	-0.219645	-0.65909	1.53568	-0.440494	-0.0284373	-0.552936		-0.140249	-0.0127687	-0.0940324	0	-0.027501	-0.301053	-0.00570295	0.510817	-0.467093	-0.102696	-0.140249	-0.0127687	-0.0940324	0	-0.027501	6.79159	-0.00570295	-0.431784	-0.467093	0.122148
	-0.665	-0.0525587	-0.034181	0.424635	-0.639422	-0.219645	0.142579	0.236764	0.114998	-0.0284373	0.0325965	-0.466518	-0.034181	0.600594	0.371057	-0.219645	1.32281	-0.362735	-0.440494	-0.0284373	0.232653		0.711733	-0.0127687	-0.0940324	0	-0.027501	-0.301053	-0.00570295	0.0395167	0.109565	-0.0247501	-0.140249	-0.0127687	-0.0940324	0	-0.027501	-0.301053	-0.00570295	-0.431784	0.652302	-0.102696
	-0.664	-0.0525587	-0.034181	-0.0299242	1.12244	-0.219645	0.543413	-0.362735	0.114998	-0.0284373	-0.357758	-0.466518	-0.034181	-0.484484	0.371057	-0.219645	1.32281	-0.362735	1.48389	-0.0284373	0.232653		-0.140249	-0.0127687	-0.0940324	0	-0.027501	-0.301053	-0.00570295	-0.431784	-0.467093	0.0531958	-0.140249	-0.0127687	-0.0940324	0	-0.027501	-0.301053	-0.00570295	-0.431784	-0.467093	-0.102696
	-0.663	-0.0525587	-0.034181	-0.484484	0.241508	0.713487	-0.258255	-0.362735	-0.440494	-0.0284373	-0.552936	-0.466518	-0.034181	-0.484484	-0.639422	1.64662	-0.65909	3.43409	1.48389	-0.0284373	-0.552936		-0.140249	-0.0127687	-0.0940324	0	-0.027501	0.426398	-0.00570295	0.0395167	-0.467093	-0.102696	-0.140249	-0.0127687	-0.0940324	0	-0.027501	-0.301053	-0.00570295	-0.431784	-0.467093	-0.102696
	-0.662	-0.466518	-0.034181	-0.0299242	-0.639422	-0.219645	0.944247	0.236764	-0.440494	-0.0284373	0.0325965	1.00534	-0.034181	-0.484484	-0.639422	-0.219645	1.32281	-0.362735	-0.440494	-0.0284373	1.80383		-0.140249	-0.0127687	-0.0940324	0	-0.027501	-0.301053	-0.00570295	-0.431784	-0.467093	-0.102696	-0.140249	-0.0127687	-0.0940324	0	-0.027501	-0.301053	-0.00570295	-0.431784	0.652302	0.122148
	-0.661	-0.466518	-0.034181	-0.484484	0.681974	0.246921	-0.258255	0.236764	-0.440494	-0.0284373	-0.162581	-0.466518	-0.034181	-0.484484	0.371057	-0.219645	-0.65909	-0.362735	-0.440494	-0.0284373	0.232653		0.711733	-0.0127687	-0.0940324	0	-0.027501	-0.301053	-0.00570295	0.510817	0.109565	0.0531958	-0.140249	-0.0127687	-0.0940324	0	-0.027501	3.24527	-0.00570295	3.11419	0.652302	0.122148
	-0.66	-0.0525587	-0.034181	-0.484484	0.241508	-0.219645	0.543413	0.236764	0.114998	-0.0284373	-0.162581	-0.466518	-0.034181	-0.484484	-0.639422	-0.219645	1.32281	-0.362735	3.40827	-0.0284373	0.232653		-0.140249	-0.0127687	-0.0940324	0	-0.027501	-0.301053	-0.00570295	0.0395167	0.109565	-0.102696	-0.140249	-0.0127687	-0.0940324	0	-0.027501	-0.301053	-0.00570295	-0.431784	-0.467093	-0.102696
	-0.659	-0.0525587	-0.034181	-0.484484	-0.639422	-0.219645	-0.65909	0.236764	-0.440494	-0.0284373	0.422951	-0.466518	-0.034181	-0.484484	-0.639422	-0.219645	-0.65909	-0.362735	-0.440494	-0.0284373	0.232653		-0.140249	-0.0127687	-0.0940324	0	-0.027501	-0.301053	-0.00570295	-0.431784	0.109565	-0.102696	-0.140249	-0.0127687	-0.0940324	0	-0.027501	3.24527	-0.00570295	-0.431784	-0.467093	-0.102696
	-0.658	-0.0525587	-0.034181	-0.484484	-0.639422	-0.219645	1.34508	-0.362735	0.114998	-0.0284373	0.0325965	-0.466518	-0.034181	-0.484484	-0.639422	-0.219645	1.32281	-0.362735	-0.440494	-0.0284373	-0.552936		-0.140249	-0.0127687	-0.0940324	0	-0.027501	-0.301053	-0.00570295	-0.431784	0.109565	-0.102696	-0.140249	-0.0127687	-0.0940324	0	-0.027501	3.24527	-0.00570295	-0.431784	-0.467093	-0.102696
	-0.657	-0.0525587	-0.034181	0.424635	0.241508	0.713487	-0.65909	1.43576	0.114998	-0.0284373	-0.162581	1.00534	-0.034181	-0.484484	0.371057	-0.219645	1.32281	-0.362735	1.48389	-0.0284373	-0.552936		-0.140249	-0.0127687	-0.0940324	0	-0.027501	0.426398	-0.00570295	-0.431784	-0.467093	-0.0247501	-0.140249	-0.0127687	-0.0940324	0	-0.027501	-0.301053	-0.00570295	-0.431784	0.652302	0.122148
	-0.656	-0.466518	-0.034181	-0.0299242	0.681974	0.713487	0.543413	0.236764	-0.440494	-0.0284373	-0.162581	1.00534	-0.034181	-0.484484	-0.639422	-0.219645	-0.65909	-0.362735	-0.440494	-0.0284373	0.232653		-0.140249	-0.0127687	-0.0940324	0	-0.027501	-0.301053	-0.00570295	0.510817	0.109565	-0.0247501	-0.140249	-0.0127687	-0.0940324	0	-0.027501	-0.301053	-0.00570295	-0.431784	0.652302	-0.102696
	-0.655	-0.466518	-0.034181	-0.0299242	0.681974	-0.219645	0.142579	0.836263	-0.440494	-0.0284373	-0.357758	-0.466518	-0.034181	-0.484484	0.371057	-0.219645	-0.65909	1.53568	1.48389	-0.0284373	0.232653		-0.140249	-0.0127687	-0.0940324	0	-0.027501	0.426398	-0.00570295	0.0395167	-0.467093	-0.102696	-0.140249	-0.0127687	-0.0940324	0	-0.027501	-0.301053	-0.00570295	-0.431784	-0.467093	0.122148
	-0.654	0.361401	-0.034181	-0.0299242	0.241508	-0.219645	-0.258255	-0.362735	-0.440494	-0.0284373	0.227774	-0.466518	-0.034181	-0.484484	0.371057	-0.219645	-0.65909	-0.362735	-0.440494	-0.0284373	-0.552936		-0.140249	-0.0127687	-0.0940324	0	-0.027501	0.426398	-0.00570295	-0.431784	0.109565	0.0531958	-0.140249	-0.0127687	-0.0940324	0	-0.027501	-0.301053	-0.00570295	4.88718	0.652302	-0.102696
	-0.653	-0.466518	-0.034181	-0.0299242	0.241508	-0.219645	0.142579	-0.362735	0.114998	-0.0284373	0.0325965	-0.466518	-0.034181	0.600594	-0.639422	-0.219645	1.32281	-0.362735	-0.440494	-0.0284373	0.232653		-0.140249	-0.0127687	-0.0940324	0	-0.027501	-0.301053	-0.00570295	-0.431784	-0.467093	-0.0247501	-0.140249	-0.0127687	-0.0940324	0	-0.027501	-0.301053	-0.00570295	-0.431784	-0.467093	-0.102696
	-0.652	-0.466518	-0.034181	-0.0299242	-0.639422	-0.219645	-0.258255	-0.362735	0.114998	-0.0284373	-0.357758	1.00534	-0.034181	-0.484484	-0.639422	-0.219645	-0.65909	-0.362735	-0.440494	-0.0284373	1.01824		-0.140249	-0.0127687	-0.0940324	0	-0.027501	0.426398	-0.00570295	-0.431784	1.26288	-0.0247501	-0.140249	-0.0127687	-0.0940324	0	-0.027501	-0.301053	-0.00570295	-0.431784	0.652302	-0.102696
	-0.651	-0.0525587	0.812207	0.424635	-0.198957	1.18005	-0.258255	-0.362735	-0.440494	-0.0284373	0.227774	2.47719	-0.034181	-0.484484	-0.639422	-0.219645	-0.65909	-0.362735	-0.440494	-0.0284373	-0.552936		-0.140249	-0.0127687	-0.0940324	0	-0.027501	-0.301053	-0.00570295	0.0395167	0.109565	-0.102696	-0.140249	-0.0127687	-0.0940324	0	-0.027501	-0.301053	-0.00570295	-0.431784	0.652302	0.122148
	-0.65	0.775361	-0.034181	-0.484484	-0.639422	0.246921	0.142579	-0.362735	0.114998	-0.0284373	-0.162581	1.00534	-0.034181	-0.484484	1.38154	1.64662	-0.65909	-0.362735	1.48389	-0.0284373	-0.552936		0.711733	-0.0127687	-0.0940324	0	-0.027501	0.426398	-0.00570295	0.510817	-0.467093	-0.0247501	-0.140249	-0.0127687	-0.0940324	0	-0.027501	-0.301053	-0.00570295	-0.431784	0.652302	0.122148
	-0.649	1.18932	0.812207	-0.0299242	-0.198957	-0.219645	0.142579	-0.362735	0.114998	-0.0284373	-0.162581	-0.466518	-0.034181	-0.484484	-0.639422	-0.219645	-0.65909	-0.362735	-0.440494	-0.0284373	0.232653		-0.140249	-0.0127687	-0.0940324	0	-0.027501	0.426398	-0.00570295	0.0395167	0.686223	-0.102696	-0.140249	-0.0127687	-0.0940324	0	-0.027501	-0.301053	-0.00570295	-0.431784	-0.467093	-0.102696
	-0.648	-0.466518	-0.034181	-0.0299242	-0.198957	0.246921	0.142579	-0.362735	0.670489	-0.0284373	-0.357758	2.47719	-0.034181	0.600594	-0.639422	1.64662	3.30472	-0.362735	-0.440494	-0.0284373	-0.552936		-0.140249	-0.0127687	-0.0940324	0	-0.027501	-0.301053	-0.00570295	-0.431784	0.109565	0.0531958	-0.140249	-0.0127687	-0.0940324	0	-0.027501	-0.301053	-0.00570295	-0.431784	0.652302	0.122148
	-0.647	-0.466518	-0.034181	-0.484484	0.241508	-0.219645	0.543413	-0.362735	-0.440494	-0.0284373	-0.162581	-0.466518	-0.034181	0.600594	0.371057	1.64662	-0.65909	-0.362735	-0.440494	-0.0284373	-0.552936		-0.140249	-0.0127687	-0.0940324	0	-0.027501	-0.301053	-0.00570295	0.0395167	0.686223	-0.0247501	-0.140249	-0.0127687	-0.0940324	0	-0.027501	-0.301053	-0.00570295	1.3412	-0.467093	0.122148
	-0.646	-0.0525587	-0.034181	-0.484484	-0.198957	-0.219645	-0.65909	0.236764	-0.440494	-0.0284373	0.0325965	-0.466518	-0.034181	-0.484484	-0.639422	1.64662	1.32281	-0.362735	-0.440494	-0.0284373	-0.552936		-0.140249	-0.0127687	-0.0940324	0	-0.027501	-0.301053	-0.00570295	-0.431784	-0.467093	-0.0247501	-0.140249	-0.0127687	1.27947	0	-0.027501	-0.301053	-0.00570295	-0.431784	-0.467093	0.346992
	-0.645	0.775361	-0.034181	-0.484484	-0.198957	-0.219645	-0.258255	0.236764	-0.440494	-0.0284373	0.813306	-0.466518	-0.034181	-0.484484	0.371057	-0.219645	-0.65909	-0.362735	1.48389	-0.0284373	0.232653		-0.140249	-0.0127687	-0.0940324	0	-0.027501	-0.301053	-0.00570295	-0.431784	-0.467093	0.0531958	-0.140249	-0.0127687	-0.0940324	0	-0.027501	-0.301053	-0.00570295	1.3412	-0.467093	-0.102696
	-0.644	-0.466518	-0.034181	-0.484484	-0.198957	0.246921	0.543413	0.236764	0.114998	-0.0284373	-0.357758	-0.466518	-0.034181	0.600594	-0.639422	-0.219645	1.32281	-0.362735	-0.440494	-0.0284373	1.01824		0.711733	-0.0127687	-0.0940324	0	-0.027501	0.426398	-0.00570295	0.0395167	-0.467093	0.131142	-0.140249	-0.0127687	-0.0940324	0	-0.027501	-0.301053	-0.00570295	-0.431784	0.652302	-0.102696
	-0.643	-0.466518	-0.034181	-0.484484	-0.639422	0.246921	-0.258255	0.836263	0.114998	-0.0284373	-0.162581	-0.466518	-0.034181	-0.484484	2.39202	-0.219645	-0.65909	-0.362735	-0.440494	-0.0284373	-0.552936		-0.140249	-0.0127687	-0.0940324	0	-0.027501	-0.301053	-0.00570295	0.0395167	0.109565	-0.102696	-0.140249	-0.0127687	-0.0940324	0	-0.027501	-0.301053	-0.00570295	1.3412	-0.467093	0.122148
	-0.642	-0.466518	0.812207	0.424635	-0.198957	-0.219645	-0.258255	-0.362735	0.114998	-0.0284373	0.0325965	-0.466518	-0.034181	-0.484484	1.38154	-0.219645	-0.65909	1.53568	-0.440494	-0.0284373	0.232653		-0.140249	-0.0127687	-0.0940324	0	-0.027501	1.15385	-0.00570295	-0.431784	-0.467093	0.0531958	-0.140249	-0.0127687	-0.0940324	0	-0.027501	-0.301053	-0.00570295	1.3412	-0.467093	-0.102696
	-0.641	0.775361	-0.034181	-0.484484	0.241508	0.246921	1.34508	-0.362735	-0.440494	-0.0284373	0.813306	-0.466518	-0.034181	-0.484484	-0.639422	-0.219645	1.32281	1.53568	-0.440494	-0.0284373	0.232653		-0.140249	-0.0127687	-0.0940324	0	-0.027501	1.8813	-0.00570295	0.510817	1.83954	0.0531958	-0.140249	-0.0127687	-0.0940324	0	-0.027501	-0.301053	-0.00570295	1.3412	0.652302	-0.102696
	-0.64	-0.0525587	-0.034181	-0.484484	0.681974	-0.219645	-0.65909	-0.362735	-0.440494	-0.0284373	0.0325965	-0.466518	-0.034181	0.600594	0.371057	-0.219645	1.32281	1.53568	-0.440494	-0.0284373	-0.552936		0.711733	-0.0127687	-0.0940324	0	-0.027501	1.15385	-0.00570295	-0.431784	-0.467093	0.0531958	-0.140249	-0.0127687	-0.0940324	0	-0.027501	-0.301053	-0.00570295	1.3412	1.7717	-0.102696
	-0.639	-0.466518	0.812207	-0.0299242	-0.639422	0.246921	0.543413	0.236764	0.114998	-0.0284373	1.00848	-0.466518	-0.034181	1.68567	0.371057	-0.219645	-0.65909	-0.362735	-0.440494	-0.0284373	0.232653		-0.140249	-0.0127687	-0.0940324	0	-0.027501	-0.301053	-0.00570295	0.0395167	-0.467093	-0.102696	2.03704	-0.0127687	-0.0940324	0	-0.027501	-0.301053	-0.00570295	1.3412	-0.467093	0.122148
	-0.638	-0.0525587	-0.034181	-0.484484	-0.198957	0.246921	0.142579	-0.362735	1.22598	-0.0284373	0.0325965	-0.466518	-0.034181	-0.484484	1.38154	-0.219645	-0.65909	-0.362735	-0.440494	-0.0284373	0.232653		0.711733	-0.0127687	-0.0940324	0	-0.027501	-0.301053	-0.00570295	-0.431784	0.686223	-0.0247501	-0.140249	-0.0127687	-0.0940324	0	-0.027501	-0.301053	-0.00570295	-0.431784	-0.467093	0.122148
	-0.637	0.361401	-0.034181	-0.484484	-0.198957	-0.219645	0.944247	0.836263	-0.440494	-0.0284373	-0.162581	1.00534	-0.034181	-0.484484	-0.639422	-0.219645	-0.65909	-0.362735	-0.440494	-0.0284373	-0.552936		-0.140249	-0.0127687	-0.0940324	0	-0.027501	0.426398	-0.00570295	0.0395167	0.109565	-0.0247501	-0.140249	-0.0127687	-0.0940324	0	-0.027501	-0.301053	-0.00570295	-0.431784	-0.467093	-0.102696
	-0.636	-0.466518	-0.034181	-0.0299242	-0.198957	0.246921	1.34508	0.236764	-0.440494	-0.0284373	-0.357758	-0.466518	-0.034181	-0.484484	0.371057	1.64662	-0.65909	-0.362735	1.48389	-0.0284373	-0.552936		0.711733	-0.0127687	-0.0940324	0	-0.027501	0.426398	-0.00570295	-0.431784	0.109565	-0.0247501	-0.140249	-0.0127687	-0.0940324	0	-0.027501	3.24527	-0.00570295	1.3412	-0.467093	0.122148
	-0.635	-0.466518	-0.034181	0.424635	-0.198957	-0.219645	0.142579	-0.362735	0.114998	-0.0284373	0.422951	-0.466518	-0.034181	-0.484484	1.38154	-0.219645	-0.65909	1.53568	-0.440494	-0.0284373	0.232653		-0.140249	-0.0127687	0.592721	0	-0.027501	0.426398	-0.00570295	0.0395167	0.109565	-0.102696	-0.140249	-0.0127687	-0.0940324	0	-0.027501	3.24527	-0.00570295	-0.431784	0.652302	-0.102696
	-0.634	-0.0525587	-0.034181	0.424635	-0.639422	-0.219645	-0.258255	-0.362735	-0.440494	-0.0284373	-0.357758	-0.466518	-0.034181	-0.484484	-0.639422	-0.219645	1.32281	3.43409	-0.440494	-0.0284373	-0.552936		0.711733	-0.0127687	-0.0940324	0	-0.027501	-0.301053	-0.00570295	-0.431784	0.109565	-0.0247501	-0.140249	-0.0127687	-0.0940324	0	-0.027501	-0.301053	-0.00570295	-0.431784	-0.467093	-0.102696
	-0.633	0.361401	-0.034181	-0.484484	0.681974	0.246921	-0.258255	-0.362735	0.114998	-0.0284373	0.0325965	-0.466518	-0.034181	-0.484484	-0.639422	-0.219645	-0.65909	-0.362735	-0.440494	-0.0284373	0.232653		0.711733	-0.0127687	-0.0940324	0	-0.027501	-0.301053	-0.00570295	0.0395167	-0.467093	-0.0247501	-0.140249	-0.0127687	-0.0940324	0	-0.027501	-0.301053	-0.00570295	-0.431784	-0.467093	0.122148
	-0.632	-0.0525587	-0.034181	-0.484484	0.241508	0.246921	0.543413	0.836263	-0.440494	-0.0284373	0.0325965	-0.466518	-0.034181	-0.484484	-0.639422	-0.219645	-0.65909	-0.362735	-0.440494	-0.0284373	0.232653		0.711733	-0.0127687	0.592721	0	-0.027501	-0.301053	-0.00570295	0.510817	0.686223	-0.0247501	-0.140249	-0.0127687	-0.0940324	0	-0.027501	-0.301053	-0.00570295	1.3412	-0.467093	-0.102696
	-0.631	-0.466518	-0.034181	0.424635	-0.639422	-0.219645	-0.258255	-0.362735	-0.440494	-0.0284373	0.0325965	-0.466518	-0.034181	-0.484484	-0.639422	-0.219645	-0.65909	1.53568	1.48389	-0.0284373	-0.552936		-0.140249	-0.0127687	-0.0940324	0	-0.027501	0.426398	-0.00570295	0.0395167	-0.467093	-0.0247501	-0.140249	-0.0127687	-0.0940324	0	-0.027501	-0.301053	-0.00570295	-0.431784	-0.467093	-0.102696
	-0.63	0.775361	-0.034181	-0.0299242	-0.198957	-0.219645	-0.258255	-0.362735	-0.440494	-0.0284373	-0.357758	-0.466518	-0.034181	-0.484484	-0.639422	-0.219645	-0.65909	-0.362735	-0.440494	-0.0284373	-0.552936		0.711733	-0.0127687	-0.0940324	0	-0.027501	-0.301053	-0.00570295	0.0395167	-0.467093	-0.102696	-0.140249	-0.0127687	-0.0940324	0	-0.027501	-0.301053	-0.00570295	-0.431784	-0.467093	-0.102696
	-0.629	-0.466518	-0.034181	0.879195	-0.198957	-0.219645	0.142579	0.236764	-0.440494	-0.0284373	-0.357758	-0.466518	-0.034181	-0.484484	-0.639422	-0.219645	-0.65909	-0.362735	-0.440494	-0.0284373	-0.552936		-0.140249	-0.0127687	-0.0940324	0	-0.027501	0.426398	-0.00570295	-0.431784	0.686223	-0.102696	-0.140249	-0.0127687	-0.0940324	0	-0.027501	-0.301053	-0.00570295	1.3412	-0.467093	0.346992
	-0.628	-0.466518	-0.034181	-0.484484	0.241508	0.246921	-0.65909	-0.362735	-0.440494	1.2687	0.0325965	-0.466518	-0.034181	0.600594	0.371057	-0.219645	-0.65909	1.53568	1.48389	-0.0284373	0.232653		0.711733	-0.0127687	-0.0940324	0	0.403238	-0.301053	-0.00570295	0.510817	0.109565	-0.0247501	-0.140249	-0.0127687	-0.0940324	0	-0.027501	-0.301053	-0.00570295	-0.431784	-0.467093	-0.102696
	-0.627	-0.466518	-0.034181	-0.0299242	-0.639422	-0.219645	0.142579	-0.362735	0.114998	-0.0284373	0.422951	2.47719	-0.034181	-0.484484	0.371057	-0.219645	-0.65909	-0.362735	-0.440494	-0.0284373	0.232653		-0.140249	-0.0127687	-0.0940324	0	-0.027501	-0.301053	-0.00570295	0.0395167	-0.467093	-0.0247501	-0.140249	-0.0127687	-0.0940324	0	-0.027501	-0.301053	-0.00570295	-0.431784	-0.467093	0.122148
	-0.626	-0.0525587	-0.034181	-0.0299242	0.241508	-0.219645	-0.258255	-0.362735	0.114998	-0.0284373	0.422951	1.00534	-0.034181	0.600594	0.371057	-0.219645	-0.65909	-0.362735	-0.440494	-0.0284373	0.232653		-0.140249	-0.0127687	-0.0940324	0	0.403238	-0.301053	-0.00570295	-0.431784	-0.467093	-0.102696	-0.140249	-0.0127687	-0.0940324	0	-0.027501	-0.301053	-0.00570295	-0.431784	-0.467093	-0.102696
	-0.625	-0.0525587	-0.034181	-0.0299242	0.241508	-0.219645	0.142579	-0.362735	0.114998	-0.0284373	-0.357758	-0.466518	-0.034181	-0.484484	-0.639422	-0.219645	-0.65909	-0.362735	-0.440494	4.07917	-0.552936		-0.140249	-0.0127687	-0.0940324	0	-0.027501	-0.301053	-0.00570295	-0.431784	1.26288	0.0531958	-0.140249	-0.0127687	-0.0940324	0	-0.027501	-0.301053	-0.00570295	-0.431784	0.652302	-0.102696
	-0.624	0.361401	-0.034181	-0.0299242	0.241508	0.246921	-0.258255	-0.362735	0.114998	-0.0284373	0.0325965	1.00534	-0.034181	1.68567	0.371057	-0.219645	-0.65909	1.53568	-0.440494	-0.0284373	0.232653		-0.140249	-0.0127687	-0.0940324	0	-0.027501	-0.301053	-0.00570295	-0.431784	-0.467093	-0.102696	-0.140249	-0.0127687	-0.0940324	0	1.02707	-0.301053	-0.00570295	-0.431784	1.7717	-0.102696
	-0.623	0.361401	-0.034181	-0.0299242	0.681974	0.713487	-0.258255	0.236764	-0.440494	-0.0284373	-0.552936	-0.466518	-0.034181	-0.484484	0.371057	-0.219645	-0.65909	-0.362735	-0.440494	-0.0284373	-0.552936		1.56371	-0.0127687	-0.0940324	0	-0.027501	-0.301053	-0.00570295	0.0395167	-0.467093	-0.0247501	-0.140249	-0.0127687	-0.0940324	0	-0.027501	-0.301053	-0.00570295	-0.431784	-0.467093	-0.102696
	-0.622	-0.0525587	-0.034181	0.424635	0.241508	-0.219645	-0.258255	-0.362735	-0.440494	-0.0284373	0.618129	-0.466518	-0.034181	-0.484484	0.371057	-0.219645	-0.65909	-0.362735	-0.440494	-0.0284373	0.232653		-0.140249	-0.0127687	-0.0940324	0	-0.027501	-0.301053	-0.00570295	2.39602	-0.467093	0.0531958	-0.140249	-0.0127687	-0.0940324	0	-0.027501	-0.301053	-0.00570295	-0.431784	-0.467093	0.122148
	-0.621	-0.466518	-0.034181	0.424635	-0.198957	-0.219645	-0.258255	-0.362735	1.22598	-0.0284373	0.0325965	1.00534	-0.034181	-0.484484	-0.639422	1.64662	-0.65909	-0.362735	-0.440494	-0.0284373	-0.552936		0.711733	-0.0127687	-0.0940324	0	-0.027501	-0.301053	-0.00570295	0.0395167	0.686223	0.0531958	-0.140249	-0.0127687	-0.0940324	0	-0.027501	-0.301053	-0.00570295	-0.431784	-0.467093	-0.102696
	-0.62	0.361401	-0.034181	1.78831	-0.639422	-0.219645	-0.258255	0.836263	-0.440494	-0.0284373	-0.162581	2.47719	-0.034181	0.600594	-0.639422	-0.219645	-0.65909	-0.362735	-0.440494	-0.0284373	1.01824		-0.140249	-0.0127687	-0.0940324	0	-0.027501	-0.301053	-0.00570295	-0.431784	-0.467093	-0.102696	-0.140249	-0.0127687	-0.0940324	0	-0.027501	-0.301053	-0.00570295	1.3412	0.652302	0.122148
	-0.619	-0.466518	-0.034181	-0.484484	-0.639422	-0.219645	0.142579	-0.362735	-0.440494	-0.0284373	0.227774	-0.466518	-0.034181	-0.484484	-0.639422	1.64662	-0.65909	-0.362735	-0.440494	-0.0284373	0.232653		-0.140249	-0.0127687	-0.0940324	0	-0.027501	-0.301053	-0.00570295	0.0395167	-0.467093	0.0531958	-0.140249	-0.0127687	-0.0940324	0	-0.027501	3.24527	-0.00570295	-0.431784	0.652302	0.346992
	-0.618	0.775361	-0.034181	-0.0299242	-0.198957	0.713487	-0.65909	-0.362735	0.114998	-0.0284373	-0.357758	-0.466518	-0.034181	-0.484484	0.371057	-0.219645	-0.65909	-0.362735	-0.440494	4.07917	-0.552936		1.56371	-0.0127687	-0.0940324	0	-0.027501	-0.301053	-0.00570295	0.0395167	-0.467093	0.131142	-0.140249	-0.0127687	-0.0940324	0	-0.027501	-0.301053	-0.00570295	-0.431784	0.652302	0.122148
	-0.617	-0.0525587	-0.034181	0.424635	-0.198957	-0.219645	0.944247	-0.362735	0.670489	-0.0284373	-0.357758	-0.466518	-0.034181	2.77075	0.371057	1.64662	-0.65909	3.43409	1.48389	-0.0284373	-0.552936		-0.140249	-0.0127687	-0.0940324	0	-0.027501	-0.301053	-0.00570295	0.510817	-0.467093	-0.0247501	-0.140249	-0.0127687	-0.0940324	0	-0.027501	-0.301053	-0.00570295	-0.431784	-0.467093	-0.102696
	-0.616	-0.0525587	-0.034181	-0.0299242	-0.639422	-0.219645	-0.65909	-0.362735	0.114998	-0.0284373	0.0325965	1.00534	-0.034181	-0.484484	-0.639422	-0.219645	-0.65909	-0.362735	3.40827	-0.0284373	0.232653		-0.140249	-0.0127687	-0.0940324	0	-0.027501	1.15385	-0.00570295	0.982118	-0.467093	-0.0247501	-0.140249	-0.0127687	-0.0940324	0	-0.027501	3.24527	2.19528	1.3412	-0.467093	-0.102696
	-0.615	1.18932	-0.034181	-0.0299242	-0.639422	-0.219645	0.142579	0.236764	0.114998	-0.0284373	-0.357758	-0.466518	-0.034181	0.600594	0.371057	-0.219645	-0.65909	-0.362735	-0.440494	-0.0284373	1.80383		0.711733	-0.0127687	-0.0940324	0	0.403238	-0.301053	-0.00570295	0.0395167	0.686223	-0.102696	-0.140249	-0.0127687	-0.0940324	0	-0.027501	-0.301053	-0.00570295	-0.431784	0.652302	0.122148
	-0.614	-0.466518	0.812207	-0.0299242	-0.198957	-0.219645	0.543413	-0.362735	0.114998	-0.0284373	0.0325965	-0.466518	-0.034181	-0.484484	0.371057	1.64662	-0.65909	-0.362735	-0.440494	-0.0284373	1.01824		-0.140249	-0.0127687	-0.0940324	0	-0.027501	0.426398	-0.00570295	0.0395167	0.686223	-0.0247501	-0.140249	-0.0127687	-0.0940324	0	-0.027501	-0.301053	-0.00570295	1.3412	-0.467093	-0.102696
	-0.613	-0.466518	-0.034181	-0.484484	-0.198957	0.246921	-0.258255	-0.362735	0.670489	-0.0284373	0.422951	-0.466518	-0.034181	1.68567	0.371057	-0.219645	-0.65909	-0.362735	-0.440494	-0.0284373	-0.552936		-0.140249	-0.0127687	-0.0940324	0	-0.027501	-0.301053	-0.00570295	0.510817	0.109565	-0.102696	-0.140249	-0.0127687	-0.0940324	0	-0.027501	-0.301053	-0.00570295	1.3412	-0.467093	-0.102696
	-0.612	-0.0525587	-0.034181	0.424635	-0.198957	-0.219645	-0.258255	0.236764	0.114998	-0.0284373	0.227774	-0.466518	-0.034181	-0.484484	-0.639422	-0.219645	1.32281	-0.362735	-0.440494	-0.0284373	0.232653		0.711733	-0.0127687	-0.0940324	0	-0.027501	1.15385	-0.00570295	-0.431784	0.686223	-0.0247501	-0.140249	-0.0127687	-0.0940324	0	-0.027501	-0.301053	-0.00570295	-0.431784	0.652302	-0.102696
	-0.611	-0.466518	-0.034181	-0.484484	0.681974	0.246921	-0.258255	-0.362735	0.114998	-0.0284373	-0.162581	1.00534	-0.034181	0.600594	1.38154	-0.219645	-0.65909	-0.362735	1.48389	-0.0284373	-0.552936		0.711733	-0.0127687	-0.0940324	0	-0.027501	-0.301053	-0.00570295	-0.431784	-0.467093	-0.0247501	-0.140249	-0.0127687	-0.0940324	0	-0.027501	-0.301053	-0.00570295	-0.431784	-0.467093	-0.102696
	-0.61	-0.0525587	-0.034181	-0.0299242	0.241508	0.246921	-0.258255	0.236764	-0.440494	-0.0284373	-0.162581	1.00534	-0.034181	0.600594	-0.639422	-0.219645	5.28662	1.53568	-0.440494	-0.0284373	-0.552936		0.711733	-0.0127687	-0.0940324	0	-0.027501	-0.301053	-0.00570295	0.982118	0.686223	0.131142	-0.140249	-0.0127687	-0.0940324	0	-0.027501	-0.301053	-0.00570295	-0.431784	-0.467093	-0.102696
	-0.609	-0.466518	-0.034181	0.879195	-0.198957	-0.219645	-0.65909	0.236764	-0.440494	-0.0284373	0.227774	1.00534	-0.034181	0.600594	-0.639422	-0.219645	1.32281	-0.362735	-0.440494	-0.0284373	0.232653		-0.140249	-0.0127687	-0.0940324	0	-0.027501	0.426398	-0.00570295	0.0395167	0.109565	-0.0247501	-0.140249	-0.0127687	-0.0940324	0	-0.027501	-0.301053	-0.00570295	-0.431784	-0.467093	0.122148
	-0.608	1.18932	-0.034181	-0.0299242	-0.639422	-0.219645	-0.258255	-0.362735	0.114998	-0.0284373	0.227774	-0.466518	-0.034181	-0.484484	0.371057	-0.219645	-0.65909	-0.362735	-0.440494	-0.0284373	0.232653		-0.140249	-0.0127687	-0.0940324	0	-0.027501	-0.301053	-0.00570295	0.0395167	-0.467093	-0.0247501	-0.140249	-0.0127687	-0.0940324	0	-0.027501	-0.301053	-0.00570295	1.3412	-0.467093	-0.102696
	-0.607	-0.466518	-0.034181	0.424635	0.241508	0.246921	-0.258255	0.836263	0.670489	-0.0284373	0.227774	-0.466518	-0.034181	1.68567	0.371057	-0.219645	1.32281	-0.362735	-0.440494	-0.0284373	1.01824		-0.140249	-0.0127687	-0.0940324	0	-0.027501	0.426398	-0.00570295	-0.431784	-0.467093	0.0531958	-0.140249	-0.0127687	-0.0940324	0	-0.027501	-0.301053	-0.00570295	-0.431784	-0.467093	-0.102696
	-0.606	-0.466518	-0.034181	-0.0299242	-0.198957	-0.219645	-0.258255	0.236764	0.114998	-0.0284373	0.0325965	1.00534	-0.034181	0.600594	0.371057	-0.219645	-0.65909	-0.362735	-0.440494	-0.0284373	1.01824		-0.140249	-0.0127687	-0.0940324	0	-0.027501	0.426398	-0.00570295	0.0395167	-0.467093	-0.102696	-0.140249	-0.0127687	-0.0940324	0	-0.027501	-0.301053	-0.00570295	-0.431784	-0.467093	-0.102696
	-0.605	-0.0525587	0.812207	-0.484484	-0.198957	-0.219645	0.142579	-0.362735	-0.440494	-0.0284373	-0.357758	-0.466518	-0.034181	-0.484484	-0.639422	1.64662	1.32281	-0.362735	-0.440494	-0.0284373	-0.552936		-0.140249	-0.0127687	-0.0940324	0	-0.027501	-0.301053	-0.00570295	-0.431784	-0.467093	-0.102696	-0.140249	-0.0127687	-0.0940324	0	-0.027501	-0.301053	-0.00570295	-0.431784	0.652302	-0.102696
	-0.604	-0.0525587	-0.034181	-0.0299242	0.241508	-0.219645	-0.258255	0.236764	1.22598	-0.0284373	-0.162581	-0.466518	-0.034181	-0.484484	-0.639422	1.64662	1.32281	-0.362735	1.48389	-0.0284373	-0.552936		-0.140249	-0.0127687	-0.0940324	0	-0.027501	-0.301053	-0.00570295	0.510817	0.109565	-0.0247501	-0.140249	-0.0127687	-0.0940324	0	-0.027501	-0.301053	-0.00570295	-0.431784	-0.467093	-0.102696
	-0.603	-0.466518	-0.034181	-0.484484	0.681974	-0.219645	-0.65909	0.836263	-0.440494	-0.0284373	-0.357758	1.00534	-0.034181	1.68567	0.371057	-0.219645	-0.65909	-0.362735	-0.440494	-0.0284373	0.232653		-0.140249	-0.0127687	-0.0940324	0	0.403238	-0.301053	-0.00570295	-0.431784	0.686223	-0.102696	-0.140249	-0.0127687	-0.0940324	0	-0.027501	-0.301053	-0.00570295	-0.431784	-0.467093	-0.102696
	-0.602	-0.0525587	-0.034181	0.424635	0.241508	0.246921	-0.258255	-0.362735	-0.440494	-0.0284373	0.422951	-0.466518	-0.034181	0.600594	-0.639422	-0.219645	-0.65909	-0.362735	-0.440494	-0.0284373	-0.552936		-0.140249	-0.0127687	-0.0940324	0	-0.027501	-0.301053	-0.00570295	0.0395167	1.26288	0.0531958	-0.140249	-0.0127687	-0.0940324	0	-0.027501	3.24527	-0.00570295	-0.431784	-0.467093	-0.102696
	-0.601	-0.0525587	-0.034181	-0.0299242	-0.198957	0.246921	0.543413	-0.362735	0.114998	-0.0284373	0.227774	-0.466518	-0.034181	-0.484484	-0.639422	-0.219645	-0.65909	-0.362735	-0.440494	-0.0284373	-0.552936		-0.140249	-0.0127687	-0.0940324	0	-0.027501	0.426398	-0.00570295	-0.431784	0.109565	-0.0247501	-0.140249	-0.0127687	-0.0940324	0	-0.027501	-0.301053	-0.00570295	-0.431784	0.652302	0.122148
	-0.6	-0.0525587	-0.034181	-0.0299242	-0.639422	-0.219645	-0.65909	0.236764	0.114998	-0.0284373	0.422951	-0.466518	-0.034181	0.600594	-0.639422	-0.219645	3.30472	-0.362735	-0.440494	-0.0284373	-0.552936		-0.140249	-0.0127687	-0.0940324	0	-0.027501	-0.301053	-0.00570295	0.510817	0.686223	-0.0247501	-0.140249	-0.0127687	-0.0940324	0	-0.027501	-0.301053	-0.00570295	-0.431784	0.652302	0.122148
	-0.599	-0.466518	-0.034181	0.424635	-0.198957	-0.219645	0.142579	0.236764	0.114998	-0.0284373	0.0325965	-0.466518	-0.034181	-0.484484	-0.639422	-0.219645	-0.65909	1.53568	-0.440494	-0.0284373	-0.552936		-0.140249	-0.0127687	-0.0940324	0	0.403238	-0.301053	-0.00570295	0.510817	-0.467093	-0.102696	-0.140249	-0.0127687	-0.0940324	0	-0.027501	-0.301053	-0.00570295	-0.431784	0.652302	0.346992
	-0.598	-0.0525587	-0.034181	-0.484484	-0.198957	-0.219645	0.543413	0.236764	0.114998	-0.0284373	0.227774	-0.466518	-0.034181	-0.484484	-0.639422	-0.219645	1.32281	-0.362735	-0.440494	-0.0284373	-0.552936		-0.140249	-0.0127687	-0.0940324	0	-0.027501	-0.301053	-0.00570295	0.510817	-0.467093	-0.0247501	-0.140249	-0.0127687	-0.0940324	0	-0.027501	-0.301053	-0.00570295	-0.431784	-0.467093	-0.102696
	-0.597	-0.466518	-0.034181	0.424635	-0.198957	-0.219645	-0.65909	1.43576	0.114998	-0.0284373	-0.357758	-0.466518	-0.034181	-0.484484	-0.639422	-0.219645	-0.65909	-0.362735	-0.440494	-0.0284373	-0.552936		-0.140249	-0.0127687	-0.0940324	0	0.403238	-0.301053	-0.00570295	-0.431784	-0.467093	-0.0247501	-0.140249	-0.0127687	-0.0940324	0	-0.027501	-0.301053	-0.00570295	1.3412	-0.467093	-0.102696
	-0.596	0.361401	-0.034181	-0.0299242	0.681974	-0.219645	-0.65909	0.236764	-0.440494	-0.0284373	0.0325965	1.00534	-0.034181	-0.484484	-0.639422	-0.219645	-0.65909	-0.362735	-0.440494	-0.0284373	1.01824		-0.140249	-0.0127687	-0.0940324	0	-0.027501	-0.301053	-0.00570295	-0.431784	0.109565	0.0531958	-0.140249	-0.0127687	-0.0940324	0	-0.027501	3.24527	-0.00570295	-0.431784	0.652302	-0.102696
	-0.595	0.361401	-0.034181	0.424635	-0.198957	-0.219645	-0.258255	0.236764	-0.440494	-0.0284373	0.0325965	-0.466518	-0.034181	-0.484484	-0.639422	-0.219645	-0.65909	-0.362735	-0.440494	-0.0284373	0.232653		-0.140249	-0.0127687	-0.0940324	0	0.403238	0.426398	-0.00570295	-0.431784	-0.467093	-0.102696	-0.140249	-0.0127687	-0.0940324	0	-0.027501	-0.301053	-0.00570295	-0.431784	-0.467093	-0.102696
	-0.594	-0.0525587	-0.034181	-0.484484	-0.198957	-0.219645	0.543413	0.836263	-0.440494	-0.0284373	0.0325965	-0.466518	-0.034181	-0.484484	0.371057	-0.219645	-0.65909	-0.362735	-0.440494	-0.0284373	-0.552936		-0.140249	-0.0127687	-0.0940324	0	-0.027501	-0.301053	-0.00570295	0.982118	0.109565	-0.102696	-0.140249	-0.0127687	-0.0940324	0	-0.027501	-0.301053	-0.00570295	-0.431784	0.652302	-0.102696
	-0.593	0.361401	0.812207	0.424635	0.241508	0.246921	0.543413	0.236764	-0.440494	-0.0284373	0.0325965	1.00534	-0.034181	-0.484484	-0.639422	-0.219645	-0.65909	-0.362735	-0.440494	-0.0284373	1.01824		-0.140249	-0.0127687	-0.0940324	0	-0.027501	-0.301053	-0.00570295	0.0395167	0.686223	-0.102696	-0.140249	-0.0127687	-0.0940324	0	-0.027501	-0.301053	-0.00570295	1.3412	-0.467093	-0.102696
	-0.592	0.775361	-0.034181	-0.484484	0.681974	-0.219645	2.54758	-0.362735	0.670489	-0.0284373	-0.162581	-0.466518	-0.034181	-0.484484	-0.639422	-0.219645	1.32281	1.53568	-0.440494	-0.0284373	-0.552936		-0.140249	-0.0127687	-0.0940324	0	-0.027501	0.426398	-0.00570295	-0.431784	0.109565	-0.0247501	2.03704	-0.0127687	-0.0940324	0	-0.027501	-0.301053	-0.00570295	-0.431784	0.652302	-0.102696
	-0.591	0.361401	-0.034181	-0.484484	-0.198957	-0.219645	-0.65909	-0.362735	0.670489	-0.0284373	-0.162581	-0.466518	-0.034181	-0.484484	-0.639422	1.64662	-0.65909	-0.362735	-0.440494	-0.0284373	0.232653		-0.140249	-0.0127687	-0.0940324	0	-0.027501	-0.301053	-0.00570295	0.0395167	0.109565	-0.0247501	2.03704	-0.0127687	-0.0940324	0	-0.027501	-0.301053	-0.00570295	1.3412	-0.467093	-0.102696
	-0.59	-0.0525587	0.812207	-0.484484	-0.198957	-0.219645	1.34508	-0.362735	0.670489	-0.0284373	-0.162581	-0.466518	-0.034181	-0.484484	0.371057	-0.219645	-0.65909	-0.362735	-0.440494	-0.0284373	1.01824		-0.140249	-0.0127687	0.592721	0	-0.027501	0.426398	-0.00570295	0.0395167	-0.467093	-0.0247501	-0.140249	-0.0127687	-0.0940324	0	-0.027501	-0.301053	-0.00570295	1.3412	0.652302	-0.102696
	-0.589	-0.466518	0.812207	-0.484484	-0.198957	-0.219645	0.543413	0.236764	0.114998	-0.0284373	-0.357758	-0.466518	-0.034181	0.600594	2.39202	-0.219645	3.30472	1.53568	-0.440494	-0.0284373	0.232653		-0.140249	0.625666	0.592721	0	-0.027501	0.426398	-0.00570295	0.0395167	0.109565	0.0531958	-0.140249	-0.0127687	-0.0940324	0	-0.027501	3.24527	-0.00570295	-0.431784	0.652302	0.122148
	-0.588	-0.466518	-0.034181	-0.484484	0.241508	-0.219645	-0.258255	0.836263	0.114998	-0.0284373	-0.357758	-0.466518	-0.034181	0.600594	0.371057	-0.219645	3.30472	-0.362735	-0.440494	-0.0284373	-0.552936		-0.140249	-0.0127687	-0.0940324	0	-0.027501	0.426398	-0.00570295	0.0395167	0.686223	-0.0247501	-0.140249	-0.0127687	-0.0940324	0	-0.027501	-0.301053	-0.00570295	-0.431784	0.652302	-0.102696
	-0.587	-0.0525587	0.812207	-0.0299242	-0.639422	-0.219645	-0.65909	-0.362735	0.670489	-0.0284373	-0.162581	-0.466518	-0.034181	-0.484484	-0.639422	-0.219645	-0.65909	-0.362735	-0.440494	-0.0284373	0.232653		-0.140249	-0.0127687	-0.0940324	0	-0.027501	-0.301053	-0.00570295	-0.431784	1.26288	-0.102696	-0.140249	-0.0127687	-0.0940324	0	-0.027501	-0.301053	-0.00570295	-0.431784	-0.467093	0.122148
	-0.586	0.361401	-0.034181	-0.0299242	0.241508	-0.219645	-0.258255	0.236764	-0.440494	-0.0284373	0.422951	-0.466518	-0.034181	0.600594	0.371057	-0.219645	1.32281	-0.362735	3.40827	-0.0284373	-0.552936		-0.140249	-0.0127687	-0.0940324	0	-0.027501	0.426398	-0.00570295	0.510817	-0.467093	-0.102696	-0.140249	-0.0127687	-0.0940324	0	-0.027501	-0.301053	-0.00570295	-0.431784	1.7717	-0.102696
	-0.585	-0.0525587	-0.034181	-0.0299242	-0.639422	0.713487	0.543413	-0.362735	-0.440494	-0.0284373	0.618129	-0.466518	-0.034181	-0.484484	2.39202	-0.219645	-0.65909	-0.362735	-0.440494	-0.0284373	0.232653		0.711733	-0.0127687	-0.0940324	0	0.403238	-0.301053	-0.00570295	0.510817	-0.467093	-0.0247501	-0.140249	-0.0127687	-0.0940324	0	-0.027501	-0.301053	-0.00570295	-0.431784	0.652302	-0.102696
	-0.584	0.361401	-0.034181	0.424635	-0.198957	0.246921	0.142579	0.836263	0.114998	1.2687	-0.162581	1.00534	-0.034181	-0.484484	0.371057	-0.219645	-0.65909	-0.362735	-0.440494	-0.0284373	0.232653		-0.140249	-0.0127687	-0.0940324	0	-0.027501	-0.301053	-0.00570295	-0.431784	-0.467093	-0.102696	-0.140249	-0.0127687	-0.0940324	0	-0.027501	-0.301053	-0.00570295	1.3412	-0.467093	0.122148
	-0.583	-0.0525587	-0.034181	0.424635	0.241508	0.246921	0.944247	-0.362735	0.114998	-0.0284373	-0.552936	-0.466518	-0.034181	-0.484484	-0.639422	-0.219645	-0.65909	1.53568	-0.440494	-0.0284373	1.80383		-0.140249	-0.0127687	0.592721	0	-0.027501	0.426398	-0.00570295	0.0395167	-0.467093	0.0531958	-0.140249	-0.0127687	-0.0940324	0	-0.027501	3.24527	-0.00570295	-0.431784	-0.467093	-0.102696
	-0.582	-0.0525587	-0.034181	-0.0299242	0.681974	-0.219645	0.142579	0.236764	-0.440494	-0.0284373	0.422951	-0.466518	-0.034181	-0.484484	0.371057	-0.219645	-0.65909	-0.362735	-0.440494	-0.0284373	-0.552936		-0.140249	-0.0127687	-0.0940324	0	-0.027501	-0.301053	-0.00570295	0.0395167	-0.467093	-0.102696	-0.140249	-0.0127687	-0.0940324	0	-0.027501	3.24527	-0.00570295	-0.431784	0.652302	-0.102696
	-0.581	-0.466518	-0.034181	-0.0299242	-0.198957	-0.219645	0.142579	-0.362735	0.114998	-0.0284373	0.0325965	1.00534	-0.034181	-0.484484	0.371057	-0.219645	-0.65909	1.53568	1.48389	-0.0284373	-0.552936		-0.140249	-0.0127687	-0.0940324	0	-0.027501	1.15385	-0.00570295	0.0395167	-0.467093	-0.0247501	-0.140249	-0.0127687	-0.0940324	0	-0.027501	-0.301053	-0.00570295	-0.431784	-0.467093	-0.102696
	-0.58	-0.0525587	-0.034181	-0.0299242	0.241508	0.246921	0.142579	1.43576	0.114998	-0.0284373	0.0325965	-0.466518	-0.034181	-0.484484	-0.639422	-0.219645	-0.65909	-0.362735	-0.440494	-0.0284373	-0.552936		-0.140249	-0.0127687	-0.0940324	0	-0.027501	-0.301053	-0.00570295	0.0395167	1.26288	-0.102696	-0.140249	-0.0127687	1.27947	0	-0.027501	-0.301053	-0.00570295	-0.431784	0.652302	-0.102696
	-0.579	-0.466518	-0.034181	-0.484484	0.241508	0.246921	-0.258255	-0.362735	0.670489	-0.0284373	0.227774	-0.466518	-0.034181	-0.484484	-0.639422	-0.219645	-0.65909	1.53568	-0.440494	-0.0284373	0.232653		-0.140249	-0.0127687	-0.0940324	0	-0.027501	-0.301053	-0.00570295	-0.431784	1.26288	-0.0247501	-0.140249	-0.0127687	-0.0940324	0	-0.027501	-0.301053	-0.00570295	-0.431784	-0.467093	0.122148
	-0.578	-0.0525587	-0.034181	-0.484484	-0.198957	-0.219645	-0.65909	0.236764	-0.440494	-0.0284373	-0.162581	1.00534	-0.034181	1.68567	-0.639422	-0.219645	-0.65909	-0.362735	1.48389	-0.0284373	0.232653		-0.140249	-0.0127687	0.592721	0	-0.027501	-0.301053	-0.00570295	-0.431784	-0.467093	0.0531958	-0.140249	-0.0127687	-0.0940324	0	-0.027501	-0.301053	-0.00570295	-0.431784	-0.467093	-0.102696
	-0.577	1.18932	-0.034181	0.424635	0.681974	0.246921	-0.258255	0.836263	0.114998	-0.0284373	0.618129	1.00534	-0.034181	-0.484484	-0.639422	-0.219645	-0.65909	-0.362735	-0.440494	-0.0284373	-0.552936		-0.140249	-0.0127687	-0.0940324	0	-0.027501	-0.301053	-0.00570295	0.0395167	-0.467093	-0.102696	-0.140249	-0.0127687	-0.0940324	0	-0.027501	-0.301053	-0.00570295	-0.431784	-0.467093	-0.102696
	-0.576	-0.0525587	-0.034181	-0.484484	-0.198957	0.246921	0.142579	-0.362735	-0.440494	-0.0284373	-0.162581	-0.466518	-0.034181	0.600594	-0.639422	-0.219645	-0.65909	-0.362735	1.48389	-0.0284373	-0.552936		-0.140249	-0.0127687	-0.0940324	0	-0.027501	-0.301053	-0.00570295	1.45342	-0.467093	-0.102696	2.03704	-0.0127687	-0.0940324	0	-0.027501	-0.301053	-0.00570295	-0.431784	-0.467093	0.122148
	-0.575	-0.0525587	-0.034181	-0.0299242	-0.639422	0.246921	-0.65909	0.236764	0.114998	-0.0284373	0.227774	2.47719	-0.034181	0.600594	-0.639422	-0.219645	-0.65909	-0.362735	-0.440494	-0.0284373	0.232653		-0.140249	-0.0127687	-0.0940324	0	-0.027501	-0.301053	-0.00570295	0.510817	0.109565	0.131142	-0.140249	-0.0127687	-0.0940324	0	-0.027501	-0.301053	-0.00570295	1.3412	-0.467093	-0.102696
	-0.574	-0.466518	-0.034181	0.424635	0.241508	-0.219645	-0.65909	-0.362735	1.22598	-0.0284373	0.0325965	-0.466518	-0.034181	1.68567	0.371057	1.64662	-0.65909	1.53568	5.33265	-0.0284373	-0.552936		-0.140249	-0.0127687	-0.0940324	0	-0.027501	-0.301053	-0.00570295	-0.431784	-0.467093	0.0531958	-0.140249	-0.0127687	-0.0940324	0	-0.027501	3.24527	-0.00570295	-0.431784	1.7717	-0.102696
	-0.573	-0.0525587	0.812207	-0.484484	0.241508	0.246921	0.142579	-0.362735	0.114998	-0.0284373	0.0325965	1.00534	-0.034181	0.600594	0.371057	-0.219645	-0.65909	-0.362735	-0.440494	-0.0284373	0.232653		-0.140249	-0.0127687	-0.0940324	0	-0.027501	-0.301053	-0.00570295	-0.431784	0.109565	-0.0247501	-0.140249	-0.0127687	1.27947	0	-0.027501	-0.301053	-0.00570295	-0.431784	-0.467093	-0.102696
	-0.572	-0.0525587	0.812207	-0.0299242	0.681974	-0.219645	0.142579	0.236764	-0.440494	-0.0284373	0.0325965	-0.466518	-0.034181	-0.484484	0.371057	-0.219645	1.32281	-0.362735	1.48389	-0.0284373	0.232653		-0.140249	-0.0127687	0.592721	0	-0.027501	0.426398	-0.00570295	0.510817	1.26288	-0.0247501	-0.140249	-0.0127687	-0.0940324	0	-0.027501	-0.301053	-0.00570295	-0.431784	-0.467093	-0.102696
	-0.571	-0.0525587	-0.034181	-0.484484	-0.639422	-0.219645	-0.258255	0.236764	0.114998	-0.0284373	-0.552936	-0.466518	-0.034181	-0.484484	0.371057	1.64662	-0.65909	-0.362735	1.48389	-0.0284373	-0.552936		0.711733	-0.0127687	-0.0940324	0	-0.027501	-0.301053	-0.00570295	-0.431784	0.109565	-0.102696	-0.140249	-0.0127687	-0.0940324	0	-0.027501	-0.301053	-0.00570295	1.3412	-0.467093	-0.102696
	-0.57	0.361401	-0.034181	0.424635	-0.639422	0.246921	-0.65909	-0.362735	-0.440494	-0.0284373	-0.162581	-0.466518	-0.034181	-0.484484	0.371057	-0.219645	-0.65909	-0.362735	-0.440494	-0.0284373	-0.552936		-0.140249	-0.0127687	-0.0940324	0	-0.027501	-0.301053	-0.00570295	0.510817	-0.467093	-0.102696	-0.140249	-0.0127687	-0.0940324	0	-0.027501	-0.301053	-0.00570295	1.3412	-0.467093	0.346992
	-0.569	-0.466518	-0.034181	-0.484484	-0.198957	-0.219645	-0.258255	-0.362735	-0.440494	-0.0284373	0.227774	-0.466518	-0.034181	-0.484484	0.371057	-0.219645	1.32281	1.53568	3.40827	-0.0284373	-0.552936		-0.140249	-0.0127687	-0.0940324	0	-0.027501	0.426398	-0.00570295	-0.431784	0.109565	-0.0247501	-0.140249	-0.0127687	-0.0940324	0	-0.027501	-0.301053	-0.00570295	-0.431784	0.652302	0.346992
	-0.568	-0.0525587	-0.034181	-0.484484	0.681974	0.246921	1.74592	-0.362735	0.114998	-0.0284373	0.227774	-0.466518	-0.034181	-0.484484	0.371057	-0.219645	-0.65909	-0.362735	-0.440494	-0.0284373	1.01824		-0.140249	-0.0127687	-0.0940324	0	-0.027501	-0.301053	-0.00570295	-0.431784	0.686223	-0.0247501	-0.140249	-0.0127687	-0.0940324	0	-0.027501	-0.301053	-0.00570295	-0.431784	-0.467093	0.346992
	-0.567	0.361401	-0.034181	-0.0299242	-0.198957	0.246921	-0.65909	0.836263	-0.440494	-0.0284373	-0.357758	-0.466518	-0.034181	0.600594	0.371057	-0.219645	-0.65909	-0.362735	-0.440494	-0.0284373	1.01824		-0.140249	-0.0127687	-0.0940324	0	-0.027501	-0.301053	-0.00570295	-0.431784	-0.467093	-0.102696	-0.140249	-0.0127687	-0.0940324	0	-0.027501	-0.301053	-0.00570295	-0.431784	0.652302	0.122148
	-0.566	-0.0525587	-0.034181	-0.484484	-0.639422	-0.219645	0.142579	-0.362735	0.114998	-0.0284373	-0.162581	-0.466518	-0.034181	-0.484484	0.371057	-0.219645	-0.65909	-0.362735	1.48389	-0.0284373	0.232653		0.711733	-0.0127687	-0.0940324	0	-0.027501	-0.301053	-0.00570295	0.0395167	-0.467093	-0.0247501	-0.140249	-0.0127687	-0.0940324	0	-0.027501	-0.301053	-0.00570295	-0.431784	0.652302	-0.102696
	-0.565	-0.0525587	-0.034181	-0.0299242	-0.198957	-0.219645	-0.258255	0.236764	0.114998	-0.0284373	0.813306	-0.466518	-0.034181	0.600594	-0.639422	-0.219645	-0.65909	1.53568	3.40827	-0.0284373	0.232653		-0.140249	-0.0127687	0.592721	0	-0.027501	-0.301053	-0.00570295	-0.431784	0.109565	-0.0247501	-0.140249	-0.0127687	-0.0940324	0	-0.027501	-0.301053	-0.00570295	1.3412	-0.467093	-0.102696
	-0.564	0.361401	-0.034181	0.424635	-0.198957	0.246921	-0.65909	0.236764	0.114998	-0.0284373	-0.162581	-0.466518	-0.034181	-0.484484	0.371057	-0.219645	1.32281	-0.362735	-0.440494	-0.0284373	0.232653		-0.140249	-0.0127687	-0.0940324	0	-0.027501	-0.301053	-0.00570295	-0.431784	-0.467093	-0.0247501	-0.140249	-0.0127687	-0.0940324	0	-0.027501	-0.301053	-0.00570295	1.3412	-0.467093	0.122148
	-0.563	-0.0525587	-0.034181	-0.0299242	-0.639422	-0.219645	-0.258255	0.836263	0.670489	-0.0284373	-0.162581	-0.466518	-0.034181	-0.484484	1.38154	-0.219645	-0.65909	-0.362735	-0.440494	-0.0284373	-0.552936		-0.140249	-0.0127687	0.592721	0	-0.027501	0.426398	-0.00570295	0.0395167	-0.467093	0.0531958	-0.140249	-0.0127687	-0.0940324	0	-0.027501	-0.301053	-0.00570295	-0.431784	1.7717	-0.102696
	-0.562	0.775361	-0.034181	-0.0299242	1.12244	0.713487	2.14675	0.236764	0.114998	-0.0284373	-0.357758	-0.466518	-0.034181	-0.484484	-0.639422	-0.219645	-0.65909	-0.362735	-0.440494	-0.0284373	-0.552936		-0.140249	-0.0127687	-0.0940324	0	-0.027501	-0.301053	-0.00570295	-0.431784	-0.467093	-0.0247501	-0.140249	-0.0127687	-0.0940324	0	-0.027501	-0.301053	-0.00570295	-0.431784	-0.467093	-0.102696
	-0.561	-0.0525587	-0.034181	0.424635	-0.639422	0.713487	-0.258255	-0.362735	1.22598	-0.0284373	0.813306	-0.466518	-0.034181	0.600594	2.39202	-0.219645	-0.65909	-0.362735	-0.440494	-0.0284373	0.232653		-0.140249	-0.0127687	-0.0940324	0	-0.027501	-0.301053	-0.00570295	0.510817	-0.467093	-0.0247501	-0.140249	-0.0127687	-0.0940324	0	-0.027501	-0.301053	-0.00570295	-0.431784	0.652302	0.122148
	-0.56	0.361401	-0.034181	-0.0299242	-0.198957	0.246921	-0.258255	0.236764	0.114998	-0.0284373	-0.552936	-0.466518	-0.034181	-0.484484	-0.639422	-0.219645	-0.65909	1.53568	-0.440494	-0.0284373	0.232653		-0.140249	-0.0127687	-0.0940324	0	-0.027501	-0.301053	-0.00570295	-0.431784	0.686223	0.0531958	4.21432	-0.0127687	-0.0940324	0	-0.027501	-0.301053	-0.00570295	1.3412	0.652302	-0.102696
	-0.559	-0.0525587	-0.034181	-0.484484	-0.198957	-0.219645	0.142579	0.236764	0.670489	-0.0284373	0.422951	-0.466518	-0.034181	-0.484484	0.371057	-0.219645	-0.65909	-0.362735	3.40827	-0.0284373	-0.552936		0.711733	-0.0127687	-0.0940324	0	-0.027501	-0.301053	-0.00570295	-0.431784	-0.467093	-0.0247501	-0.140249	-0.0127687	-0.0940324	0	-0.027501	-0.301053	-0.00570295	-0.431784	-0.467093	0.346992
	-0.558	-0.0525587	-0.034181	0.879195	0.681974	-0.219645	-0.65909	0.236764	0.670489	1.2687	-0.162581	-0.466518	-0.034181	-0.484484	0.371057	-0.219645	1.32281	-0.362735	-0.440494	-0.0284373	1.80383		-0.140249	-0.0127687	-0.0940324	0	-0.027501	0.426398	-0.00570295	0.510817	0.109565	0.0531958	-0.140249	-0.0127687	-0.0940324	0	-0.027501	-0.301053	-0.00570295	-0.431784	-0.467093	0.122148
	-0.557	0.775361	-0.034181	0.424635	-0.198957	0.246921	-0.65909	0.836263	0.114998	-0.0284373	0.0325965	1.00534	-0.034181	0.600594	1.38154	-0.219645	-0.65909	-0.362735	-0.440494	-0.0284373	-0.552936		0.711733	-0.0127687	-0.0940324	0	-0.027501	-0.301053	-0.00570295	0.510817	0.686223	-0.102696	2.03704	-0.0127687	-0.0940324	0	-0.027501	-0.301053	-0.00570295	-0.431784	-0.467093	0.122148
	-0.556	-0.0525587	-0.034181	-0.0299242	0.681974	-0.219645	-0.258255	0.836263	0.670489	-0.0284373	0.227774	-0.466518	-0.034181	1.68567	-0.639422	-0.219645	-0.65909	-0.362735	-0.440494	-0.0284373	0.232653		-0.140249	-0.0127687	0.592721	0	-0.027501	-0.301053	-0.00570295	0.0395167	-0.467093	0.0531958	-0.140249	-0.0127687	-0.0940324	0	-0.027501	-0.301053	-0.00570295	-0.431784	-0.467093	-0.102696
	-0.555	0.361401	-0.034181	-0.0299242	-0.198957	-0.219645	0.142579	-0.362735	-0.440494	-0.0284373	-0.162581	-0.466518	-0.034181	-0.484484	-0.639422	1.64662	-0.65909	-0.362735	-0.440494	-0.0284373	0.232653		0.711733	-0.0127687	-0.0940324	0	-0.027501	-0.301053	-0.00570295	-0.431784	0.109565	-0.0247501	-0.140249	-0.0127687	-0.0940324	0	-0.027501	-0.301053	-0.00570295	-0.431784	-0.467093	-0.102696
	-0.554	-0.0525587	-0.034181	-0.0299242	-0.639422	-0.219645	-0.258255	-0.362735	-0.440494	-0.0284373	-0.357758	-0.466518	-0.034181	-0.484484	-0.639422	-0.219645	3.30472	-0.362735	-0.440494	-0.0284373	0.232653		0.711733	-0.0127687	-0.0940324	0	-0.027501	0.426398	-0.00570295	-0.431784	0.109565	-0.102696	2.03704	-0.0127687	-0.0940324	0	-0.027501	-0.301053	-0.00570295	-0.431784	-0.467093	-0.102696
	-0.553	0.361401	-0.034181	0.424635	-0.198957	0.246921	-0.258255	0.836263	-0.440494	-0.0284373	0.0325965	1.00534	-0.034181	-0.484484	0.371057	-0.219645	-0.65909	-0.362735	1.48389	-0.0284373	1.01824		-0.140249	-0.0127687	-0.0940324	0	-0.027501	-0.301053	-0.00570295	-0.431784	-0.467093	0.131142	-0.140249	-0.0127687	-0.0940324	0	-0.027501	-0.301053	-0.00570295	-0.431784	0.652302	-0.102696
	-0.552	0.775361	-0.034181	0.424635	-0.198957	0.246921	-0.65909	-0.362735	-0.440494	-0.0284373	-0.162581	-0.466518	-0.034181	1.68567	1.38154	-0.219645	3.30472	-0.362735	-0.440494	-0.0284373	-0.552936		-0.140249	0.625666	-0.0940324	0	-0.027501	-0.301053	-0.00570295	-0.431784	-0.467093	-0.0247501	-0.140249	-0.0127687	-0.0940324	0	-0.027501	-0.301053	-0.00570295	-0.431784	-0.467093	-0.102696
	-0.551	-0.466518	-0.034181	-0.0299242	-0.198957	0.246921	0.543413	-0.362735	-0.440494	-0.0284373	0.0325965	1.00534	-0.034181	-0.484484	0.371057	-0.219645	-0.65909	-0.362735	-0.440494	-0.0284373	-0.552936		-0.140249	-0.0127687	-0.0940324	0	-0.027501	-0.301053	-0.00570295	0.510817	0.109565	-0.102696	-0.140249	-0.0127687	-0.0940324	0	-0.027501	-0.301053	-0.00570295	-0.431784	-0.467093	-0.102696
	-0.55	-0.0525587	-0.034181	0.424635	-0.198957	0.246921	-0.258255	-0.362735	0.114998	-0.0284373	-0.357758	-0.466518	-0.034181	0.600594	-0.639422	-0.219645	-0.65909	-0.362735	-0.440494	-0.0284373	0.232653		-0.140249	-0.0127687	-0.0940324	0	-0.027501	-0.301053	-0.00570295	-0.431784	1.26288	-0.0247501	-0.140249	-0.0127687	-0.0940324	0	-0.027501	3.24527	-0.00570295	1.3412	-0.467093	-0.102696
	-0.549	-0.0525587	-0.034181	0.424635	-0.639422	-0.219645	-0.65909	-0.362735	-0.440494	-0.0284373	0.0325965	-0.466518	-0.034181	0.600594	-0.639422	-0.219645	-0.65909	-0.362735	-0.440494	-0.0284373	-0.552936		-0.140249	-0.0127687	-0.0940324	0	-0.027501	0.426398	-0.00570295	-0.431784	-0.467093	0.0531958	2.03704	-0.0127687	-0.0940324	0	-0.027501	-0.301053	-0.00570295	-0.431784	-0.467093	-0.102696
	-0.548	1.18932	-0.034181	-0.0299242	1.12244	-0.219645	0.142579	-0.362735	0.114998	-0.0284373	-0.162581	1.00534	-0.034181	-0.484484	-0.639422	-0.219645	-0.65909	-0.362735	1.48389	-0.0284373	-0.552936		-0.140249	-0.0127687	-0.0940324	0	-0.027501	0.426398	-0.00570295	-0.431784	0.686223	0.0531958	-0.140249	-0.0127687	-0.0940324	0	-0.027501	-0.301053	-0.00570295	-0.431784	0.652302	0.122148
	-0.547	0.361401	-0.034181	-0.484484	-0.639422	-0.219645	-0.258255	-0.362735	-0.440494	-0.0284373	-0.357758	2.47719	-0.034181	0.600594	-0.639422	-0.219645	1.32281	-0.362735	-0.440494	-0.0284373	-0.552936		-0.140249	0.625666	-0.0940324	0	-0.027501	1.15385	-0.00570295	-0.431784	0.109565	-0.0247501	-0.140249	-0.0127687	-0.0940324	0	-0.027501	-0.301053	-0.00570295	-0.431784	0.652302	0.346992
	-0.546	0.775361	-0.034181	0.879195	1.5629	-0.219645	0.543413	0.236764	0.114998	-0.0284373	0.0325965	-0.466518	-0.034181	-0.484484	0.371057	-0.219645	-0.65909	-0.362735	-0.440494	-0.0284373	-0.552936		-0.140249	-0.0127687	-0.0940324	0	-0.027501	0.426398	-0.00570295	0.510817	0.109565	-0.0247501	-0.140249	-0.0127687	-0.0940324	0	-0.027501	-0.301053	-0.00570295	-0.431784	-0.467093	0.122148
	-0.545	-0.0525587	-0.034181	-0.0299242	-0.639422	-0.219645	0.142579	0.236764	-0.440494	-0.0284373	0.0325965	1.00534	-0.034181	-0.484484	-0.639422	-0.219645	1.32281	-0.362735	-0.440494	-0.0284373	-0.552936		-0.140249	-0.0127687	-0.0940324	0	-0.027501	0.426398	-0.00570295	0.0395167	-0.467093	-0.102696	-0.140249	-0.0127687	-0.0940324	0	-0.027501	-0.301053	-0.00570295	-0.431784	-0.467093	-0.102696
	-0.544	-0.0525587	0.812207	-0.0299242	-0.198957	-0.219645	-0.258255	-0.362735	0.114998	-0.0284373	0.422951	1.00534	-0.034181	-0.484484	0.371057	-0.219645	-0.65909	-0.362735	-0.440494	-0.0284373	1.01824		-0.140249	-0.0127687	-0.0940324	0	-0.027501	-0.301053	-0.00570295	0.510817	-0.467093	-0.0247501	-0.140249	-0.0127687	-0.0940324	0	-0.027501	-0.301053	-0.00570295	-0.431784	-0.467093	0.122148
	-0.543	0.775361	-0.034181	-0.0299242	0.241508	-0.219645	-0.65909	0.836263	-0.440494	-0.0284373	0.813306	-0.466518	-0.034181	-0.484484	0.371057	1.64662	-0.65909	-0.362735	-0.440494	-0.0284373	-0.552936		-0.140249	-0.0127687	-0.0940324	0	-0.027501	0.426398	-0.00570295	0.0395167	1.26288	-0.0247501	-0.140249	-0.0127687	-0.0940324	0	-0.027501	-0.301053	-0.00570295	1.3412	-0.467093	-0.102696
	-0.542	-0.466518	-0.034181	0.424635	0.241508	-0.219645	-0.258255	-0.362735	-0.440494	-0.0284373	-0.357758	-0.466518	-0.034181	-0.484484	-0.639422	-0.219645	-0.65909	-0.362735	1.48389	-0.0284373	1.01824		-0.140249	-0.0127687	-0.0940324	0	-0.027501	-0.301053	-0.00570295	-0.431784	-0.467093	0.131142	-0.140249	-0.0127687	-0.0940324	0	-0.027501	-0.301053	-0.00570295	-0.431784	-0.467093	0.122148
	-0.541	-0.0525587	-0.034181	-0.484484	-0.198957	-0.219645	-0.258255	-0.362735	-0.440494	-0.0284373	1.00848	-0.466518	-0.034181	-0.484484	-0.639422	-0.219645	-0.65909	-0.362735	-0.440494	-0.0284373	0.232653		-0.140249	-0.0127687	-0.0940324	0	-0.027501	0.426398	-0.00570295	-0.431784	1.26288	-0.102696	-0.140249	-0.0127687	-0.0940324	0	-0.027501	3.24527	-0.00570295	1.3412	-0.467093	-0.102696
	-0.54	-0.0525587	-0.034181	-0.0299242	-0.639422	0.246921	0.543413	-0.362735	-0.440494	-0.0284373	0.0325965	-0.466518	-0.034181	-0.484484	0.371057	-0.219645	-0.65909	-0.362735	1.48389	-0.0284373	-0.552936		-0.140249	-0.0127687	-0.0940324	0	-0.027501	-0.301053	-0.00570295	-0.431784	0.686223	-0.0247501	-0.140249	-0.0127687	-0.0940324	0	-0.027501	-0.301053	-0.00570295	-0.431784	-0.467093	0.122148
	-0.539	-0.466518	-0.034181	-0.0299242	-0.198957	-0.219645	0.944247	-0.362735	0.114998	-0.0284373	0.422951	-0.466518	-0.034181	0.600594	0.371057	-0.219645	-0.65909	-0.362735	-0.440494	-0.0284373	-0.552936		-0.140249	-0.0127687	-0.0940324	0	-0.027501	-0.301053	-0.00570295	0.0395167	0.686223	-0.102696	-0.140249	-0.0127687	-0.0940324	0	-0.027501	-0.301053	-0.00570295	-0.431784	0.652302	-0.102696
	-0.538	-0.466518	-0.034181	0.879195	0.681974	0.246921	0.543413	0.236764	0.670489	-0.0284373	-0.162581	-0.466518	-0.034181	0.600594	-0.639422	-0.219645	-0.65909	-0.362735	-0.440494	-0.0284373	0.232653		-0.140249	-0.0127687	-0.0940324	0	-0.027501	1.15385	-0.00570295	-0.431784	-0.467093	-0.0247501	-0.140249	-0.0127687	-0.0940324	0	-0.027501	3.24527	-0.00570295	1.3412	-0.467093	0.122148
	-0.537	0.361401	-0.034181	-0.484484	-0.198957	-0.219645	0.142579	-0.362735	-0.440494	-0.0284373	0.0325965	3.94905	-0.034181	-0.484484	0.371057	-0.219645	5.28662	-0.362735	-0.440494	-0.0284373	0.232653		-0.140249	-0.0127687	-0.0940324	0	-0.027501	0.426398	-0.00570295	0.0395167	-0.467093	-0.0247501	-0.140249	-0.0127687	-0.0940324	0	-0.027501	-0.301053	-0.00570295	-0.431784	0.652302	-0.102696
	-0.536	-0.466518	-0.034181	-0.484484	0.241508	0.246921	-0.65909	-0.362735	0.114998	-0.0284373	-0.162581	-0.466518	-0.034181	-0.484484	0.371057	-0.219645	-0.65909	-0.362735	1.48389	-0.0284373	-0.552936		-0.140249	-0.0127687	-0.0940324	0	-0.027501	-0.301053	-0.00570295	0.0395167	0.686223	-0.0247501	-0.140249	-0.0127687	-0.0940324	0	-0.027501	-0.301053	-0.00570295	-0.431784	0.652302	0.122148
	-0.535	-0.466518	-0.034181	-0.0299242	-0.639422	-0.219645	0.543413	-0.362735	0.670489	-0.0284373	-0.162581	-0.466518	-0.034181	0.600594	-0.639422	-0.219645	-0.65909	-0.362735	-0.440494	-0.0284373	0.232653		-0.140249	-0.0127687	-0.0940324	0	-0.027501	-0.301053	-0.00570295	0.0395167	-0.467093	-0.0247501	-0.140249	-0.0127687	-0.0940324	0	-0.027501	-0.301053	-0.00570295	-0.431784	0.652302	-0.102696
	-0.534	-0.466518	-0.034181	-0.484484	-0.639422	-0.219645	-0.258255	0.236764	0.670489	-0.0284373	-0.552936	2.47719	-0.034181	0.600594	-0.639422	1.64662	-0.65909	1.53568	-0.440494	-0.0284373	-0.552936		-0.140249	-0.0127687	-0.0940324	0	-0.027501	-0.301053	-0.00570295	0.0395167	-0.467093	-0.102696	-0.140249	-0.0127687	-0.0940324	0	-0.027501	-0.301053	-0.00570295	-0.431784	0.652302	-0.102696
	-0.533	0.775361	-0.034181	-0.484484	-0.639422	-0.219645	0.543413	0.236764	0.114998	-0.0284373	-0.357758	1.00534	-0.034181	0.600594	-0.639422	1.64662	-0.65909	-0.362735	-0.440494	-0.0284373	-0.552936		-0.140249	-0.0127687	-0.0940324	0	-0.027501	0.426398	-0.00570295	0.982118	-0.467093	-0.0247501	-0.140249	-0.0127687	-0.0940324	0	-0.027501	-0.301053	-0.00570295	-0.431784	0.652302	-0.102696
	-0.532	-0.466518	-0.034181	-0.484484	-0.198957	-0.219645	0.142579	0.236764	0.114998	-0.0284373	0.0325965	-0.466518	-0.034181	-0.484484	-0.639422	-0.219645	1.32281	-0.362735	-0.440494	-0.0284373	1.01824		0.711733	-0.0127687	-0.0940324	0	-0.027501	-0.301053	-0.00570295	-0.431784	0.686223	0.131142	-0.140249	-0.0127687	-0.0940324	0	-0.027501	-0.301053	-0.00570295	1.3412	-0.467093	-0.102696
	-0.531	-0.466518	-0.034181	-0.0299242	0.241508	0.246921	0.142579	0.236764	1.22598	-0.0284373	0.0325965	1.00534	-0.034181	-0.484484	-0.639422	-0.219645	-0.65909	1.53568	-0.440494	-0.0284373	-0.552936		-0.140249	-0.0127687	-0.0940324	0	-0.027501	-0.301053	-0.00570295	-0.431784	0.109565	-0.102696	-0.140249	-0.0127687	-0.0940324	0	-0.027501	-0.301053	-0.00570295	1.3412	-0.467093	0.122148
	-0.53	0.775361	-0.034181	0.424635	-0.198957	0.246921	-0.258255	-0.362735	-0.440494	-0.0284373	0.227774	-0.466518	-0.034181	-0.484484	1.38154	-0.219645	-0.65909	1.53568	1.48389	-0.0284373	0.232653		-0.140249	-0.0127687	-0.0940324	0	-0.027501	-0.301053	-0.00570295	0.510817	0.686223	-0.0247501	-0.140249	-0.0127687	-0.0940324	0	-0.027501	-0.301053	-0.00570295	3.11419	-0.467093	0.122148
	-0.529	-0.466518	-0.034181	-0.0299242	0.241508	-0.219645	0.543413	-0.362735	0.114998	-0.0284373	-0.162581	-0.466518	-0.034181	0.600594	0.371057	-0.219645	3.30472	-0.362735	1.48389	-0.0284373	0.232653		0.711733	-0.0127687	0.592721	0	-0.027501	0.426398	-0.00570295	0.0395167	-0.467093	0.0531958	-0.140249	-0.0127687	-0.0940324	0	-0.027501	-0.301053	-0.00570295	-0.431784	-0.467093	-0.102696
	-0.528	-0.466518	0.812207	-0.0299242	0.241508	-0.219645	0.543413	0.236764	0.670489	-0.0284373	0.0325965	-0.466518	-0.034181	-0.484484	0.371057	-0.219645	-0.65909	-0.362735	-0.440494	-0.0284373	-0.552936		-0.140249	-0.0127687	-0.0940324	0	-0.027501	0.426398	-0.00570295	-0.431784	-0.467093	-0.0247501	-0.140249	-0.0127687	1.27947	0	-0.027501	-0.301053	2.19528	1.3412	-0.467093	-0.102696
	-0.527	-0.0525587	0.812207	0.424635	-0.639422	0.246921	-0.258255	0.236764	0.114998	-0.0284373	-0.162581	1.00534	-0.034181	-0.484484	0.371057	-0.219645	1.32281	1.53568	1.48389	-0.0284373	0.232653		-0.140249	-0.0127687	0.592721	0	-0.027501	0.426398	-0.00570295	0.982118	0.109565	0.0531958	-0.140249	-0.0127687	-0.0940324	0	-0.027501	-0.301053	-0.00570295	-0.431784	-0.467093	-0.102696
	-0.526	-0.0525587	-0.034181	-0.484484	-0.639422	0.246921	0.142579	-0.362735	0.670489	-0.0284373	-0.162581	1.00534	-0.034181	-0.484484	1.38154	-0.219645	3.30472	-0.362735	1.48389	-0.0284373	0.232653		0.711733	-0.0127687	-0.0940324	0	-0.027501	0.426398	-0.00570295	0.0395167	-0.467093	-0.102696	-0.140249	-0.0127687	-0.0940324	0	-0.027501	-0.301053	2.19528	-0.431784	0.652302	-0.102696
	-0.525	0.775361	0.812207	-0.484484	0.681974	-0.219645	-0.65909	-0.362735	0.114998	-0.0284373	-0.162581	2.47719	-0.034181	-0.484484	0.371057	1.64662	-0.65909	-0.362735	-0.440494	-0.0284373	0.232653		-0.140249	-0.0127687	-0.0940324	0	-0.027501	0.426398	-0.00570295	0.510817	-0.467093	-0.0247501	-0.140249	-0.0127687	-0.0940324	0	-0.027501	-0.301053	-0.00570295	-0.431784	0.652302	-0.102696
	-0.524	-0.0525587	-0.034181	-0.484484	-0.639422	0.246921	0.944247	0.236764	0.114998	-0.0284373	0.0325965	-0.466518	-0.034181	-0.484484	-0.639422	-0.219645	-0.65909	-0.362735	-0.440494	-0.0284373	-0.552936		-0.140249	-0.0127687	-0.0940324	0	-0.027501	-0.301053	-0.00570295	0.510817	-0.467093	0.131142	2.03704	-0.0127687	-0.0940324	0	-0.027501	-0.301053	-0.00570295	-0.431784	-0.467093	-0.102696
	-0.523	0.361401	-0.034181	-0.484484	-0.198957	0.246921	0.142579	-0.362735	0.670489	-0.0284373	-0.162581	1.00534	-0.034181	-0.484484	-0.639422	-0.219645	-0.65909	1.53568	-0.440494	-0.0284373	1.80383		0.711733	-0.0127687	0.592721	0	-0.027501	-0.301053	-0.00570295	0.0395167	-0.467093	-0.102696	-0.140249	-0.0127687	-0.0940324	0	-0.027501	-0.301053	-0.00570295	-0.431784	-0.467093	-0.102696
	-0.522	1.18932	-0.034181	-0.0299242	-0.198957	0.246921	0.142579	-0.362735	0.670489	-0.0284373	-0.552936	1.00534	-0.034181	-0.484484	-0.639422	-0.219645	3.30472	-0.362735	-0.440494	-0.0284373	0.232653		-0.140249	-0.0127687	-0.0940324	0	-0.027501	0.426398	-0.00570295	-0.431784	-0.467093	-0.0247501	-0.140249	-0.0127687	-0.0940324	0	-0.027501	-0.301053	-0.00570295	-0.431784	0.652302	-0.102696
	-0.521	-0.0525587	-0.034181	-0.0299242	0.681974	0.246921	0.142579	0.236764	-0.440494	-0.0284373	0.618129	-0.466518	-0.034181	0.600594	-0.639422	-0.219645	-0.65909	-0.362735	-0.440494	-0.0284373	1.01824		-0.140249	-0.0127687	-0.0940324	0	-0.027501	0.426398	-0.00570295	0.510817	-0.467093	-0.0247501	-0.140249	-0.0127687	-0.0940324	0	-0.027501	3.24527	-0.00570295	1.3412	-0.467093	-0.102696
	-0.52	-0.0525587	-0.034181	-0.484484	0.681974	-0.219645	-0.258255	0.836263	-0.440494	-0.0284373	0.422951	1.00534	-0.034181	-0.484484	-0.639422	-0.219645	-0.65909	-0.362735	-0.440494	-0.0284373	-0.552936		-0.140249	-0.0127687	-0.0940324	0	-0.027501	-0.301053	-0.00570295	-0.431784	0.686223	-0.0247501	-0.140249	-0.0127687	-0.0940324	0	-0.027501	-0.301053	-0.00570295	-0.431784	-0.467093	-0.102696
	-0.519	-0.0525587	-0.034181	-0.484484	-0.198957	-0.219645	0.142579	-0.362735	0.114998	-0.0284373	-0.357758	-0.466518	-0.034181	-0.484484	-0.639422	-0.219645	-0.65909	-0.362735	-0.440494	-0.0284373	-0.552936		0.711733	-0.0127687	-0.0940324	0	-0.027501	-0.301053	-0.00570295	0.510817	-0.467093	-0.102696	-0.140249	-0.0127687	-0.0940324	0	-0.027501	-0.301053	-0.00570295	-0.431784	-0.467093	-0.102696
	-0.518	-0.466518	-0.034181	-0.0299242	-0.198957	-0.219645	-0.258255	0.236764	-0.440494	-0.0284373	0.0325965	-0.466518	-0.034181	-0.484484	-0.639422	-0.219645	-0.65909	-0.362735	1.48389	-0.0284373	1.01824		-0.140249	-0.0127687	-0.0940324	0	-0.027501	-0.301053	-0.00570295	0.0395167	1.26288	0.0531958	-0.140249	-0.0127687	-0.0940324	0	-0.027501	-0.301053	-0.00570295	-0.431784	-0.467093	-0.102696
	-0.517	-0.0525587	-0.034181	-0.0299242	0.241508	-0.219645	0.142579	-0.362735	0.114998	-0.0284373	1.00848	-0.466518	-0.034181	-0.484484	0.371057	-0.219645	-0.65909	-0.362735	-0.440494	-0.0284373	0.232653		-0.140249	-0.0127687	0.592721	0	-0.027501	-0.301053	-0.00570295	1.45342	0.109565	-0.102696	-0.140249	-0.0127687	-0.0940324	0	-0.027501	-0.301053	-0.00570295	-0.431784	0.652302	-0.102696
	-0.516	-0.466518	-0.034181	-0.0299242	0.241508	-0.219645	-0.258255	0.236764	0.114998	-0.0284373	-0.552936	-0.466518	-0.034181	-0.484484	0.371057	-0.219645	-0.65909	1.53568	3.40827	-0.0284373	-0.552936		-0.140249	-0.0127687	-0.0940324	0	-0.027501	-0.301053	-0.00570295	0.510817	1.26288	-0.0247501	2.03704	-0.0127687	-0.0940324	0	-0.027501	-0.301053	-0.00570295	-0.431784	-0.467093	-0.102696
	-0.515	-0.466518	-0.034181	0.424635	0.681974	-0.219645	-0.258255	-0.362735	-0.440494	-0.0284373	0.422951	2.47719	-0.034181	-0.484484	0.371057	-0.219645	-0.65909	-0.362735	-0.440494	-0.0284373	-0.552936		-0.140249	-0.0127687	-0.0940324	0	-0.027501	0.426398	-0.00570295	0.510817	0.109565	-0.102696	-0.140249	-0.0127687	-0.0940324	0	-0.027501	-0.301053	-0.00570295	1.3412	-0.467093	-0.102696
	-0.514	-0.0525587	-0.034181	-0.484484	0.241508	-0.219645	-0.258255	-0.362735	-0.440494	-0.0284373	-0.162581	1.00534	-0.034181	-0.484484	-0.639422	1.64662	1.32281	-0.362735	-0.440494	-0.0284373	-0.552936		-0.140249	-0.0127687	-0.0940324	0	-0.027501	-0.301053	-0.00570295	-0.431784	-0.467093	-0.0247501	-0.140249	-0.0127687	-0.0940324	0	-0.027501	3.24527	-0.00570295	-0.431784	-0.467093	-0.102696
	-0.513	-0.0525587	-0.034181	0.424635	0.241508	-0.219645	-0.65909	0.236764	-0.440494	-0.0284373	-0.162581	-0.466518	-0.034181	0.600594	0.371057	3.51288	-0.65909	-0.362735	-0.440494	-0.0284373	-0.552936		-0.140249	-0.0127687	-0.0940324	0	-0.027501	-0.301053	-0.00570295	-0.431784	0.109565	0.0531958	-0.140249	-0.0127687	-0.0940324	0	-0.027501	-0.301053	-0.00570295	-0.431784	-0.467093	-0.102696
	-0.512	-0.466518	-0.034181	-0.0299242	0.241508	-0.219645	1.34508	-0.362735	-0.440494	-0.0284373	-0.162581	-0.466518	-0.034181	-0.484484	-0.639422	-0.219645	-0.65909	1.53568	-0.440494	-0.0284373	-0.552936		-0.140249	-0.0127687	-0.0940324	0	-0.027501	-0.301053	-0.00570295	-0.431784	1.26288	-0.102696	-0.140249	-0.0127687	-0.0940324	0	-0.027501	-0.301053	-0.00570295	-0.431784	-0.467093	-0.102696
	-0.511	-0.466518	-0.034181	-0.0299242	-0.639422	0.246921	0.142579	0.236764	-0.440494	-0.0284373	0.0325965	1.00534	-0.034181	-0.484484	-0.639422	-0.219645	1.32281	1.53568	1.48389	-0.0284373	1.01824		-0.140249	-0.0127687	-0.0940324	0	-0.027501	0.426398	-0.00570295	-0.431784	0.109565	-0.102696	-0.140249	-0.0127687	1.27947	0	-0.027501	-0.301053	-0.00570295	-0.431784	-0.467093	0.122148
	-0.51	1.60328	-0.034181	-0.484484	0.241508	0.246921	0.142579	-0.362735	0.670489	-0.0284373	0.618129	-0.466518	-0.034181	-0.484484	-0.639422	-0.219645	-0.65909	-0.362735	-0.440494	-0.0284373	-0.552936		-0.140249	-0.0127687	-0.0940324	0	-0.027501	1.8813	-0.00570295	-0.431784	-0.467093	-0.102696	-0.140249	-0.0127687	-0.0940324	0	-0.027501	-0.301053	-0.00570295	1.3412	1.7717	-0.102696
	-0.509	-0.466518	0.812207	0.879195	-0.198957	-0.219645	-0.258255	0.236764	-0.440494	-0.0284373	0.0325965	1.00534	-0.034181	-0.484484	0.371057	1.64662	-0.65909	1.53568	-0.440494	-0.0284373	0.232653		0.711733	-0.0127687	-0.0940324	0	-0.027501	0.426398	-0.00570295	0.0395167	-0.467093	0.0531958	-0.140249	-0.0127687	-0.0940324	0	-0.027501	3.24527	-0.00570295	-0.431784	-0.467093	0.122148
	-0.508	1.60328	-0.034181	-0.0299242	0.241508	0.246921	-0.258255	0.236764	0.114998	-0.0284373	-0.162581	-0.466518	-0.034181	0.600594	1.38154	-0.219645	-0.65909	-0.362735	1.48389	-0.0284373	0.232653		0.711733	-0.0127687	-0.0940324	0	-0.027501	0.426398	-0.00570295	-0.431784	0.686223	-0.0247501	-0.140249	-0.0127687	-0.0940324	0	-0.027501	-0.301053	-0.00570295	1.3412	-0.467093	-0.102696
	-0.507	-0.0525587	-0.034181	-0.484484	-0.198957	0.246921	-0.65909	-0.362735	-0.440494	-0.0284373	-0.357758	-0.466518	-0.034181	0.600594	0.371057	1.64662	-0.65909	-0.362735	-0.440494	-0.0284373	1.01824		0.711733	-0.0127687	-0.0940324	0	-0.027501	-0.301053	-0.00570295	-0.431784	0.109565	-0.0247501	-0.140249	-0.0127687	-0.0940324	0	-0.027501	-0.301053	-0.00570295	1.3412	0.652302	-0.102696
	-0.506	-0.466518	-0.034181	0.424635	-0.198957	-0.219645	0.543413	0.236764	-0.440494	-0.0284373	0.227774	-0.466518	-0.034181	1.68567	-0.639422	-0.219645	-0.65909	-0.362735	-0.440494	-0.0284373	0.232653		-0.140249	-0.0127687	-0.0940324	0	0.403238	-0.301053	-0.00570295	0.0395167	0.686223	-0.0247501	-0.140249	-0.0127687	-0.0940324	0	-0.027501	-0.301053	-0.00570295	-0.431784	0.652302	-0.102696
	-0.505	-0.0525587	-0.034181	-0.0299242	0.241508	-0.219645	-0.65909	0.236764	-0.440494	-0.0284373	-0.162581	-0.466518	-0.034181	-0.484484	-0.639422	-0.219645	-0.65909	1.53568	-0.440494	-0.0284373	-0.552936		-0.140249	-0.0127687	-0.0940324	0	-0.027501	-0.301053	-0.00570295	0.0395167	0.686223	-0.102696	-0.140249	-0.0127687	-0.0940324	0	-0.027501	-0.301053	-0.00570295	-0.431784	1.7717	0.346992
	-0.504	0.361401	-0.034181	-0.484484	-0.639422	0.246921	0.142579	0.836263	0.670489	-0.0284373	0.422951	-0.466518	-0.034181	0.600594	-0.639422	-0.219645	-0.65909	-0.362735	-0.440494	-0.0284373	-0.552936		-0.140249	-0.0127687	-0.0940324	0	-0.027501	-0.301053	-0.00570295	0.982118	-0.467093	-0.0247501	-0.140249	-0.0127687	-0.0940324	0	-0.027501	-0.301053	-0.00570295	-0.431784	1.7717	0.122148
	-0.503	0.775361	-0.034181	-0.484484	-0.198957	-0.219645	-0.258255	0.236764	0.114998	-0.0284373	0.0325965	1.00534	-0.034181	0.600594	-0.639422	-0.219645	3.30472	-0.362735	-0.440494	-0.0284373	0.232653		0.711733	-0.0127687	-0.0940324	0	-0.027501	-0.301053	-0.00570295	0.0395167	-0.467093	-0.0247501	-0.140249	-0.0127687	-0.0940324	0	-0.027501	-0.301053	-0.00570295	-0.431784	-0.467093	-0.102696
	-0.502	-0.466518	-0.034181	-0.484484	0.241508	-0.219645	0.543413	0.836263	-0.440494	-0.0284373	0.227774	-0.466518	-0.034181	-0.484484	0.371057	-0.219645	-0.65909	1.53568	-0.440494	-0.0284373	0.232653		-0.140249	-0.0127687	-0.0940324	0	-0.027501	0.426398	-0.00570295	0.510817	0.109565	0.0531958	-0.140249	-0.0127687	-0.0940324	0	-0.027501	-0.301053	-0.00570295	-0.431784	0.652302	-0.102696
	-0.501	0.775361	-0.034181	-0.0299242	0.681974	-0.219645	-0.258255	-0.362735	0.114998	-0.0284373	-0.552936	-0.466518	-0.034181	0.600594	-0.639422	1.64662	1.32281	-0.362735	-0.440494	-0.0284373	0.232653		-0.140249	-0.0127687	-0.0940324	0	-0.027501	-0.301053	-0.00570295	-0.431784	0.109565	-0.102696	-0.140249	-0.0127687	-0.0940324	0	-0.027501	-0.301053	-0.00570295	-0.431784	-0.467093	-0.102696
	-0.5	0.361401	-0.034181	-0.0299242	-0.639422	-0.219645	-0.65909	0.836263	-0.440494	-0.0284373	-0.357758	-0.466518	-0.034181	0.600594	-0.639422	-0.219645	-0.65909	1.53568	-0.440494	-0.0284373	0.232653		-0.140249	-0.0127687	-0.0940324	0	-0.027501	0.426398	-0.00570295	0.510817	0.109565	-0.102696	-0.140249	-0.0127687	1.27947	0	-0.027501	-0.301053	-0.00570295	-0.431784	0.652302	0.122148
	-0.499	0.361401	-0.034181	0.424635	0.241508	0.246921	-0.65909	-0.362735	-0.440494	-0.0284373	-0.357758	-0.466518	-0.034181	-0.484484	-0.639422	-0.219645	-0.65909	-0.362735	-0.440494	-0.0284373	0.232653		-0.140249	-0.0127687	-0.0940324	0	-0.027501	-0.301053	-0.00570295	0.510817	0.109565	-0.102696	-0.140249	-0.0127687	-0.0940324	0	-0.027501	-0.301053	-0.00570295	-0.431784	-0.467093	-0.102696
	-0.498	-0.466518	-0.034181	0.879195	0.241508	-0.219645	-0.258255	-0.362735	0.114998	-0.0284373	0.0325965	-0.466518	-0.034181	-0.484484	-0.639422	-0.219645	-0.65909	-0.362735	-0.440494	-0.0284373	1.80383		-0.140249	-0.0127687	-0.0940324	0	-0.027501	0.426398	-0.00570295	-0.431784	0.109565	0.0531958	-0.140249	-0.0127687	-0.0940324	0	-0.027501	-0.301053	-0.00570295	1.3412	0.652302	-0.102696
	-0.497	1.18932	-0.034181	2.24287	0.241508	0.246921	0.944247	-0.362735	-0.440494	-0.0284373	-0.162581	1.00534	-0.034181	0.600594	-0.639422	-0.219645	-0.65909	-0.362735	-0.440494	-0.0284373	-0.552936		-0.140249	-0.0127687	-0.0940324	0	-0.027501	-0.301053	-0.00570295	0.0395167	0.686223	0.0531958	-0.140249	-0.0127687	-0.0940324	0	-0.027501	-0.301053	-0.00570295	1.3412	-0.467093	0.122148
	-0.496	-0.466518	0.812207	-0.0299242	-0.639422	-0.219645	-0.258255	0.836263	0.670489	-0.0284373	-0.162581	-0.466518	-0.034181	-0.484484	3.40249	-0.219645	-0.65909	-0.362735	-0.440494	-0.0284373	-0.552936		-0.140249	-0.0127687	-0.0940324	0	-0.027501	0.426398	-0.00570295	-0.431784	-0.467093	-0.0247501	-0.140249	-0.0127687	-0.0940324	0	1.02707	-0.301053	-0.00570295	-0.431784	0.652302	0.122148
	-0.495	0.775361	-0.034181	0.424635	0.241508	0.246921	0.944247	-0.362735	1.22598	-0.0284373	-0.162581	-0.466518	-0.034181	-0.484484	2.39202	-0.219645	-0.65909	-0.362735	-0.440494	-0.0284373	-0.552936		-0.140249	-0.0127687	-0.0940324	0	-0.027501	0.426398	-0.00570295	0.510817	-0.467093	-0.102696	-0.140249	-0.0127687	-0.0940324	0	-0.027501	-0.301053	-0.00570295	-0.431784	-0.467093	-0.102696
	-0.494	-0.0525587	0.812207	0.424635	0.681974	-0.219645	-0.258255	-0.362735	0.114998	-0.0284373	-0.357758	-0.466518	-0.034181	-0.484484	-0.639422	-0.219645	-0.65909	-0.362735	-0.440494	-0.0284373	0.232653		-0.140249	-0.0127687	-0.0940324	0	-0.027501	-0.301053	-0.00570295	0.0395167	-0.467093	-0.0247501	-0.140249	-0.0127687	-0.0940324	0	-0.027501	-0.301053	-0.00570295	-0.431784	-0.467093	0.122148
	-0.493	-0.466518	-0.034181	-0.484484	-0.198957	-0.219645	0.543413	0.236764	-0.440494	-0.0284373	-0.162581	-0.466518	-0.034181	0.600594	-0.639422	-0.219645	-0.65909	-0.362735	-0.440494	-0.0284373	-0.552936		-0.140249	-0.0127687	-0.0940324	0	-0.027501	-0.301053	-0.00570295	0.0395167	0.109565	0.131142	-0.140249	-0.0127687	-0.0940324	0	-0.027501	-0.301053	-0.00570295	-0.431784	-0.467093	0.122148
	-0.492	0.361401	-0.034181	-0.484484	-0.639422	-0.219645	0.543413	-0.362735	0.114998	-0.0284373	-0.162581	-0.466518	-0.034181	-0.484484	0.371057	-0.219645	3.30472	-0.362735	3.40827	-0.0284373	-0.552936		-0.140249	-0.0127687	-0.0940324	0	-0.027501	0.426398	-0.00570295	0.0395167	0.109565	-0.0247501	-0.140249	-0.0127687	-0.0940324	0	1.02707	3.24527	-0.00570295	-0.431784	-0.467093	-0.102696
	-0.491	-0.466518	-0.034181	-0.0299242	-0.198957	0.246921	0.543413	0.236764	-0.440494	-0.0284373	0.422951	1.00534	-0.034181	1.68567	0.371057	-0.219645	1.32281	1.53568	-0.440494	-0.0284373	-0.552936		-0.140249	-0.0127687	-0.0940324	0	-0.027501	-0.301053	-0.00570295	0.510817	-0.467093	-0.102696	-0.140249	-0.0127687	-0.0940324	0	-0.027501	-0.301053	-0.00570295	-0.431784	0.652302	0.122148
	-0.49	-0.0525587	-0.034181	-0.484484	-0.198957	0.246921	-0.65909	-0.362735	0.114998	-0.0284373	-0.162581	-0.466518	-0.034181	0.600594	-0.639422	-0.219645	-0.65909	-0.362735	-0.440494	-0.0284373	-0.552936		-0.140249	-0.0127687	0.592721	0	-0.027501	-0.301053	-0.00570295	0.0395167	0.686223	-0.102696	-0.140249	-0.0127687	-0.0940324	0	-0.027501	-0.301053	-0.00570295	-0.431784	-0.467093	0.122148
	-0.489	-0.466518	-0.034181	-0.0299242	-0.198957	-0.219645	0.543413	0.236764	0.114998	-0.0284373	-0.357758	-0.466518	-0.034181	-0.484484	-0.639422	1.64662	-0.65909	1.53568	-0.440494	-0.0284373	0.232653		-0.140249	-0.0127687	-0.0940324	0	-0.027501	-0.301053	-0.00570295	0.0395167	-0.467093	-0.102696	-0.140249	-0.0127687	-0.0940324	0	-0.027501	-0.301053	-0.00570295	-0.431784	1.7717	-0.102696
	-0.488	-0.0525587	-0.034181	-0.0299242	0.241508	-0.219645	-0.258255	-0.362735	0.114998	-0.0284373	-0.357758	-0.466518	-0.034181	-0.484484	2.39202	-0.219645	1.32281	-0.362735	-0.440494	-0.0284373	0.232653		-0.140249	-0.0127687	0.592721	0	-0.027501	-0.301053	-0.00570295	0.510817	-0.467093	-0.102696	-0.140249	-0.0127687	-0.0940324	0	-0.027501	-0.301053	-0.00570295	-0.431784	0.652302	0.122148
	-0.487	-0.0525587	-0.034181	0.424635	0.241508	-0.219645	-0.258255	0.236764	-0.440494	-0.0284373	0.813306	-0.466518	-0.034181	-0.484484	-0.639422	-0.219645	-0.65909	-0.362735	-0.440494	-0.0284373	-0.552936		-0.140249	-0.0127687	-0.0940324	0	-0.027501	0.426398	-0.00570295	0.0395167	0.109565	-0.0247501	-0.140249	-0.0127687	-0.0940324	0	-0.027501	-0.301053	-0.00570295	-0.431784	0.652302	-0.102696
	-0.486	-0.466518	-0.034181	-0.484484	-0.198957	-0.219645	-0.65909	-0.362735	0.114998	-0.0284373	0.0325965	2.47719	-0.034181	-0.484484	0.371057	-0.219645	1.32281	-0.362735	-0.440494	-0.0284373	-0.552936		-0.140249	-0.0127687	-0.0940324	0	-0.027501	-0.301053	-0.00570295	-0.431784	0.109565	-0.0247501	-0.140249	-0.0127687	-0.0940324	0	-0.027501	-0.301053	-0.00570295	1.3412	0.652302	-0.102696
	-0.485	-0.466518	-0.034181	0.424635	-0.639422	-0.219645	1.34508	0.236764	0.670489	-0.0284373	0.227774	-0.466518	-0.034181	-0.484484	-0.639422	-0.219645	1.32281	-0.362735	-0.440494	-0.0284373	0.232653		-0.140249	-0.0127687	-0.0940324	0	0.403238	0.426398	-0.00570295	-0.431784	0.109565	-0.0247501	-0.140249	-0.0127687	-0.0940324	0	-0.027501	3.24527	-0.00570295	-0.431784	-0.467093	-0.102696
	-0.484	-0.466518	-0.034181	0.879195	0.241508	-0.219645	-0.258255	-0.362735	0.670489	-0.0284373	0.618129	-0.466518	-0.034181	1.68567	-0.639422	-0.219645	-0.65909	-0.362735	1.48389	-0.0284373	-0.552936		-0.140249	-0.0127687	-0.0940324	0	-0.027501	-0.301053	-0.00570295	0.0395167	-0.467093	-0.0247501	-0.140249	-0.0127687	-0.0940324	0	-0.027501	3.24527	-0.00570295	-0.431784	-0.467093	-0.102696
	-0.483	-0.0525587	-0.034181	-0.0299242	1.5629	-0.219645	0.142579	-0.362735	-0.440494	-0.0284373	0.0325965	-0.466518	-0.034181	-0.484484	-0.639422	-0.219645	1.32281	-0.362735	1.48389	-0.0284373	-0.552936		-0.140249	-0.0127687	0.592721	0	-0.027501	0.426398	-0.00570295	0.0395167	-0.467093	0.0531958	-0.140249	-0.0127687	-0.0940324	0	-0.027501	-0.301053	-0.00570295	-0.431784	-0.467093	-0.102696
	-0.482	0.361401	-0.034181	-0.0299242	-0.198957	0.246921	-0.65909	0.236764	-0.440494	-0.0284373	0.227774	-0.466518	-0.034181	0.600594	-0.639422	-0.219645	-0.65909	-0.362735	-0.440494	-0.0284373	-0.552936		-0.140249	-0.0127687	-0.0940324	0	-0.027501	-0.301053	-0.00570295	-0.431784	-0.467093	0.131142	-0.140249	-0.0127687	-0.0940324	0	-0.027501	-0.301053	-0.00570295	1.3412	0.652302	-0.102696
	-0.481	-0.466518	-0.034181	-0.0299242	-0.198957	0.246921	-0.258255	-0.362735	0.114998	-0.0284373	-0.357758	-0.466518	-0.034181	0.600594	-0.639422	1.64662	-0.65909	-0.362735	3.40827	-0.0284373	-0.552936		1.56371	-0.0127687	-0.0940324	0	-0.027501	1.15385	-0.00570295	0.0395167	-0.467093	0.0531958	-0.140249	-0.0127687	-0.0940324	0	-0.027501	-0.301053	-0.00570295	-0.431784	-0.467093	-0.102696
	-0.48	-0.0525587	0.812207	-0.0299242	-0.639422	-0.219645	-0.65909	0.236764	0.114998	-0.0284373	0.0325965	-0.466518	-0.034181	0.600594	-0.639422	1.64662	1.32281	-0.362735	-0.440494	-0.0284373	0.232653		-0.140249	-0.0127687	0.592721	0	-0.027501	-0.301053	-0.00570295	-0.431784	-0.467093	-0.0247501	-0.140249	-0.0127687	-0.0940324	0	-0.027501	-0.301053	-0.00570295	-0.431784	-0.467093	-0.102696
	-0.479	-0.0525587	-0.034181	0.424635	-0.639422	-0.219645	0.142579	-0.362735	0.114998	-0.0284373	-0.162581	-0.466518	-0.034181	-0.484484	-0.639422	-0.219645	1.32281	-0.362735	1.48389	-0.0284373	1.01824		-0.140249	-0.0127687	-0.0940324	0	-0.027501	1.15385	-0.00570295	0.510817	0.686223	-0.0247501	2.03704	-0.0127687	-0.0940324	0	-0.027501	-0.301053	-0.00570295	-0.431784	-0.467093	0.346992
	-0.478	0.361401	-0.034181	-0.0299242	-0.639422	-0.219645	-0.258255	0.836263	0.114998	-0.0284373	0.0325965	-0.466518	-0.034181	-0.484484	-0.639422	-0.219645	-0.65909	1.53568	-0.440494	-0.0284373	-0.552936		-0.140249	-0.0127687	-0.0940324	0	-0.027501	-0.301053	-0.00570295	-0.431784	-0.467093	-0.102696	2.03704	-0.0127687	-0.0940324	0	-0.027501	-0.301053	-0.00570295	-0.431784	0.652302	-0.102696
	-0.477	-0.0525587	-0.034181	0.424635	0.241508	-0.219645	0.142579	-0.362735	0.114998	-0.0284373	-0.357758	1.00534	-0.034181	-0.484484	1.38154	-0.219645	-0.65909	-0.362735	-0.440494	-0.0284373	-0.552936		-0.140249	-0.0127687	-0.0940324	0	-0.027501	-0.301053	-0.00570295	0.0395167	-0.467093	-0.0247501	2.03704	-0.0127687	-0.0940324	0	-0.027501	-0.301053	-0.00570295	-0.431784	-0.467093	-0.102696
	-0.476	-0.466518	-0.034181	-0.484484	0.241508	-0.219645	0.142579	0.236764	0.114998	-0.0284373	0.422951	-0.466518	-0.034181	-0.484484	0.371057	-0.219645	-0.65909	-0.362735	-0.440494	-0.0284373	1.01824		-0.140249	-0.0127687	-0.0940324	0	-0.027501	0.426398	-0.00570295	0.510817	0.109565	-0.0247501	-0.140249	-0.0127687	-0.0940324	0	-0.027501	-0.301053	-0.00570295	1.3412	-0.467093	0.122148
	-0.475	0.361401	-0.034181	-0.0299242	0.681974	0.246921	-0.258255	0.236764	-0.440494	-0.0284373	0.0325965	-0.466518	-0.034181	0.600594	0.371057	-0.219645	-0.65909	-0.362735	-0.440494	-0.0284373	0.232653		-0.140249	-0.0127687	-0.0940324	0	0.833977	-0.301053	-0.00570295	-0.431784	-0.467093	0.131142	2.03704	-0.0127687	-0.0940324	0	-0.027501	-0.301053	-0.00570295	-0.431784	0.652302	-0.102696
	-0.474	-0.466518	-0.034181	0.424635	-0.198957	-0.219645	-0.65909	0.836263	-0.440494	-0.0284373	0.422951	-0.466518	-0.034181	-0.484484	-0.639422	-0.219645	-0.65909	-0.362735	-0.440494	-0.0284373	0.232653		-0.140249	-0.0127687	-0.0940324	0	-0.027501	-0.301053	-0.00570295	-0.431784	0.686223	0.0531958	-0.140249	-0.0127687	-0.0940324	0	-0.027501	-0.301053	-0.00570295	-0.431784	-0.467093	0.346992
	-0.473	-0.0525587	-0.034181	-0.0299242	-0.198957	-0.219645	0.543413	-0.362735	1.78147	-0.0284373	0.0325965	-0.466518	-0.034181	-0.484484	0.371057	-0.219645	-0.65909	-0.362735	1.48389	-0.0284373	1.01824		-0.140249	-0.0127687	-0.0940324	0	-0.027501	-0.301053	-0.00570295	0.0395167	0.686223	-0.0247501	2.03704	-0.0127687	-0.0940324	0	-0.027501	-0.301053	-0.00570295	-0.431784	-0.467093	0.122148
	-0.472	0.361401	-0.034181	1.33375	-0.198957	0.246921	-0.65909	0.836263	0.114998	-0.0284373	0.0325965	-0.466518	-0.034181	0.600594	0.371057	-0.219645	1.32281	-0.362735	-0.440494	-0.0284373	-0.552936		-0.140249	-0.0127687	-0.0940324	0	-0.027501	-0.301053	-0.00570295	0.510817	0.686223	-0.102696	-0.140249	-0.0127687	-0.0940324	0	-0.027501	3.24527	-0.00570295	-0.431784	-0.467093	-0.102696
	-0.471	-0.0525587	-0.034181	-0.484484	-0.198957	0.713487	0.543413	-0.362735	-0.440494	-0.0284373	-0.162581	-0.466518	-0.034181	0.600594	0.371057	-0.219645	-0.65909	-0.362735	-0.440494	-0.0284373	-0.552936		-0.140249	-0.0127687	-0.0940324	0	-0.027501	-0.301053	-0.00570295	0.0395167	-0.467093	0.0531958	2.03704	-0.0127687	-0.0940324	0	-0.027501	-0.301053	-0.00570295	-0.431784	-0.467093	0.122148
	-0.47	0.361401	-0.034181	-0.0299242	-0.198957	-0.219645	0.142579	-0.362735	-0.440494	-0.0284373	0.227774	2.47719	-0.034181	-0.484484	-0.639422	-0.219645	-0.65909	-0.362735	-0.440494	-0.0284373	0.232653		-0.140249	-0.0127687	-0.0940324	0	-0.027501	-0.301053	-0.00570295	0.0395167	0.109565	-0.0247501	-0.140249	-0.0127687	-0.0940324	0	-0.027501	3.24527	-0.00570295	-0.431784	-0.467093	-0.102696
	-0.469	0.361401	-0.034181	-0.0299242	-0.198957	0.713487	-0.258255	0.236764	-0.440494	-0.0284373	-0.552936	-0.466518	-0.034181	-0.484484	0.371057	-0.219645	-0.65909	-0.362735	3.40827	-0.0284373	0.232653		-0.140249	-0.0127687	-0.0940324	0	0.403238	0.426398	-0.00570295	-0.431784	0.109565	-0.0247501	-0.140249	-0.0127687	-0.0940324	0	-0.027501	-0.301053	-0.00570295	-0.431784	-0.467093	0.122148
	-0.468	-0.0525587	-0.034181	-0.484484	-0.198957	-0.219645	0.142579	-0.362735	-0.440494	-0.0284373	-0.162581	-0.466518	-0.034181	-0.484484	0.371057	-0.219645	-0.65909	-0.362735	-0.440494	-0.0284373	0.232653		-0.140249	-0.0127687	-0.0940324	0	-0.027501	-0.301053	-0.00570295	0.982118	-0.467093	-0.102696	-0.140249	-0.0127687	-0.0940324	0	-0.027501	-0.301053	-0.00570295	1.3412	0.652302	-0.102696
	-0.467	-0.466518	-0.034181	-0.484484	0.681974	-0.219645	-0.258255	-0.362735	-0.440494	-0.0284373	-0.162581	1.00534	-0.034181	-0.484484	-0.639422	-0.219645	1.32281	-0.362735	-0.440494	-0.0284373	-0.552936		-0.140249	-0.0127687	-0.0940324	0	-0.027501	-0.301053	-0.00570295	-0.431784	0.686223	-0.102696	-0.140249	-0.0127687	-0.0940324	0	-0.027501	-0.301053	-0.00570295	-0.431784	0.652302	-0.102696
	-0.466	-0.0525587	-0.034181	-0.0299242	-0.198957	0.246921	-0.258255	0.836263	0.670489	-0.0284373	0.227774	-0.466518	-0.034181	0.600594	0.371057	-0.219645	-0.65909	-0.362735	-0.440494	-0.0284373	1.01824		-0.140249	-0.0127687	-0.0940324	0	-0.027501	-0.301053	-0.00570295	-0.431784	-0.467093	-0.0247501	-0.140249	-0.0127687	-0.0940324	0	-0.027501	-0.301053	-0.00570295	1.3412	-0.467093	-0.102696
	-0.465	0.361401	-0.034181	-0.484484	-0.639422	-0.219645	0.142579	-0.362735	-0.440494	-0.0284373	0.0325965	-0.466518	-0.034181	-0.484484	1.38154	-0.219645	-0.65909	-0.362735	-0.440494	-0.0284373	1.80383		-0.140249	-0.0127687	-0.0940324	0	-0.027501	-0.301053	-0.00570295	-0.431784	-0.467093	-0.0247501	2.03704	-0.0127687	-0.0940324	0	-0.027501	-0.301053	-0.00570295	-0.431784	-0.467093	0.122148
	-0.464	-0.0525587	-0.034181	-0.0299242	-0.198957	-0.219645	-0.258255	-0.362735	-0.440494	-0.0284373	0.422951	-0.466518	-0.034181	0.600594	-0.639422	-0.219645	-0.65909	-0.362735	-0.440494	-0.0284373	-0.552936		-0.140249	-0.0127687	-0.0940324	0	-0.027501	-0.301053	-0.00570295	0.0395167	0.686223	-0.0247501	-0.140249	-0.0127687	-0.0940324	0	-0.027501	-0.301053	-0.00570295	-0.431784	0.652302	-0.102696
	-0.463	-0.0525587	-0.034181	-0.0299242	-0.198957	-0.219645	0.543413	0.236764	-0.440494	-0.0284373	-0.552936	-0.466518	-0.034181	-0.484484	0.371057	-0.219645	1.32281	-0.362735	-0.440494	-0.0284373	0.232653		-0.140249	-0.0127687	-0.0940324	0	-0.027501	-0.301053	-0.00570295	0.0395167	0.109565	-0.0247501	-0.140249	-0.0127687	-0.0940324	0	-0.027501	-0.301053	-0.00570295	-0.431784	-0.467093	-0.102696
	-0.462	-0.466518	-0.034181	-0.484484	-0.198957	-0.219645	0.142579	0.236764	-0.440494	-0.0284373	0.422951	-0.466518	-0.034181	-0.484484	-0.639422	-0.219645	1.32281	-0.362735	1.48389	-0.0284373	1.01824		-0.140249	-0.0127687	-0.0940324	0	-0.027501	-0.301053	-0.00570295	-0.431784	-0.467093	0.131142	-0.140249	-0.0127687	-0.0940324	0	-0.027501	-0.301053	-0.00570295	-0.431784	-0.467093	-0.102696
	-0.461	0.361401	-0.034181	-0.484484	-0.639422	-0.219645	1.34508	-0.362735	0.114998	-0.0284373	0.0325965	1.00534	-0.034181	0.600594	1.38154	-0.219645	-0.65909	-0.362735	-0.440494	-0.0284373	0.232653		-0.140249	-0.0127687	-0.0940324	0	-0.027501	-0.301053	-0.00570295	-0.431784	0.109565	-0.0247501	-0.140249	-0.0127687	-0.0940324	0	-0.027501	-0.301053	-0.00570295	-0.431784	-0.467093	0.122148
	-0.46	-0.0525587	-0.034181	-0.0299242	0.241508	-0.219645	0.142579	-0.362735	0.114998	-0.0284373	0.422951	-0.466518	-0.034181	0.600594	0.371057	-0.219645	-0.65909	-0.362735	-0.440494	-0.0284373	0.232653		-0.140249	-0.0127687	-0.0940324	0	-0.027501	-0.301053	-0.00570295	0.0395167	-0.467093	-0.102696	-0.140249	-0.0127687	-0.0940324	0	-0.027501	3.24527	-0.00570295	-0.431784	0.652302	-0.102696
	-0.459	-0.0525587	0.812207	-0.484484	0.241508	-0.219645	-0.258255	-0.362735	-0.440494	-0.0284373	-0.357758	-0.466518	-0.034181	0.600594	-0.639422	-0.219645	-0.65909	-0.362735	-0.440494	-0.0284373	0.232653		-0.140249	-0.0127687	-0.0940324	0	-0.027501	0.426398	-0.00570295	0.510817	0.109565	-0.0247501	-0.140249	-0.0127687	-0.0940324	0	-0.027501	-0.301053	-0.00570295	-0.431784	-0.467093	-0.102696
	-0.458	0.361401	-0.034181	-0.0299242	0.681974	0.713487	0.142579	-0.362735	1.22598	-0.0284373	0.227774	-0.466518	-0.034181	-0.484484	1.38154	-0.219645	1.32281	5.3325	-0.440494	-0.0284373	-0.552936		-0.140249	-0.0127687	-0.0940324	0	-0.027501	0.426398	-0.00570295	0.510817	0.109565	-0.102696	-0.140249	-0.0127687	-0.0940324	0	-0.027501	3.24527	-0.00570295	-0.431784	-0.467093	-0.102696
	-0.457	-0.466518	0.812207	-0.0299242	0.681974	-0.219645	0.142579	0.236764	-0.440494	-0.0284373	0.0325965	-0.466518	-0.034181	-0.484484	-0.639422	-0.219645	-0.65909	-0.362735	-0.440494	-0.0284373	-0.552936		-0.140249	-0.0127687	-0.0940324	0	-0.027501	-0.301053	-0.00570295	0.982118	0.686223	-0.0247501	-0.140249	-0.0127687	-0.0940324	0	-0.027501	-0.301053	-0.00570295	1.3412	0.652302	-0.102696
	-0.456	-0.466518	-0.034181	0.424635	-0.198957	-0.219645	-0.258255	0.236764	1.22598	-0.0284373	0.227774	-0.466518	-0.034181	-0.484484	-0.639422	-0.219645	-0.65909	-0.362735	-0.440494	-0.0284373	-0.552936		-0.140249	-0.0127687	-0.0940324	0	-0.027501	-0.301053	-0.00570295	0.0395167	-0.467093	0.0531958	-0.140249	-0.0127687	-0.0940324	0	-0.027501	-0.301053	-0.00570295	-0.431784	-0.467093	0.122148
	-0.455	-0.0525587	-0.034181	0.879195	0.681974	-0.219645	-0.65909	-0.362735	0.114998	-0.0284373	0.422951	-0.466518	-0.034181	-0.484484	0.371057	-0.219645	-0.65909	-0.362735	1.48389	-0.0284373	-0.552936		0.711733	-0.0127687	-0.0940324	0	-0.027501	-0.301053	-0.00570295	0.0395167	-0.467093	-0.102696	-0.140249	-0.0127687	-0.0940324	0	-0.027501	-0.301053	-0.00570295	1.3412	-0.467093	-0.102696
	-0.454	0.361401	-0.034181	-0.0299242	-0.639422	-0.219645	-0.258255	0.836263	0.114998	-0.0284373	0.0325965	-0.466518	-0.034181	-0.484484	-0.639422	-0.219645	-0.65909	-0.362735	1.48389	-0.0284373	0.232653		-0.140249	-0.0127687	0.592721	0	-0.027501	-0.301053	-0.00570295	-0.431784	0.686223	0.131142	-0.140249	-0.0127687	-0.0940324	0	-0.027501	-0.301053	-0.00570295	-0.431784	-0.467093	-0.102696
	-0.453	-0.466518	-0.034181	-0.484484	-0.639422	-0.219645	0.543413	-0.362735	-0.440494	-0.0284373	-0.357758	-0.466518	-0.034181	0.600594	-0.639422	-0.219645	-0.65909	-0.362735	1.48389	-0.0284373	0.232653		-0.140249	-0.0127687	-0.0940324	0	-0.027501	0.426398	-0.00570295	-0.431784	0.686223	0.131142	-0.140249	-0.0127687	-0.0940324	0	-0.027501	-0.301053	-0.00570295	-0.431784	0.652302	0.122148
	-0.452	-0.466518	-0.034181	-0.0299242	-0.198957	-0.219645	-0.258255	-0.362735	-0.440494	-0.0284373	-0.357758	-0.466518	-0.034181	0.600594	-0.639422	-0.219645	1.32281	-0.362735	-0.440494	-0.0284373	-0.552936		-0.140249	-0.0127687	-0.0940324	0	-0.027501	0.426398	-0.00570295	-0.431784	-0.467093	0.0531958	-0.140249	-0.0127687	-0.0940324	0	-0.027501	-0.301053	-0.00570295	-0.431784	0.652302	-0.102696
	-0.451	-0.466518	-0.034181	-0.484484	-0.639422	0.713487	0.543413	-0.362735	-0.440494	-0.0284373	0.0325965	-0.466518	-0.034181	-0.484484	0.371057	-0.219645	-0.65909	1.53568	-0.440494	-0.0284373	-0.552936		-0.140249	-0.0127687	-0.0940324	0	-0.027501	-0.301053	-0.00570295	-0.431784	0.109565	-0.0247501	-0.140249	-0.0127687	-0.0940324	0	-0.027501	-0.301053	-0.00570295	1.3412	-0.467093	0.346992
	-0.45	0.361401	-0.034181	-0.484484	0.241508	0.246921	-0.65909	0.236764	0.114998	-0.0284373	-0.162581	1.00534	-0.034181	0.600594	-0.639422	-0.219645	-0.65909	-0.362735	-0.440494	-0.0284373	-0.552936		-0.140249	-0.0127687	-0.0940324	0	-0.027501	-0.301053	-0.00570295	0.0395167	0.686223	0.0531958	-0.140249	-0.0127687	-0.0940324	0	-0.027501	-0.301053	-0.00570295	-0.431784	-0.467093	-0.102696
	-0.449	-0.466518	-0.034181	-0.484484	-0.198957	0.246921	-0.258255	-0.362735	0.114998	-0.0284373	0.0325965	-0.466518	-0.034181	-0.484484	0.371057	-0.219645	-0.65909	-0.362735	-0.440494	-0.0284373	-0.552936		-0.140249	-0.0127687	-0.0940324	0	-0.027501	-0.301053	-0.00570295	0.0395167	-0.467093	-0.0247501	-0.140249	-0.0127687	-0.0940324	0	-0.027501	-0.301053	-0.00570295	-0.431784	-0.467093	0.122148
	-0.448	-0.0525587	-0.034181	0.424635	0.241508	-0.219645	-0.65909	-0.362735	-0.440494	-0.0284373	0.227774	-0.466518	-0.034181	-0.484484	-0.639422	-0.219645	-0.65909	-0.362735	-0.440494	4.07917	1.01824		-0.140249	-0.0127687	-0.0940324	0	-0.027501	-0.301053	-0.00570295	-0.431784	-0.467093	-0.0247501	-0.140249	-0.0127687	-0.0940324	0	-0.027501	-0.301053	-0.00570295	-0.431784	0.652302	0.346992
	-0.447	-0.466518	-0.034181	-0.484484	1.12244	0.713487	-0.258255	-0.362735	-0.440494	-0.0284373	0.227774	1.00534	-0.034181	-0.484484	0.371057	1.64662	1.32281	1.53568	-0.440494	-0.0284373	0.232653		-0.140249	-0.0127687	0.592721	0	-0.027501	0.426398	1.22994	0.0395167	-0.467093	-0.102696	-0.140249	-0.0127687	-0.0940324	0	-0.027501	-0.301053	-0.00570295	-0.431784	-0.467093	-0.102696
	-0.446	-0.0525587	-0.034181	-0.484484	-0.198957	0.246921	-0.65909	-0.362735	0.114998	-0.0284373	-0.357758	-0.466518	-0.034181	-0.484484	0.371057	-0.219645	-0.65909	-0.362735	-0.440494	-0.0284373	-0.552936		-0.140249	-0.0127687	-0.0940324	0	-0.027501	0.426398	-0.00570295	0.0395167	0.686223	-0.102696	-0.140249	-0.0127687	-0.0940324	0	-0.027501	-0.301053	-0.00570295	-0.431784	0.652302	-0.102696
	-0.445	-0.0525587	-0.034181	-0.0299242	0.241508	0.246921	-0.258255	0.836263	-0.440494	-0.0284373	0.0325965	-0.466518	-0.034181	0.600594	-0.639422	-0.219645	-0.65909	-0.362735	-0.440494	-0.0284373	-0.552936		-0.140249	-0.0127687	-0.0940324	0	-0.027501	-0.301053	-0.00570295	-0.431784	0.109565	-0.102696	-0.140249	-0.0127687	-0.0940324	0	-0.027501	-0.301053	-0.00570295	1.3412	0.652302	0.122148
	-0.444	1.18932	-0.034181	0.424635	0.681974	-0.219645	-0.258255	0.236764	0.114998	-0.0284373	0.0325965	-0.466518	-0.034181	-0.484484	-0.639422	1.64662	-0.65909	-0.362735	-0.440494	-0.0284373	0.232653		-0.140249	-0.0127687	-0.0940324	0	-0.027501	-0.301053	-0.00570295	-0.431784	0.109565	-0.0247501	-0.140249	-0.0127687	-0.0940324	0	-0.027501	-0.301053	-0.00570295	1.3412	0.652302	-0.102696
	-0.443	-0.0525587	-0.034181	0.424635	-0.198957	0.246921	0.142579	0.236764	-0.440494	-0.0284373	-0.162581	1.00534	-0.034181	-0.484484	-0.639422	-0.219645	-0.65909	-0.362735	-0.440494	-0.0284373	0.232653		-0.140249	-0.0127687	-0.0940324	0	-0.027501	-0.301053	-0.00570295	-0.431784	0.109565	-0.102696	-0.140249	-0.0127687	-0.0940324	0	-0.027501	-0.301053	-0.00570295	1.3412	-0.467093	-0.102696
	-0.442	-0.0525587	-0.034181	-0.484484	1.12244	-0.219645	-0.258255	0.836263	-0.440494	-0.0284373	-0.162581	-0.466518	-0.034181	-0.484484	-0.639422	-0.219645	1.32281	1.53568	-0.440494	-0.0284373	-0.552936		-0.140249	-0.0127687	-0.0940324	0	-0.027501	-0.301053	-0.00570295	0.982118	0.109565	0.131142	-0.140249	-0.0127687	-0.0940324	0	1.02707	-0.301053	-0.00570295	1.3412	-0.467093	-0.102696
	-0.441	-0.0525587	-0.034181	0.424635	-0.639422	0.246921	-0.258255	0.836263	0.114998	-0.0284373	0.0325965	-0.466518	-0.034181	-0.484484	-0.639422	-0.219645	-0.65909	-0.362735	1.48389	-0.0284373	1.01824		-0.140249	-0.0127687	-0.0940324	0	-0.027501	0.426398	-0.00570295	-0.431784	-0.467093	-0.0247501	-0.140249	-0.0127687	-0.0940324	0	-0.027501	-0.301053	-0.00570295	-0.431784	-0.467093	-0.102696
	-0.44	-0.466518	-0.034181	-0.484484	-0.198957	-0.219645	0.944247	0.836263	-0.440494	-0.0284373	0.0325965	-0.466518	-0.034181	-0.484484	-0.639422	1.64662	-0.65909	-0.362735	-0.440494	-0.0284373	0.232653		-0.140249	-0.0127687	-0.0940324	0	-0.027501	0.426398	-0.00570295	0.510817	-0.467093	-0.102696	-0.140249	-0.0127687	-0.0940324	0	-0.027501	-0.301053	-0.00570295	-0.431784	-0.467093	0.122148
	-0.439	-0.0525587	-0.034181	-0.484484	0.241508	0.246921	-0.65909	-0.362735	0.114998	-0.0284373	-0.357758	1.00534	-0.034181	-0.484484	0.371057	-0.219645	3.30472	-0.362735	-0.440494	-0.0284373	-0.552936		-0.140249	0.625666	-0.0940324	0	-0.027501	-0.301053	-0.00570295	0.0395167	-0.467093	0.0531958	-0.140249	-0.0127687	-0.0940324	0	-0.027501	-0.301053	-0.00570295	-0.431784	0.652302	-0.102696
	-0.438	-0.0525587	-0.034181	-0.484484	0.681974	-0.219645	-0.65909	-0.362735	0.114998	-0.0284373	-0.357758	-0.466518	-0.034181	-0.484484	0.371057	-0.219645	-0.65909	-0.362735	-0.440494	-0.0284373	1.01824		-0.140249	-0.0127687	-0.0940324	0	-0.027501	-0.301053	-0.00570295	0.0395167	-0.467093	-0.0247501	-0.140249	-0.0127687	1.27947	0	-0.027501	-0.301053	-0.00570295	-0.431784	-0.467093	-0.102696
	-0.437	0.361401	-0.034181	-0.484484	0.681974	0.246921	0.543413	0.236764	0.114998	-0.0284373	-0.162581	-0.466518	-0.034181	-0.484484	0.371057	-0.219645	-0.65909	-0.362735	-0.440494	-0.0284373	0.232653		0.711733	-0.0127687	-0.0940324	0	-0.027501	-0.301053	-0.00570295	0.0395167	0.109565	-0.0247501	-0.140249	-0.0127687	-0.0940324	0	-0.027501	-0.301053	-0.00570295	1.3412	-0.467093	-0.102696
	-0.436	-0.466518	-0.034181	-0.484484	-0.198957	0.246921	-0.258255	0.236764	0.114998	-0.0284373	0.0325965	-0.466518	-0.034181	1.68567	-0.639422	-0.219645	-0.65909	-0.362735	-0.440494	-0.0284373	0.232653		-0.140249	-0.0127687	0.592721	0	-0.027501	-0.301053	-0.00570295	-0.431784	0.686223	-0.102696	-0.140249	-0.0127687	-0.0940324	0	-0.027501	-0.301053	-0.00570295	3.11419	0.652302	-0.102696
	-0.435	-0.0525587	-0.034181	-0.0299242	-0.198957	-0.219645	-0.258255	-0.362735	-0.440494	-0.0284373	0.422951	2.47719	-0.034181	-0.484484	0.371057	-0.219645	-0.65909	-0.362735	-0.440494	-0.0284373	0.232653		-0.140249	-0.0127687	-0.0940324	0	-0.027501	-0.301053	-0.00570295	0.510817	0.109565	0.0531958	-0.140249	-0.0127687	-0.0940324	0	-0.027501	-0.301053	-0.00570295	-0.431784	-0.467093	-0.102696
	-0.434	-0.466518	-0.034181	-0.484484	-0.198957	-0.219645	0.142579	0.836263	-0.440494	-0.0284373	-0.357758	-0.466518	-0.034181	-0.484484	-0.639422	-0.219645	1.32281	-0.362735	-0.440494	-0.0284373	-0.552936		-0.140249	-0.0127687	-0.0940324	0	0.403238	-0.301053	-0.00570295	1.45342	0.109565	0.0531958	-0.140249	-0.0127687	-0.0940324	0	-0.027501	-0.301053	-0.00570295	-0.431784	-0.467093	-0.102696
	-0.433	1.18932	-0.034181	0.424635	-0.198957	0.246921	0.543413	-0.362735	-0.440494	-0.0284373	-0.552936	-0.466518	-0.034181	0.600594	0.371057	-0.219645	-0.65909	-0.362735	-0.440494	-0.0284373	-0.552936		-0.140249	-0.0127687	0.592721	0	-0.027501	0.426398	-0.00570295	0.510817	-0.467093	-0.102696	-0.140249	-0.0127687	-0.0940324	0	-0.027501	-0.301053	-0.00570295	1.3412	-0.467093	0.122148
	-0.432	-0.0525587	-0.034181	-0.0299242	-0.198957	-0.219645	-0.65909	0.836263	0.670489	-0.0284373	0.227774	-0.466518	-0.034181	-0.484484	-0.639422	-0.219645	-0.65909	-0.362735	-0.440494	-0.0284373	-0.552936		1.56371	-0.0127687	0.592721	0	0.403238	1.15385	-0.00570295	-0.431784	0.686223	0.209088	-0.140249	-0.0127687	-0.0940324	0	-0.027501	-0.301053	-0.00570295	-0.431784	1.7717	-0.102696
	-0.431	0.361401	-0.034181	0.879195	0.241508	-0.219645	0.944247	0.236764	-0.440494	-0.0284373	-0.357758	-0.466518	-0.034181	1.68567	0.371057	-0.219645	-0.65909	-0.362735	-0.440494	-0.0284373	-0.552936		-0.140249	-0.0127687	0.592721	0	-0.027501	-0.301053	-0.00570295	0.0395167	-0.467093	-0.102696	-0.140249	-0.0127687	-0.0940324	0	-0.027501	-0.301053	-0.00570295	-0.431784	0.652302	0.122148
	-0.43	-0.0525587	-0.034181	-0.484484	-0.639422	0.246921	-0.65909	0.236764	-0.440494	-0.0284373	-0.552936	-0.466518	-0.034181	-0.484484	1.38154	-0.219645	-0.65909	-0.362735	-0.440494	-0.0284373	0.232653		-0.140249	-0.0127687	-0.0940324	0	-0.027501	-0.301053	-0.00570295	0.510817	0.109565	-0.102696	-0.140249	-0.0127687	-0.0940324	0	-0.027501	-0.301053	-0.00570295	1.3412	0.652302	-0.102696
	-0.429	-0.0525587	-0.034181	0.424635	-0.198957	0.246921	-0.258255	-0.362735	1.22598	-0.0284373	0.0325965	1.00534	-0.034181	-0.484484	0.371057	1.64662	1.32281	-0.362735	-0.440494	-0.0284373	-0.552936		-0.140249	-0.0127687	-0.0940324	0	-0.027501	0.426398	-0.00570295	-0.431784	-0.467093	0.0531958	-0.140249	-0.0127687	-0.0940324	0	-0.027501	-0.301053	-0.00570295	-0.431784	0.652302	0.122148
	-0.428	0.361401	-0.034181	0.879195	1.12244	0.246921	-0.65909	0.236764	0.114998	-0.0284373	0.422951	-0.466518	-0.034181	0.600594	-0.639422	-0.219645	-0.65909	-0.362735	-0.440494	-0.0284373	-0.552936		-0.140249	-0.0127687	-0.0940324	0	-0.027501	-0.301053	-0.00570295	0.0395167	0.686223	0.0531958	-0.140249	-0.0127687	-0.0940324	0	-0.027501	3.24527	-0.00570295	-0.431784	-0.467093	-0.102696
	-0.427	-0.0525587	-0.034181	-0.0299242	0.241508	0.246921	0.142579	0.236764	0.114998	-0.0284373	0.0325965	1.00534	-0.034181	-0.484484	1.38154	-0.219645	3.30472	-0.362735	-0.440494	-0.0284373	-0.552936		0.711733	-0.0127687	-0.0940324	0	-0.027501	-0.301053	-0.00570295	0.0395167	0.109565	-0.0247501	-0.140249	-0.0127687	-0.0940324	0	-0.027501	-0.301053	-0.00570295	-0.431784	-0.467093	-0.102696
	-0.426	0.361401	-0.034181	0.424635	-0.639422	-0.219645	0.142579	-0.362735	-0.440494	-0.0284373	0.618129	1.00534	-0.034181	0.600594	-0.639422	-0.219645	-0.65909	-0.362735	-0.440494	-0.0284373	-0.552936		-0.140249	-0.0127687	-0.0940324	0	-0.027501	-0.301053	-0.00570295	0.510817	2.99285	0.0531958	-0.140249	-0.0127687	-0.0940324	0	-0.027501	-0.301053	-0.00570295	-0.431784	-0.467093	0.122148
	-0.425	0.361401	-0.034181	-0.0299242	-0.639422	-0.219645	0.142579	0.236764	-0.440494	-0.0284373	0.618129	1.00534	-0.034181	2.77075	-0.639422	-0.219645	-0.65909	-0.362735	-0.440494	-0.0284373	-0.552936		-0.140249	-0.0127687	-0.0940324	0	-0.027501	0.426398	-0.00570295	-0.431784	0.109565	-0.0247501	-0.140249	-0.0127687	-0.0940324	0	-0.027501	-0.301053	-0.00570295	-0.431784	-0.467093	0.122148
	-0.424	0.361401	-0.034181	-0.0299242	0.241508	-0.219645	0.142579	0.836263	0.670489	-0.0284373	-0.162581	1.00534	-0.034181	-0.484484	0.371057	1.64662	-0.65909	-0.362735	-0.440494	-0.0284373	0.232653		-0.140249	-0.0127687	-0.0940324	0	-0.027501	0.426398	-0.00570295	-0.431784	0.109565	-0.0247501	-0.140249	-0.0127687	-0.0940324	0	-0.027501	-0.301053	-0.00570295	-0.431784	-0.467093	-0.102696
	-0.423	0.775361	-0.034181	0.424635	1.5629	-0.219645	0.543413	0.236764	-0.440494	-0.0284373	0.422951	2.47719	-0.034181	-0.484484	0.371057	-0.219645	-0.65909	-0.362735	-0.440494	-0.0284373	1.01824		0.711733	-0.0127687	-0.0940324	0	-0.027501	0.426398	-0.00570295	0.0395167	-0.467093	0.0531958	-0.140249	-0.0127687	-0.0940324	0	-0.027501	-0.301053	-0.00570295	-0.431784	-0.467093	-0.102696
	-0.422	-0.0525587	-0.034181	-0.0299242	-0.639422	-0.219645	-0.258255	0.236764	-0.440494	-0.0284373	-0.162581	1.00534	-0.034181	-0.484484	-0.639422	-0.219645	-0.65909	-0.362735	-0.440494	-0.0284373	1.01824		-0.140249	-0.0127687	-0.0940324	0	-0.027501	-0.301053	-0.00570295	0.0395167	0.109565	0.0531958	-0.140249	-0.0127687	-0.0940324	0	-0.027501	3.24527	-0.00570295	-0.431784	0.652302	0.122148
	-0.421	-0.466518	-0.034181	0.424635	-0.639422	-0.219645	-0.258255	0.236764	0.114998	-0.0284373	-0.162581	-0.466518	-0.034181	-0.484484	0.371057	1.64662	-0.65909	-0.362735	1.48389	-0.0284373	-0.552936		-0.140249	-0.0127687	-0.0940324	0	-0.027501	-0.301053	-0.00570295	0.0395167	0.109565	-0.102696	-0.140249	-0.0127687	-0.0940324	0	-0.027501	-0.301053	-0.00570295	-0.431784	-0.467093	-0.102696
	-0.42	-0.0525587	-0.034181	-0.484484	-0.639422	-0.219645	0.543413	-0.362735	-0.440494	-0.0284373	0.0325965	-0.466518	-0.034181	2.77075	0.371057	-0.219645	-0.65909	-0.362735	-0.440494	-0.0284373	-0.552936		-0.140249	-0.0127687	-0.0940324	0	-0.027501	-0.301053	-0.00570295	1.45342	1.26288	-0.0247501	-0.140249	-0.0127687	-0.0940324	0	-0.027501	-0.301053	-0.00570295	-0.431784	0.652302	-0.102696
	-0.419	-0.0525587	-0.034181	-0.0299242	0.241508	0.246921	-0.65909	1.43576	-0.440494	-0.0284373	-0.357758	-0.466518	-0.034181	0.600594	0.371057	-0.219645	1.32281	-0.362735	-0.440494	-0.0284373	0.232653		0.711733	-0.0127687	0.592721	0	-0.027501	-0.301053	-0.00570295	0.982118	-0.467093	0.0531958	-0.140249	-0.0127687	-0.0940324	0	-0.027501	-0.301053	-0.00570295	-0.431784	0.652302	-0.102696
	-0.418	0.775361	-0.034181	-0.0299242	0.241508	-0.219645	-0.258255	0.236764	0.114998	-0.0284373	0.422951	-0.466518	-0.034181	1.68567	0.371057	-0.219645	-0.65909	-0.362735	-0.440494	-0.0284373	0.232653		-0.140249	-0.0127687	-0.0940324	0	-0.027501	-0.301053	-0.00570295	-0.431784	0.686223	-0.102696	-0.140249	-0.0127687	-0.0940324	0	-0.027501	-0.301053	-0.00570295	-0.431784	-0.467093	-0.102696
	-0.417	0.361401	-0.034181	-0.0299242	-0.198957	-0.219645	0.142579	0.236764	0.114998	-0.0284373	0.0325965	-0.466518	-0.034181	-0.484484	0.371057	-0.219645	-0.65909	1.53568	-0.440494	-0.0284373	0.232653		0.711733	-0.0127687	-0.0940324	0	-0.027501	0.426398	-0.00570295	-0.431784	0.109565	-0.102696	-0.140249	-0.0127687	-0.0940324	0	-0.027501	3.24527	-0.00570295	1.3412	0.652302	-0.102696
	-0.416	-0.0525587	-0.034181	-0.484484	-0.639422	-0.219645	0.142579	-0.362735	0.114998	-0.0284373	0.0325965	-0.466518	-0.034181	-0.484484	0.371057	-0.219645	-0.65909	-0.362735	-0.440494	-0.0284373	0.232653		-0.140249	-0.0127687	-0.0940324	0	-0.027501	0.426398	-0.00570295	-0.431784	0.109565	-0.0247501	2.03704	-0.0127687	-0.0940324	0	-0.027501	3.24527	-0.00570295	1.3412	-0.467093	-0.102696
	-0.415	-0.466518	-0.034181	-0.0299242	-0.198957	-0.219645	-0.258255	-0.362735	-0.440494	-0.0284373	-0.162581	-0.466518	-0.034181	0.600594	-0.639422	-0.219645	-0.65909	-0.362735	-0.440494	-0.0284373	-0.552936		-0.140249	-0.0127687	0.592721	0	-0.027501	-0.301053	-0.00570295	0.982118	0.109565	-0.0247501	-0.140249	-0.0127687	-0.0940324	0	-0.027501	-0.301053	-0.00570295	-0.431784	-0.467093	-0.102696
	-0.414	-0.0525587	-0.034181	-0.484484	0.241508	-0.219645	0.543413	-0.362735	0.114998	-0.0284373	0.813306	1.00534	2.50498	-0.484484	-0.639422	-0.219645	-0.65909	1.53568	-0.440494	-0.0284373	1.80383		-0.140249	-0.0127687	-0.0940324	0	-0.027501	-0.301053	-0.00570295	0.0395167	0.109565	0.0531958	-0.140249	-0.0127687	-0.0940324	0	-0.027501	3.24527	-0.00570295	1.3412	0.652302	-0.102696
	-0.413	-0.0525587	-0.034181	0.879195	-0.198957	-0.219645	0.142579	-0.362735	-0.440494	-0.0284373	-0.357758	-0.466518	-0.034181	-0.484484	0.371057	-0.219645	1.32281	-0.362735	-0.440494	-0.0284373	0.232653		-0.140249	-0.0127687	-0.0940324	0	-0.027501	0.426398	-0.00570295	-0.431784	0.109565	-0.0247501	-0.140249	-0.0127687	1.27947	0	-0.027501	-0.301053	-0.00570295	-0.431784	-0.467093	-0.102696
	-0.412	1.60328	-0.034181	-0.0299242	-0.639422	0.246921	-0.65909	-0.362735	0.114998	-0.0284373	0.0325965	-0.466518	2.50498	-0.484484	-0.639422	-0.219645	1.32281	-0.362735	-0.440494	-0.0284373	-0.552936		-0.140249	-0.0127687	-0.0940324	0	-0.027501	-0.301053	-0.00570295	-0.431784	0.109565	0.0531958	-0.140249	-0.0127687	-0.0940324	0	-0.027501	-0.301053	-0.00570295	-0.431784	1.7717	-0.102696
	-0.411	-0.466518	-0.034181	-0.0299242	0.681974	-0.219645	0.543413	-0.362735	0.114998	-0.0284373	-0.162581	1.00534	-0.034181	-0.484484	-0.639422	-0.219645	1.32281	-0.362735	-0.440494	-0.0284373	0.232653		-0.140249	-0.0127687	0.592721	0	-0.027501	-0.301053	-0.00570295	0.0395167	0.109565	0.209088	-0.140249	-0.0127687	-0.0940324	0	-0.027501	-0.301053	-0.00570295	-0.431784	0.652302	-0.102696
	-0.41	-0.0525587	-0.034181	-0.0299242	-0.639422	-0.219645	0.944247	0.236764	0.114998	-0.0284373	0.0325965	2.47719	-0.034181	-0.484484	0.371057	-0.219645	-0.65909	-0.362735	1.48389	-0.0284373	1.01824		-0.140249	-0.0127687	-0.0940324	0	-0.027501	-0.301053	-0.00570295	-0.431784	-0.467093	-0.0247501	-0.140249	-0.0127687	-0.0940324	0	-0.027501	-0.301053	-0.00570295	1.3412	0.652302	0.122148
	-0.409	-0.466518	-0.034181	0.424635	-0.198957	-0.219645	0.142579	0.236764	-0.440494	-0.0284373	0.227774	-0.466518	-0.034181	0.600594	-0.639422	-0.219645	-0.65909	-0.362735	1.48389	-0.0284373	0.232653		-0.140249	-0.0127687	0.592721	0	-0.027501	-0.301053	-0.00570295	-0.431784	-0.467093	-0.102696	-0.140249	-0.0127687	-0.0940324	0	-0.027501	-0.301053	-0.00570295	-0.431784	-0.467093	0.122148
	-0.408	0.361401	-0.034181	-0.484484	-0.198957	0.246921	1.34508	0.236764	0.114998	-0.0284373	-0.162581	-0.466518	-0.034181	-0.484484	-0.639422	-0.219645	3.30472	-0.362735	-0.440494	-0.0284373	1.01824		-0.140249	-0.0127687	-0.0940324	0	-0.027501	-0.301053	-0.00570295	-0.431784	-0.467093	-0.102696	-0.140249	-0.0127687	-0.0940324	0	-0.027501	-0.301053	-0.00570295	-0.431784	2.89109	0.122148
	-0.407	-0.466518	-0.034181	0.879195	-0.639422	-0.219645	0.142579	-0.362735	0.114998	-0.0284373	0.422951	-0.466518	-0.034181	0.600594	0.371057	-0.219645	-0.65909	1.53568	-0.440494	-0.0284373	0.232653		-0.140249	-0.0127687	-0.0940324	0	-0.027501	0.426398	-0.00570295	-0.431784	-0.467093	-0.102696	-0.140249	-0.0127687	-0.0940324	0	-0.027501	-0.301053	-0.00570295	-0.431784	-0.467093	-0.102696
	-0.406	-0.466518	-0.034181	-0.0299242	-0.198957	-0.219645	0.543413	0.236764	-0.440494	-0.0284373	-0.162581	-0.466518	-0.034181	1.68567	-0.639422	-0.219645	-0.65909	-0.362735	-0.440494	-0.0284373	-0.552936		-0.140249	-0.0127687	-0.0940324	0	-0.027501	0.426398	-0.00570295	-0.431784	-0.467093	-0.0247501	-0.140249	-0.0127687	1.27947	0	-0.027501	-0.301053	2.19528	-0.431784	-0.467093	0.122148
	-0.405	0.775361	-0.034181	-0.0299242	-0.639422	-0.219645	-0.258255	-0.362735	-0.440494	-0.0284373	0.0325965	-0.466518	-0.034181	1.68567	-0.639422	-0.219645	-0.65909	-0.362735	-0.440494	-0.0284373	0.232653		-0.140249	-0.0127687	0.592721	0	-0.027501	-0.301053	-0.00570295	0.0395167	-0.467093	-0.102696	-0.140249	-0.0127687	-0.0940324	0	-0.027501	-0.301053	-0.00570295	-0.431784	-0.467093	0.346992
	-0.404	-0.0525587	-0.034181	1.78831	-0.198957	0.246921	0.142579	-0.362735	-0.440494	-0.0284373	-0.162581	-0.466518	-0.034181	-0.484484	-0.639422	-0.219645	1.32281	1.53568	-0.440494	-0.0284373	0.232653		-0.140249	-0.0127687	-0.0940324	0	-0.027501	-0.301053	-0.00570295	0.510817	0.686223	-0.0247501	-0.140249	-0.0127687	-0.0940324	0	-0.027501	3.24527	-0.00570295	-0.431784	-0.467093	0.122148
	-0.403	0.775361	-0.034181	-0.0299242	0.241508	0.713487	-0.258255	0.836263	0.670489	-0.0284373	-0.552936	-0.466518	-0.034181	-0.484484	0.371057	-0.219645	1.32281	-0.362735	-0.440494	-0.0284373	0.232653		-0.140249	-0.0127687	-0.0940324	0	-0.027501	-0.301053	-0.00570295	0.0395167	-0.467093	-0.102696	-0.140249	-0.0127687	1.27947	0	-0.027501	-0.301053	-0.00570295	-0.431784	-0.467093	-0.102696
	-0.402	-0.466518	-0.034181	-0.0299242	-0.198957	0.713487	0.543413	0.236764	-0.440494	-0.0284373	-0.162581	-0.466518	-0.034181	-0.484484	-0.639422	-0.219645	3.30472	1.53568	1.48389	-0.0284373	0.232653		-0.140249	-0.0127687	-0.0940324	0	-0.027501	-0.301053	-0.00570295	0.0395167	-0.467093	0.0531958	-0.140249	-0.0127687	-0.0940324	0	-0.027501	-0.301053	-0.00570295	1.3412	-0.467093	-0.102696
	-0.401	-0.466518	-0.034181	-0.484484	-0.198957	-0.219645	-0.258255	-0.362735	0.670489	-0.0284373	0.813306	-0.466518	-0.034181	-0.484484	0.371057	-0.219645	-0.65909	-0.362735	-0.440494	-0.0284373	-0.552936		-0.140249	-0.0127687	0.592721	0	-0.027501	0.426398	-0.00570295	0.0395167	-0.467093	-0.102696	-0.140249	-0.0127687	-0.0940324	0	-0.027501	-0.301053	-0.00570295	-0.431784	0.652302	0.122148
	-0.4	-0.0525587	0.812207	-0.484484	0.241508	-0.219645	-0.258255	0.236764	0.670489	-0.0284373	0.422951	-0.466518	-0.034181	0.600594	0.371057	-0.219645	-0.65909	-0.362735	-0.440494	-0.0284373	-0.552936		-0.140249	-0.0127687	0.592721	0	-0.027501	0.426398	-0.00570295	0.0395167	-0.467093	-0.0247501	-0.140249	-0.0127687	1.27947	0	-0.027501	-0.301053	-0.00570295	-0.431784	-0.467093	-0.102696
	-0.399	-0.0525587	-0.034181	-0.484484	-0.198957	-0.219645	0.142579	-0.362735	0.114998	-0.0284373	0.0325965	1.00534	-0.034181	-0.484484	-0.639422	-0.219645	-0.65909	-0.362735	-0.440494	-0.0284373	0.232653		-0.140249	-0.0127687	-0.0940324	0	-0.027501	-0.301053	-0.00570295	0.0395167	0.109565	0.131142	2.03704	-0.0127687	-0.0940324	0	-0.027501	-0.301053	-0.00570295	-0.431784	-0.467093	0.122148
	-0.398	0.361401	-0.034181	-0.0299242	0.681974	-0.219645	-0.258255	-0.362735	0.114998	-0.0284373	0.0325965	-0.466518	-0.034181	-0.484484	1.38154	-0.219645	-0.65909	-0.362735	-0.440494	-0.0284373	-0.552936		-0.140249	-0.0127687	-0.0940324	0	-0.027501	0.426398	-0.00570295	0.0395167	-0.467093	-0.102696	-0.140249	-0.0127687	-0.0940324	0	-0.027501	-0.301053	-0.00570295	-0.431784	-0.467093	-0.102696
	-0.397	-0.0525587	-0.034181	-0.0299242	-0.198957	-0.219645	0.142579	-0.362735	0.114998	-0.0284373	-0.357758	-0.466518	-0.034181	-0.484484	-0.639422	-0.219645	-0.65909	1.53568	-0.440494	-0.0284373	-0.552936		-0.140249	-0.0127687	1.27947	0	-0.027501	-0.301053	-0.00570295	0.0395167	-0.467093	-0.0247501	-0.140249	-0.0127687	-0.0940324	0	-0.027501	-0.301053	-0.00570295	-0.431784	0.652302	-0.102696
	-0.396	-0.466518	-0.034181	-0.484484	0.241508	-0.219645	0.543413	-0.362735	0.670489	-0.0284373	-0.552936	-0.466518	-0.034181	-0.484484	-0.639422	-0.219645	1.32281	-0.362735	-0.440494	-0.0284373	0.232653		-0.140249	-0.0127687	-0.0940324	0	-0.027501	0.426398	-0.00570295	0.0395167	0.686223	0.0531958	-0.140249	-0.0127687	-0.0940324	0	-0.027501	-0.301053	-0.00570295	-0.431784	-0.467093	0.122148
	-0.395	-0.0525587	-0.034181	-0.484484	-0.639422	0.246921	-0.65909	-0.362735	0.114998	-0.0284373	0.227774	-0.466518	-0.034181	-0.484484	-0.639422	-0.219645	-0.65909	-0.362735	-0.440494	-0.0284373	0.232653		-0.140249	-0.0127687	-0.0940324	0	-0.027501	0.426398	-0.00570295	0.510817	-0.467093	-0.102696	-0.140249	-0.0127687	-0.0940324	0	-0.027501	-0.301053	-0.00570295	-0.431784	-0.467093	0.122148
	-0.394	-0.466518	-0.034181	-0.0299242	0.241508	0.713487	-0.258255	0.836263	0.670489	-0.0284373	0.0325965	1.00534	-0.034181	-0.484484	-0.639422	-0.219645	-0.65909	7.23092	1.48389	-0.0284373	0.232653		-0.140249	-0.0127687	-0.0940324	0	0.403238	-0.301053	-0.00570295	0.0395167	-0.467093	0.131142	-0.140249	-0.0127687	-0.0940324	0	-0.027501	-0.301053	-0.00570295	1.3412	-0.467093	0.122148
	-0.393	-0.0525587	-0.034181	0.424635	-0.198957	-0.219645	0.142579	-0.362735	-0.440494	-0.0284373	0.422951	2.47719	-0.034181	0.600594	2.39202	-0.219645	-0.65909	-0.362735	-0.440494	-0.0284373	-0.552936		0.711733	-0.0127687	-0.0940324	0	-0.027501	1.15385	-0.00570295	0.0395167	0.109565	-0.102696	-0.140249	-0.0127687	-0.0940324	0	-0.027501	-0.301053	-0.00570295	1.3412	-0.467093	-0.102696
	-0.392	-0.0525587	-0.034181	0.424635	-0.198957	0.246921	0.142579	-0.362735	-0.440494	-0.0284373	0.0325965	-0.466518	-0.034181	-0.484484	-0.639422	-0.219645	-0.65909	-0.362735	-0.440494	-0.0284373	-0.552936		-0.140249	-0.0127687	-0.0940324	0	-0.027501	0.426398	-0.00570295	-0.431784	-0.467093	-0.102696	-0.140249	-0.0127687	-0.0940324	0	-0.027501	-0.301053	-0.00570295	1.3412	-0.467093	-0.102696
	-0.391	-0.466518	-0.034181	0.424635	-0.198957	0.246921	-0.258255	0.236764	0.114998	-0.0284373	0.0325965	-0.466518	-0.034181	-0.484484	0.371057	-0.219645	1.32281	-0.362735	-0.440494	-0.0284373	0.232653		0.711733	-0.0127687	-0.0940324	0	0.403238	0.426398	-0.00570295	-0.431784	0.109565	0.131142	-0.140249	-0.0127687	-0.0940324	0	-0.027501	-0.301053	-0.00570295	-0.431784	-0.467093	0.122148
	-0.39	-0.0525587	-0.034181	-0.0299242	-0.198957	-0.219645	-0.258255	-0.362735	0.114998	-0.0284373	-0.162581	1.00534	-0.034181	-0.484484	0.371057	-0.219645	-0.65909	3.43409	-0.440494	-0.0284373	0.232653		-0.140249	-0.0127687	1.27947	0	-0.027501	-0.301053	-0.00570295	0.510817	0.109565	-0.102696	-0.140249	-0.0127687	-0.0940324	0	-0.027501	-0.301053	-0.00570295	-0.431784	-0.467093	-0.102696
	-0.389	-0.466518	-0.034181	-0.0299242	-0.639422	-0.219645	-0.65909	0.236764	0.114998	-0.0284373	-0.552936	1.00534	-0.034181	-0.484484	-0.639422	-0.219645	1.32281	-0.362735	-0.440494	-0.0284373	-0.552936		0.711733	-0.0127687	-0.0940324	0	-0.027501	-0.301053	-0.00570295	-0.431784	1.26288	0.131142	-0.140249	-0.0127687	-0.0940324	0	-0.027501	-0.301053	-0.00570295	-0.431784	-0.467093	-0.102696
	-0.388	0.361401	-0.034181	0.424635	-0.198957	-0.219645	0.543413	1.43576	0.114998	-0.0284373	0.227774	1.00534	-0.034181	-0.484484	0.371057	-0.219645	1.32281	-0.362735	-0.440494	-0.0284373	-0.552936		-0.140249	-0.0127687	-0.0940324	0	-0.027501	-0.301053	-0.00570295	-0.431784	0.109565	-0.102696	-0.140249	-0.0127687	-0.0940324	0	-0.027501	-0.301053	-0.00570295	-0.431784	-0.467093	-0.102696
	-0.387	0.361401	-0.034181	-0.484484	-0.198957	-0.219645	0.142579	-0.362735	-0.440494	-0.0284373	-0.552936	-0.466518	-0.034181	-0.484484	-0.639422	-0.219645	1.32281	-0.362735	1.48389	-0.0284373	0.232653		0.711733	-0.0127687	0.592721	0	-0.027501	-0.301053	-0.00570295	-0.431784	0.109565	-0.0247501	-0.140249	-0.0127687	-0.0940324	0	-0.027501	-0.301053	-0.00570295	-0.431784	-0.467093	-0.102696
	-0.386	-0.466518	-0.034181	-0.0299242	0.241508	-0.219645	-0.258255	-0.362735	-0.440494	-0.0284373	0.227774	1.00534	-0.034181	1.68567	0.371057	-0.219645	-0.65909	-0.362735	1.48389	-0.0284373	1.01824		0.711733	-0.0127687	0.592721	0	-0.027501	-0.301053	-0.00570295	-0.431784	-0.467093	0.131142	-0.140249	-0.0127687	-0.0940324	0	-0.027501	-0.301053	-0.00570295	-0.431784	-0.467093	-0.102696
	-0.385	-0.0525587	-0.034181	-0.0299242	-0.198957	0.246921	-0.65909	0.236764	0.114998	-0.0284373	-0.162581	1.00534	-0.034181	-0.484484	1.38154	-0.219645	-0.65909	1.53568	-0.440494	-0.0284373	-0.552936		-0.140249	-0.0127687	-0.0940324	0	-0.027501	0.426398	-0.00570295	-0.431784	0.109565	0.131142	-0.140249	-0.0127687	-0.0940324	0	-0.027501	-0.301053	-0.00570295	-0.431784	-0.467093	-0.102696
	-0.384	-0.0525587	-0.034181	-0.484484	-0.198957	-0.219645	0.142579	-0.362735	0.670489	-0.0284373	-0.357758	1.00534	-0.034181	0.600594	0.371057	-0.219645	-0.65909	-0.362735	-0.440494	-0.0284373	1.01824		-0.140249	-0.0127687	-0.0940324	0	-0.027501	-0.301053	-0.00570295	0.510817	0.109565	-0.102696	-0.140249	-0.0127687	-0.0940324	0	-0.027501	-0.301053	-0.00570295	-0.431784	-0.467093	-0.102696
	-0.383	0.361401	-0.034181	-0.484484	0.681974	-0.219645	0.142579	-0.362735	-0.440494	-0.0284373	0.422951	2.47719	-0.034181	0.600594	2.39202	-0.219645	-0.65909	1.53568	-0.440494	-0.0284373	-0.552936		-0.140249	-0.0127687	-0.0940324	0	-0.027501	-0.301053	-0.00570295	-0.431784	-0.467093	-0.0247501	-0.140249	-0.0127687	-0.0940324	0	-0.027501	-0.301053	-0.00570295	-0.431784	-0.467093	-0.102696
	-0.382	-0.0525587	-0.034181	0.424635	1.5629	-0.219645	-0.258255	-0.362735	1.22598	-0.0284373	-0.357758	-0.466518	-0.034181	-0.484484	0.371057	-0.219645	-0.65909	-0.362735	-0.440494	-0.0284373	-0.552936		-0.140249	-0.0127687	-0.0940324	0	-0.027501	-0.301053	-0.00570295	-0.431784	-0.467093	0.209088	2.03704	-0.0127687	-0.0940324	0	-0.027501	3.24527	-0.00570295	1.3412	0.652302	-0.102696
	-0.381	0.775361	-0.034181	0.424635	0.241508	-0.219645	0.142579	-0.362735	-0.440494	-0.0284373	0.0325965	-0.466518	-0.034181	-0.484484	0.371057	-0.219645	-0.65909	-0.362735	-0.440494	-0.0284373	1.01824		-0.140249	-0.0127687	-0.0940324	0	-0.027501	2.60875	-0.00570295	-0.431784	0.109565	-0.0247501	-0.140249	-0.0127687	-0.0940324	0	-0.027501	-0.301053	-0.00570295	-0.431784	-0.467093	-0.102696
	-0.38	0.775361	-0.034181	-0.484484	-0.198957	-0.219645	-0.258255	-0.362735	0.114998	-0.0284373	0.227774	2.47719	-0.034181	-0.484484	2.39202	-0.219645	-0.65909	-0.362735	-0.440494	-0.0284373	-0.552936		-0.140249	-0.0127687	-0.0940324	0	-0.027501	0.426398	-0.00570295	0.0395167	0.109565	0.0531958	-0.140249	-0.0127687	-0.0940324	0	-0.027501	-0.301053	-0.00570295	-0.431784	-0.467093	0.346992
	-0.379	-0.0525587	-0.034181	-0.0299242	0.241508	0.246921	0.142579	0.836263	0.670489	-0.0284373	-0.552936	-0.466518	-0.034181	-0.484484	1.38154	-0.219645	-0.65909	-0.362735	-0.440494	-0.0284373	-0.552936		-0.140249	-0.0127687	-0.0940324	0	-0.027501	-0.301053	-0.00570295	0.510817	-0.467093	-0.102696	-0.140249	-0.0127687	-0.0940324	0	-0.027501	-0.301053	-0.00570295	-0.431784	0.652302	-0.102696
	-0.378	-0.466518	-0.034181	-0.484484	-0.639422	-0.219645	0.142579	-0.362735	0.114998	-0.0284373	-0.357758	2.47719	-0.034181	-0.484484	-0.639422	-0.219645	-0.65909	-0.362735	-0.440494	-0.0284373	-0.552936		-0.140249	-0.0127687	-0.0940324	0	-0.027501	0.426398	-0.00570295	-0.431784	-0.467093	-0.102696	-0.140249	-0.0127687	-0.0940324	0	-0.027501	-0.301053	-0.00570295	-0.431784	-0.467093	-0.102696
	-0.377	-0.466518	-0.034181	-0.0299242	0.681974	-0.219645	-0.258255	-0.362735	-0.440494	-0.0284373	0.0325965	-0.466518	-0.034181	-0.484484	0.371057	1.64662	-0.65909	-0.362735	-0.440494	-0.0284373	-0.552936		-0.140249	-0.0127687	-0.0940324	0	-0.027501	0.426398	-0.00570295	0.0395167	0.109565	-0.102696	-0.140249	-0.0127687	-0.0940324	0	-0.027501	-0.301053	-0.00570295	-0.431784	0.652302	-0.102696
	-0.376	-0.466518	-0.034181	0.424635	-0.639422	-0.219645	-0.65909	-0.362735	-0.440494	-0.0284373	0.0325965	1.00534	-0.034181	0.600594	-0.639422	-0.219645	-0.65909	1.53568	-0.440494	-0.0284373	-0.552936		-0.140249	-0.0127687	-0.0940324	0	-0.027501	0.426398	-0.00570295	0.982118	-0.467093	-0.102696	-0.140249	-0.0127687	-0.0940324	0	-0.027501	-0.301053	-0.00570295	-0.431784	-0.467093	-0.102696
	-0.375	-0.0525587	-0.034181	-0.484484	-0.198957	0.246921	0.142579	-0.362735	-0.440494	-0.0284373	0.0325965	-0.466518	-0.034181	0.600594	0.371057	-0.219645	-0.65909	-0.362735	-0.440494	-0.0284373	1.01824		-0.140249	-0.0127687	-0.0940324	0	-0.027501	-0.301053	-0.00570295	-0.431784	1.83954	-0.102696	-0.140249	-0.0127687	-0.0940324	0	-0.027501	-0.301053	-0.00570295	-0.431784	1.7717	-0.102696
	-0.374	-0.0525587	-0.034181	0.424635	-0.198957	-0.219645	0.142579	0.236764	0.114998	-0.0284373	0.227774	-0.466518	-0.034181	-0.484484	0.371057	1.64662	-0.65909	-0.362735	5.33265	-0.0284373	-0.552936		-0.140249	-0.0127687	-0.0940324	0	-0.027501	0.426398	1.22994	0.0395167	-0.467093	-0.102696	2.03704	-0.0127687	-0.0940324	0	-0.027501	-0.301053	-0.00570295	-0.431784	0.652302	-0.102696
	-0.373	-0.0525587	-0.034181	-0.484484	-0.198957	0.246921	-0.258255	-0.362735	0.114998	-0.0284373	-0.162581	2.47719	-0.034181	-0.484484	1.38154	-0.219645	-0.65909	-0.362735	-0.440494	-0.0284373	1.01824		-0.140249	-0.0127687	-0.0940324	0	-0.027501	-0.301053	-0.00570295	0.510817	0.109565	-0.0247501	-0.140249	-0.0127687	-0.0940324	0	-0.027501	-0.301053	-0.00570295	1.3412	-0.467093	-0.102696
	-0.372	-0.0525587	-0.034181	-0.0299242	0.681974	0.246921	0.944247	-0.362735	-0.440494	-0.0284373	0.227774	-0.466518	-0.034181	-0.484484	-0.639422	-0.219645	-0.65909	-0.362735	1.48389	-0.0284373	1.01824		-0.140249	-0.0127687	-0.0940324	0	0.403238	-0.301053	-0.00570295	0.0395167	0.686223	0.0531958	-0.140249	-0.0127687	-0.0940324	0	-0.027501	-0.301053	-0.00570295	-0.431784	0.652302	-0.102696
	-0.371	1.60328	-0.034181	-0.0299242	0.241508	-0.219645	0.142579	0.236764	0.114998	-0.0284373	-0.162581	1.00534	-0.034181	-0.484484	0.371057	-0.219645	-0.65909	-0.362735	1.48389	-0.0284373	-0.552936		-0.140249	-0.0127687	-0.0940324	0	-0.027501	-0.301053	-0.00570295	0.510817	-0.467093	-0.0247501	-0.140249	-0.0127687	-0.0940324	0	-0.027501	-0.301053	-0.00570295	1.3412	-0.467093	-0.102696
	-0.37	-0.0525587	-0.034181	-0.484484	-0.198957	0.246921	0.543413	-0.362735	0.114998	-0.0284373	-0.162581	1.00534	-0.034181	0.600594	0.371057	-0.219645	1.32281	-0.362735	-0.440494	-0.0284373	-0.552936		-0.140249	-0.0127687	-0.0940324	0	-0.027501	-0.301053	-0.00570295	-0.431784	-0.467093	0.0531958	-0.140249	-0.0127687	2.65298	0	-0.027501	-0.301053	-0.00570295	-0.431784	-0.467093	0.346992
	-0.369	-0.0525587	-0.034181	-0.484484	-0.198957	-0.219645	-0.258255	1.43576	0.114998	-0.0284373	-0.162581	-0.466518	-0.034181	-0.484484	-0.639422	1.64662	-0.65909	-0.362735	-0.440494	-0.0284373	-0.552936		-0.140249	-0.0127687	-0.0940324	0	-0.027501	-0.301053	-0.00570295	0.0395167	0.109565	-0.0247501	-0.140249	-0.0127687	-0.0940324	0	-0.027501	-0.301053	-0.00570295	1.3412	0.652302	-0.102696
	-0.368	0.361401	-0.034181	-0.484484	0.241508	0.246921	0.142579	-0.362735	0.114998	-0.0284373	0.422951	-0.466518	-0.034181	0.600594	0.371057	-0.219645	-0.65909	-0.362735	-0.440494	-0.0284373	-0.552936		-0.140249	-0.0127687	-0.0940324	0	-0.027501	0.426398	-0.00570295	0.0395167	1.26288	0.0531958	-0.140249	-0.0127687	-0.0940324	0	-0.027501	-0.301053	-0.00570295	-0.431784	0.652302	0.122148
	-0.367	0.361401	-0.034181	-0.0299242	0.241508	0.246921	-0.258255	-0.362735	0.114998	-0.0284373	-0.162581	1.00534	-0.034181	-0.484484	-0.639422	-0.219645	1.32281	-0.362735	-0.440494	-0.0284373	-0.552936		-0.140249	-0.0127687	-0.0940324	0	-0.027501	1.15385	-0.00570295	0.0395167	-0.467093	-0.102696	-0.140249	-0.0127687	-0.0940324	0	-0.027501	-0.301053	-0.00570295	1.3412	-0.467093	0.122148
	-0.366	-0.0525587	-0.034181	-0.484484	-0.198957	-0.219645	-0.65909	0.236764	-0.440494	-0.0284373	0.227774	1.00534	-0.034181	0.600594	1.38154	-0.219645	1.32281	-0.362735	-0.440494	-0.0284373	0.232653		-0.140249	-0.0127687	-0.0940324	0	-0.027501	-0.301053	-0.00570295	-0.431784	0.109565	-0.0247501	-0.140249	-0.0127687	-0.0940324	0	-0.027501	-0.301053	-0.00570295	1.3412	0.652302	0.122148
	-0.365	-0.466518	-0.034181	-0.0299242	-0.198957	-0.219645	0.142579	0.236764	0.114998	-0.0284373	0.0325965	-0.466518	-0.034181	-0.484484	-0.639422	1.64662	3.30472	-0.362735	-0.440494	-0.0284373	0.232653		-0.140249	-0.0127687	-0.0940324	0	-0.027501	0.426398	-0.00570295	-0.431784	-0.467093	0.0531958	-0.140249	-0.0127687	-0.0940324	0	-0.027501	-0.301053	-0.00570295	-0.431784	-0.467093	0.122148
	-0.364	-0.0525587	-0.034181	-0.484484	0.241508	0.246921	-0.258255	-0.362735	0.114998	-0.0284373	0.422951	-0.466518	-0.034181	-0.484484	0.371057	-0.219645	-0.65909	-0.362735	-0.440494	-0.0284373	0.232653		-0.140249	-0.0127687	-0.0940324	0	-0.027501	-0.301053	-0.00570295	0.510817	0.109565	-0.102696	-0.140249	-0.0127687	-0.0940324	0	-0.027501	-0.301053	-0.00570295	1.3412	-0.467093	-0.102696
	-0.363	0.361401	-0.034181	0.879195	0.681974	-0.219645	0.142579	0.236764	0.114998	-0.0284373	0.422951	-0.466518	-0.034181	-0.484484	-0.639422	-0.219645	-0.65909	-0.362735	3.40827	-0.0284373	0.232653		-0.140249	-0.0127687	0.592721	0	-0.027501	-0.301053	-0.00570295	0.510817	0.686223	-0.0247501	-0.140249	-0.0127687	-0.0940324	0	-0.027501	-0.301053	-0.00570295	-0.431784	-0.467093	-0.102696
	-0.362	-0.0525587	-0.034181	-0.0299242	-0.639422	-0.219645	-0.258255	0.836263	-0.440494	-0.0284373	-0.162581	-0.466518	-0.034181	1.68567	1.38154	1.64662	-0.65909	-0.362735	-0.440494	-0.0284373	-0.552936		-0.140249	-0.0127687	-0.0940324	0	-0.027501	-0.301053	-0.00570295	-0.431784	-0.467093	0.0531958	2.03704	-0.0127687	-0.0940324	0	-0.027501	-0.301053	-0.00570295	1.3412	0.652302	-0.102696
	-0.361	-0.0525587	-0.034181	-0.484484	0.681974	-0.219645	0.543413	0.836263	0.114998	-0.0284373	0.422951	-0.466518	-0.034181	0.600594	0.371057	-0.219645	-0.65909	1.53568	-0.440494	-0.0284373	0.232653		0.711733	-0.0127687	-0.0940324	0	0.403238	-0.301053	-0.00570295	0.0395167	-0.467093	-0.102696	-0.140249	-0.0127687	-0.0940324	0	-0.027501	-0.301053	-0.00570295	-0.431784	-0.467093	-0.102696
	-0.36	-0.466518	-0.034181	0.879195	-0.198957	-0.219645	-0.258255	-0.362735	0.114998	-0.0284373	0.813306	-0.466518	-0.034181	-0.484484	-0.639422	-0.219645	1.32281	-0.362735	-0.440494	-0.0284373	-0.552936		-0.140249	-0.0127687	-0.0940324	0	-0.027501	0.426398	-0.00570295	-0.431784	-0.467093	-0.0247501	-0.140249	-0.0127687	-0.0940324	0	-0.027501	-0.301053	-0.00570295	1.3412	-0.467093	0.122148
	-0.359	-0.0525587	-0.034181	0.424635	0.241508	0.246921	0.142579	0.836263	0.114998	-0.0284373	0.0325965	-0.466518	-0.034181	0.600594	-0.639422	-0.219645	-0.65909	-0.362735	-0.440494	-0.0284373	-0.552936		-0.140249	-0.0127687	-0.0940324	0	-0.027501	-0.301053	-0.00570295	-0.431784	0.686223	-0.0247501	-0.140249	-0.0127687	-0.0940324	0	-0.027501	3.24527	-0.00570295	-0.431784	0.652302	-0.102696
	-0.358	-0.466518	-0.034181	-0.484484	-0.639422	-0.219645	-0.258255	0.236764	0.670489	-0.0284373	0.0325965	-0.466518	-0.034181	-0.484484	0.371057	-0.219645	-0.65909	-0.362735	-0.440494	-0.0284373	1.01824		-0.140249	-0.0127687	-0.0940324	0	-0.027501	0.426398	-0.00570295	0.0395167	-0.467093	-0.102696	-0.140249	-0.0127687	-0.0940324	0	-0.027501	-0.301053	-0.00570295	-0.431784	1.7717	-0.102696
	-0.357	-0.466518	-0.034181	-0.0299242	0.241508	-0.219645	-0.258255	0.236764	-0.440494	-0.0284373	-0.552936	-0.466518	-0.034181	-0.484484	0.371057	-0.219645	-0.65909	1.53568	-0.440494	-0.0284373	-0.552936		-0.140249	-0.0127687	-0.0940324	0	-0.027501	-0.301053	-0.00570295	-0.431784	-0.467093	-0.0247501	-0.140249	-0.0127687	-0.0940324	0	-0.027501	-0.301053	-0.00570295	-0.431784	-0.467093	0.122148
	-0.356	-0.466518	-0.034181	1.78831	-0.639422	-0.219645	0.543413	-0.362735	0.114998	-0.0284373	0.0325965	-0.466518	-0.034181	0.600594	-0.639422	1.64662	-0.65909	1.53568	-0.440494	-0.0284373	-0.552936		-0.140249	-0.0127687	-0.0940324	0	-0.027501	-0.301053	-0.00570295	-0.431784	-0.467093	0.131142	-0.140249	-0.0127687	-0.0940324	0	-0.027501	-0.301053	-0.00570295	-0.431784	-0.467093	-0.102696
	-0.355	-0.466518	0.812207	-0.0299242	-0.639422	-0.219645	0.543413	-0.362735	0.114998	-0.0284373	0.0325965	-0.466518	-0.034181	-0.484484	0.371057	-0.219645	-0.65909	-0.362735	-0.440494	-0.0284373	1.01824		0.711733	-0.0127687	-0.0940324	0	-0.027501	-0.301053	-0.00570295	0.0395167	0.686223	0.0531958	-0.140249	-0.0127687	-0.0940324	0	-0.027501	-0.301053	-0.00570295	-0.431784	0.652302	-0.102696
	-0.354	1.18932	0.812207	-0.0299242	-0.639422	-0.219645	0.142579	-0.362735	-0.440494	-0.0284373	0.0325965	-0.466518	-0.034181	-0.484484	-0.639422	-0.219645	-0.65909	-0.362735	-0.440494	-0.0284373	0.232653		-0.140249	-0.0127687	-0.0940324	0	-0.027501	0.426398	-0.00570295	-0.431784	0.109565	-0.0247501	-0.140249	-0.0127687	-0.0940324	0	-0.027501	-0.301053	-0.00570295	1.3412	-0.467093	-0.102696
	-0.353	-0.466518	-0.034181	-0.484484	1.12244	-0.219645	-0.258255	0.836263	0.114998	-0.0284373	-0.357758	-0.466518	-0.034181	0.600594	-0.639422	-0.219645	-0.65909	-0.362735	1.48389	-0.0284373	1.80383		-0.140249	-0.0127687	-0.0940324	0	0.403238	-0.301053	-0.00570295	-0.431784	0.686223	0.131142	-0.140249	-0.0127687	-0.0940324	0	-0.027501	3.24527	-0.00570295	-0.431784	-0.467093	-0.102696
	-0.352	0.361401	-0.034181	-0.0299242	-0.639422	-0.219645	-0.65909	-0.362735	0.114998	-0.0284373	0.227774	-0.466518	-0.034181	0.600594	0.371057	1.64662	1.32281	-0.362735	-0.440494	-0.0284373	0.232653		-0.140249	-0.0127687	-0.0940324	0	-0.027501	-0.301053	-0.00570295	0.0395167	0.109565	-0.0247501	-0.140249	-0.0127687	-0.0940324	0	-0.027501	3.24527	-0.00570295	-0.431784	-0.467093	-0.102696
	-0.351	0.361401	-0.034181	-0.484484	-0.639422	0.246921	-0.65909	0.236764	0.114998	-0.0284373	0.422951	1.00534	-0.034181	-0.484484	0.371057	-0.219645	-0.65909	-0.362735	1.48389	-0.0284373	1.01824		-0.140249	-0.0127687	-0.0940324	0	0.403238	-0.301053	-0.00570295	0.510817	0.109565	-0.0247501	-0.140249	-0.0127687	-0.0940324	0	-0.027501	-0.301053	-0.00570295	-0.431784	-0.467093	-0.102696
	-0.35	0.361401	-0.034181	-0.484484	0.241508	-0.219645	0.142579	0.836263	0.114998	1.2687	0.0325965	-0.466518	-0.034181	-0.484484	0.371057	-0.219645	-0.65909	-0.362735	-0.440494	-0.0284373	-0.552936		-0.140249	-0.0127687	-0.0940324	0	-0.027501	-0.301053	-0.00570295	-0.431784	-0.467093	-0.0247501	-0.140249	-0.0127687	-0.0940324	0	-0.027501	-0.301053	-0.00570295	-0.431784	1.7717	0.122148
	-0.349	0.775361	-0.034181	-0.0299242	0.241508	0.246921	0.543413	0.236764	0.114998	-0.0284373	-0.357758	-0.466518	-0.034181	-0.484484	0.371057	-0.219645	1.32281	-0.362735	-0.440494	-0.0284373	-0.552936		-0.140249	-0.0127687	-0.0940324	0	-0.027501	0.426398	-0.00570295	0.510817	-0.467093	-0.102696	-0.140249	-0.0127687	-0.0940324	0	-0.027501	-0.301053	-0.00570295	-0.431784	-0.467093	-0.102696
	-0.348	0.361401	-0.034181	-0.0299242	-0.198957	-0.219645	-0.65909	-0.362735	-0.440494	-0.0284373	-0.357758	-0.466518	-0.034181	-0.484484	1.38154	1.64662	-0.65909	-0.362735	-0.440494	-0.0284373	0.232653		-0.140249	-0.0127687	-0.0940324	0	-0.027501	-0.301053	-0.00570295	0.510817	0.686223	0.0531958	-0.140249	-0.0127687	-0.0940324	0	-0.027501	-0.301053	-0.00570295	-0.431784	-0.467093	-0.102696
	-0.347	0.361401	-0.034181	-0.0299242	-0.198957	-0.219645	0.543413	-0.362735	-0.440494	-0.0284373	-0.162581	-0.466518	-0.034181	0.600594	-0.639422	-0.219645	1.32281	1.53568	-0.440494	-0.0284373	0.232653		0.711733	-0.0127687	-0.0940324	0	-0.027501	-0.301053	-0.00570295	0.0395167	0.686223	-0.102696	-0.140249	-0.0127687	-0.0940324	0	-0.027501	-0.301053	-0.00570295	-0.431784	0.652302	-0.102696
	-0.346	-0.0525587	-0.034181	0.424635	0.241508	-0.219645	0.543413	0.836263	-0.440494	-0.0284373	-0.162581	-0.466518	-0.034181	0.600594	-0.639422	-0.219645	1.32281	1.53568	-0.440494	-0.0284373	0.232653		-0.140249	-0.0127687	-0.0940324	0	-0.027501	-0.301053	-0.00570295	0.0395167	0.109565	-0.0247501	-0.140249	-0.0127687	-0.0940324	0	-0.027501	-0.301053	-0.00570295	3.11419	0.652302	-0.102696
	-0.345	0.775361	-0.034181	-0.484484	0.241508	-0.219645	-0.258255	-0.362735	-0.440494	-0.0284373	-0.357758	-0.466518	-0.034181	1.68567	-0.639422	-0.219645	-0.65909	1.53568	1.48389	-0.0284373	1.80383		-0.140249	-0.0127687	-0.0940324	0	-0.027501	-0.301053	-0.00570295	-0.431784	0.109565	0.0531958	-0.140249	-0.0127687	-0.0940324	0	-0.027501	-0.301053	-0.00570295	3.11419	0.652302	-0.102696
	-0.344	-0.0525587	-0.034181	-0.484484	0.241508	-0.219645	1.34508	0.836263	0.114998	-0.0284373	-0.162581	-0.466518	-0.034181	-0.484484	-0.639422	-0.219645	1.32281	-0.362735	-0.440494	-0.0284373	-0.552936		-0.140249	-0.0127687	-0.0940324	0	-0.027501	0.426398	-0.00570295	0.510817	-0.467093	-0.102696	-0.140249	-0.0127687	-0.0940324	0	-0.027501	-0.301053	-0.00570295	-0.431784	-0.467093	-0.102696
	-0.343	0.775361	-0.034181	-0.0299242	-0.639422	0.246921	0.944247	-0.362735	-0.440494	-0.0284373	-0.357758	-0.466518	-0.034181	-0.484484	0.371057	-0.219645	-0.65909	-0.362735	-0.440494	-0.0284373	0.232653		-0.140249	-0.0127687	-0.0940324	0	-0.027501	1.15385	-0.00570295	0.0395167	1.26288	-0.102696	-0.140249	-0.0127687	-0.0940324	0	-0.027501	-0.301053	-0.00570295	-0.431784	-0.467093	0.122148
	-0.342	-0.0525587	-0.034181	-0.0299242	0.241508	-0.219645	0.543413	0.236764	-0.440494	-0.0284373	0.227774	-0.466518	-0.034181	-0.484484	0.371057	-0.219645	1.32281	1.53568	-0.440494	-0.0284373	-0.552936		-0.140249	-0.0127687	0.592721	0	-0.027501	-0.301053	-0.00570295	0.0395167	-0.467093	-0.0247501	-0.140249	-0.0127687	-0.0940324	0	-0.027501	-0.301053	-0.00570295	-0.431784	-0.467093	-0.102696
	-0.341	0.361401	-0.034181	-0.0299242	-0.639422	-0.219645	-0.65909	0.836263	0.114998	-0.0284373	0.0325965	-0.466518	-0.034181	-0.484484	-0.639422	-0.219645	-0.65909	-0.362735	-0.440494	-0.0284373	0.232653		-0.140249	-0.0127687	-0.0940324	0	-0.027501	-0.301053	-0.00570295	-0.431784	0.686223	0.0531958	-0.140249	-0.0127687	-0.0940324	0	-0.027501	-0.301053	-0.00570295	1.3412	-0.467093	-0.102696
	-0.34	-0.0525587	-0.034181	-0.484484	-0.639422	0.246921	0.142579	0.236764	-0.440494	-0.0284373	0.0325965	-0.466518	-0.034181	0.600594	-0.639422	-0.219645	1.32281	-0.362735	-0.440494	-0.0284373	-0.552936		-0.140249	-0.0127687	-0.0940324	0	-0.027501	-0.301053	-0.00570295	0.510817	-0.467093	0.0531958	-0.140249	-0.0127687	-0.0940324	0	-0.027501	-0.301053	-0.00570295	-0.431784	1.7717	0.346992
	-0.339	0.361401	0.812207	0.424635	-0.639422	-0.219645	0.142579	0.236764	0.670489	-0.0284373	0.0325965	-0.466518	-0.034181	1.68567	0.371057	-0.219645	-0.65909	-0.362735	-0.440494	-0.0284373	-0.552936		-0.140249	-0.0127687	-0.0940324	0	-0.027501	0.426398	-0.00570295	-0.431784	0.109565	-0.0247501	-0.140249	-0.0127687	-0.0940324	0	-0.027501	-0.301053	-0.00570295	1.3412	0.652302	0.122148
	-0.338	-0.466518	-0.034181	-0.0299242	0.241508	-0.219645	0.142579	-0.362735	-0.440494	-0.0284373	0.227774	-0.466518	-0.034181	-0.484484	0.371057	-0.219645	1.32281	-0.362735	-0.440494	-0.0284373	-0.552936		-0.140249	-0.0127687	-0.0940324	0	-0.027501	-0.301053	-0.00570295	-0.431784	0.109565	0.0531958	2.03704	-0.0127687	-0.0940324	0	-0.027501	3.24527	-0.00570295	-0.431784	-0.467093	-0.102696
[truncated: 1,497 more rows]

## Sheet: Surround summary Panel N
Panel →	N	N			N	N			N	N
Stim. Freq. →	10 Hz			50 Hz				Indentation
Unit ID ↓	base (ΔHz)	post (ΔHz)		Unit ID ↓	base (ΔHz)	post (ΔHz)		Unit ID ↓	base (ΔHz)	post (ΔHz)
'2022_07_14_0000-9.mat'	-9.74359	-0.820896		'2021_04_13_0043-45_inh_surround.mat'	-5.9862	4.05844		'2022_02_02_0002-4_surr_indent.mat'	-9.31193	-3.4127
[truncated: 10 more rows]

## Sheet: Surrounds Panel L
		Average												SEM											Stim. Freq. →	10 Hz	10 Hz	10 Hz	10 Hz	10 Hz	10 Hz	10 Hz	10 Hz	10 Hz	10 Hz	10 Hz	10 Hz	10 Hz	10 Hz	10 Hz	10 Hz			50 Hz	50 Hz	50 Hz	50 Hz	50 Hz	50 Hz
[truncated: 83 more rows]
[truncated: 37 more columns]
