# Supplementary material for: The encoding of touch by somatotopically aligned dorsal column subdivisions
Source: Nature. 2022 Nov 23;612(7939):310–5. doi: 10.1038/s41586-022-05470-x (PMC9729103; doi:10.1038/s41586-022-05470-x)
Supplement: Supplementary file 6 — Source Data Fig. 3 [file 41586_2022_5470_MOESM6_ESM.xlsx]

## Sheet: Panel C
Average	Spikes/cycle		Average	Spikes/cycle			SEM
Ctrl			NBQX				Ctrl			NBQX
10 Hz	50 Hz	300 Hz	10 Hz	50 Hz	300 Hz		10 Hz	50 Hz	300 Hz	10 Hz	50 Hz	300 Hz
2.11512	1.9855	1.06366	1.92629	1.78765	1.10739		0.199881	0.179702	0.160744	0.274971	0.161742	0.156348
Control	10 Hz		50 Hz		300 Hz			NBQX	10 Hz		50 Hz		300 Hz
Unit ID	Spikes/cycle	Unit ID	Spikes/cycle	Unit ID	Spikes/cycle			Unit ID	Spikes/cycle	Unit ID	Spikes/cycle	Unit ID	Spikes/cycle
'2022_01_05_0000_10Hz.mat'	2.40187	'2021_02_26_0032_50Hz.mat'	1.86765	'2022_01_25_0011-13_300Hz.mat'	0.898482			'2022_02_01_0036_10Hz.mat'	2.976	'2021_07_31_0045.mat'	1.50476	'2022_02_01_0038_300Hz.mat'	0.926407
'2022_01_05_0003_10Hz.mat'	1.17949	'2021_03_19_0010_50Hz.mat'	1.88514	'2022_01_25_0014-15_300Hz.mat'	1.74288			'2022_02_01_0039_10Hz.mat'	1.528	'2021_07_31_0054.mat'	2.05	'2022_02_01_0085_300Hz.mat'	1.71408
'2022_01_05_0004_10Hz.mat'	1.86047	'2021_03_19_0021_50Hz.mat'	3.0625	'2022_01_25_0020_300Hz.mat'	0.893636			'2022_02_01_0040_10Hz.mat'	1.816	'2021_07_31_0068.mat'	2.33684	'2022_02_01_0087_300Hz.mat'	0.982576
'2022_01_25_0019_10Hz.mat'	2.5641	'2021_03_19_0032_50Hz.mat'	2.64286	'2021_08_27_0023_300Hz.mat'	1.78495			'2022_02_01_0054_10Hz.mat'	1.87143	'2021_07_31_0087.mat'	1.4	'2022_02_01_0088_300Hz.mat'	1.07359
'2022_01_20_0006-7_10Hz.mat'	1.96875	'2022_01_25_0009_50Hz.mat'	2.46667	'2022_01_20_0000_300Hz.mat'	0.979188			'2022_02_01_0073_10Hz.mat'	1.44	'2021_07_31_0101.mat'	1.38947	'2022_02_01_0089_300Hz.mat'	0.840278
'2022_01_20_0013_10Hz.mat'	3.05085	'2021_03_31_0003_50Hz.mat'	1.83125	'2022_01_20_0025_300Hz.mat'	0.823157					'2021_08_02_0019.mat'	1.36923
'2022_01_28_0003_10Hz.mat'	1.77419	'2021_03_31_0020_50Hz.mat'	0.98913	'2022_01_20_0027_300Hz.mat'	0.880785					'2021_08_02_0030.mat'	2.59
'2022_01_28_0007_10Hz.mat'	2.12121	'2021_04_08_0007_50Hz.mat'	3.08621	'2022_01_20_0033_300Hz.mat'	0.506203					'2021_08_02_0041.mat'	1.10435
		'2022_01_20_0005_50Hz.mat'	2.02778							'2021_08_02_0061.mat'	1.61905
		'2022_01_20_0021_50Hz.mat'	1.88971							'2021_08_02_0084.mat'	1.63
		'2022_01_20_0026_50Hz.mat'	1.78947							'2021_08_02_0090.mat'	2.67045
		'2022_01_20_0028_50Hz.mat'	1
		'2022_01_20_0030_50Hz.mat'	2.14286
		'2022_01_20_0035_50Hz.mat'	1.11585

## Sheet: Panel J, K
	Panel	J		K		J		K					J	J	J	J	J	J	J	J	J	J	J		J	J	J	J	J	J	J	J	J	J		K	K	K	K	K	K	K	K	K	K	K		K	K
		Average				SEM							Ctrl	Ctrl	Ctrl	Ctrl	Ctrl	Ctrl	Ctrl	Ctrl	Ctrl	Ctrl	Ctrl		NBQX	NBQX	NBQX	NBQX	NBQX	NBQX	NBQX	NBQX	NBQX	NBQX		Ctrl	Ctrl	Ctrl	Ctrl	Ctrl	Ctrl	Ctrl	Ctrl	Ctrl	Ctrl	Ctrl		NBQX	NBQX
	Condition	Ctrl	NBQX	Ctrl	NBQX	Ctrl	NBQX	Ctrl	NBQX				10 mN	10 mN	10 mN	10 mN	10 mN	10 mN	10 mN	10 mN	10 mN	10 mN	10 mN		10 mN	10 mN	10 mN	10 mN	10 mN	10 mN	10 mN	10 mN	10 mN	10 mN		250 mN	250 mN	250 mN	250 mN	250 mN	250 mN	250 mN	250 mN	250 mN	250 mN	250 mN		250 mN	250 mN
	Force	10 mN	10 mN	250 mN	250 mN	10 mN	10 mN	250 mN	250 mN				'2021_12_06_0000_ind_ints_ramp.mat'	'2021_12_06_0013-23_ind_ints_ramp.mat'	'2021_12_06_0031-40_ind_ints_ramp.mat'	'2021_12_10_0003-12_ind_ints_ramp.mat'	'2021_12_10_0020-30_ind_ints_ramp.mat'	'2021_12_10_0034-40_ind_ints_ramp.mat'	'2021_12_10_0060-71_ind_ints_ramp.mat'	'2021_12_12_0002-17.mat'	'2021_12_12_0026-36.mat'	'2021_12_12_0040-50.mat'	'2021_12_17_0000-10.mat'		'2021_12_16_0015-25.mat'	'2021_12_16_002-13.mat'	'2021_12_16_0029-39.mat'	'2021_12_17_0014-26.mat'	'2021_12_17_0027-37.mat'	'2022_01_24_0001-12_ind_ints.mat'	'2022_02_01_0025_ind_ints.mat'	'2022_02_01_0042_ind_ints.mat'	'2022_02_01_0058_ind_ints.mat'	'2022_02_01_0074_ind_ints.mat'		'2021_12_06_0000_ind_ints_ramp.mat'	'2021_12_06_0013-23_ind_ints_ramp.mat'	'2021_12_06_0031-40_ind_ints_ramp.mat'	'2021_12_10_0003-12_ind_ints_ramp.mat'	'2021_12_10_0020-30_ind_ints_ramp.mat'	'2021_12_10_0034-40_ind_ints_ramp.mat'	'2021_12_10_0060-71_ind_ints_ramp.mat'	'2021_12_12_0002-17.mat'	'2021_12_12_0026-36.mat'	'2021_12_12_0040-50.mat'	'2021_12_17_0000-10.mat'		'2021_12_16_0015-25.mat'	'2021_12_16_002-13.mat'
Time (ms)	-0.5	0.0521554	-0.0495265	0.171566	-0.0724979	0.10566	0.0490909	0.169169	0.0257329			-0.5	-0.0767002	-0.0834383	-0.113675	1.07976	0.00515851	0.00104916	-0.0928485	-0.014428	-0.227193	0.0231985	0.0728262		-0.0070813	-0.170563	-0.314579	-0.00830062	-0.159354	0.0036429	-0.0098592	0.0839312	0.239569	-0.152672		0.11505	0.0895656	-0.151736	1.83866	0.0614332	-0.0828837	-0.0388929	-0.014428	0.170657	-0.0373193	-0.0628748		-0.0070813	-0.22081
	-0.49	-0.0443483	0.00713504	-0.0310238	0.0557338	0.0329562	0.0517524	0.0214522	0.0286274			-0.49	-0.156596	-0.0293746	-0.113675	-0.0186395	-0.276215	-0.103867	0.0420403	-0.014428	0.0868988	0.0231985	0.0728262		-0.0070813	0.415659	-0.144842	-0.00830062	0.103317	0.0036429	-0.0098592	-0.115905	-0.0126089	-0.152672		-0.0767002	-0.00774913	-0.0375534	-0.0186395	-0.0229788	-0.208783	-0.0388929	-0.014428	-0.0177986	0.0837163	0.0185458		-0.0070813	0.0304277
	-0.48	-0.0297895	0.0549179	0.019919	0.0608628	0.0405922	0.0627414	0.0523884	0.0522563			-0.48	-0.156596	-0.0293746	-0.113675	-0.118494	0.145845	-0.103867	-0.0928485	-0.014428	0.296294	-0.0776645	-0.0628748		-0.0070813	-0.170563	0.0248947	-0.00830062	0.365988	-0.132966	-0.0098592	-0.115905	0.239569	0.363402		0.354738	0.122004	0.0766293	0.161099	0.0614332	-0.145833	-0.241226	-0.014428	0.0450199	-0.218873	0.0185458		-0.0070813	0.0304277
	-0.47	0.00598217	-0.00878932	-0.00100108	0.0167506	0.0278734	0.0754241	0.0406033	0.0398469			-0.47	0.0830919	-0.0834383	0.000507479	-0.118494	0.00515851	0.00104916	-0.0254041	-0.014428	0.0868988	-0.0776645	0.208527		-0.0070813	0.415659	-0.314579	-0.00830062	0.365988	0.0036429	-0.0098592	-0.115905	-0.264787	-0.152672		-0.0287626	-0.0401874	0.122302	-0.0785523	0.314669	-0.145833	0.082507	-0.014428	-0.143435	-0.0978371	0.0185458		-0.0070813	-0.0198199
	-0.46	0.00328656	-0.0560223	0.0194195	0.0220952	0.0578098	0.0460457	0.020073	0.0471486			-0.46	-0.0767002	-0.0834383	0.0766293	-0.218349	-0.276215	0.00104916	0.176929	-0.014428	0.0868988	0.426651	-0.0628748		-0.0070813	-0.170563	-0.314579	-0.00830062	-0.159354	0.0036429	-0.0098592	-0.115905	-0.0126089	0.234384		-0.124638	0.0895656	0.0537927	-0.0186395	-0.0229788	0.0430156	0.0420403	-0.014428	-0.0177986	0.0837163	0.0999663		-0.0070813	-0.0198199
	-0.45	-0.0275945	-0.0408844	0.0486165	-0.096511	0.0496625	0.0446291	0.0310501	0.0293157			-0.45	0.242884	0.0787528	-0.151736	-0.218349	0.286532	-0.103867	-0.160293	-0.014428	-0.122496	-0.0776645	-0.0628748		-0.0070813	0.164421	0.0248947	-0.00830062	-0.0280182	-0.269575	-0.0098592	-0.115905	-0.264787	0.105365		0.11505	0.0246891	0.236485	-0.0785523	-0.0229788	0.168915	0.0420403	-0.014428	-0.0177986	0.144234	-0.0628748		-0.0070813	-0.0700675
	-0.44	-0.0184925	-0.0620148	0.0551076	-0.010743	0.0432665	0.0370032	0.047843	0.0417068			-0.44	-0.316388	0.0246891	0.000507479	0.18107	0.00515851	0.105965	0.0420403	-0.014428	-0.227193	-0.0776645	0.0728262		-0.0070813	-0.254309	0.0248947	-0.00830062	-0.0280182	-0.132966	-0.0098592	0.0839312	-0.264787	-0.0236534		-0.0287626	-0.00774913	-0.106063	-0.0785523	0.399081	0.0430156	0.082507	-0.014428	0.296294	0.0837163	-0.0628748		-0.0070813	0.231418
	-0.43	-0.0691322	-0.0259201	0.000135628	-0.0775676	0.0375007	0.0484619	0.0353676	0.0245595			-0.43	0.00319584	-0.137502	0.000507479	-0.218349	-0.276215	0.00104916	0.109485	-0.014428	-0.122496	-0.178528	0.0728262		-0.0070813	-0.00307069	0.0248947	-0.00830062	-0.0280182	-0.269575	-0.0098592	0.0839312	0.239569	-0.281691		-0.0287626	-0.0726256	-0.1289	-0.0186395	-0.107391	0.168915	0.0420403	-0.014428	-0.143435	0.204752	0.0999663		-0.0070813	0.0304277
	-0.42	0.0536239	-0.0144652	-0.0379029	0.0502272	0.0413079	0.0602935	0.0395183	0.0446843			-0.42	0.162988	0.0246891	-0.113675	-0.0186395	0.00515851	0.210881	-0.160293	-0.014428	0.296294	0.124062	0.0728262		-0.0070813	-0.254309	0.364368	-0.00830062	-0.159354	0.140252	-0.0098592	0.0839312	-0.0126089	-0.281691		-0.0767002	0.0571273	-0.0832265	-0.198378	-0.0229788	0.105965	-0.119826	-0.014428	-0.269072	0.0231985	0.181387		-0.0070813	0.382161
	-0.41	-0.0184692	-0.0889268	0.0524691	-0.0101302	0.0301468	0.0488563	0.0323915	0.0342524			-0.41	0.162988	0.0246891	-0.0756143	-0.118494	-0.135528	0.105965	-0.0254041	-0.014428	-0.122496	-0.0776645	0.0728262		-0.0070813	-0.421801	-0.144842	-0.00830062	0.103317	0.0036429	-0.0098592	-0.115905	-0.264787	-0.0236534		0.019175	-0.00774913	0.0309562	-0.0186395	0.145845	-0.019934	0.0015737	-0.014428	0.296294	-0.0373193	0.181387		-0.0070813	0.130923
	-0.4	-0.091116	0.00221212	0.0672336	-0.0326116	0.028424	0.0290022	0.0369213	0.0358642			-0.4	-0.0767002	-0.0293746	0.0385684	-0.0186395	-0.135528	-0.103867	-0.0928485	-0.014428	-0.227193	-0.279391	-0.0628748		-0.0070813	-0.170563	0.194631	-0.00830062	-0.0280182	0.0036429	-0.0098592	0.0839312	-0.0126089	-0.0236534		0.0671127	0.154442	0.167975	0.221012	-0.191803	0.0430156	-0.0388929	-0.014428	0.107838	0.204752	0.0185458		-0.0070813	-0.22081
	-0.39	-0.0174493	0.00662258	0.0557173	0.00942851	0.0470747	0.0559553	0.0287453	0.0452765			-0.39	-0.156596	-0.0293746	-0.189797	-0.0186395	-0.135528	0.00104916	0.311818	-0.014428	-0.122496	0.224925	-0.0628748		-0.0070813	-0.0868167	-0.144842	-0.00830062	0.234653	-0.269575	-0.0098592	-0.115905	0.239569	0.234384		0.258863	-0.00774913	0.122302	-0.0186395	-0.0229788	0.0430156	0.16344	-0.014428	0.107838	-0.0373193	0.0185458		-0.0070813	0.0304277
	-0.38	-0.020227	0.0433743	0.0535326	0.112272	0.0287677	0.0481068	0.0390648	0.0521161			-0.38	0.0830919	-0.0834383	-0.113675	-0.0186395	-0.135528	0.00104916	-0.0928485	-0.014428	0.191596	0.0231985	-0.0628748		-0.0070813	-0.0868167	0.194631	-0.00830062	0.103317	0.276861	-0.0098592	-0.115905	0.239569	-0.152672		0.306801	0.0571273	0.0309562	0.0412732	0.145845	0.0430156	0.082507	0.0854583	-0.206254	-0.0978371	0.0999663		-0.0070813	-0.170563
	-0.37	-0.0209958	-0.0496205	-0.0504551	-0.0440955	0.0485398	0.039013	0.0369685	0.048099			-0.37	-0.236492	-0.137502	0.11469	0.0812151	0.00515851	-0.208783	-0.0254041	-0.014428	0.296294	-0.178528	0.0728262		-0.0070813	0.0806753	-0.314579	-0.00830062	-0.159354	0.0036429	-0.0098592	0.0839312	-0.0126089	-0.152672		-0.268451	-0.0401874	-0.0832265	-0.0785523	0.230257	-0.145833	-0.0388929	-0.014428	0.0450199	-0.0978371	-0.0628748		-0.0070813	0.130923
	-0.36	-0.0497125	-0.00499554	-0.0554027	0.0671692	0.0208791	0.0636762	0.0296592	0.0469676			-0.36	0.00319584	0.0246891	-0.113675	0.0812151	-0.135528	-0.103867	-0.0254041	-0.014428	-0.122496	-0.0776645	-0.0628748		-0.0070813	-0.0868167	0.364368	-0.00830062	-0.0280182	-0.269575	-0.0098592	0.283767	-0.264787	-0.0236534		-0.220513	0.0895656	-0.106063	-0.0186395	0.0614332	-0.0828837	-0.160293	-0.014428	-0.0177986	-0.158355	0.0185458		-0.0070813	-0.0198199
	-0.35	0.019133	0.0260822	0.00929177	0.0474862	0.0360068	0.0525766	0.0326722	0.0419196			-0.35	0.162988	-0.0293746	0.11469	-0.118494	0.00515851	0.105965	-0.160293	-0.014428	-0.0177986	0.224925	-0.0628748		-0.0070813	0.331913	-0.144842	-0.00830062	0.103317	0.276861	-0.0098592	-0.115905	-0.0126089	-0.152672		0.019175	0.0246891	0.00811966	-0.138465	0.0614332	-0.145833	0.16344	-0.014428	-0.0177986	0.204752	-0.0628748		0.083964	0.18117
	-0.34	-0.0531842	0.0482574	-0.0107886	0.106884	0.0376271	0.0388491	0.037017	0.0788399			-0.34	-0.156596	-0.0834383	-0.189797	0.18107	-0.135528	0.105965	-0.0254041	-0.014428	-0.227193	0.0231985	-0.0628748		-0.0070813	0.248167	-0.144842	-0.00830062	-0.0280182	0.0036429	-0.0098592	0.0839312	0.239569	0.105365		0.11505	-0.0401874	-0.0147169	0.101186	-0.191803	-0.0828837	0.0015737	-0.014428	0.0450199	-0.218873	0.181387		-0.0070813	-0.120315
	-0.33	0.0148516	-0.0932281	-0.0226776	0.0842493	0.0388927	0.0556805	0.035701	0.0299527			-0.33	0.0830919	-0.137502	0.152751	-0.218349	0.00515851	0.00104916	0.244374	-0.014428	0.0868988	0.0231985	-0.0628748		-0.0070813	-0.0868167	-0.314579	-0.00830062	0.103317	-0.269575	-0.0098592	0.0839312	-0.0126089	-0.410709		-0.172575	-0.0726256	0.0994658	-0.138465	0.0614332	0.168915	0.122974	-0.014428	-0.143435	-0.0978371	-0.0628748		0.083964	-0.0198199
	-0.32	-0.0634497	-0.0335547	0.0554129	-0.0168082	0.020071	0.0628471	0.0387856	0.0276341			-0.32	-0.156596	-0.0834383	-0.0375534	-0.118494	-0.135528	-0.103867	-0.0254041	-0.014428	-0.0177986	-0.0776645	0.0728262		-0.0070813	0.415659	-0.144842	-0.00830062	-0.0280182	0.0036429	0.0957751	-0.115905	-0.264787	-0.281691		0.210926	0.0895656	-0.0375534	0.0412732	0.314669	-0.0828837	-0.119826	-0.014428	0.0450199	0.144234	0.0185458		-0.0070813	-0.170563
	-0.31	-0.0814587	-0.00870975	0.0589883	-0.00856466	0.0291406	0.0267813	0.0395708	0.0331668			-0.31	-0.156596	0.0246891	-0.0375534	-0.218349	-0.135528	-0.103867	0.109485	-0.014428	-0.122496	-0.178528	-0.0628748		-0.0070813	-0.170563	0.0248947	-0.00830062	0.103317	0.0036429	-0.0098592	-0.115905	-0.0126089	0.105365		-0.124638	-0.00774913	0.0537927	0.101186	0.0614332	0.105965	0.0420403	-0.014428	0.107838	0.386305	-0.0628748		-0.0070813	0.18117
	-0.3	-0.0521199	-0.0451716	0.065522	0.0274222	0.0327736	0.0366576	0.0548474	0.0486765			-0.3	0.00319584	0.0787528	-0.227858	0.0812151	-0.135528	0.00104916	-0.0928485	-0.014428	-0.227193	0.0231985	-0.0628748		-0.0070813	-0.338055	0.0248947	-0.00830062	-0.0280182	-0.132966	-0.0098592	0.0839312	-0.0126089	-0.0236534		0.546489	-0.0726256	-0.0375534	-0.0186395	-0.0229788	0.105965	-0.119826	-0.014428	0.170657	0.0837163	0.0999663		-0.0070813	0.0806753
	-0.29	-0.016528	0.00366407	0.00624645	-0.0325347	0.0328381	0.0770796	0.0234697	0.0508427			-0.29	0.00319584	0.0246891	0.000507479	-0.118494	0.00515851	0.00104916	-0.227737	-0.014428	-0.0177986	0.224925	-0.0628748		-0.0070813	-0.0868167	-0.314579	-0.00830062	0.103317	-0.132966	-0.0098592	-0.115905	-0.0126089	0.62144		0.0671127	-0.105064	0.0309562	0.0412732	0.145845	-0.019934	0.0015737	0.0854583	-0.0177986	-0.0978371	-0.0628748		-0.0070813	-0.0700675
	-0.28	0.0220459	0.0222072	-0.00476387	0.095176	0.0408414	0.0893183	0.0282112	0.0476903			-0.28	-0.0767002	0.0246891	-0.113675	0.0812151	-0.135528	0.210881	-0.0254041	-0.014428	0.296294	-0.0776645	0.0728262		-0.0070813	-0.254309	0.0248947	-0.00830062	0.103317	0.0036429	-0.0098592	-0.115905	-0.264787	0.750458		-0.124638	-0.0401874	-0.0147169	-0.138465	0.0614332	0.168915	0.0420403	-0.014428	0.107838	-0.0373193	-0.0628748		-0.0070813	0.18117
	-0.27	-0.0152891	-0.0493177	0.0232073	-0.02477	0.0300045	0.026457	0.0443972	0.054197			-0.27	0.00319584	0.0246891	-0.189797	0.0812151	0.00515851	-0.103867	-0.0254041	-0.014428	0.191596	-0.0776645	-0.0628748		-0.0070813	0.0806753	0.0248947	-0.00830062	-0.159354	-0.132966	-0.0098592	-0.115905	-0.0126089	-0.152672		-0.268451	0.0571273	0.0309562	0.101186	-0.0229788	0.168915	0.244374	0.0854583	-0.143435	-0.0978371	0.0999663		-0.0070813	-0.0700675
	-0.26	-0.0343759	0.00991246	-0.028575	-0.0338016	0.0361759	0.060893	0.0273382	0.0291907			-0.26	0.00319584	-0.0834383	-0.0375534	-0.0186395	-0.135528	-0.208783	0.244374	-0.014428	-0.122496	-0.0776645	0.0728262		-0.0070813	-0.0868167	0.364368	-0.00830062	0.103317	0.276861	-0.0098592	-0.115905	-0.264787	-0.152672		0.0671127	-0.00774913	0.0537927	-0.138465	0.0614332	-0.019934	-0.0793596	-0.014428	0.0450199	-0.218873	-0.0628748		-0.0070813	-0.170563
	-0.25	-0.0127893	-0.0663111	-0.0221749	0.0191693	0.0485336	0.0433929	0.0449905	0.0586376			-0.25	0.162988	0.0246891	0.304995	-0.118494	-0.276215	-0.208783	0.0420403	-0.014428	-0.0177986	0.0231985	-0.0628748		-0.0070813	-0.0868167	-0.314579	-0.00830062	-0.0280182	-0.132966	-0.0098592	0.0839312	-0.264787	0.105365		-0.0287626	0.0895656	-0.0603899	-0.138465	-0.107391	-0.019934	0.0420403	-0.014428	-0.269072	0.325788	-0.0628748		-0.0070813	-0.0198199
	-0.24	-0.0586667	0.0769112	0.0209959	0.0741905	0.0421215	0.0540893	0.0276097	0.0563587			-0.24	0.00319584	-0.137502	-0.265919	-0.0186395	-0.276215	0.105965	-0.0928485	-0.014428	0.191596	-0.0776645	-0.0628748		-0.0070813	0.164421	0.364368	-0.00830062	-0.159354	-0.132966	-0.0098592	0.0839312	0.239569	0.234384		0.11505	0.0895656	-0.0147169	-0.0785523	0.145845	-0.0828837	-0.0388929	-0.014428	0.107838	-0.0978371	0.0999663		-0.0070813	0.0304277
	-0.23	-0.0452955	-0.0141429	0.0373848	0.0201075	0.0554188	0.0738738	0.0285684	0.0565315			-0.23	0.00319584	-0.0834383	0.0385684	-0.318203	-0.135528	0.105965	-0.0254041	-0.014428	-0.331891	0.325788	-0.0628748		-0.0070813	0.0806753	-0.314579	-0.00830062	-0.0280182	0.550078	-0.0098592	-0.115905	-0.264787	-0.0236534		0.258863	0.0246891	0.0309562	0.0412732	0.145845	-0.0828837	0.0015737	-0.014428	0.0450199	0.0231985	-0.0628748		-0.0070813	-0.0198199
	-0.22	-0.0725679	-0.105069	0.0186297	-0.00323241	0.0157141	0.041525	0.0471942	0.048205			-0.22	-0.156596	-0.0834383	-0.0756143	-0.118494	0.00515851	0.00104916	-0.0928485	-0.014428	-0.122496	-0.0776645	-0.0628748		-0.0070813	-0.00307069	-0.314579	-0.00830062	-0.0280182	-0.269575	-0.0098592	-0.115905	-0.0126089	-0.281691		-0.220513	0.0246891	0.167975	0.280924	-0.191803	0.168915	0.0420403	-0.014428	0.107838	-0.0978371	-0.0628748		-0.0070813	0.281666
	-0.21	-0.0275287	0.10667	0.00726434	0.0458587	0.0473947	0.0909578	0.0415082	0.0375157			-0.21	-0.236492	-0.0293746	-0.0756143	-0.0186395	0.145845	0.315797	-0.227737	-0.014428	-0.122496	0.0231985	-0.0628748		-0.0070813	0.499405	-0.314579	-0.00830062	-0.0280182	-0.132966	-0.0098592	0.0839312	0.491746	0.492421		0.354738	-0.0726256	0.00811966	-0.138465	0.0614332	-0.145833	-0.0388929	-0.014428	0.0450199	0.0837163	-0.0628748		-0.0070813	0.0304277
	-0.2	-0.0405765	-0.00678379	0.0845491	-0.05539	0.0423945	0.0399607	0.034152	0.0670666			-0.2	0.0830919	-0.137502	0.000507479	-0.0186395	0.00515851	-0.103867	0.176929	-0.014428	-0.331891	-0.178528	0.0728262		-0.0070813	-0.00307069	0.194631	-0.00830062	0.103317	-0.132966	-0.0098592	0.0839312	-0.264787	-0.0236534		0.162988	0.0246891	0.00811966	-0.0186395	0.314669	-0.019934	0.122974	0.0854583	0.107838	0.204752	-0.0628748		-0.0070813	-0.271058
	-0.19	-0.0417042	0.0269737	-0.0236014	0.0522568	0.0376871	0.0717003	0.0259043	0.0685856			-0.19	-0.156596	0.0246891	-0.0756143	-0.118494	-0.135528	0.00104916	0.244374	-0.014428	-0.122496	-0.178528	0.0728262		-0.0070813	-0.170563	0.534105	-0.00830062	-0.0280182	-0.269575	-0.0098592	-0.115905	0.239569	0.105365		0.0671127	-0.0401874	-0.0832265	-0.198378	0.145845	-0.019934	0.0015737	-0.014428	-0.0177986	-0.0373193	-0.0628748		-0.0070813	0.0304277
	-0.18	0.0840318	-0.141981	-0.0119841	-0.0212718	0.0289062	0.0353067	0.0486414	0.0452508			-0.18	0.0830919	-0.0293746	-0.0375534	0.18107	0.00515851	0.105965	-0.0254041	0.152049	0.191596	0.224925	0.0728262		-0.0070813	-0.254309	-0.314579	-0.00830062	-0.159354	-0.132966	-0.0098592	-0.115905	-0.264787	-0.152672		-0.220513	0.0246891	-0.0375534	0.40075	-0.191803	0.0430156	-0.0388929	-0.014428	-0.0177986	-0.0978371	0.0185458		-0.0070813	-0.120315
	-0.17	0.00691316	-0.047386	-0.0582131	-0.0208701	0.0350544	0.0696631	0.0280768	0.0645811			-0.17	0.00319584	0.0787528	0.000507479	-0.0186395	-0.135528	-0.103867	-0.0254041	-0.014428	0.296294	-0.0776645	0.0728262		-0.0070813	-0.338055	-0.314579	-0.00830062	0.365988	-0.132966	-0.0098592	-0.115905	0.239569	-0.152672		-0.172575	-0.0401874	-0.0375534	-0.198378	0.0614332	0.0430156	0.0015737	-0.014428	-0.143435	-0.158355	0.0185458		-0.0070813	0.130923
	-0.16	-0.0272313	-0.0258558	0.0273209	-0.00989917	0.0301494	0.0577067	0.0251165	0.036257			-0.16	-0.156596	0.0246891	-0.151736	0.0812151	-0.135528	-0.103867	0.109485	-0.014428	0.0868988	0.0231985	-0.0628748		-0.0070813	0.164421	-0.314579	-0.00830062	-0.159354	0.140252	0.201409	-0.115905	-0.264787	0.105365		0.162988	0.122004	0.0766293	-0.138465	0.0614332	0.0430156	-0.0388929	-0.014428	0.0450199	-0.0373193	0.0185458		-0.0070813	0.0304277
	-0.15	-0.0344555	0.00220795	-0.0235335	-0.0484201	0.0498691	0.063751	0.0348123	0.0301205			-0.15	0.162988	0.0246891	-0.0756143	0.280924	0.00515851	0.00104916	-0.295182	-0.014428	-0.227193	-0.178528	-0.0628748		-0.0070813	-0.170563	0.0248947	-0.00830062	-0.0280182	0.0036429	0.0957751	-0.115905	-0.264787	0.492421		-0.220513	-0.0401874	0.167975	-0.138465	-0.0229788	0.168915	-0.0388929	-0.014428	-0.080617	0.0231985	-0.0628748		-0.0070813	-0.0700675
	-0.14	-0.0352693	0.0628397	0.0339531	0.0540214	0.0285247	0.0551334	0.0352184	0.0621265			-0.14	-0.0767002	-0.0834383	-0.0375534	-0.118494	-0.135528	-0.103867	0.0420403	0.152049	-0.122496	0.0231985	0.0728262		-0.0070813	-0.00307069	0.194631	-0.00830062	-0.0280182	0.413469	0.0957751	-0.115905	0.239569	-0.152672		0.0671127	0.0246891	-0.0147169	0.101186	-0.107391	-0.0828837	0.0420403	0.0355152	0.0450199	0.325788	-0.0628748		-0.0070813	0.231418
	-0.13	-0.0504995	0.0106651	0.0107688	0.0446917	0.0512987	0.043585	0.0254225	0.0551159			-0.13	-0.236492	0.0787528	0.190812	-0.0186395	-0.276215	0.210881	-0.0254041	-0.014428	-0.122496	-0.279391	-0.0628748		-0.0070813	0.0806753	0.364368	-0.00830062	-0.0280182	-0.132966	-0.0098592	-0.115905	-0.0126089	-0.0236534		0.11505	0.0246891	-0.1289	-0.0785523	-0.0229788	0.0430156	0.122974	0.0355152	0.107838	-0.0373193	-0.0628748		-0.0070813	-0.0198199
	-0.12	-0.0505032	-0.0288356	0.0733643	0.0812754	0.0401284	0.0469326	0.039419	0.0450564			-0.12	-0.156596	-0.0293746	-0.0756143	-0.118494	-0.135528	-0.103867	0.244374	-0.014428	-0.227193	0.124062	-0.0628748		-0.0070813	-0.170563	0.0248947	0.302973	-0.0280182	0.0036429	-0.0098592	-0.115905	-0.264787	-0.0236534		0.162988	0.154442	0.00811966	0.340837	0.145845	-0.0828837	-0.0388929	-0.014428	0.170657	0.0231985	-0.0628748		-0.0070813	-0.170563
	-0.11	-0.0105094	-0.116098	-0.00606461	0.0634376	0.0302988	0.0411906	0.0155455	0.0462174			-0.11	0.0830919	-0.0834383	0.000507479	-0.118494	-0.135528	-0.103867	-0.0928485	0.152049	0.0868988	0.0231985	0.0728262		-0.0070813	-0.00307069	-0.314579	-0.00830062	-0.159354	0.0036429	-0.0098592	-0.115905	-0.264787	-0.281691		0.019175	0.0246891	-0.0375534	-0.0186395	-0.107391	0.0430156	-0.0388929	0.0854583	-0.0177986	-0.0373193	0.0185458		-0.0070813	0.0304277
	-0.1	-0.0113508	0.0012415	0.061081	0.0113453	0.0355259	0.0444394	0.0268314	0.0334891			-0.1	0.0830919	-0.137502	-0.189797	0.0812151	0.00515851	-0.103867	0.0420403	-0.014428	-0.122496	0.0231985	0.208527		-0.0070813	-0.0868167	0.0248947	-0.00830062	0.234653	0.140252	-0.0098592	-0.115905	-0.264787	0.105365		0.0671127	0.122004	0.0537927	0.101186	0.145845	0.231864	0.082507	-0.014428	-0.0177986	-0.0373193	-0.0628748		-0.0070813	-0.0198199
	-0.09	-0.120195	0.128403	-0.0111255	0.0433314	0.0302125	0.0780874	0.0334016	0.0276725			-0.09	-0.156596	-0.137502	0.000507479	-0.318203	-0.135528	0.00104916	-0.0928485	-0.014428	-0.227193	-0.178528	-0.0628748		-0.0070813	0.415659	-0.144842	-0.00830062	0.103317	-0.132966	-0.0098592	0.0839312	0.491746	0.492421		0.11505	-0.0401874	-0.0147169	-0.258291	0.145845	0.0430156	-0.0388929	-0.014428	-0.080617	0.0837163	-0.0628748		-0.0070813	0.0806753
	-0.08	-0.0365701	0.0162162	-0.0486925	0.029425	0.0534106	0.0691483	0.0390454	0.0236985			-0.08	0.0830919	-0.0834383	-0.189797	-0.0186395	-0.276215	-0.103867	-0.160293	-0.014428	0.400991	0.0231985	-0.0628748		-0.0070813	0.0806753	0.0248947	-0.00830062	0.234653	-0.406184	-0.0098592	0.283767	-0.264787	0.234384		-0.220513	-0.0726256	0.145139	-0.0785523	-0.107391	-0.145833	-0.0793596	-0.014428	-0.206254	0.144234	0.0999663		-0.0070813	0.0304277
	-0.07	-0.0120134	-0.0744669	0.0260771	-0.0449885	0.036252	0.0598963	0.0297472	0.0496861			-0.07	-0.156596	-0.0834383	-0.0756143	-0.0186395	0.00515851	0.00104916	0.176929	0.0688106	0.191596	-0.178528	-0.0628748		-0.0070813	-0.0868167	-0.314579	-0.00830062	-0.159354	-0.406184	-0.0098592	0.283767	-0.0126089	-0.0236534		0.162988	0.0895656	0.0309562	0.101186	-0.191803	-0.019934	0.122974	-0.014428	0.0450199	0.0231985	-0.0628748		-0.0070813	-0.22081
	-0.06	-0.0214345	0.00988452	-0.00849687	0.0274716	0.025458	0.0555811	0.0340033	0.0377664			-0.06	0.00319584	-0.0293746	-0.0756143	-0.0186395	-0.135528	-0.103867	-0.0928485	0.0688106	0.0868988	0.124062	-0.0628748		-0.0070813	-0.254309	0.0248947	0.0954571	-0.0280182	0.276861	0.201409	0.0839312	-0.0126089	-0.281691		-0.0767002	-0.0726256	-0.0147169	0.101186	0.230257	-0.145833	0.082507	-0.014428	-0.143435	0.0231985	-0.0628748		-0.0070813	0.18117
	-0.05	-0.0064775	0.142005	-0.0301501	0.0778043	0.0472178	0.0835446	0.0282014	0.0589954			-0.05	0.32278	-0.0293746	0.228873	-0.118494	-0.135528	-0.208783	0.0420403	-0.014428	-0.0177986	-0.0776645	-0.0628748		-0.0070813	0.415659	-0.144842	-0.00830062	-0.0280182	0.140252	-0.0098592	0.0839312	0.743924	0.234384		-0.0767002	0.0246891	0.00811966	-0.198378	-0.107391	0.105965	-0.160293	-0.014428	0.0450199	0.0231985	0.0185458		0.175009	0.0304277
	-0.04	0.00119611	0.0108249	-0.00558817	0.0492602	0.0315572	0.0413698	0.0424504	0.066236			-0.04	-0.0767002	0.0246891	0.000507479	-0.118494	0.00515851	0.210881	-0.0928485	-0.014428	-0.122496	0.124062	0.0728262		-0.0070813	0.164421	-0.314579	-0.00830062	0.103317	0.0036429	-0.0098592	0.0839312	-0.0126089	0.105365		-0.268451	-0.0401874	0.0994658	0.0412732	0.230257	-0.019934	-0.0388929	-0.014428	0.170657	-0.158355	-0.0628748		0.3571	-0.120315
	-0.03	-0.0699329	-0.0346733	0.0264926	-0.0236878	0.0370902	0.0436678	0.0232985	0.0246366			-0.03	-0.156596	-0.0834383	-0.113675	-0.318203	0.00515851	0.00104916	0.0420403	-0.014428	-0.227193	0.0231985	0.0728262		-0.0070813	-0.0868167	0.194631	-0.00830062	-0.159354	0.140252	-0.0098592	-0.115905	-0.0126089	-0.281691		0.0671127	0.0895656	-0.0832265	0.0412732	-0.0229788	0.0430156	0.16344	-0.014428	0.107838	-0.0373193	-0.0628748		-0.0070813	0.0304277
	-0.02	-0.0592051	-0.0352946	0.0285599	-0.00412997	0.0274036	0.0490316	0.0378849	0.0313758			-0.02	-0.0767002	0.0246891	-0.0375534	0.0812151	-0.135528	0.00104916	-0.0254041	-0.014428	-0.227193	-0.178528	-0.0628748		-0.0070813	0.164421	0.194631	-0.00830062	-0.0280182	0.0036429	-0.0098592	-0.115905	-0.264787	-0.281691		0.11505	0.0571273	-0.1289	0.0412732	0.0614332	0.105965	0.0015737	-0.014428	0.296294	-0.158355	-0.0628748		-0.0070813	0.18117
	-0.01	-0.0615794	-0.0164265	0.0435256	0.0238996	0.0453709	0.0446709	0.0340233	0.0215978			-0.01	-0.316388	-0.0293746	-0.113675	0.18107	0.145845	-0.103867	0.0420403	-0.014428	-0.227193	-0.178528	-0.0628748		-0.0070813	-0.170563	0.194631	-0.00830062	-0.0280182	0.140252	-0.0098592	-0.115905	-0.264787	0.105365		0.210926	-0.105064	0.0537927	0.221012	0.145845	0.0430156	-0.0793596	-0.014428	-0.0177986	0.0837163	-0.0628748		-0.0070813	0.130923
	0	-0.029323	-0.0779273	0.00754781	0.0020398	0.0475489	0.0436037	0.0241705	0.0480371			0	0.0830919	-0.0834383	0.0385684	-0.118494	-0.135528	0.00104916	0.0420403	0.152049	-0.331891	-0.178528	0.208527		-0.0070813	-0.170563	-0.144842	-0.00830062	-0.159354	-0.132966	-0.0098592	-0.115905	-0.264787	0.234384		-0.0287626	0.0571273	0.0994658	-0.0186395	0.0614332	-0.019934	0.122974	-0.014428	0.0450199	-0.158355	-0.0628748		-0.0070813	-0.0700675
	0.01	-0.0298538	-0.0399793	-0.000286188	0.046699	0.046146	0.0320517	0.0410412	0.0491853			0.01	0.242884	0.0246891	-0.113675	-0.218349	-0.276215	0.00104916	-0.0254041	-0.014428	0.191596	-0.0776645	-0.0628748		-0.0070813	-0.170563	0.0248947	-0.00830062	-0.0280182	0.0036429	-0.0098592	0.0839312	-0.264787	-0.0236534		0.0671127	-0.00774913	-0.0603899	-0.0186395	0.314669	0.0430156	-0.0388929	-0.014428	-0.269072	-0.0373193	0.0185458		-0.0070813	-0.0700675
	0.02	-0.00613152	0.463074	1.34231	1.3952	0.0522511	0.409006	0.50157	0.618985			0.02	-0.0767002	0.18688	-0.113675	-0.218349	-0.135528	0.00104916	-0.0928485	-0.014428	0.400991	-0.0776645	0.0728262		4.08996	-0.00307069	0.364368	-0.00830062	0.103317	-0.269575	-0.0098592	-0.115905	-0.0126089	0.492421		2.17637	3.62533	3.47927	-0.198378	1.2432	0.105965	0.16344	3.98103	0.107838	0.144234	-0.0628748		4.81832	2.79405
	0.03	6.41215	6.64183	11.6387	10.3008	0.669977	0.859541	0.319125	0.386968			0.03	7.59332	9.10739	8.22166	4.97409	10.1346	6.29601	5.84226	2.31625	6.15935	5.06635	4.82236		7.42829	6.19413	1.892	11.3013	4.83139	8.61	9.60286	6.27885	5.78748	4.492		11.1407	12.0917	12.5911	10.1066	10.9506	14.0808	10.8062	11.3227	11.2267	11.8847	11.8245		10.281	9.57747
	0.04	1.69665	0.875506	4.16326	0.91289	0.606902	0.471615	0.707616	0.622291			0.04	0.402676	0.457199	-0.0375534	2.37787	1.13065	0.00104916	-0.0254041	3.89779	1.86675	2.14132	6.45077		-0.0070813	-0.254309	1.21305	-0.00830062	4.04338	-0.269575	-0.0098592	0.283767	3.01352	0.750458		0.0671127	3.8524	3.91317	4.83429	4.11321	2.8128	8.3377	6.27841	4.69358	0.930966	5.96225		-0.0070813	-0.421801
	0.05	0.155168	0.251211	2.0963	0.846324	0.162872	0.179758	0.53582	0.573295			0.05	-0.316388	-0.137502	0.0385684	1.17962	-0.276215	-0.208783	-0.160293	1.06767	-0.0177986	-0.0776645	0.61563		-0.0070813	-0.338055	1.21305	-0.00830062	1.154	-0.132966	-0.0098592	0.683439	0.239569	-0.281691		-0.0287626	1.45197	1.42398	2.31796	3.60674	0.546613	4.3315	5.57921	2.18085	0.0837163	1.56554		-0.0070813	1.53786
	0.06	0.100611	0.00285515	1.28909	0.343066	0.109208	0.114005	0.227489	0.28508			0.06	-0.316388	-0.137502	0.266934	0.580488	-0.135528	-0.208783	-0.362626	0.485004	0.296294	0.0231985	0.61563		-0.0070813	-0.254309	0.0248947	-0.00830062	-0.159354	-0.269575	-0.0098592	0.883275	0.239569	-0.410709		0.210926	1.45197	1.37831	1.89857	1.15879	0.735461	1.94397	2.73245	1.61548	0.628377	0.425649		0.083964	0.130923
	0.07	0.0502263	-0.0871868	1.17692	0.394895	0.108224	0.0740731	0.242349	0.413395			0.07	-0.316388	-0.137502	0.152751	0.880052	-0.135528	-0.103867	-0.362626	-0.014428	0.0868988	0.0231985	0.479929		-0.0070813	-0.0868167	-0.314579	0.199215	-0.159354	-0.406184	-0.0098592	0.0839312	0.239569	-0.410709		0.882052	0.900521	1.35548	2.85717	-0.0229788	0.420713	1.49884	2.03324	1.30139	1.29407	0.425649		-0.0070813	-0.271058
	0.08	0.0366829	-0.112724	1.19176	0.217288	0.128064	0.073894	0.212155	0.275206			0.08	-0.316388	-0.0293746	0.0385684	1.07976	-0.276215	-0.208783	-0.362626	-0.014428	0.191596	-0.178528	0.479929		-0.0070813	-0.421801	0.0248947	-0.00830062	-0.159354	-0.406184	-0.0098592	0.283767	-0.0126089	-0.410709		1.31349	0.641016	0.853071	2.55761	-0.0229788	0.609562	0.972773	1.58375	1.23857	1.95977	1.4027		0.175009	-0.421801
	0.09	0.0322769	-0.0712055	1.30781	0.201855	0.0689959	0.0783128	0.29179	0.210417			0.09	-0.156596	0.132817	-0.0375534	0.480634	-0.276215	-0.208783	-0.0928485	-0.014428	0.296294	0.0231985	0.208527		-0.0070813	0.0806753	-0.314579	-0.00830062	-0.159354	-0.406184	-0.0098592	0.283767	0.239569	-0.410709		1.16968	0.641016	0.487687	2.79726	-0.191803	0.98726	1.01324	2.6825	1.23857	2.56495	0.995592		0.175009	-0.421801
	0.1	0.130861	-0.0242215	1.04474	0.268887	0.0935425	0.0881841	0.210833	0.264383			0.1	-0.316388	0.0787528	0.457238	0.380779	-0.276215	-0.208783	0.581596	-0.014428	0.0868988	0.325788	0.344228		-0.0070813	-0.0868167	0.194631	-0.00830062	-0.159354	-0.406184	-0.0098592	-0.115905	-0.264787	0.62144		1.0738	0.673454	0.53336	1.83866	-0.107391	0.168915	1.66071	1.73358	0.798841	1.95977	1.15843		-0.0070813	-0.421801
	0.11	0.0280609	-0.0307646	0.808076	0.168858	0.062994	0.0901887	0.178932	0.16742			0.11	-0.156596	0.18688	0.000507479	0.280924	-0.276215	-0.103867	0.379262	-0.014428	-0.0177986	-0.178528	0.208527		-0.0070813	-0.421801	0.534105	-0.00830062	-0.159354	-0.406184	-0.0098592	0.0839312	0.239569	-0.152672		0.977927	0.251757	0.60187	1.59901	-0.107391	0.168915	1.13464	1.88341	0.736023	0.80993	0.832751		-0.0070813	-0.421801
	0.12	0.0208789	-0.0542276	1.02553	0.194045	0.0705383	0.0720595	0.223614	0.228776			0.12	-0.236492	-0.0834383	-0.189797	0.580488	-0.135528	0.105965	-0.160293	0.0688106	-0.0177986	0.224925	0.0728262		-0.0070813	-0.170563	-0.144842	-0.00830062	-0.159354	-0.406184	-0.0098592	-0.115905	-0.0126089	0.492421		1.74493	0.349071	0.510523	2.07831	-0.191803	0.420713	1.41791	1.88341	0.86166	1.53614	0.66991		-0.0070813	-0.421801
	0.13	0.0821768	-0.00901412	0.999043	0.194257	0.074929	0.0890303	0.21462	0.196594			0.13	0.562468	0.0246891	0.000507479	0.0812151	-0.276215	0.00104916	-0.160293	0.0688106	0.505688	0.0231985	0.0728262		-0.0070813	0.666897	-0.144842	-0.00830062	-0.159354	-0.269575	-0.0098592	-0.115905	0.239569	-0.281691		0.594426	0.770768	0.327831	1.71883	0.230257	0.861361	2.30817	1.73358	0.421931	1.59666	0.425649		-0.0070813	-0.371553
	0.14	0.0366395	0.144297	1.03651	0.355541	0.0679737	0.149057	0.180138	0.202393			0.14	0.32278	0.0246891	0.190812	0.380779	-0.276215	0.00104916	-0.0254041	-0.014428	-0.331891	-0.0776645	0.208527		-0.0070813	1.42061	0.0248947	-0.00830062	-0.159354	0.140252	-0.0098592	0.0839312	0.239569	-0.281691		1.50524	0.73833	0.396341	2.01839	0.230257	0.294814	1.53931	1.68364	0.987297	0.930966	1.07701		-0.0070813	0.532904
	0.15	0.0819754	0.054453	0.788315	0.364772	0.0821754	0.0693975	0.199393	0.176462			0.15	0.242884	0.18688	0.000507479	0.380779	-0.135528	-0.208783	-0.160293	-0.014428	-0.227193	0.628377	0.208527		-0.0070813	0.415659	0.194631	-0.00830062	-0.159354	0.276861	-0.0098592	-0.115905	0.239569	-0.281691		0.546489	0.38151	0.510523	1.71883	-0.0229788	0.105965	1.66071	1.6337	0.107838	0.870448	1.15843		0.175009	0.985132
	0.16	0.0103857	-0.0256637	0.940157	0.273267	0.0508783	0.0816885	0.173526	0.137527			0.16	-0.156596	0.0787528	0.000507479	-0.0186395	-0.276215	0.105965	-0.160293	-0.014428	0.0868988	0.124062	0.344228		-0.0070813	-0.338055	-0.144842	-0.00830062	-0.159354	0.140252	0.0957751	0.0839312	0.491746	-0.410709		0.594426	0.38151	0.304995	1.65892	0.821141	0.105965	1.66071	1.68364	0.86166	1.35459	0.914172		-0.0070813	0.18117
	0.17	-0.0193722	0.0672818	0.866612	0.309181	0.0646561	0.138948	0.115791	0.29597			0.17	-0.236492	-0.0834383	0.0385684	0.0812151	-0.276215	-0.103867	0.446707	-0.014428	-0.227193	0.224925	-0.0628748		-0.0070813	-0.254309	-0.144842	-0.00830062	-0.159354	0.276861	-0.0098592	-0.115905	1.24828	-0.152672		0.642364	1.19247	0.442014	1.53909	0.821141	0.357764	1.13464	1.33404	0.547567	0.688894	0.832751		-0.0070813	-0.321305
	0.18	0.135625	0.104484	0.89868	0.14534	0.0882877	0.104996	0.154657	0.132558			0.18	-0.316388	-0.0293746	0.000507479	0.380779	0.286532	0.630545	0.514151	-0.014428	-0.122496	0.224925	-0.0628748		-0.0070813	-0.338055	0.873578	0.0954571	-0.159354	0.413469	-0.0098592	0.0839312	-0.0126089	0.105365		0.92999	0.478824	0.304995	1.35935	0.567905	0.420713	1.62024	1.6337	0.484749	1.41511	0.66991		-0.0070813	-0.271058
	0.19	0.131861	0.121537	0.86468	0.201689	0.062098	0.0868393	0.155781	0.103212			0.19	-0.156596	0.0246891	0.304995	0.480634	0.145845	0.105965	-0.0928485	-0.014428	-0.0177986	0.325788	0.344228		-0.0070813	-0.254309	0.364368	-0.00830062	-0.0280182	0.413469	-0.0098592	-0.115905	0.239569	0.62144		1.16968	0.511263	0.350668	1.77874	0.145845	0.483663	1.13464	1.48387	0.484749	0.80993	1.15843		-0.0070813	-0.0198199
	0.2	0.0832637	-0.0250198	0.723017	0.34492	0.0598313	0.075358	0.173238	0.175052			0.2	-0.156596	0.0246891	-0.151736	0.18107	0.145845	0.210881	0.109485	-0.014428	0.400991	-0.178528	0.344228		-0.0070813	-0.421801	0.0248947	-0.00830062	-0.0280182	-0.269575	0.0957751	-0.115905	-0.0126089	0.492421		0.450614	0.705892	0.282158	1.71883	-0.107391	0.357764	1.17511	1.6337	0.296294	0.688894	0.751331		0.083964	0.18117
	0.21	0.0062148	-0.0705134	0.829658	0.148767	0.0742104	0.0605478	0.199164	0.0820928			0.21	-0.236492	-0.0834383	0.11469	-0.118494	0.427218	-0.208783	-0.362626	0.318527	0.0868988	-0.0776645	0.208527		-0.0070813	-0.338055	-0.144842	-0.00830062	0.103317	-0.406184	-0.0098592	-0.115905	-0.0126089	0.234384		1.31349	0.641016	0.350668	1.65892	-0.191803	0.231864	1.82257	1.48387	0.233475	0.749412	0.832751		0.083964	0.281666
	0.22	-0.0604118	-0.0447604	0.745363	0.362847	0.032843	0.0599429	0.170018	0.214214			0.22	0.00319584	-0.0293746	-0.151736	-0.0186395	-0.135528	-0.208783	-0.160293	-0.014428	0.191596	-0.0776645	-0.0628748		-0.0070813	-0.254309	0.0248947	-0.00830062	0.234653	-0.269575	-0.0098592	-0.115905	0.239569	-0.281691		0.786177	0.576139	0.0766293	1.1197	0.230257	0.294814	1.62024	1.58375	0.170657	1.23355	0.507069		0.083964	-0.22081
	0.23	0.107302	-0.0187797	0.845339	0.0565379	0.0506174	0.0554747	0.193426	0.0819712			0.23	0.00319584	0.0787528	0.228873	0.0812151	0.00515851	-0.103867	0.109485	-0.014428	0.191596	0.527514	0.0728262		-0.0070813	-0.00307069	0.0248947	-0.00830062	0.103317	-0.406184	-0.0098592	0.283767	-0.0126089	-0.152672		0.92999	0.543701	0.510523	1.89857	0.314669	0.294814	1.17511	2.08319	0.170657	0.870448	0.507069		0.266055	-0.271058
	0.24	0.0291539	0.0778738	0.764145	0.267699	0.0731017	0.072917	0.12275	0.168034			0.24	0.642364	-0.0834383	-0.0756143	0.0812151	-0.276215	0.00104916	0.176929	-0.014428	-0.227193	0.0231985	0.0728262		-0.0070813	0.583151	0.194631	-0.00830062	0.234653	-0.132966	-0.0098592	0.0839312	-0.264787	0.105365		0.690302	1.06271	0.350668	0.939965	0.399081	0.294814	1.13464	1.53381	0.359112	1.052	0.58849		0.175009	-0.271058
	0.25	0.0556172	0.0998316	0.695931	0.31756	0.0572279	0.0885305	0.150978	0.136124			0.25	0.482572	-0.0293746	0.343056	-0.0186395	0.00515851	-0.103867	0.109485	-0.014428	-0.122496	0.0231985	-0.0628748		-0.0070813	0.666897	0.364368	-0.00830062	0.103317	0.140252	0.201409	0.0839312	-0.264787	-0.281691		1.26555	0.641016	0.327831	0.999878	0.483493	0.0430156	1.29651	1.53381	0.233475	0.567859	0.262807		0.175009	0.281666
	0.26	0.0730559	0.173297	0.772884	0.384554	0.0562429	0.116027	0.157802	0.254171			0.26	-0.156596	0.132817	0.0385684	0.480634	-0.135528	0.105965	0.176929	-0.014428	-0.122496	0.224925	0.0728262		-0.0070813	1.00188	-0.144842	-0.00830062	0.628659	-0.132966	0.0957751	0.0839312	0.239569	-0.0236534		0.834115	0.705892	0.145139	1.77874	0.736729	0.420713	0.729973	1.58375	0.0450199	0.688894	0.832751		-0.0070813	0.583151
	0.27	0.045573	0.113785	0.784389	0.26626	0.0434362	0.0697354	0.13717	0.132479			0.27	-0.0767002	-0.0293746	0.0766293	0.380779	-0.135528	0.105965	0.0420403	-0.014428	0.191596	0.0231985	-0.0628748		-0.0070813	-0.00307069	-0.144842	-0.00830062	0.628659	0.276861	0.0957751	0.0839312	0.239569	-0.0236534		0.690302	0.543701	0.46485	1.1197	0.230257	0.546613	1.41791	1.53381	0.421931	1.23355	0.425649		0.175009	0.130923
	0.28	0.00943488	0.150805	0.806996	0.216486	0.042779	0.121673	0.192129	0.0906257			0.28	0.00319584	-0.0293746	0.0766293	0.280924	0.00515851	0.00104916	-0.227737	-0.014428	-0.122496	-0.0776645	0.208527		-0.0070813	-0.0868167	-0.144842	0.199215	-0.159354	0.823296	-0.0098592	0.683439	0.491746	-0.281691		0.738239	0.770768	0.304995	1.47918	0.0614332	0.483663	1.21557	2.23302	0.233475	0.930966	0.425649		0.083964	0.130923
	0.29	-0.0342963	-0.042896	0.826034	0.252251	0.0471973	0.056582	0.172488	0.220818			0.29	-0.316388	0.0246891	-0.0375534	0.0812151	-0.276215	0.210881	-0.0928485	-0.014428	-0.0177986	0.124062	-0.0628748		-0.0070813	-0.338055	-0.144842	-0.00830062	-0.159354	0.0036429	-0.0098592	-0.115905	-0.0126089	0.363402		0.738239	0.835645	0.373504	2.07831	0.314669	0.420713	1.09417	1.23415	0.107838	0.567859	1.32127		-0.0070813	-0.371553
	0.3	0.0338498	-0.00502643	0.683537	0.191087	0.0307427	0.0667677	0.136697	0.150469			0.3	-0.0767002	0.18688	0.000507479	0.18107	0.145845	0.00104916	-0.0254041	-0.014428	-0.122496	0.0231985	0.0728262		-0.0070813	-0.421801	0.364368	-0.00830062	-0.159354	0.0036429	0.201409	-0.115905	-0.0126089	0.105365		0.977927	0.73833	0.190812	1.29944	0.145845	0.294814	1.25604	1.28409	0.296294	0.446823	0.58849		0.083964	-0.321305
	0.31	0.157516	-0.0896817	0.693734	0.0478211	0.0637779	0.0452062	0.143608	0.111667			0.31	-0.236492	0.18688	0.0385684	0.0812151	0.286532	0.525629	0.379262	-0.014428	0.0868988	0.325788	0.0728262		-0.0070813	-0.170563	0.0248947	-0.00830062	-0.159354	-0.132966	0.0957751	-0.115905	-0.0126089	-0.410709		0.834115	0.93296	0.259322	1.1197	0.145845	0.294814	1.37744	1.38398	0.107838	0.749412	0.425649		0.266055	-0.371553
	0.32	0.0777046	0.380262	1.54953	1.65894	0.0430109	0.368713	0.279653	0.786145			0.32	-0.156596	-0.0293746	0.190812	0.18107	0.286532	0.00104916	0.0420403	-0.014428	0.191596	0.224925	-0.0628748		3.63473	-0.338055	0.534105	-0.00830062	-0.159354	-0.132966	0.0957751	0.0839312	-0.0126089	0.105365		2.55987	1.38709	3.09105	1.41927	0.230257	0.357764	1.66071	1.83347	2.62058	1.052	0.832751		5.00041	3.14578
	0.33	1.98664	3.59775	4.01858	6.31631	0.510547	0.735967	0.465753	1.11596			0.33	3.67841	2.51162	5.02455	1.57903	-0.135528	1.15513	0.581596	0.485004	4.37949	1.43528	1.15843		6.36609	3.34677	1.38279	7.66977	-0.159354	3.14565	4.00424	4.88	1.75263	3.58887		6.25107	3.46314	2.67999	2.91709	4.28203	5.89733	1.57977	2.93222	5.69868	5.22773	3.27537		6.09295	7.21583
	0.34	1.58436	0.92089	0.173108	0.112803	0.554562	0.449968	0.175581	0.199216			0.34	0.0830919	1.37628	0.761725	1.47918	-0.135528	1.15513	0.244374	4.89665	-0.331891	3.75513	4.14385		-0.0070813	-0.170563	0.534105	0.0954571	3.91204	0.0036429	-0.0098592	0.283767	1.75263	2.81476		-0.316388	-0.0726256	1.24129	0.101186	-0.276215	-0.0828837	-0.322159	0.0355152	0.798841	-0.279391	1.07701		-0.0070813	-0.371553
	0.35	0.193632	0.171483	0.040741	0.306829	0.18805	0.170358	0.120095	0.475311			0.35	0.00319584	-0.0834383	-0.151736	0.0812151	0.145845	0.420713	-0.295182	1.73358	-0.331891	-0.279391	0.887032		-0.0070813	-0.254309	0.194631	-0.00830062	0.628659	-0.269575	-0.0098592	1.48278	0.239569	-0.281691		-0.316388	0.0571273	0.190812	-0.198378	0.0614332	-0.145833	-0.322159	-0.014428	1.11293	-0.158355	0.181387		-0.0070813	-0.170563
	0.36	-0.0137322	-0.0578867	0.0749249	0.141286	0.0700177	0.0634618	0.09116	0.29637			0.36	-0.316388	-0.0293746	-0.113675	-0.218349	0.145845	-0.103867	-0.160293	0.152049	0.191596	-0.178528	0.479929		-0.0070813	-0.0868167	-0.144842	-0.00830062	0.234653	-0.269575	-0.0098592	-0.115905	0.239569	-0.410709		-0.268451	-0.105064	0.350668	-0.0186395	0.399081	-0.145833	-0.20076	0.0355152	0.673204	-0.158355	0.262807		-0.0070813	0.0806753
	0.37	-0.0353153	-0.0638152	0.0176555	-0.0881841	0.0542529	0.0553581	0.0861944	0.117794			0.37	-0.316388	-0.137502	-0.0375534	-0.0186395	0.286532	-0.103867	0.0420403	-0.014428	-0.0177986	-0.279391	0.208527		-0.0070813	-0.170563	0.194631	-0.00830062	-0.0280182	-0.269575	-0.0098592	0.0839312	-0.0126089	-0.410709		-0.0287626	-0.00774913	0.60187	-0.198378	0.314669	-0.145833	-0.362626	-0.014428	0.296294	-0.279391	0.0185458		-0.0070813	-0.271058
	0.38	-0.00950815	-0.0771211	0.00615187	-0.102782	0.0709691	0.0883358	0.0487584	0.0675766			0.38	-0.316388	-0.137502	-0.0375534	-0.118494	0.286532	-0.208783	0.0420403	-0.014428	0.505688	-0.178528	0.0728262		-0.0070813	-0.254309	0.534105	-0.00830062	-0.0280182	-0.406184	-0.0098592	0.0839312	-0.264787	-0.410709		0.11505	-0.0726256	0.122302	-0.0785523	0.314669	-0.019934	-0.241226	-0.014428	-0.080617	-0.158355	0.181387		-0.0070813	-0.120315
	0.39	-0.104744	-0.127052	-0.00644995	-0.0245004	0.0585869	0.0467626	0.0540549	0.0700911			0.39	-0.316388	-0.137502	0.228873	-0.318203	0.00515851	-0.208783	-0.0928485	-0.014428	-0.227193	-0.279391	0.208527		-0.0070813	-0.170563	-0.314579	-0.00830062	-0.0280182	-0.269575	-0.0098592	0.0839312	-0.264787	-0.281691		0.210926	0.154442	0.0309562	-0.198378	-0.276215	-0.145833	-0.20076	-0.014428	-0.0177986	0.204752	0.181387		-0.0070813	0.231418
	0.4	-0.0342406	-0.0820395	0.0224837	-0.0390777	0.0545783	0.0793134	0.0464629	0.0707154			0.4	-0.156596	-0.0834383	0.0385684	-0.218349	0.00515851	-0.208783	0.109485	-0.014428	0.0868988	-0.279391	0.344228		-0.0070813	-0.0868167	-0.314579	-0.00830062	-0.159354	-0.406184	0.0957751	0.483603	-0.264787	-0.152672		0.019175	0.219319	0.282158	-0.198378	-0.0229788	-0.019934	-0.160293	-0.014428	-0.080617	0.204752	0.0185458		-0.0070813	-0.0700675
	0.41	-0.107505	-0.00843952	0.0306967	-0.127887	0.0407067	0.0634051	0.0444395	0.0617229			0.41	-0.316388	-0.0293746	-0.0375534	-0.218349	-0.276215	-0.208783	0.0420403	-0.014428	-0.0177986	-0.178528	0.0728262		-0.0070813	-0.0868167	-0.314579	-0.00830062	-0.159354	-0.132966	-0.0098592	0.283767	-0.0126089	0.363402		0.0671127	0.18688	0.00811966	-0.198378	-0.107391	-0.145833	0.082507	-0.014428	0.296294	0.144234	0.0185458		-0.0070813	-0.321305
	0.42	-0.0593533	-0.0224646	-0.00716672	-0.0763433	0.0496726	0.0465101	0.058233	0.0518294			0.42	0.0830919	0.132817	-0.0756143	-0.118494	-0.276215	-0.208783	-0.160293	-0.014428	0.191596	-0.279391	0.0728262		-0.0070813	-0.254309	-0.144842	-0.00830062	-0.0280182	0.0036429	0.0957751	0.283767	-0.0126089	-0.152672		-0.220513	0.154442	0.350668	-0.198378	-0.0229788	-0.0828837	-0.119826	-0.014428	0.296294	-0.158355	-0.0628748		-0.0070813	-0.371553
	0.43	0.0233224	0.177022	0.0364303	-0.068143	0.0595515	0.111903	0.0499555	0.0593319			0.43	0.482572	0.132817	0.190812	-0.118494	0.00515851	-0.103867	0.0420403	-0.014428	-0.0177986	-0.279391	-0.0628748		-0.0070813	1.00188	-0.144842	-0.00830062	-0.0280182	0.413469	0.0957751	0.483603	-0.0126089	-0.0236534		-0.0287626	0.0571273	-0.0603899	-0.138465	-0.0229788	-0.019934	0.122974	-0.014428	0.484749	0.0837163	-0.0628748		-0.0070813	-0.0198199
	0.44	0.0584009	0.0665684	-0.0395181	0.103543	0.069569	0.108714	0.0493773	0.113483			0.44	0.562468	-0.0293746	0.11469	-0.118494	0.286532	-0.208783	-0.160293	-0.014428	-0.122496	0.124062	0.208527		-0.0070813	0.918135	-0.144842	-0.00830062	0.103317	0.276861	-0.0098592	0.0839312	-0.264787	-0.281691		-0.124638	-0.0726256	0.0766293	-0.318203	-0.0229788	0.294814	-0.0793596	-0.014428	0.107838	-0.218873	-0.0628748		-0.0070813	0.784142
	0.45	-0.028175	-0.0150318	0.00119578	0.205723	0.0454201	0.0578357	0.0514683	0.15165			0.45	-0.156596	0.132817	-0.113675	-0.218349	-0.135528	0.105965	0.244374	-0.014428	0.0868988	-0.178528	-0.0628748		-0.0070813	-0.0868167	-0.144842	-0.00830062	0.103317	0.413469	-0.0098592	-0.115905	-0.0126089	-0.281691		-0.316388	-0.0726256	0.213648	-0.0785523	0.314669	0.105965	-0.0793596	-0.014428	-0.080617	0.0837163	-0.0628748		-0.0070813	1.23637
	0.46	0.0271882	0.0285439	0.0598447	0.0319078	0.0420251	0.0660788	0.0343098	0.0496037			0.46	0.162988	-0.0293746	0.0385684	-0.0186395	-0.135528	0.105965	-0.160293	-0.014428	0.0868988	0.325788	-0.0628748		-0.0070813	-0.254309	0.534105	-0.00830062	-0.0280182	0.140252	-0.0098592	0.0839312	-0.0126089	-0.152672		0.0671127	0.0571273	0.0537927	-0.0785523	0.314669	0.105965	-0.0388929	-0.014428	0.170657	0.0837163	-0.0628748		-0.0070813	-0.0198199
	0.47	0.0155826	-0.0778847	0.028563	-0.00221415	0.0471212	0.0497473	0.0584828	0.0668038			0.47	-0.316388	-0.0293746	0.152751	0.0812151	0.00515851	0.210881	0.0420403	-0.014428	-0.122496	0.224925	-0.0628748		-0.0070813	-0.254309	-0.314579	-0.00830062	-0.159354	0.0036429	-0.0098592	-0.115905	0.239569	-0.152672		0.11505	0.0246891	0.327831	-0.258291	0.399081	-0.019934	0.0420403	-0.014428	-0.080617	-0.158355	-0.0628748		-0.0070813	-0.321305
	0.48	-0.00970241	-0.0694587	0.0876037	-0.0462211	0.05957	0.0470028	0.0481322	0.046754			0.48	-0.316388	-0.0834383	-0.0375534	0.280924	0.286532	-0.103867	-0.227737	-0.014428	-0.122496	0.0231985	0.208527		-0.0070813	-0.338055	-0.144842	-0.00830062	-0.159354	-0.132966	-0.0098592	-0.115905	-0.0126089	0.234384		0.450614	0.18688	0.0537927	-0.0785523	0.0614332	0.231864	0.0015737	-0.014428	0.170657	-0.0373193	-0.0628748		0.083964	-0.371553
	0.49	-0.018647	-0.0875164	0.00891406	0.00951259	0.0536791	0.0402835	0.061414	0.0847914			0.49	-0.156596	0.0246891	0.000507479	-0.118494	-0.276215	0.420713	0.0420403	-0.014428	-0.122496	-0.0776645	0.0728262		-0.0070813	-0.170563	0.0248947	-0.00830062	-0.159354	-0.269575	-0.0098592	-0.115905	-0.264787	0.105365		0.210926	-0.0726256	-0.0832265	-0.318203	0.145845	0.357764	-0.20076	-0.014428	0.233475	-0.0978371	-0.0628748		-0.0070813	-0.321305
	0.5	0.0264296	-0.0746145	0.0267482	-0.0284541	0.0563366	0.0483965	0.0530433	0.0500987			0.5	-0.316388	0.132817	-0.113675	-0.118494	0.427218	0.105965	0.109485	-0.014428	-0.0177986	0.0231985	0.0728262		-0.0070813	-0.170563	0.0248947	-0.00830062	-0.159354	-0.269575	-0.0098592	-0.115905	-0.264787	0.234384		-0.220513	0.154442	0.0766293	0.161099	-0.0229788	-0.0828837	-0.160293	-0.014428	0.421931	-0.0373193	0.0185458		-0.0070813	-0.170563
	0.51	0.0805216	0.0410901	0.0370976	0.00615595	0.0421737	0.0668433	0.035343	0.0463939			0.51	0.162988	-0.0293746	0.000507479	0.18107	0.427218	0.00104916	0.109485	-0.014428	0.0868988	0.0231985	-0.0628748		-0.0070813	-0.254309	0.364368	-0.00830062	-0.0280182	-0.132966	-0.0098592	-0.115905	0.239569	0.363402		-0.0287626	0.0246891	0.167975	-0.138465	0.0614332	0.105965	0.28484	-0.014428	0.0450199	-0.0373193	-0.0628748		-0.0070813	-0.170563
	0.52	-0.00795876	-0.038462	0.0673929	0.0522096	0.0629797	0.0451446	0.0451598	0.0427214			0.52	0.32278	-0.137502	0.0766293	-0.118494	-0.276215	-0.208783	-0.0928485	-0.014428	0.400991	0.0231985	-0.0628748		-0.0070813	-0.254309	0.194631	-0.00830062	-0.0280182	0.0036429	-0.0098592	-0.115905	-0.264787	0.105365		0.019175	0.284195	0.190812	-0.258291	0.145845	-0.0828837	0.0420403	-0.014428	0.170657	0.144234	0.0999663		-0.0070813	-0.170563
	0.53	-0.0418165	-0.028106	-0.0212751	0.0465358	0.0357828	0.0701769	0.0444681	0.0601612			0.53	0.162988	-0.0293746	-0.0756143	-0.118494	-0.135528	0.00104916	0.109485	-0.014428	-0.0177986	-0.279391	-0.0628748		-0.0070813	-0.170563	0.194631	-0.00830062	0.234653	0.276861	-0.0098592	-0.115905	-0.264787	-0.410709		0.019175	-0.00774913	0.0994658	-0.258291	0.145845	-0.208783	-0.20076	-0.014428	0.170657	0.0837163	-0.0628748		-0.0070813	0.0806753
	0.54	0.00417652	0.0159183	0.00750387	0.106402	0.0385101	0.101642	0.0290623	0.0490112			0.54	0.162988	-0.0293746	0.190812	-0.0186395	0.00515851	-0.208783	-0.0928485	-0.014428	0.191596	-0.0776645	-0.0628748		-0.0070813	0.750643	-0.144842	-0.00830062	0.103317	-0.132966	-0.0098592	0.283767	-0.264787	-0.410709		-0.172575	0.0246891	-0.0147169	-0.138465	0.0614332	0.105965	0.122974	-0.014428	0.0450199	-0.0373193	0.0999663		-0.0070813	0.0806753
	0.55	-0.0478309	-0.00173182	0.0382835	0.274872	0.0474817	0.0746147	0.0424566	0.107907			0.55	0.00319584	-0.0293746	-0.0375534	0.280924	-0.276215	-0.103867	-0.295182	-0.014428	0.0868988	-0.0776645	-0.0628748		-0.0070813	0.331913	-0.314579	-0.00830062	-0.0280182	-0.269575	0.0957751	0.0839312	-0.264787	0.363402		-0.124638	0.154442	0.282158	-0.138465	0.0614332	0.231864	-0.0388929	-0.014428	0.107838	-0.0373193	-0.0628748		-0.0070813	0.784142
	0.56	-0.00922006	0.106098	0.00829157	0.121353	0.0320939	0.0691705	0.0304238	0.0787519			0.56	-0.156596	0.0246891	0.0385684	-0.218349	0.00515851	0.00104916	0.109485	0.152049	-0.0177986	0.0231985	-0.0628748		-0.0070813	0.331913	0.0248947	-0.00830062	0.365988	0.140252	-0.0098592	-0.115905	0.491746	-0.152672		0.162988	0.122004	0.0309562	-0.0785523	-0.0229788	0.0430156	-0.119826	-0.014428	0.107838	-0.158355	0.0185458		-0.0070813	0.683646
	0.57	0.0103966	0.0191466	0.061146	0.100264	0.042581	0.0486852	0.0234923	0.0575376			0.57	-0.236492	-0.0293746	0.000507479	-0.0186395	0.145845	0.315797	0.109485	-0.014428	-0.0177986	-0.0776645	-0.0628748		-0.0070813	-0.00307069	-0.144842	-0.00830062	0.103317	0.413469	-0.0098592	-0.115905	-0.0126089	-0.0236534		0.162988	0.0571273	0.145139	-0.0186395	0.0614332	0.105965	0.0420403	-0.014428	0.170657	0.0231985	-0.0628748		0.083964	0.281666
	0.58	-0.00702112	-0.0162724	0.171059	-0.00957149	0.0169597	0.0365463	0.06196	0.0535706			0.58	0.00319584	-0.0293746	-0.113675	-0.0186395	0.00515851	0.105965	0.0420403	-0.014428	-0.0177986	0.0231985	-0.0628748		-0.0070813	-0.00307069	-0.144842	-0.00830062	0.103317	-0.269575	-0.0098592	0.0839312	-0.0126089	0.105365		0.0671127	0.0571273	0.145139	0.161099	0.736729	0.294814	0.16344	-0.014428	0.107838	0.144234	0.0185458		0.083964	-0.170563
	0.59	-0.0572013	-0.0432202	0.0473367	-0.0672848	0.0415126	0.0741748	0.0364445	0.048724			0.59	-0.236492	-0.0293746	-0.113675	-0.218349	0.00515851	0.00104916	0.0420403	-0.014428	-0.227193	0.224925	-0.0628748		-0.0070813	-0.254309	0.534105	-0.00830062	-0.0280182	0.0036429	-0.0098592	-0.115905	-0.264787	-0.281691		0.0671127	0.0571273	-0.0375534	0.161099	0.230257	0.105965	-0.20076	-0.014428	0.170657	-0.0373193	0.0185458		0.083964	-0.321305
	0.6	0.0537979	-0.0258432	0.0783657	-0.0545666	0.0407528	0.0260152	0.0399082	0.0619196			0.6	-0.0767002	-0.0834383	0.152751	0.18107	0.00515851	0.210881	0.176929	-0.014428	-0.122496	0.224925	-0.0628748		-0.0070813	-0.0868167	0.0248947	-0.00830062	-0.159354	0.140252	-0.0098592	-0.115905	-0.0126089	-0.0236534		0.0671127	0.219319	0.0309562	-0.0186395	-0.107391	0.0430156	0.203907	-0.014428	0.296294	0.204752	-0.0628748		-0.0070813	-0.421801
	0.61	0.000161598	-0.0670047	0.0192553	-0.121713	0.0441717	0.0625688	0.0446431	0.0381833			0.61	0.0830919	0.0787528	0.0766293	-0.0186395	0.286532	-0.208783	-0.227737	-0.014428	0.0868988	-0.0776645	-0.0628748		-0.0070813	-0.254309	0.364368	-0.00830062	-0.159354	-0.132966	-0.0098592	0.0839312	-0.264787	-0.281691		-0.172575	0.154442	0.00811966	-0.0186395	0.230257	-0.208783	-0.160293	0.0854583	0.170657	0.0231985	0.0999663		-0.0070813	-0.371553
	0.62	-0.000530658	-0.0518612	0.084292	-0.0500568	0.0302998	0.0672536	0.0349731	0.0654561			0.62	0.0830919	0.0246891	-0.0375534	0.0812151	-0.135528	0.00104916	-0.160293	-0.014428	0.191596	0.0231985	-0.0628748		-0.0070813	-0.338055	-0.314579	-0.00830062	0.365988	0.0036429	-0.0098592	0.0839312	-0.0126089	-0.281691		0.0671127	0.251757	0.236485	0.0412732	0.145845	0.231864	0.0015737	-0.014428	0.0450199	-0.0978371	0.0185458		-0.0070813	-0.271058
	0.63	0.019121	-0.0643962	0.0259843	0.0419671	0.0486377	0.0351739	0.0298917	0.0699265			0.63	0.162988	0.0787528	0.343056	-0.318203	0.00515851	0.00104916	-0.0254041	-0.014428	-0.0177986	-0.0776645	0.0728262		-0.0070813	-0.338055	0.0248947	-0.00830062	-0.0280182	0.0036429	-0.0098592	-0.115905	-0.0126089	-0.152672		-0.0767002	0.154442	0.122302	-0.138465	0.145845	0.105965	0.0420403	-0.014428	0.0450199	-0.0373193	-0.0628748		-0.0070813	-0.22081
	0.64	0.0233472	-0.0841892	0.048044	0.0694735	0.0502299	0.0537345	0.0505096	0.0837496			0.64	0.32278	0.0246891	-0.227858	0.0812151	0.286532	0.00104916	0.0420403	-0.014428	-0.0177986	-0.178528	-0.0628748		-0.0070813	0.164421	-0.144842	-0.00830062	0.103317	-0.406184	-0.0098592	-0.115905	-0.264787	-0.152672		-0.124638	0.0246891	0.259322	-0.258291	-0.0229788	0.105965	0.122974	-0.014428	0.233475	0.26527	-0.0628748		-0.0070813	-0.120315
	0.65	-0.0532768	-0.0155883	0.0188957	0.0497199	0.0386106	0.0678167	0.0363636	0.0601781			0.65	-0.0767002	0.0246891	-0.189797	-0.218349	-0.135528	-0.103867	0.0420403	-0.014428	0.191596	-0.178528	0.0728262		-0.0070813	0.499405	-0.314579	-0.00830062	-0.159354	-0.132966	-0.0098592	-0.115905	-0.0126089	0.105365		-0.124638	-0.0401874	-0.220246	0.0412732	0.0614332	0.105965	0.0420403	-0.014428	0.233475	0.0231985	0.0999663		0.175009	0.382161
	0.66	0.0513961	0.0239187	0.0776958	0.108478	0.0638612	0.0741834	0.0382557	0.0718006			0.66	-0.316388	-0.137502	0.419177	0.280924	0.145845	-0.103867	0.244374	-0.014428	0.0868988	0.0231985	-0.0628748		0.144661	0.164421	0.364368	-0.00830062	-0.0280182	0.0036429	-0.0098592	0.283767	-0.264787	-0.410709		0.258863	0.0246891	0.236485	-0.138465	0.230257	0.168915	0.0015737	-0.014428	0.0450199	0.0231985	0.0185458		0.083964	0.532904
	0.67	-0.0223911	0.140201	0.0361793	0.242152	0.0310505	0.0623492	0.0452391	0.0772829			0.67	0.00319584	0.0246891	-0.189797	0.0812151	0.00515851	0.00104916	0.109485	-0.014428	-0.227193	0.0231985	-0.0628748		-0.0070813	0.248167	0.194631	0.0954571	0.103317	0.413469	-0.0098592	-0.115905	-0.0126089	0.492421		0.11505	0.0571273	-0.0147169	-0.0785523	-0.191803	0.105965	-0.0793596	-0.014428	0.296294	0.26527	-0.0628748		-0.0070813	0.683646
	0.68	0.00219969	-0.0278293	0.129718	0.0211367	0.03636	0.0380165	0.0593212	0.0575497			0.68	-0.0767002	0.0246891	-0.0756143	0.18107	-0.135528	0.00104916	-0.160293	-0.014428	-0.0177986	0.224925	0.0728262		-0.0070813	-0.00307069	-0.144842	-0.00830062	0.103317	-0.132966	-0.0098592	0.0839312	-0.264787	0.105365		0.162988	0.154442	0.167975	-0.0186395	0.652317	0.105965	0.0015737	-0.014428	0.233475	-0.0373193	0.0185458		-0.0070813	0.130923
	0.69	-0.0552215	0.0603812	0.10162	0.0509679	0.0471688	0.0438111	0.0307722	0.0520228			0.69	-0.156596	0.240944	0.000507479	-0.218349	-0.276215	0.00104916	-0.227737	-0.014428	-0.0177986	0.124062	-0.0628748		-0.0070813	-0.00307069	0.0248947	-0.00830062	0.234653	-0.132966	-0.0098592	0.283767	-0.0126089	0.234384		-0.0287626	0.154442	0.236485	0.101186	0.314669	0.0430156	0.082507	-0.014428	0.0450199	0.0837163	0.0999663		-0.0070813	-0.0198199
	0.7	0.04341	0.00363619	0.00934779	0.0396977	0.0397826	0.0556194	0.0332653	0.0721691			0.7	-0.236492	0.0246891	0.0766293	-0.0186395	0.00515851	0.210881	0.176929	-0.014428	0.191596	0.124062	-0.0628748		-0.0070813	0.0806753	0.194631	-0.00830062	-0.0280182	0.276861	-0.0098592	0.0839312	-0.264787	-0.281691		0.11505	0.122004	-0.0375534	-0.138465	-0.191803	-0.019934	0.122974	-0.014428	-0.0177986	0.144234	0.0185458		0.083964	-0.170563
	0.71	0.029796	-0.0619136	0.032574	-0.0106189	0.0468341	0.0416346	0.0555576	0.0426762			0.71	0.242884	0.0246891	0.11469	-0.118494	-0.276215	0.00104916	-0.0928485	0.152049	-0.0177986	0.224925	0.0728262		-0.0070813	-0.338055	-0.144842	-0.00830062	0.103317	-0.132966	-0.0098592	0.0839312	-0.0126089	-0.152672		-0.172575	0.0246891	-0.106063	0.280924	0.230257	-0.145833	0.0420403	-0.014428	0.359112	-0.158355	0.0185458		-0.0070813	-0.22081
	0.72	-0.0224332	-0.0419172	0.0149829	0.0816278	0.0252729	0.0483488	0.0335561	0.0811659			0.72	0.00319584	-0.137502	0.000507479	-0.0186395	0.00515851	0.00104916	0.176929	-0.014428	-0.122496	-0.0776645	-0.0628748		-0.0070813	-0.170563	-0.144842	-0.00830062	0.103317	0.140252	0.201409	-0.115905	-0.264787	-0.152672		-0.124638	0.0571273	0.167975	-0.138465	0.230257	-0.019934	0.0015737	-0.014428	0.0450199	0.0231985	-0.0628748		-0.0070813	-0.22081
	0.73	0.015012	-0.0603251	0.0928163	0.150472	0.0525171	0.0332631	0.0521162	0.0712821			0.73	0.32278	-0.137502	0.000507479	-0.0186395	0.00515851	-0.103867	-0.0928485	0.0688106	0.191596	-0.279391	0.208527		-0.0070813	-0.254309	-0.144842	-0.00830062	-0.159354	0.0036429	-0.0098592	-0.115905	-0.0126089	0.105365		0.019175	0.0246891	0.213648	0.221012	0.483493	0.105965	-0.20076	-0.014428	0.0450199	0.0231985	0.0999663		-0.0070813	-0.170563
	0.74	0.00130866	-0.0864245	0.0893982	0.0635763	0.0452626	0.0383657	0.037409	0.0549754			0.74	0.00319584	-0.0293746	-0.151736	-0.118494	-0.135528	0.105965	0.311818	0.152049	-0.0177986	-0.178528	0.0728262		-0.0070813	-0.254309	-0.144842	-0.00830062	0.103317	-0.132966	-0.0098592	-0.115905	-0.0126089	-0.281691		0.210926	0.0246891	0.0766293	0.0412732	-0.107391	0.105965	0.16344	-0.014428	0.359112	0.0231985	0.0999663		-0.0070813	-0.170563
	0.75	-0.0241602	0.0140563	0.135832	0.117771	0.0537855	0.0543773	0.0483961	0.0447117			0.75	-0.236492	-0.0293746	-0.151736	-0.118494	0.145845	0.00104916	-0.295182	0.0688106	0.0868988	0.325788	-0.0628748		-0.0070813	0.415659	0.194631	-0.00830062	-0.159354	-0.132966	-0.0098592	-0.115905	-0.0126089	-0.0236534		0.0671127	0.0571273	0.396341	0.0412732	0.230257	0.420713	0.122974	-0.014428	0.170657	-0.0978371	0.0999663		-0.0070813	0.0806753
	0.76	-0.0475338	0.0713264	0.119089	0.129611	0.0394511	0.120212	0.0401931	0.0414294			0.76	0.00319584	0.132817	-0.0375534	-0.318203	0.00515851	-0.103867	0.0420403	-0.014428	-0.227193	-0.0776645	0.0728262		-0.0070813	-0.00307069	0.0248947	-0.00830062	-0.159354	-0.132966	-0.0098592	-0.115905	-0.0126089	1.13751		-0.0287626	0.18688	0.0766293	-0.0785523	0.314669	0.357764	0.122974	0.0854583	0.170657	0.0837163	0.0185458		-0.0070813	0.18117
	0.77	-0.0381326	0.0351725	0.0223167	0.0522066	0.0329544	0.0417129	0.0500002	0.0420821			0.77	-0.0767002	-0.137502	0.0385684	-0.218349	0.00515851	-0.103867	-0.0254041	-0.014428	-0.0177986	-0.0776645	0.208527		-0.0070813	0.0806753	0.0248947	-0.00830062	-0.0280182	0.140252	0.0957751	0.0839312	-0.264787	0.234384		0.0671127	0.0246891	0.167975	-0.318203	-0.0229788	0.294814	0.0420403	-0.014428	0.0450199		-0.0628748		-0.0070813	0.18117
	0.78	0.0633375	0.0228151	0.0933375	0.0614996	0.0649186	0.0474364	0.0568931	0.047358			0.78	-0.156596	-0.0834383	0.304995	0.0812151	0.286532	0.210881	-0.227737	-0.014428	0.400991	-0.178528	0.0728262		-0.0070813	0.248167	0.194631	-0.00830062	0.103317	-0.269575	-0.0098592	-0.115905	-0.0126089	0.105365		0.019175	0.0895656	0.46485	-0.0186395	0.399081	-0.145833	0.122974	-0.014428	0.107838	-0.0978371	0.0999663		-0.0070813	0.18117
	0.79	0.0182916	0.0117863	0.0119656	0.0611134	0.0370567	0.0733873	0.0515474	0.049684			0.79	-0.156596	-0.0834383	0.000507479	0.0812151	0.00515851	0.105965	0.176929	-0.014428	0.191596	-0.178528	0.0728262		-0.0070813	0.164421	0.534105	-0.00830062	0.103317	0.0036429	-0.0098592	-0.115905	-0.264787	-0.281691		0.019175	0.154442	0.145139	-0.0785523	-0.191803	-0.0828837	-0.241226	-0.014428	0.359112	-0.0373193	0.0999663		0.083964	0.231418
	0.8	0.011274	-0.0476398	0.0354219	0.106603	0.0520804	0.0336881	0.0474283	0.0676353			0.8	0.00319584	-0.0293746	-0.0756143	-0.218349	0.145845	-0.103867	0.109485	-0.014428	-0.227193	0.325788	0.208527		-0.0070813	-0.00307069	-0.144842	-0.00830062	0.103317	0.0036429	-0.0098592	-0.115905	-0.0126089	-0.281691		-0.0287626	0.122004	0.167975	-0.198378	0.399081	-0.0828837	0.082507	-0.014428	-0.0177986	0.0231985	-0.0628748		0.266055	0.0304277
	0.81	0.0281774	0.0354012	0.0937316	0.020261	0.0346296	0.0763692	0.0472995	0.0534969			0.81	0.00319584	0.0246891	-0.227858	0.0812151	0.145845	0.00104916	0.109485	-0.014428	0.191596	-0.0776645	0.0728262		-0.0070813	0.0806753	-0.144842	-0.00830062	-0.159354	0.413469	-0.0098592	0.483603	-0.0126089	-0.281691		-0.124638	-0.0401874	0.190812	0.0412732	0.399081	-0.0828837	0.16344	-0.014428	0.233475	0.0837163	0.181387		0.083964	0.0806753
	0.82	-0.0155827	-0.0241466	0.0228838	0.00783824	0.0305256	0.0819797	0.0407575	0.0711076			0.82	0.0830919	0.0246891	-0.0756143	-0.118494	0.145845	0.105965	-0.160293	-0.014428	-0.122496	0.0231985	-0.0628748		-0.0070813	-0.421801	-0.144842	-0.00830062	-0.0280182	-0.132966	-0.0098592	0.283767	-0.264787	0.492421		0.11505	-0.0726256	0.0309562	-0.198378	0.145845	-0.0828837	-0.0388929	0.0355152	0.296294	0.0837163	-0.0628748		-0.0070813	-0.321305
	0.83	-0.0510258	0.0337654	0.0734374	-0.0101221	0.0370058	0.0336291	0.0223458	0.0446284			0.83	-0.236492	-0.137502	0.228873	-0.0186395	0.00515851	0.00104916	-0.0254041	-0.014428	-0.122496	-0.178528	-0.0628748		-0.0070813	-0.00307069	0.194631	-0.00830062	-0.0280182	0.140252	0.201409	-0.115905	-0.0126089	-0.0236534		0.0671127	0.0571273	0.122302	0.101186	-0.0229788	0.0430156	0.244374	-0.014428	0.107838	0.0837163	0.0185458		-0.0070813	-0.0198199
	0.84	-0.0372203	-0.0842843	0.087689	0.00548489	0.0346407	0.0785009	0.0403907	0.0680177			0.84	-0.156596	0.0246891	0.000507479	0.0812151	0.00515851	0.105965	-0.227737	-0.014428	-0.122496	-0.178528	0.0728262		-0.0070813	-0.170563	-0.314579	-0.00830062	-0.0280182	-0.269575	-0.0098592	-0.115905	0.491746	-0.410709		0.019175	0.0246891	0.122302	0.280924	0.145845	0.357764	-0.0793596	-0.014428	0.0450199	-0.0373193	0.0999663		-0.0070813	-0.22081
	0.85	0.00993647	0.0253232	0.07578	0.0427798	0.05053	0.0433906	0.0272076	0.0940008			0.85	0.402676	-0.0293746	-0.0375534	0.0812151	-0.276215	-0.103867	0.109485	-0.014428	-0.0177986	-0.0776645	0.0728262		-0.0070813	0.331913	-0.144842	-0.00830062	0.103317	0.140252	-0.0098592	-0.115905	-0.0126089	-0.0236534		-0.0287626	0.0895656	0.190812	0.101186	0.145845	-0.0828837	0.082507	-0.014428	0.0450199	0.204752	0.0999663		-0.0070813	-0.170563
	0.86	0.0359017	-0.013113	0.0924166	0.0289404	0.0565837	0.0555636	0.038092	0.0374739			0.86	0.32278	0.18688	-0.0756143	-0.118494	-0.276215	-0.208783	0.176929	0.0688106	0.0868988	0.0231985	0.208527		-0.0070813	-0.0868167	0.194631	-0.00830062	-0.0280182	0.276861	-0.0098592	0.0839312	-0.264787	-0.281691		-0.0287626	0.219319	0.0309562	-0.0186395	0.145845	0.168915	-0.0793596	0.0355152	0.359112	0.0837163	0.0999663		-0.0070813	0.0806753
	0.87	-0.0758745	0.0204014	0.0716857	0.0624418	0.0337283	0.096542	0.0353635	0.0375167			0.87	-0.236492	-0.0293746	0.11469	-0.0186395	-0.135528	-0.208783	-0.0254041	0.0688106	-0.122496	-0.178528	-0.0628748		-0.0070813	-0.170563	0.194631	-0.00830062	0.628659	-0.406184	-0.0098592	-0.115905	-0.264787	0.363402		-0.0287626	0.0246891	0.190812	-0.0186395	0.314669	0.231864	0.0015737	-0.014428	0.0450199	0.0231985	0.0185458		0.083964	-0.0700675
	0.88	0.0485733	-0.122599	0.081658	0.136375	0.0671171	0.0525163	0.0321606	0.0773996			0.88	-0.236492	-0.0834383	0.000507479	-0.218349	-0.135528	0.105965	0.176929	-0.014428	0.505688	0.224925	0.208527		-0.0070813	0.164421	-0.144842	-0.00830062	-0.159354	-0.269575	-0.0098592	-0.115905	-0.264787	-0.410709		0.258863	0.251757	0.145139	0.0412732	0.0614332	0.105965	0.082507	-0.014428	0.0450199	-0.0978371	0.0185458		-0.0070813	0.432408
	0.89	-0.0273269	-0.0236863	0.0644115	0.0622255	0.0436816	0.0416713	0.032464	0.0410346			0.89	0.162988	0.0246891	-0.113675	-0.218349	-0.135528	0.105965	-0.295182	-0.014428	0.0868988	0.0231985	0.0728262		-0.0070813	0.164421	-0.144842	-0.00830062	-0.159354	0.0036429	-0.0098592	0.0839312	-0.264787	0.105365		-0.0287626	0.0246891	0.167975	0.161099	-0.0229788	0.168915	0.244374	-0.014428	0.107838	-0.0373193	-0.0628748		-0.0070813	0.331913
	0.9	-0.0733019	0.00403231	0.0830569	0.058802	0.0282402	0.0357819	0.0473948	0.0414488			0.9	0.00319584	-0.0834383	0.000507479	-0.218349	-0.135528	-0.103867	0.109485	-0.014428	-0.122496	-0.178528	-0.0628748		-0.0070813	-0.0868167	0.194631	-0.00830062	-0.159354	0.140252	-0.0098592	-0.115905	-0.0126089	0.105365		-0.0767002	0.18688	0.122302	-0.0785523	0.230257	-0.0828837	0.0420403	-0.014428	0.421931	0.144234	0.0185458		-0.0070813	0.0806753
	0.91	-0.0852051	-0.0573301	0.0348662	0.0334144	0.0395117	0.04632	0.0353383	0.0605753			0.91	-0.156596	-0.0834383	-0.113675	-0.118494	0.145845	-0.103867	-0.295182	0.152049	-0.122496	-0.178528	-0.0628748		-0.0070813	0.0806753	0.194631	-0.00830062	-0.0280182	-0.132966	-0.0098592	-0.115905	-0.264787	-0.281691		0.210926	0.18688	0.00811966	-0.0186395	0.230257	-0.019934	-0.0793596	-0.014428	-0.080617	0.0231985	-0.0628748		0.083964	-0.0700675
	0.92	0.0440956	0.0227557	0.111371	0.00707583	0.02993	0.0666686	0.0505258	0.0356385			0.92	0.00319584	0.18688	-0.0375534	0.0812151	0.145845	0.00104916	-0.0254041	-0.014428	-0.0177986	0.224925	-0.0628748		-0.0070813	-0.0868167	0.364368	-0.00830062	-0.0280182	0.413469	-0.0098592	-0.115905	-0.0126089	-0.281691		0.11505	-0.00774913	0.327831	0.0412732	0.399081	0.0430156	0.0015737	-0.014428	0.359112	0.0231985	-0.0628748		-0.0070813	-0.0700675
	0.93	-0.00863681	0.0611409	0.00346372	-0.00970037	0.0318169	0.0537837	0.0325912	0.0429733			0.93	0.00319584	0.0246891	0.152751	-0.218349	0.00515851	-0.103867	0.109485	-0.014428	0.0868988	-0.0776645	-0.0628748		-0.0070813	0.164421	0.364368	-0.00830062	0.103317	0.0036429	0.201409	0.0839312	-0.0126089	-0.281691		0.0671127	-0.0401874	-0.106063	0.161099	0.230257	-0.019934	0.0015737	-0.014428	-0.080617	-0.0978371	-0.0628748		-0.0070813	-0.271058
	0.94	-0.0346221	-0.0331156	0.098418	0.0320214	0.0427695	0.0457458	0.0407245	0.0500945			0.94	-0.156596	-0.137502	-0.113675	0.0812151	0.145845	0.105965	0.176929	-0.014428	-0.227193	-0.178528	-0.0628748		-0.0070813	0.0806753	-0.144842	-0.00830062	0.103317	-0.269575	-0.0098592	0.0839312	-0.264787	0.105365		-0.0767002	-0.00774913	0.167975	0.161099	0.230257	-0.019934	0.203907	-0.014428	0.296294	0.204752	-0.0628748		0.083964	0.130923
	0.95	-0.0192943	0.0284264	0.0315196	0.058319	0.0306974	0.0521075	0.0391716	0.0584297			0.95	0.0830919	0.0246891	0.000507479	-0.118494	-0.135528	-0.208783	0.109485	-0.014428	0.0868988	0.0231985	-0.0628748		-0.0070813	-0.00307069	-0.144842	-0.00830062	0.103317	-0.132966	-0.0098592	-0.115905	0.239569	0.363402		-0.0767002	0.0571273	0.0537927	-0.258291	-0.0229788	0.231864	0.082507	-0.014428	0.170657	0.0231985	0.0999663		0.083964	-0.0198199
	0.96	0.0492206	0.0287749	0.0525142	0.0869331	0.0481876	0.0329427	0.032542	0.0928482			0.96	0.00319584	-0.0834383	0.0385684	0.0812151	0.00515851	0.315797	-0.227737	0.152049	0.296294	0.0231985	-0.0628748		-0.0070813	-0.170563	0.194631	-0.00830062	-0.0280182	0.140252	-0.0098592	0.0839312	-0.0126089	0.105365		0.019175	0.219319	0.259322	-0.0186395	0.145845	0.0430156	0.0420403	-0.014428	-0.0177986	-0.0373193	-0.0628748		0.083964	-0.0198199
	0.97	0.28577	-0.0647931	0.38921	0.171448	0.262391	0.0466664	0.26134	0.0542754			0.97	0.00319584	-0.0293746	0.0766293	2.87714	-0.276215	0.210881	-0.0928485	-0.014428	0.191596	0.124062	0.0728262		-0.0070813	-0.254309	0.194631	-0.00830062	0.103317	-0.132966	-0.0098592	-0.115905	-0.264787	-0.152672		0.019175	0.0246891	0.0537927	2.977	0.0614332	0.231864	0.082507	-0.014428	0.296294	0.204752	0.344228		0.083964	-0.0198199
	0.98	-0.0407865	0.0184926	0.0384127	0.129012	0.0401136	0.0613777	0.046321	0.0434615			0.98	-0.236492	0.0787528	-0.189797	0.0812151	0.145845	0.00104916	-0.160293	-0.014428	0.0868988	-0.178528	-0.0628748		-0.0070813	0.164421	-0.314579	-0.00830062	0.103317	0.0036429	-0.0098592	0.283767	-0.264787	0.234384		0.11505	0.0246891	0.213648	0.340837	-0.107391	-0.019934	-0.0793596	-0.014428	0.170657	-0.158355	-0.0628748		-0.0070813	0.130923
	0.99	0.0108462	0.0935135	0.0353144	0.0803538	0.0407328	0.0807223	0.0556751	0.0496941			0.99	0.162988	-0.0293746	0.000507479	0.0812151	0.145845	-0.208783	0.244374	-0.014428	-0.122496	-0.0776645	-0.0628748		-0.0070813	-0.00307069	-0.144842	-0.00830062	0.234653	0.140252	-0.0098592	-0.115905	0.743924	0.105365		-0.172575	0.0571273	-0.0603899	0.101186	0.483493	0.231864	-0.119826	-0.014428	-0.0177986	-0.0373193	-0.0628748		-0.0070813	0.18117
[truncated: 9 more columns]

## Sheet: Panel L, M
Panel →			L				M	M		M	M
	Condition	Unit ID	Threshold (mN)				Average			SEM
	NBQX	'2021_07_31_0046-53.mat'	5			Force ↓	Control	NBQX		Control	NBQX
	NBQX	'2021_07_31_0056-66.mat'	1			0	-0.00808906	-0.00317755		0.0137032	0.0289301
	NBQX	'2021_07_31_0089-100.mat'	3.3			1.1	-0.0132575	0.0241513		0.0143501	0.0195612
	NBQX	'2021_07_31_0105-115.mat'	2			2.75	-0.0189102	-0.0208925		0.0122219	0.0253368
	NBQX	'2021_08_02_0031-40.mat'	2			5.1	0.018571	0.0196593		0.0165431	0.0253227
	NBQX	'2021_08_02_0049-60.mat'	5			8.75	0.0560078	0.0401485		0.0197988	0.022204
	NBQX	'2021_08_02_0092-98.mat'	7.5			13.975	0.142819	0.0485018		0.0473977	0.0301209
	NBQX	'2021_08_02_0101-109.mat'	2			21.75	0.226199	0.0965221		0.0766954	0.0424681
	NBQX	'2021_09_16_0023-34_ind_ints_ramp.mat'	1			32.575	0.304019	0.11249		0.0967931	0.0633917
	Ctrl	'2021_07_27_0027-32.mat'	1			46.75	0.350077	0.129801		0.0845858	0.100865
	Ctrl	'2021_07_29_0007-17.mat'	2			65.2	0.430194	0.128324		0.0985987	0.119042
	Ctrl	'2021_07_29_0027-34.mat'	2			87.7	0.549655	0.143257		0.0902341	0.115898
	Ctrl	'2021_07_29_0039-48.mat'	2			114.2	0.61117	0.194766		0.106575	0.146226
	Ctrl	'2021_07_29_0056-66.mat'	2			143.375	0.719086	0.210623		0.122694	0.152703
	Ctrl	'2021_07_31_0015-23.mat'	1			175.375	0.742247	0.23656		0.134127	0.170777
	Ctrl	'2021_07_31_0035-42.mat'	3.3			207.85	0.812214	0.211309		0.15063	0.150011
	Ctrl	'2021_08_02_0008-16.mat'	5			239.9	0.835604	0.225557		0.152479	0.162589
	Ctrl	'2021_08_05_0003-11.mat'	1			272.8	0.892252	0.231779		0.180367	0.15217
	Ctrl	'2021_08_05_0019-28.mat'	2			300.575	0.966629	0.216192		0.176401	0.160485
	Ctrl	'2021_08_05_0032-43.mat'	0.3
	Ctrl	'2021_08_05_0065-78.mat'	1
	Ctrl	'2021_08_05_0093-104.mat'	1			Unit ID →	'2021_12_06_0000_ind_ints_ramp.mat'	'2021_12_06_0013-23_ind_ints_ramp.mat'	'2021_12_06_0031-40_ind_ints_ramp.mat'	'2021_12_10_0003-12_ind_ints_ramp.mat'	'2021_12_10_0020-30_ind_ints_ramp.mat'	'2021_12_10_0034-40_ind_ints_ramp.mat'	'2021_12_10_0060-71_ind_ints_ramp.mat'	'2021_12_12_0002-17.mat'	'2021_12_12_0026-36.mat'	'2021_12_12_0040-50.mat'	'2021_12_17_0000-10.mat'		'2021_12_16_0015-25.mat'	'2021_12_16_002-13.mat'	'2021_12_16_0029-39.mat'	'2021_12_17_0014-26.mat'	'2021_12_17_0027-37.mat'	'2022_01_24_0001-12_ind_ints.mat'	'2022_02_01_0025_ind_ints.mat'	'2022_02_01_0042_ind_ints.mat'	'2022_02_01_0058_ind_ints.mat'	'2022_02_01_0074_ind_ints.mat'
	Ctrl	'2021_08_09_0024-35.mat'	2			Conditon →	Ctrl	Ctrl	Ctrl	Ctrl	Ctrl	Ctrl	Ctrl	Ctrl	Ctrl	Ctrl	Ctrl		NBQX	NBQX	NBQX	NBQX	NBQX	NBQX	NBQX	NBQX	NBQX	NBQX
	Ctrl	'2021_08_09_0043-49.mat'	1		Force ↓	0	-0.0434218	-0.00587649	0.00517132	-0.0515554	0.0596389	-0.0353521	0.0183273	-0.0217144	0.0386925	0.0378236	-0.0907131		-0.0989623	-0.0191159	0.0728761	0	-0.0563886	-0.0170761	0	0.0477869	-0.143906	0.18301
	Ctrl	'2021_08_09_0054-63.mat'	1			1.1	-0.0117239	0.0146912	-0.00868781	-0.00108538	-0.0259964	-0.102065	0.0366546	-0.0325716	-0.0381235	0.0783881	-0.0553129		0	-0.00728226	0.0110698	0	0.0442543	-0.0155912	0	-0.0532172	0.149388	0.112891
	Ctrl	'2021_08_09_0073-83.mat'	0.3			2.75	0.0186714	0.0237998	0.0345444	-0.0385309	-0.0259964	-0.0895208	0.0109964	-0.0217144	-0.0398305	-0.0767436	-0.00368752		0	0.0477898	-0.100551	-0.0541345	0.042113	-3.46945e-18	-0.0143525	0.0977459	-0.0452275	-0.182309
	Ctrl	'2021_08_09_0095-100.mat'	0.3			5.1	-0.0117239	0.0572958	0.0874987	0.112879	0.011469	-0.0228078	0.0106298	0.0416193	-0.0523487	-0.0619431	0.0317127		0	-0.00500655	0.074721	0	-0.0599575	0.0193034	0.0396129	-0.0803689	0.209691	-0.00140238
	Ctrl	'2021_08_13_0056-64.mat'	1			8.75	0.00955279	0.0152789	0.0815	0.197538	-0.0451115	0.0313608	0.0784408	-1.73472e-18	0.0796611	0.052076	0.115788		0	0.0568926	0.180806	0.0129697	-0.0406854	-0.0148488	0.0528171	0.0727664	0.115125	-0.0343582
	Ctrl	'2021_08_13_0073-82.mat'	2			13.975	-0.0230135	0.130458	0.151623	0.486791	0.00841061	0.0575898	0.0696437	0.0208097	0.076247	0.340961	0.251489		0	0.108779	0.13745	0.0259394	-0.0720917	0.00222732	0.0126302	0.170512	0.18091	-0.0813378
	Ctrl	'2021_08_18_0012-21_ints_ramp.mat'	1			21.75	0.0872777	0.157196	0.217195	0.538347	0.0244672	0.0188165	0.254749	-0.0452384	0.129734	0.821705	0.283939		0	0.0764637	0.154055	0.0389092	0.0963602	-0.102457	0.0528171	0.296496	0.337151	0.0154261
	Ctrl	'2021_08_23_00015-25_ints_ramp.mat'	0.3			32.575	-0.0143292	0.135159	0.268702	0.660994	0.0779893	0.0307906	0.373143	0.0832387	0.183789	1.03659	0.508141		0.0189678	-0.0177505	0.136527	0.0259394	0.0785157	-0.0512283	-0.0419093	0.24002	0.622221	0.113592
	Ctrl	'2021_08_24_0038-46_ind_ints_ramp.mat'	1			46.75	0.0851066	0.159841	0.287318	0.808063	0.0573451	0.109478	0.457082	0.164668	0.299867	0.795941	0.626142		0.0569033	0.035501	0.220473	0.0129697	-0.0899362	-0.0690469	-0.0137784	-0.00217213	0.997746	0.149353
	Ctrl	'2021_09_16_0002-11_ind_ints_ramp.mat'	1			65.2	0.247504	0.190105	0.270977	1.12336	0.0206442	0.0963631	0.524527	0.675409	0.297022	0.732353	0.553866		0.0569033	-0.113785	0.154977	0.090788	0.0763744	-0.0697893	0	0.0944877	1.15947	-0.166182
	NBQX	'2021_12_16_0015-25.mat'	1.1			87.7	0.497179	0.412824	0.253188	0.982265	0.181975	0.161365	0.685074	0.95634	0.392046	0.846921	0.67703		0.0189678	-0.00591684	0.196489	0.116727	-0.109208	-0.0705317	0.0258345	0.0684221	1.15673	0.0350594
	NBQX	'2021_12_16_002-13.mat'	5.1			114.2	0.615286	0.549452	0.334274	1.24764	0.0734017	0.241193	0.785141	0.987102	0.311247	0.869395	0.708742		0.0569033	-0.0937591	0.307187	0.0637208	0.0770882	-0.0163337	-0.0137784	0.0380123	1.47743	0.0511867
	NBQX	'2021_12_16_0029-39.mat'	14			143.375	0.573601	0.486867	0.377299	1.32307	0.214088	0.306195	1.24039	1.21737	0.417652	0.957651	0.795768		0.0189678	-0.0163851	0.349621	0.1156	0.077802	-0.103941	-0.0137784	0.196578	1.53225	-0.0504855
	NBQX	'2021_12_17_0014-26.mat'	2.8			175.375	0.864527	0.657286	0.406259	1.47177	0.109338	0.226368	0.997004	1.35263	0.33856	0.946687	0.794293		0.0189678	-0.135177	0.305342	0.128569	-0.145611	-0.0348946	0	0.370348	1.69398	0.164078
	NBQX	'2021_12_17_0027-37.mat'	2.8			207.85	0.793316	0.6138	0.416188	1.60853	0.0741663	0.331284	1.36868	1.47749	0.561611	1.03439	0.654904		0.151742	-0.0928488	0.413272	0.090788	-0.0256961	-0.0690469	-0.000574099	0.29541	1.46784	-0.1178
	NBQX	'2022_01_24_0001-12_ind_ints.mat'	2.8			239.9	0.906212	0.568844	0.389297	1.60581	0.197267	0.424226	1.31663	1.59103	0.351647	1.09579	0.74488		0.113807	-0.112875	0.261985	0.155637	0.0763744	-0.0163337	0.0786516	-0.00977459	1.65971	0.048382
	NBQX	'2022_02_01_0025_ind_ints.mat'	2.8			272.8	0.904041	0.635249	0.297454	1.66768	0.161331	0.371198	1.54389	1.92489	0.455775	1.11059	0.742667		0.0940142	-0.0687263	0.258295	0.155637	-0.00927913	-0.0527132	0.158451	0.218299	1.56241	0.00140238
	NBQX	'2022_02_01_0042_ind_ints.mat'	5.1			300.575	1.02171	0.7375	0.369646	1.62969	0.160566	0.504623	1.56075	2.02804	0.561042	1.1972	0.862143		0.0181431	-0.038687	0.24169	0.168606	0.0428268	-0.0527132	0.0528171	0.219385	1.62134	-0.111489
	NBQX	'2022_02_01_0058_ind_ints.mat'	5.1
	NBQX	'2022_02_01_0074_ind_ints.mat'	2.8
	Ctrl	'2021_12_06_0000_ind_ints_ramp.mat'	1.1
	Ctrl	'2021_12_06_0013-23_ind_ints_ramp.mat'	1.1
	Ctrl	'2021_12_06_0031-40_ind_ints_ramp.mat'	1.1
	Ctrl	'2021_12_10_0003-12_ind_ints_ramp.mat'	1.1
	Ctrl	'2021_12_10_0020-30_ind_ints_ramp.mat'	5.1
	Ctrl	'2021_12_10_0034-40_ind_ints_ramp.mat'	1.1
	Ctrl	'2021_12_10_0060-71_ind_ints_ramp.mat'	1.1
	Ctrl	'2021_12_12_0002-17.mat'	8.75
	Ctrl	'2021_12_12_0026-36.mat'	8.75
	Ctrl	'2021_12_12_0040-50.mat'	5.1
	Ctrl	'2021_12_17_0000-10.mat'	2.75
