# Supplementary material for: The encoding of touch by somatotopically aligned dorsal column subdivisions
Source: Nature. 2022 Nov 23;612(7939):310–5. doi: 10.1038/s41586-022-05470-x (PMC9729103; doi:10.1038/s41586-022-05470-x)
Supplement: Supplementary file 7 — Source Data Fig. 4 [file 41586_2022_5470_MOESM7_ESM.xlsx]

## Sheet: Panel B-E
	Stimulus →	100 mN	100 mN	100 mN	100 mN	100 mN	100 mN	100 mN	100 mN	100 mN	100 mN	100 mN	100 mN	100 mN	100 mN	100 mN	100 mN	100 mN	100 mN	100 mN	100 mN	100 mN	100 mN	100 mN			Optical	Optical	Optical	Optical	Optical	Optical	Optical	Optical	Optical	Optical	Optical	Optical	Optical	Optical
	Unit ID →	'2021_07_27_0027-32.mat'	'2021_07_29_0007-17.mat'	'2021_07_29_0027-34.mat'	'2021_07_29_0039-48.mat'	'2021_07_29_0056-66.mat'	'2021_07_31_0015-23.mat'	'2021_07_31_0035-42.mat'	'2021_08_02_0008-16.mat'	'2021_08_05_0003-11.mat'	'2021_08_05_0019-28.mat'	'2021_08_05_0032-43.mat'	'2021_08_05_0065-78.mat'	'2021_08_05_0093-104.mat'	'2021_08_09_0024-35.mat'	'2021_08_09_0043-49.mat'	'2021_08_09_0054-63.mat'	'2021_08_09_0073-83.mat'	'2021_08_09_0095-100.mat'	'2021_08_13_0056-64.mat'	'2021_08_13_0073-82.mat'	'2021_08_18_0012-21_ints_ramp.mat'	'2021_08_23_00015-25_ints_ramp.mat'	'2021_08_24_0038-46_ind_ints_ramp.mat'			'2021_07_29_0018_pulse.mat'	'2021_07_29_0067_pulse.mat'	'2021_06_04_0002_opto.mat'	'2021_06_04_0006_opto.mat'	'2021_06_04_0011_opto.mat'	'2021_06_04_0031_opto.mat'	'2021_07_29_0049_pulse.mat'	'2021_06_18_0012_latency.mat'	'2021_06_18_0031_latency.mat'	'2021_06_04_0018_opto.mat'	'2021_06_17_0010_latency.mat'	'2021_06_17_0030_latency.mat'	'2021_06_04_0028_opto.mat'	'2021_06_04_0019_opto.mat'
time ↓	-0.523	-0.105936	-0.127738	-0.0185843	-0.0833187	-0.00615789	-0.0832617	-0.213797	-0.00439829	-0.0307378	-0.041903	-0.178739	-0.329294	-0.0256121	-0.234318	-0.0831464	-0.0633612	-0.0214207	-0.0106648	-0.143969	-0.0248546	-0.0636185	-0.0746745	-0.105591		-0.401	-0.0213338	0.741361	-0.355338	-0.0230874	-0.0354744	-0.326751	-0.184231	-0.342587	-0.012568	-0.0948045	-0.37026	0.509142	-0.018906	0
(ms)	-0.522	-0.105936	-0.127738	-0.0185843	-0.0833187	-0.00615789	-0.0832617	0.305425	-0.00439829	-0.0307378	-0.041903	-0.178739	-0.329294	-0.0256121	-0.234318	-0.0831464	-0.0633612	-0.0214207	-0.0106648	0.476518	-0.0248546	-0.0636185	-0.0746745	-0.105591		-0.4	-0.0213338	1.54736	1.0914	-0.0230874	-0.0354744	-0.326751	-0.184231	-0.342587	-0.012568	-0.0948045	-0.37026	0.509142	-0.018906	0
	-0.521	-0.105936	-0.127738	-0.0185843	-0.0833187	-0.00615789	-0.0832617	-0.213797	-0.00439829	-0.0307378	-0.041903	-0.178739	-0.329294	-0.0256121	-0.234318	-0.0831464	-0.0633612	-0.0214207	-0.0106648	-0.143969	-0.0248546	-0.0636185	-0.0746745	-0.105591		-0.399	-0.0213338	-0.0646418	-0.355338	-0.0230874	-0.0354744	-0.326751	-0.184231	-0.342587	-0.012568	-0.0948045	1.54836	-0.377966	-0.018906	0
	-0.52	-0.105936	-0.127738	-0.0185843	-0.0833187	-0.00615789	-0.0832617	0.305425	-0.00439829	-0.0307378	-0.041903	-0.178739	-0.329294	-0.0256121	-0.234318	-0.0831464	-0.0633612	-0.0214207	-0.0106648	-0.143969	-0.0248546	0.526298	-0.0746745	-0.105591		-0.398	-0.0213338	1.54736	0.126907	-0.0230874	-0.0354744	2.70519	-0.184231	-0.342587	-0.012568	-0.0948045	0.90882	0.509142	-0.018906	0
	-0.519	-0.105936	-0.127738	-0.0185843	-0.0833187	-0.00615789	-0.0832617	0.305425	-0.00439829	-0.0307378	-0.041903	-0.178739	0.464123	-0.0256121	-0.234318	-0.0831464	-0.0633612	-0.0214207	-0.0106648	-0.143969	0.666555	-0.0636185	-0.0746745	-0.105591		-0.397	-0.0213338	0.741361	-0.355338	-0.0230874	-0.0354744	1.18922	-0.184231	1.08129	-0.012568	-0.0948045	-0.37026	-0.377966	-0.018906	0
	-0.518	-0.105936	-0.127738	-0.0185843	0.523718	-0.00615789	-0.0832617	-0.213797	-0.00439829	-0.0307378	-0.041903	1.36194	1.25754	-0.0256121	0.461811	0.586401	-0.0633612	-0.0214207	-0.0106648	-0.143969	-0.0248546	-0.0636185	-0.0746745	-0.105591		-0.396	-0.0213338	-0.0646418	0.126907	-0.0230874	-0.0354744	-0.326751	-0.184231	1.08129	-0.012568	-0.0948045	0.90882	-0.377966	-0.018906	0
	-0.517	0.87638	-0.127738	-0.0185843	-0.0833187	-0.00615789	-0.0832617	-0.213797	-0.00439829	0.692783	-0.041903	-0.178739	0.464123	-0.0256121	0.461811	-0.0831464	-0.0633612	-0.0214207	-0.0106648	-0.143969	-0.0248546	0.526298	-0.0746745	-0.105591		-0.395	-0.0213338	-0.0646418	2.05589	-0.0230874	-0.0354744	-0.326751	-0.184231	-0.342587	-0.012568	0.927547	-0.37026	-0.377966	-0.018906	0
	-0.516	-0.105936	-0.127738	-0.0185843	-0.0833187	-0.00615789	-0.0832617	0.305425	-0.00439829	-0.0307378	-0.041903	-0.178739	0.464123	-0.0256121	-0.234318	-0.0831464	-0.0633612	-0.0214207	-0.0106648	-0.143969	-0.0248546	-0.0636185	-0.0746745	0.663717		-0.394	-0.0213338	-0.0646418	0.609151	-0.0230874	-0.0354744	1.18922	-0.184231	-0.342587	-0.012568	-0.0948045	0.90882	-0.377966	-0.018906	0
	-0.515	-0.105936	-0.127738	-0.0185843	-0.0833187	-0.00615789	-0.0832617	-0.213797	-0.00439829	-0.0307378	-0.041903	-0.178739	0.464123	-0.0256121	0.461811	-0.0831464	-0.0633612	-0.0214207	-0.0106648	-0.143969	-0.0248546	-0.0636185	-0.0746745	-0.105591		-0.393	-0.0213338	-0.0646418	0.126907	-0.0230874	-0.0354744	-0.326751	-0.184231	-0.342587	-0.012568	-0.0948045	0.26928	0.509142	-0.018906	0
	-0.514	-0.105936	0.483008	-0.0185843	-0.0833187	-0.00615789	-0.0832617	-0.213797	-0.00439829	-0.0307378	-0.041903	0.5916	-0.329294	-0.0256121	-0.234318	-0.0831464	-0.0633612	-0.0214207	-0.0106648	-0.143969	-0.0248546	0.526298	-0.0746745	-0.105591		-0.392	-0.0213338	0.741361	0.126907	-0.0230874	-0.0354744	-0.326751	-0.184231	2.50517	-0.012568	-0.0948045	0.26928	0.509142	-0.018906	0
	-0.513	-0.105936	-0.127738	-0.0185843	-0.0833187	-0.00615789	-0.0832617	-0.213797	-0.00439829	-0.0307378	-0.041903	-0.178739	-0.329294	-0.0256121	-0.234318	0.586401	-0.0633612	-0.0214207	-0.0106648	-0.143969	-0.0248546	-0.0636185	0.526652	-0.105591		-0.391	-0.0213338	-0.0646418	1.0914	-0.0230874	-0.0354744	-0.326751	-0.184231	1.08129	-0.012568	-0.0948045	0.26928	0.509142	-0.018906	0
	-0.512	-0.105936	-0.127738	-0.0185843	-0.0833187	-0.00615789	0.666093	0.824647	-0.00439829	-0.0307378	-0.041903	-0.178739	0.464123	-0.0256121	-0.234318	-0.0831464	-0.0633612	-0.0214207	-0.0106648	-0.143969	-0.0248546	-0.0636185	-0.0746745	-0.105591		-0.39	-0.0213338	-0.0646418	-0.355338	-0.0230874	-0.0354744	-0.326751	-0.184231	-0.342587	-0.012568	0.927547	-0.37026	-0.377966	-0.018906	0
	-0.511	-0.105936	-0.127738	-0.0185843	-0.0833187	-0.00615789	-0.0832617	-0.213797	-0.00439829	-0.0307378	-0.041903	0.5916	-0.329294	-0.0256121	0.461811	-0.0831464	-0.0633612	-0.0214207	-0.0106648	-0.143969	-0.0248546	-0.0636185	-0.0746745	-0.105591		-0.389	-0.0213338	-0.0646418	-0.355338	-0.0230874	-0.0354744	1.18922	-0.184231	-0.342587	-0.012568	-0.0948045	-0.37026	0.509142	-0.018906	0
	-0.51	-0.105936	-0.127738	-0.0185843	-0.0833187	-0.00615789	-0.0832617	-0.213797	-0.00439829	-0.0307378	-0.041903	-0.178739	0.464123	-0.0256121	-0.234318	-0.0831464	-0.0633612	-0.0214207	-0.0106648	-0.143969	-0.0248546	-0.0636185	-0.0746745	-0.105591		-0.388	-0.0213338	-0.0646418	0.126907	-0.0230874	-0.0354744	-0.326751	-0.184231	-0.342587	-0.012568	-0.0948045	0.26928	0.509142	-0.018906	0
	-0.509	-0.105936	-0.127738	-0.0185843	-0.0833187	-0.00615789	-0.0832617	0.824647	-0.00439829	-0.0307378	-0.041903	0.5916	-0.329294	-0.0256121	-0.234318	-0.0831464	-0.0633612	-0.0214207	-0.0106648	-0.143969	-0.0248546	-0.0636185	-0.0746745	-0.105591		-0.387	-0.0213338	-0.0646418	-0.355338	-0.0230874	-0.0354744	-0.326751	-0.184231	2.50517	-0.012568	-0.0948045	-0.37026	0.509142	-0.018906	0
	-0.508	-0.105936	-0.127738	-0.0185843	-0.0833187	-0.00615789	-0.0832617	-0.213797	-0.00439829	-0.0307378	0.568683	0.5916	-0.329294	-0.0256121	-0.234318	-0.0831464	-0.0633612	-0.0214207	-0.0106648	-0.143969	-0.0248546	1.11621	-0.0746745	-0.105591		-0.386	-0.0213338	-0.0646418	-0.355338	-0.0230874	-0.0354744	2.70519	-0.184231	-0.342587	-0.012568	-0.0948045	-1.0098	-0.377966	-0.018906	0
	-0.507	-0.105936	-0.127738	-0.0185843	0.523718	-0.00615789	-0.0832617	0.305425	-0.00439829	-0.0307378	0.568683	-0.178739	-0.329294	-0.0256121	-0.234318	-0.0831464	-0.0633612	-0.0214207	-0.0106648	0.476518	-0.0248546	-0.0636185	-0.0746745	-0.105591		-0.385	-0.0213338	-0.0646418	0.126907	-0.0230874	-0.0354744	-0.326751	-0.184231	-0.342587	-0.012568	-0.0948045	-0.37026	0.509142	-0.018906	0
	-0.506	-0.105936	-0.127738	-0.0185843	-0.0833187	-0.00615789	-0.0832617	0.305425	-0.00439829	-0.0307378	-0.041903	-0.178739	-0.329294	-0.0256121	-0.234318	-0.0831464	-0.0633612	-0.0214207	-0.0106648	-0.143969	-0.0248546	0.526298	-0.0746745	-0.105591		-0.384	-0.0213338	-0.0646418	0.126907	-0.0230874	-0.0354744	-0.326751	-0.184231	-0.342587	-0.012568	-0.0948045	-1.0098	-0.377966	-0.018906	0
	-0.505	-0.105936	-0.127738	-0.0185843	-0.0833187	-0.00615789	-0.0832617	-0.213797	-0.00439829	-0.0307378	-0.041903	-0.178739	-0.329294	-0.0256121	0.461811	-0.0831464	-0.0633612	-0.0214207	-0.0106648	0.476518	-0.0248546	-0.0636185	0.526652	-0.105591		-0.383	-0.0213338	-0.0646418	0.126907	-0.0230874	-0.0354744	-0.326751	-0.184231	-0.342587	-0.012568	-0.0948045	-1.0098	0.509142	-0.018906	0
	-0.504	-0.105936	-0.127738	-0.0185843	0.523718	-0.00615789	-0.0832617	-0.213797	-0.00439829	-0.0307378	0.568683	-0.178739	-0.329294	-0.0256121	-0.234318	-0.0831464	-0.0633612	-0.0214207	-0.0106648	-0.143969	-0.0248546	-0.0636185	-0.0746745	-0.105591		-0.382	-0.0213338	-0.0646418	0.126907	1.1284	-0.0354744	-0.326751	-0.184231	-0.342587	-0.012568	-0.0948045	0.26928	-0.377966	-0.018906	0
	-0.503	-0.105936	-0.127738	-0.0185843	-0.0833187	-0.00615789	-0.0832617	-0.213797	-0.00439829	-0.0307378	-0.041903	-0.178739	-0.329294	-0.0256121	0.461811	-0.0831464	-0.0633612	-0.0214207	-0.0106648	-0.143969	-0.0248546	-0.0636185	-0.0746745	-0.105591		-0.381	-0.0213338	0.741361	-0.355338	1.1284	-0.0354744	-0.326751	-0.184231	1.08129	-0.012568	-0.0948045	-0.37026	-0.377966	-0.018906	0
	-0.502	-0.105936	-0.127738	0.550096	-0.0833187	-0.00615789	-0.0832617	-0.213797	-0.00439829	-0.0307378	-0.041903	-0.178739	-0.329294	-0.0256121	-0.234318	-0.0831464	-0.0633612	-0.0214207	0.835408	-0.143969	-0.0248546	-0.0636185	-0.0746745	-0.105591		-0.38	-0.0213338	-0.0646418	-0.355338	-0.0230874	-0.0354744	-0.326751	1.31593	-0.342587	-0.012568	-0.0948045	-0.37026	0.509142	-0.018906	0
	-0.501	-0.105936	-0.127738	-0.0185843	-0.0833187	-0.00615789	-0.0832617	-0.213797	-0.00439829	-0.0307378	-0.041903	-0.178739	-0.329294	-0.0256121	-0.234318	-0.0831464	0.654732	-0.0214207	-0.0106648	-0.143969	-0.0248546	-0.0636185	0.526652	-0.105591		-0.379	-0.0213338	-0.0646418	-0.355338	-0.0230874	-0.0354744	1.18922	1.31593	1.08129	-0.012568	-0.0948045	0.26928	-0.377966	-0.018906	0
	-0.5	-0.105936	0.483008	0.550096	-0.0833187	-0.00615789	-0.0832617	-0.213797	-0.00439829	-0.0307378	-0.041903	-0.178739	0.464123	-0.0256121	0.461811	-0.0831464	-0.0633612	-0.0214207	-0.0106648	-0.143969	-0.0248546	-0.0636185	-0.0746745	-0.105591		-0.378	-0.0213338	-0.0646418	0.126907	-0.0230874	-0.0354744	-0.326751	1.31593	2.50517	-0.012568	-0.0948045	-1.0098	-0.377966	-0.018906	0
	-0.499	-0.105936	-0.127738	0.550096	-0.0833187	-0.00615789	0.666093	0.305425	-0.00439829	-0.0307378	-0.041903	-0.178739	-0.329294	-0.0256121	-0.234318	-0.0831464	-0.0633612	-0.0214207	-0.0106648	-0.143969	-0.0248546	-0.0636185	-0.0746745	-0.105591		-0.377	-0.0213338	-0.0646418	-0.355338	-0.0230874	-0.0354744	1.18922	-0.184231	-0.342587	-0.012568	-0.0948045	-0.37026	-0.377966	-0.018906	0
	-0.498	-0.105936	-0.127738	-0.0185843	-0.0833187	-0.00615789	0.666093	0.305425	-0.00439829	-0.0307378	-0.041903	-0.178739	-0.329294	-0.0256121	-0.234318	-0.0831464	-0.0633612	-0.0214207	0.835408	-0.143969	-0.0248546	-0.0636185	-0.0746745	-0.105591		-0.376	-0.0213338	-0.0646418	-0.355338	-0.0230874	1.14405	1.18922	-0.184231	-0.342587	-0.012568	-0.0948045	-0.37026	0.509142	-0.018906	0
	-0.497	0.87638	-0.127738	0.550096	-0.0833187	-0.00615789	-0.0832617	0.305425	-0.00439829	-0.0307378	-0.041903	-0.178739	0.464123	-0.0256121	1.15794	-0.0831464	0.654732	-0.0214207	-0.0106648	0.476518	-0.0248546	0.526298	-0.0746745	0.663717		-0.375	-0.0213338	-0.0646418	-0.355338	-0.0230874	-0.0354744	-0.326751	-0.184231	-0.342587	-0.012568	-0.0948045	-1.0098	0.509142	-0.018906	0
	-0.496	-0.105936	0.483008	-0.0185843	-0.0833187	-0.00615789	-0.0832617	-0.213797	-0.00439829	-0.0307378	-0.041903	-0.178739	1.25754	-0.0256121	0.461811	-0.0831464	-0.0633612	-0.0214207	-0.0106648	1.09701	-0.0248546	-0.0636185	-0.0746745	0.663717		-0.374	-0.0213338	-0.0646418	-0.355338	-0.0230874	-0.0354744	-0.326751	-0.184231	-0.342587	-0.012568	-0.0948045	-0.37026	-0.377966	-0.018906	0
	-0.495	-0.105936	1.09375	-0.0185843	-0.0833187	-0.00615789	-0.0832617	0.305425	-0.00439829	-0.0307378	-0.041903	-0.178739	-0.329294	-0.0256121	0.461811	-0.0831464	-0.0633612	-0.0214207	-0.0106648	-0.143969	-0.0248546	-0.0636185	-0.0746745	-0.105591		-0.373	-0.0213338	-0.0646418	-0.355338	-0.0230874	-0.0354744	-0.326751	-0.184231	1.08129	-0.012568	-0.0948045	0.26928	-0.377966	-0.018906	0
	-0.494	-0.105936	-0.127738	-0.0185843	-0.0833187	-0.00615789	0.666093	-0.213797	-0.00439829	-0.0307378	-0.041903	-0.178739	0.464123	-0.0256121	0.461811	-0.0831464	-0.0633612	-0.0214207	-0.0106648	-0.143969	-0.0248546	0.526298	-0.0746745	-0.105591		-0.372	-0.0213338	-0.0646418	0.126907	-0.0230874	-0.0354744	1.18922	-0.184231	-0.342587	-0.012568	-0.0948045	0.26928	0.509142	-0.018906	0
	-0.493	-0.105936	-0.127738	-0.0185843	-0.0833187	-0.00615789	-0.0832617	-0.213797	-0.00439829	-0.0307378	-0.041903	-0.178739	-0.329294	-0.0256121	0.461811	-0.0831464	-0.0633612	-0.0214207	-0.0106648	-0.143969	-0.0248546	-0.0636185	-0.0746745	-0.105591		-0.371	-0.0213338	-0.0646418	0.609151	-0.0230874	-0.0354744	-0.326751	-0.184231	-0.342587	-0.012568	-0.0948045	-0.37026	-0.377966	-0.018906	0
	-0.492	-0.105936	-0.127738	-0.0185843	-0.0833187	-0.00615789	-0.0832617	-0.213797	-0.00439829	-0.0307378	-0.041903	-0.178739	-0.329294	-0.0256121	-0.234318	-0.0831464	0.654732	-0.0214207	-0.0106648	-0.143969	-0.0248546	-0.0636185	-0.0746745	-0.105591		-0.37	-0.0213338	-0.0646418	-0.355338	-0.0230874	-0.0354744	-0.326751	-0.184231	-0.342587	-0.012568	-0.0948045	0.26928	-0.377966	-0.018906	0
	-0.491	-0.105936	-0.127738	-0.0185843	-0.0833187	-0.00615789	-0.0832617	-0.213797	-0.00439829	-0.0307378	-0.041903	-0.178739	0.464123	-0.0256121	-0.234318	-0.0831464	-0.0633612	-0.0214207	-0.0106648	-0.143969	-0.0248546	-0.0636185	-0.0746745	-0.105591		-0.369	-0.0213338	-0.0646418	0.609151	-0.0230874	-0.0354744	-0.326751	-0.184231	1.08129	-0.012568	-0.0948045	-1.0098	0.509142	-0.018906	0
	-0.49	-0.105936	-0.127738	-0.0185843	-0.0833187	-0.00615789	-0.0832617	-0.213797	-0.00439829	-0.0307378	-0.041903	-0.178739	0.464123	-0.0256121	0.461811	-0.0831464	-0.0633612	-0.0214207	-0.0106648	-0.143969	-0.0248546	-0.0636185	-0.0746745	-0.105591		-0.368	-0.0213338	-0.0646418	0.609151	-0.0230874	-0.0354744	1.18922	1.31593	-0.342587	-0.012568	-0.0948045	1.54836	-0.377966	-0.018906	0
	-0.489	-0.105936	-0.127738	-0.0185843	0.523718	-0.00615789	-0.0832617	-0.213797	-0.00439829	-0.0307378	-0.041903	-0.178739	0.464123	-0.0256121	-0.234318	-0.0831464	-0.0633612	-0.0214207	-0.0106648	-0.143969	-0.0248546	-0.0636185	-0.0746745	-0.105591		-0.367	-0.0213338	-0.0646418	-0.355338	-0.0230874	-0.0354744	-0.326751	-0.184231	-0.342587	-0.012568	-0.0948045	1.54836	-0.377966	-0.018906	0
	-0.488	-0.105936	-0.127738	-0.0185843	-0.0833187	-0.00615789	-0.0832617	0.824647	-0.00439829	-0.0307378	-0.041903	-0.178739	-0.329294	-0.0256121	-0.234318	-0.0831464	-0.0633612	-0.0214207	-0.0106648	-0.143969	-0.0248546	-0.0636185	0.526652	-0.105591		-0.366	-0.0213338	-0.0646418	0.609151	-0.0230874	-0.0354744	-0.326751	-0.184231	1.08129	-0.012568	-0.0948045	0.90882	-0.377966	-0.018906	0
	-0.487	-0.105936	-0.127738	0.550096	-0.0833187	-0.00615789	-0.0832617	-0.213797	-0.00439829	-0.0307378	-0.041903	-0.178739	-0.329294	-0.0256121	0.461811	-0.0831464	-0.0633612	-0.0214207	-0.0106648	-0.143969	-0.0248546	-0.0636185	-0.0746745	-0.105591		-0.365	-0.0213338	-0.0646418	0.126907	-0.0230874	-0.0354744	-0.326751	-0.184231	-0.342587	-0.012568	-0.0948045	-0.37026	-0.377966	-0.018906	0
	-0.486	-0.105936	0.483008	-0.0185843	-0.0833187	-0.00615789	0.666093	-0.213797	-0.00439829	-0.0307378	-0.041903	-0.178739	0.464123	-0.0256121	-0.234318	-0.0831464	0.654732	-0.0214207	-0.0106648	-0.143969	-0.0248546	-0.0636185	0.526652	-0.105591		-0.364	-0.0213338	-0.0646418	-0.355338	-0.0230874	-0.0354744	-0.326751	-0.184231	-0.342587	-0.012568	-0.0948045	0.26928	-0.377966	-0.018906	0
	-0.485	-0.105936	-0.127738	-0.0185843	0.523718	-0.00615789	0.666093	-0.213797	-0.00439829	-0.0307378	-0.041903	-0.178739	-0.329294	-0.0256121	0.461811	-0.0831464	-0.0633612	-0.0214207	-0.0106648	-0.143969	-0.0248546	-0.0636185	-0.0746745	-0.105591		-0.363	-0.0213338	-0.0646418	0.126907	-0.0230874	-0.0354744	-0.326751	-0.184231	1.08129	-0.012568	-0.0948045	0.26928	0.509142	-0.018906	0
	-0.484	0.87638	0.483008	-0.0185843	-0.0833187	-0.00615789	0.666093	-0.213797	-0.00439829	-0.0307378	-0.041903	1.36194	-0.329294	-0.0256121	-0.234318	-0.0831464	-0.0633612	-0.0214207	-0.0106648	-0.143969	-0.0248546	-0.0636185	0.526652	-0.105591		-0.362	-0.0213338	0.741361	-0.355338	-0.0230874	-0.0354744	-0.326751	-0.184231	-0.342587	-0.012568	0.927547	0.26928	-0.377966	-0.018906	0
	-0.483	-0.105936	-0.127738	-0.0185843	-0.0833187	-0.00615789	-0.0832617	-0.213797	0.668541	-0.0307378	0.568683	-0.178739	0.464123	-0.0256121	-0.234318	-0.0831464	-0.0633612	-0.0214207	-0.0106648	0.476518	-0.0248546	-0.0636185	-0.0746745	0.663717		-0.361	-0.0213338	-0.0646418	-0.355338	-0.0230874	-0.0354744	-0.326751	-0.184231	-0.342587	-0.012568	-0.0948045	0.26928	-0.377966	-0.018906	0
	-0.482	-0.105936	-0.127738	-0.0185843	-0.0833187	-0.00615789	-0.0832617	-0.213797	0.668541	-0.0307378	0.568683	-0.178739	-0.329294	-0.0256121	0.461811	-0.0831464	-0.0633612	-0.0214207	-0.0106648	-0.143969	-0.0248546	-0.0636185	-0.0746745	-0.105591		-0.36	-0.0213338	0.741361	1.0914	-0.0230874	-0.0354744	-0.326751	-0.184231	-0.342587	-0.012568	-0.0948045	-0.37026	-0.377966	-0.018906	0
	-0.481	-0.105936	-0.127738	-0.0185843	-0.0833187	-0.00615789	0.666093	-0.213797	-0.00439829	-0.0307378	-0.041903	-0.178739	0.464123	-0.0256121	-0.234318	-0.0831464	-0.0633612	-0.0214207	-0.0106648	-0.143969	-0.0248546	-0.0636185	0.526652	-0.105591		-0.359	-0.0213338	-0.0646418	-0.355338	-0.0230874	-0.0354744	-0.326751	-0.184231	-0.342587	-0.012568	-0.0948045	0.26928	-0.377966	-0.018906	0
	-0.48	-0.105936	-0.127738	-0.0185843	-0.0833187	-0.00615789	-0.0832617	-0.213797	0.668541	-0.0307378	-0.041903	-0.178739	-0.329294	-0.0256121	0.461811	-0.0831464	-0.0633612	-0.0214207	-0.0106648	-0.143969	-0.0248546	-0.0636185	-0.0746745	-0.105591		-0.358	-0.0213338	-0.0646418	0.126907	-0.0230874	-0.0354744	-0.326751	-0.184231	1.08129	-0.012568	-0.0948045	0.90882	-0.377966	1.86697	0
	-0.479	-0.105936	0.483008	-0.0185843	-0.0833187	-0.00615789	-0.0832617	-0.213797	-0.00439829	-0.0307378	-0.041903	-0.178739	0.464123	-0.0256121	0.461811	-0.0831464	-0.0633612	-0.0214207	-0.0106648	-0.143969	-0.0248546	-0.0636185	-0.0746745	-0.105591		-0.357	-0.0213338	0.741361	-0.355338	-0.0230874	-0.0354744	-0.326751	-0.184231	-0.342587	-0.012568	0.927547	0.26928	-0.377966	-0.018906	0
	-0.478	-0.105936	-0.127738	-0.0185843	-0.0833187	-0.00615789	-0.0832617	-0.213797	-0.00439829	-0.0307378	-0.041903	-0.178739	-0.329294	-0.0256121	-0.234318	-0.0831464	-0.0633612	-0.0214207	-0.0106648	-0.143969	-0.0248546	-0.0636185	-0.0746745	0.663717		-0.356	-0.0213338	0.741361	-0.355338	-0.0230874	-0.0354744	-0.326751	-0.184231	-0.342587	-0.012568	-0.0948045	0.90882	-0.377966	-0.018906	0
	-0.477	0.87638	-0.127738	-0.0185843	-0.0833187	-0.00615789	-0.0832617	-0.213797	-0.00439829	-0.0307378	-0.041903	-0.178739	-0.329294	-0.0256121	0.461811	-0.0831464	-0.0633612	-0.0214207	-0.0106648	-0.143969	-0.0248546	0.526298	-0.0746745	-0.105591		-0.355	-0.0213338	-0.0646418	0.126907	-0.0230874	-0.0354744	-0.326751	-0.184231	-0.342587	-0.012568	-0.0948045	0.26928	-0.377966	-0.018906	0
	-0.476	0.87638	-0.127738	-0.0185843	-0.0833187	-0.00615789	-0.0832617	-0.213797	-0.00439829	-0.0307378	-0.041903	-0.178739	-0.329294	-0.0256121	-0.234318	0.586401	-0.0633612	-0.0214207	-0.0106648	-0.143969	-0.0248546	-0.0636185	-0.0746745	0.663717		-0.354	-0.0213338	0.741361	-0.355338	-0.0230874	-0.0354744	-0.326751	-0.184231	-0.342587	-0.012568	-0.0948045	0.26928	0.509142	-0.018906	0
	-0.475	-0.105936	-0.127738	-0.0185843	-0.0833187	-0.00615789	-0.0832617	-0.213797	-0.00439829	-0.0307378	-0.041903	0.5916	-0.329294	-0.0256121	0.461811	-0.0831464	-0.0633612	-0.0214207	-0.0106648	-0.143969	-0.0248546	-0.0636185	-0.0746745	-0.105591		-0.353	-0.0213338	-0.0646418	-0.355338	-0.0230874	-0.0354744	-0.326751	-0.184231	-0.342587	-0.012568	-0.0948045	-0.37026	-0.377966	-0.018906	0
	-0.474	-0.105936	-0.127738	-0.0185843	-0.0833187	-0.00615789	-0.0832617	-0.213797	-0.00439829	-0.0307378	-0.041903	-0.178739	0.464123	-0.0256121	-0.234318	-0.0831464	0.654732	-0.0214207	-0.0106648	-0.143969	-0.0248546	-0.0636185	-0.0746745	-0.105591		-0.352	-0.0213338	-0.0646418	1.57364	-0.0230874	-0.0354744	-0.326751	-0.184231	-0.342587	-0.012568	-0.0948045	-0.37026	0.509142	-0.018906	0
	-0.473	-0.105936	-0.127738	-0.0185843	-0.0833187	-0.00615789	-0.0832617	-0.213797	-0.00439829	-0.0307378	-0.041903	-0.178739	-0.329294	-0.0256121	-0.234318	-0.0831464	-0.0633612	-0.0214207	-0.0106648	-0.143969	-0.0248546	-0.0636185	-0.0746745	-0.105591		-0.351	-0.0213338	-0.0646418	-0.355338	-0.0230874	-0.0354744	-0.326751	1.31593	-0.342587	-0.012568	-0.0948045	-1.0098	-0.377966	-0.018906	0
	-0.472	-0.105936	0.483008	-0.0185843	-0.0833187	-0.00615789	-0.0832617	-0.213797	-0.00439829	-0.0307378	0.568683	-0.178739	-0.329294	-0.0256121	0.461811	-0.0831464	-0.0633612	-0.0214207	-0.0106648	-0.143969	-0.0248546	-0.0636185	-0.0746745	-0.105591		-0.35	0.829886	-0.0646418	-0.355338	-0.0230874	-0.0354744	-0.326751	-0.184231	-0.342587	-0.012568	-0.0948045	0.26928	1.39625	-0.018906	0
	-0.471	-0.105936	-0.127738	-0.0185843	-0.0833187	-0.00615789	-0.0832617	0.305425	-0.00439829	-0.0307378	0.568683	-0.178739	-0.329294	-0.0256121	0.461811	0.586401	-0.0633612	-0.0214207	-0.0106648	-0.143969	-0.0248546	-0.0636185	-0.0746745	-0.105591		-0.349	-0.0213338	-0.0646418	0.126907	-0.0230874	-0.0354744	-0.326751	-0.184231	-0.342587	-0.012568	-0.0948045	1.54836	-0.377966	-0.018906	0
	-0.47	-0.105936	-0.127738	-0.0185843	-0.0833187	-0.00615789	0.666093	0.305425	-0.00439829	-0.0307378	-0.041903	0.5916	-0.329294	-0.0256121	1.15794	-0.0831464	-0.0633612	-0.0214207	-0.0106648	-0.143969	-0.0248546	0.526298	-0.0746745	-0.105591		-0.348	-0.0213338	-0.0646418	-0.355338	-0.0230874	-0.0354744	-0.326751	-0.184231	1.08129	-0.012568	-0.0948045	-0.37026	-0.377966	-0.018906	0
	-0.469	-0.105936	-0.127738	-0.0185843	-0.0833187	-0.00615789	-0.0832617	0.305425	-0.00439829	-0.0307378	-0.041903	-0.178739	1.25754	-0.0256121	0.461811	-0.0831464	-0.0633612	-0.0214207	-0.0106648	-0.143969	-0.0248546	0.526298	-0.0746745	-0.105591		-0.347	-0.0213338	-0.0646418	-0.355338	-0.0230874	-0.0354744	-0.326751	2.8161	-0.342587	-0.012568	-0.0948045	0.90882	-0.377966	-0.018906	0
	-0.468	-0.105936	-0.127738	-0.0185843	-0.0833187	-0.00615789	-0.0832617	0.824647	-0.00439829	-0.0307378	-0.041903	0.5916	-0.329294	-0.0256121	-0.234318	-0.0831464	-0.0633612	-0.0214207	-0.0106648	-0.143969	-0.0248546	-0.0636185	-0.0746745	-0.105591		-0.346	-0.0213338	-0.0646418	0.126907	-0.0230874	-0.0354744	-0.326751	-0.184231	-0.342587	-0.012568	-0.0948045	0.26928	0.509142	-0.018906	0
	-0.467	-0.105936	-0.127738	-0.0185843	-0.0833187	-0.00615789	-0.0832617	0.305425	-0.00439829	-0.0307378	-0.041903	-0.178739	-0.329294	-0.0256121	-0.234318	-0.0831464	-0.0633612	-0.0214207	-0.0106648	-0.143969	-0.0248546	-0.0636185	-0.0746745	-0.105591		-0.345	-0.0213338	-0.0646418	0.609151	-0.0230874	-0.0354744	-0.326751	-0.184231	1.08129	1.24109	-0.0948045	0.90882	-0.377966	-0.018906	0
	-0.466	1.8587	-0.127738	-0.0185843	0.523718	-0.00615789	-0.0832617	-0.213797	-0.00439829	-0.0307378	-0.041903	-0.178739	0.464123	-0.0256121	-0.234318	-0.0831464	-0.0633612	-0.0214207	-0.0106648	-0.143969	-0.0248546	-0.0636185	-0.0746745	-0.105591		-0.344	-0.0213338	0.741361	-0.355338	-0.0230874	-0.0354744	1.18922	-0.184231	-0.342587	-0.012568	-0.0948045	-0.37026	-0.377966	-0.018906	0
	-0.465	-0.105936	-0.127738	-0.0185843	0.523718	-0.00615789	-0.0832617	-0.213797	-0.00439829	-0.0307378	-0.041903	-0.178739	-0.329294	-0.0256121	-0.234318	-0.0831464	-0.0633612	-0.0214207	-0.0106648	-0.143969	-0.0248546	-0.0636185	-0.0746745	-0.105591		-0.343	-0.0213338	-0.0646418	0.126907	-0.0230874	-0.0354744	-0.326751	1.31593	-0.342587	-0.012568	-0.0948045	-1.0098	0.509142	-0.018906	0
	-0.464	-0.105936	0.483008	-0.0185843	-0.0833187	-0.00615789	-0.0832617	-0.213797	-0.00439829	-0.0307378	-0.041903	0.5916	-0.329294	-0.0256121	0.461811	-0.0831464	-0.0633612	-0.0214207	-0.0106648	-0.143969	-0.0248546	-0.0636185	-0.0746745	-0.105591		-0.342	-0.0213338	-0.0646418	0.126907	-0.0230874	-0.0354744	-0.326751	-0.184231	2.50517	-0.012568	-0.0948045	0.90882	-0.377966	-0.018906	0
	-0.463	-0.105936	-0.127738	-0.0185843	-0.0833187	-0.00615789	-0.0832617	-0.213797	-0.00439829	-0.0307378	-0.041903	-0.178739	0.464123	-0.0256121	-0.234318	-0.0831464	-0.0633612	-0.0214207	-0.0106648	-0.143969	-0.0248546	-0.0636185	-0.0746745	0.663717		-0.341	-0.0213338	-0.0646418	0.126907	-0.0230874	-0.0354744	-0.326751	-0.184231	-0.342587	-0.012568	-0.0948045	-1.0098	-0.377966	-0.018906	0
	-0.462	-0.105936	-0.127738	-0.0185843	0.523718	-0.00615789	-0.0832617	-0.213797	-0.00439829	-0.0307378	-0.041903	0.5916	0.464123	-0.0256121	0.461811	-0.0831464	-0.0633612	-0.0214207	-0.0106648	-0.143969	-0.0248546	-0.0636185	0.526652	-0.105591		-0.34	-0.0213338	-0.0646418	0.126907	-0.0230874	-0.0354744	-0.326751	-0.184231	-0.342587	1.24109	-0.0948045	-0.37026	1.39625	-0.018906	0
	-0.461	-0.105936	-0.127738	-0.0185843	-0.0833187	-0.00615789	-0.0832617	-0.213797	-0.00439829	-0.0307378	-0.041903	-0.178739	-0.329294	-0.0256121	-0.234318	-0.0831464	-0.0633612	-0.0214207	-0.0106648	-0.143969	-0.0248546	-0.0636185	-0.0746745	-0.105591		-0.339	-0.0213338	-0.0646418	0.126907	1.1284	-0.0354744	-0.326751	-0.184231	-0.342587	-0.012568	-0.0948045	-0.37026	1.39625	-0.018906	0
	-0.46	-0.105936	-0.127738	-0.0185843	-0.0833187	-0.00615789	-0.0832617	-0.213797	-0.00439829	-0.0307378	-0.041903	-0.178739	-0.329294	-0.0256121	-0.234318	-0.0831464	-0.0633612	-0.0214207	-0.0106648	-0.143969	-0.0248546	-0.0636185	-0.0746745	-0.105591		-0.338	-0.0213338	-0.0646418	-0.355338	-0.0230874	-0.0354744	1.18922	-0.184231	-0.342587	-0.012568	-0.0948045	-1.0098	-0.377966	-0.018906	0
	-0.459	-0.105936	-0.127738	-0.0185843	-0.0833187	-0.00615789	-0.0832617	-0.213797	-0.00439829	-0.0307378	-0.041903	-0.178739	-0.329294	-0.0256121	-0.234318	0.586401	-0.0633612	-0.0214207	-0.0106648	-0.143969	-0.0248546	-0.0636185	-0.0746745	-0.105591		-0.337	-0.0213338	-0.0646418	0.126907	1.1284	-0.0354744	-0.326751	-0.184231	-0.342587	1.24109	-0.0948045	-0.37026	1.39625	-0.018906	0
	-0.458	-0.105936	-0.127738	-0.0185843	-0.0833187	-0.00615789	-0.0832617	-0.213797	-0.00439829	-0.0307378	-0.041903	-0.178739	-0.329294	-0.0256121	-0.234318	-0.0831464	-0.0633612	-0.0214207	-0.0106648	-0.143969	-0.0248546	-0.0636185	-0.0746745	-0.105591		-0.336	-0.0213338	-0.0646418	1.0914	-0.0230874	-0.0354744	-0.326751	-0.184231	-0.342587	-0.012568	-0.0948045	0.26928	-0.377966	-0.018906	0
	-0.457	-0.105936	-0.127738	-0.0185843	-0.0833187	-0.00615789	0.666093	-0.213797	-0.00439829	-0.0307378	-0.041903	-0.178739	0.464123	-0.0256121	-0.234318	-0.0831464	-0.0633612	-0.0214207	-0.0106648	-0.143969	-0.0248546	-0.0636185	-0.0746745	-0.105591		-0.335	-0.0213338	-0.0646418	-0.355338	-0.0230874	-0.0354744	-0.326751	-0.184231	2.50517	-0.012568	-0.0948045	0.90882	-0.377966	-0.018906	0
	-0.456	-0.105936	-0.127738	-0.0185843	-0.0833187	-0.00615789	-0.0832617	-0.213797	-0.00439829	-0.0307378	-0.041903	0.5916	0.464123	-0.0256121	-0.234318	-0.0831464	-0.0633612	-0.0214207	-0.0106648	0.476518	-0.0248546	-0.0636185	0.526652	-0.105591		-0.334	-0.0213338	-0.0646418	-0.355338	-0.0230874	-0.0354744	-0.326751	-0.184231	-0.342587	-0.012568	-0.0948045	0.26928	1.39625	-0.018906	0
	-0.455	-0.105936	-0.127738	-0.0185843	0.523718	-0.00615789	0.666093	0.305425	-0.00439829	-0.0307378	-0.041903	-0.178739	-0.329294	-0.0256121	-0.234318	-0.0831464	-0.0633612	-0.0214207	-0.0106648	-0.143969	-0.0248546	-0.0636185	-0.0746745	-0.105591		-0.333	-0.0213338	-0.0646418	-0.355338	-0.0230874	-0.0354744	-0.326751	-0.184231	-0.342587	-0.012568	-0.0948045	-0.37026	-0.377966	-0.018906	0
	-0.454	-0.105936	-0.127738	-0.0185843	-0.0833187	-0.00615789	-0.0832617	-0.213797	-0.00439829	-0.0307378	-0.041903	-0.178739	-0.329294	-0.0256121	-0.234318	-0.0831464	-0.0633612	-0.0214207	-0.0106648	-0.143969	-0.0248546	-0.0636185	-0.0746745	-0.105591		-0.332	-0.0213338	-0.0646418	-0.355338	-0.0230874	-0.0354744	-0.326751	-0.184231	-0.342587	-0.012568	-0.0948045	-0.37026	-0.377966	-0.018906	0
	-0.453	-0.105936	-0.127738	-0.0185843	-0.0833187	-0.00615789	-0.0832617	-0.213797	-0.00439829	-0.0307378	-0.041903	-0.178739	-0.329294	-0.0256121	-0.234318	-0.0831464	-0.0633612	-0.0214207	-0.0106648	1.09701	-0.0248546	-0.0636185	-0.0746745	-0.105591		-0.331	-0.0213338	-0.0646418	0.126907	-0.0230874	-0.0354744	1.18922	-0.184231	-0.342587	-0.012568	-0.0948045	-0.37026	-0.377966	-0.018906	0
	-0.452	-0.105936	-0.127738	-0.0185843	-0.0833187	-0.00615789	-0.0832617	-0.213797	-0.00439829	-0.0307378	-0.041903	-0.178739	0.464123	-0.0256121	0.461811	-0.0831464	-0.0633612	-0.0214207	-0.0106648	-0.143969	-0.0248546	-0.0636185	-0.0746745	-0.105591		-0.33	-0.0213338	-0.0646418	0.126907	-0.0230874	-0.0354744	-0.326751	-0.184231	-0.342587	-0.012568	-0.0948045	-0.37026	-0.377966	-0.018906	0
	-0.451	-0.105936	-0.127738	-0.0185843	-0.0833187	-0.00615789	-0.0832617	0.305425	-0.00439829	-0.0307378	-0.041903	0.5916	-0.329294	-0.0256121	0.461811	-0.0831464	-0.0633612	-0.0214207	-0.0106648	-0.143969	-0.0248546	-0.0636185	-0.0746745	-0.105591		-0.329	-0.0213338	-0.0646418	0.126907	-0.0230874	-0.0354744	1.18922	1.31593	-0.342587	-0.012568	-0.0948045	0.26928	-0.377966	-0.018906	0
	-0.45	-0.105936	0.483008	-0.0185843	-0.0833187	-0.00615789	-0.0832617	-0.213797	-0.00439829	-0.0307378	-0.041903	-0.178739	0.464123	-0.0256121	-0.234318	-0.0831464	-0.0633612	-0.0214207	-0.0106648	-0.143969	-0.0248546	-0.0636185	0.526652	-0.105591		-0.328	-0.0213338	-0.0646418	0.609151	-0.0230874	-0.0354744	-0.326751	-0.184231	-0.342587	-0.012568	-0.0948045	0.26928	0.509142	-0.018906	0
	-0.449	-0.105936	-0.127738	-0.0185843	-0.0833187	-0.00615789	-0.0832617	0.305425	-0.00439829	-0.0307378	-0.041903	-0.178739	0.464123	-0.0256121	1.15794	-0.0831464	-0.0633612	-0.0214207	-0.0106648	-0.143969	-0.0248546	-0.0636185	-0.0746745	-0.105591		-0.327	-0.0213338	-0.0646418	-0.355338	-0.0230874	-0.0354744	-0.326751	-0.184231	-0.342587	-0.012568	0.927547	-0.37026	-0.377966	-0.018906	0
	-0.448	-0.105936	-0.127738	-0.0185843	-0.0833187	-0.00615789	-0.0832617	-0.213797	-0.00439829	-0.0307378	-0.041903	-0.178739	-0.329294	-0.0256121	0.461811	-0.0831464	-0.0633612	-0.0214207	-0.0106648	-0.143969	-0.0248546	-0.0636185	-0.0746745	-0.105591		-0.326	-0.0213338	-0.0646418	0.126907	-0.0230874	-0.0354744	-0.326751	-0.184231	-0.342587	-0.012568	-0.0948045	0.26928	-0.377966	-0.018906	0
	-0.447	0.87638	-0.127738	-0.0185843	-0.0833187	-0.00615789	-0.0832617	-0.213797	-0.00439829	-0.0307378	-0.041903	-0.178739	-0.329294	-0.0256121	-0.234318	-0.0831464	-0.0633612	-0.0214207	-0.0106648	0.476518	-0.0248546	-0.0636185	-0.0746745	-0.105591		-0.325	-0.0213338	-0.0646418	-0.355338	-0.0230874	-0.0354744	-0.326751	-0.184231	-0.342587	-0.012568	-0.0948045	-1.0098	-0.377966	-0.018906	0
	-0.446	-0.105936	-0.127738	-0.0185843	-0.0833187	-0.00615789	-0.0832617	-0.213797	-0.00439829	-0.0307378	-0.041903	-0.178739	-0.329294	-0.0256121	-0.234318	-0.0831464	-0.0633612	-0.0214207	-0.0106648	0.476518	-0.0248546	-0.0636185	-0.0746745	-0.105591		-0.324	-0.0213338	-0.0646418	0.126907	-0.0230874	-0.0354744	-0.326751	-0.184231	-0.342587	-0.012568	-0.0948045	-1.0098	-0.377966	-0.018906	0
	-0.445	-0.105936	-0.127738	-0.0185843	-0.0833187	-0.00615789	-0.0832617	-0.213797	-0.00439829	-0.0307378	-0.041903	-0.178739	-0.329294	-0.0256121	-0.234318	-0.0831464	-0.0633612	-0.0214207	-0.0106648	-0.143969	-0.0248546	0.526298	0.526652	-0.105591		-0.323	-0.0213338	-0.0646418	0.126907	-0.0230874	-0.0354744	1.18922	-0.184231	1.08129	-0.012568	-0.0948045	0.26928	-0.377966	-0.018906	0
	-0.444	-0.105936	-0.127738	-0.0185843	-0.0833187	-0.00615789	-0.0832617	0.305425	-0.00439829	-0.0307378	-0.041903	-0.178739	-0.329294	-0.0256121	-0.234318	-0.0831464	-0.0633612	-0.0214207	-0.0106648	-0.143969	-0.0248546	0.526298	-0.0746745	-0.105591		-0.322	-0.0213338	-0.0646418	0.126907	-0.0230874	-0.0354744	1.18922	1.31593	1.08129	-0.012568	-0.0948045	0.90882	-0.377966	-0.018906	0
	-0.443	-0.105936	-0.127738	-0.0185843	-0.0833187	-0.00615789	-0.0832617	-0.213797	-0.00439829	-0.0307378	-0.041903	-0.178739	0.464123	-0.0256121	-0.234318	-0.0831464	-0.0633612	-0.0214207	-0.0106648	-0.143969	-0.0248546	0.526298	-0.0746745	-0.105591		-0.321	-0.0213338	-0.0646418	0.126907	-0.0230874	-0.0354744	-0.326751	1.31593	-0.342587	-0.012568	-0.0948045	-0.37026	-0.377966	-0.018906	0
	-0.442	-0.105936	-0.127738	-0.0185843	-0.0833187	-0.00615789	-0.0832617	-0.213797	-0.00439829	-0.0307378	0.568683	0.5916	-0.329294	-0.0256121	-0.234318	-0.0831464	-0.0633612	-0.0214207	-0.0106648	-0.143969	-0.0248546	-0.0636185	-0.0746745	-0.105591		-0.32	-0.0213338	-0.0646418	-0.355338	-0.0230874	-0.0354744	-0.326751	-0.184231	-0.342587	-0.012568	-0.0948045	-0.37026	-0.377966	-0.018906	0
	-0.441	-0.105936	-0.127738	-0.0185843	-0.0833187	-0.00615789	1.41545	-0.213797	-0.00439829	-0.0307378	-0.041903	-0.178739	-0.329294	-0.0256121	-0.234318	-0.0831464	-0.0633612	-0.0214207	-0.0106648	-0.143969	0.666555	-0.0636185	-0.0746745	-0.105591		-0.319	-0.0213338	-0.0646418	0.126907	-0.0230874	-0.0354744	1.18922	-0.184231	-0.342587	-0.012568	0.927547	-1.0098	-0.377966	-0.018906	0
	-0.44	-0.105936	-0.127738	-0.0185843	-0.0833187	-0.00615789	-0.0832617	0.305425	-0.00439829	-0.0307378	0.568683	-0.178739	0.464123	-0.0256121	-0.234318	-0.0831464	-0.0633612	-0.0214207	-0.0106648	-0.143969	-0.0248546	0.526298	-0.0746745	-0.105591		-0.318	-0.0213338	-0.0646418	-0.355338	-0.0230874	-0.0354744	-0.326751	-0.184231	-0.342587	-0.012568	-0.0948045	1.54836	1.39625	-0.018906	0
	-0.439	-0.105936	-0.127738	-0.0185843	0.523718	-0.00615789	0.666093	-0.213797	-0.00439829	-0.0307378	-0.041903	-0.178739	-0.329294	-0.0256121	-0.234318	-0.0831464	-0.0633612	-0.0214207	-0.0106648	-0.143969	-0.0248546	-0.0636185	0.526652	-0.105591		-0.317	-0.0213338	-0.0646418	0.126907	-0.0230874	-0.0354744	-0.326751	-0.184231	-0.342587	-0.012568	-0.0948045	0.26928	0.509142	-0.018906	0
	-0.438	-0.105936	-0.127738	-0.0185843	-0.0833187	-0.00615789	-0.0832617	0.305425	-0.00439829	-0.0307378	-0.041903	-0.178739	-0.329294	-0.0256121	-0.234318	-0.0831464	-0.0633612	-0.0214207	-0.0106648	-0.143969	-0.0248546	-0.0636185	-0.0746745	-0.105591		-0.316	-0.0213338	-0.0646418	0.126907	-0.0230874	-0.0354744	-0.326751	-0.184231	-0.342587	-0.012568	-0.0948045	-1.0098	0.509142	-0.018906	0
	-0.437	-0.105936	0.483008	-0.0185843	-0.0833187	-0.00615789	-0.0832617	-0.213797	-0.00439829	-0.0307378	-0.041903	0.5916	-0.329294	-0.0256121	-0.234318	-0.0831464	-0.0633612	-0.0214207	-0.0106648	1.09701	-0.0248546	-0.0636185	-0.0746745	-0.105591		-0.315	-0.0213338	-0.0646418	0.126907	-0.0230874	-0.0354744	1.18922	-0.184231	1.08129	-0.012568	-0.0948045	-0.37026	-0.377966	-0.018906	0
	-0.436	-0.105936	-0.127738	-0.0185843	-0.0833187	0.46492	-0.0832617	0.305425	-0.00439829	-0.0307378	-0.041903	-0.178739	-0.329294	-0.0256121	0.461811	-0.0831464	-0.0633612	-0.0214207	-0.0106648	0.476518	-0.0248546	0.526298	-0.0746745	-0.105591		-0.314	-0.0213338	-0.0646418	-0.355338	-0.0230874	1.14405	1.18922	-0.184231	-0.342587	-0.012568	-0.0948045	-0.37026	0.509142	-0.018906	0
	-0.435	-0.105936	-0.127738	0.550096	-0.0833187	-0.00615789	-0.0832617	-0.213797	-0.00439829	-0.0307378	-0.041903	-0.178739	-0.329294	-0.0256121	-0.234318	-0.0831464	-0.0633612	-0.0214207	-0.0106648	-0.143969	-0.0248546	-0.0636185	-0.0746745	-0.105591		-0.313	-0.0213338	-0.0646418	-0.355338	-0.0230874	-0.0354744	-0.326751	1.31593	1.08129	-0.012568	0.927547	0.26928	-0.377966	-0.018906	0
	-0.434	-0.105936	-0.127738	-0.0185843	-0.0833187	-0.00615789	-0.0832617	0.305425	-0.00439829	-0.0307378	-0.041903	-0.178739	-0.329294	-0.0256121	1.15794	-0.0831464	-0.0633612	-0.0214207	-0.0106648	-0.143969	-0.0248546	-0.0636185	-0.0746745	-0.105591		-0.312	-0.0213338	-0.0646418	0.609151	-0.0230874	-0.0354744	-0.326751	-0.184231	-0.342587	-0.012568	-0.0948045	-1.0098	0.509142	-0.018906	0
	-0.433	0.87638	-0.127738	0.550096	1.13075	-0.00615789	-0.0832617	-0.213797	-0.00439829	0.692783	-0.041903	-0.178739	-0.329294	-0.0256121	0.461811	-0.0831464	-0.0633612	-0.0214207	-0.0106648	-0.143969	-0.0248546	-0.0636185	-0.0746745	-0.105591		-0.311	0.829886	-0.0646418	0.126907	-0.0230874	-0.0354744	-0.326751	-0.184231	-0.342587	-0.012568	-0.0948045	-0.37026	-0.377966	-0.018906	0
	-0.432	0.87638	-0.127738	-0.0185843	-0.0833187	-0.00615789	-0.0832617	0.305425	-0.00439829	-0.0307378	-0.041903	-0.178739	-0.329294	-0.0256121	-0.234318	-0.0831464	-0.0633612	-0.0214207	-0.0106648	-0.143969	-0.0248546	-0.0636185	-0.0746745	0.663717		-0.31	-0.0213338	-0.0646418	0.126907	-0.0230874	-0.0354744	1.18922	-0.184231	-0.342587	-0.012568	-0.0948045	-0.37026	-0.377966	-0.018906	0
	-0.431	-0.105936	-0.127738	0.550096	-0.0833187	-0.00615789	-0.0832617	-0.213797	-0.00439829	-0.0307378	-0.041903	-0.178739	0.464123	-0.0256121	-0.234318	-0.0831464	-0.0633612	-0.0214207	-0.0106648	-0.143969	-0.0248546	-0.0636185	-0.0746745	-0.105591		-0.309	0.829886	-0.0646418	0.126907	-0.0230874	-0.0354744	-0.326751	-0.184231	-0.342587	-0.012568	0.927547	0.90882	-0.377966	-0.018906	0
	-0.43	0.87638	-0.127738	-0.0185843	-0.0833187	-0.00615789	-0.0832617	-0.213797	-0.00439829	-0.0307378	-0.041903	-0.178739	-0.329294	-0.0256121	-0.234318	-0.0831464	-0.0633612	-0.0214207	-0.0106648	0.476518	-0.0248546	-0.0636185	-0.0746745	-0.105591		-0.308	-0.0213338	-0.0646418	0.126907	-0.0230874	-0.0354744	1.18922	-0.184231	-0.342587	-0.012568	0.927547	0.26928	0.509142	-0.018906	0
	-0.429	-0.105936	0.483008	-0.0185843	-0.0833187	-0.00615789	-0.0832617	0.305425	-0.00439829	-0.0307378	-0.041903	-0.178739	-0.329294	-0.0256121	-0.234318	-0.0831464	-0.0633612	-0.0214207	-0.0106648	-0.143969	-0.0248546	-0.0636185	1.12798	-0.105591		-0.307	0.829886	-0.0646418	0.126907	-0.0230874	-0.0354744	-0.326751	-0.184231	-0.342587	-0.012568	-0.0948045	-1.0098	-0.377966	-0.018906	0
	-0.428	-0.105936	-0.127738	-0.0185843	-0.0833187	-0.00615789	0.666093	-0.213797	-0.00439829	-0.0307378	-0.041903	0.5916	0.464123	-0.0256121	-0.234318	-0.0831464	-0.0633612	0.797921	-0.0106648	-0.143969	-0.0248546	-0.0636185	-0.0746745	-0.105591		-0.306	-0.0213338	-0.0646418	-0.355338	-0.0230874	-0.0354744	-0.326751	-0.184231	-0.342587	-0.012568	-0.0948045	0.26928	-0.377966	-0.018906	0
	-0.427	-0.105936	-0.127738	-0.0185843	-0.0833187	-0.00615789	-0.0832617	-0.213797	-0.00439829	-0.0307378	-0.041903	-0.178739	-0.329294	-0.0256121	0.461811	-0.0831464	-0.0633612	-0.0214207	-0.0106648	-0.143969	-0.0248546	-0.0636185	-0.0746745	-0.105591		-0.305	-0.0213338	-0.0646418	-0.355338	-0.0230874	-0.0354744	-0.326751	-0.184231	-0.342587	-0.012568	-0.0948045	0.26928	-0.377966	-0.018906	0
	-0.426	-0.105936	-0.127738	-0.0185843	-0.0833187	-0.00615789	-0.0832617	0.305425	-0.00439829	-0.0307378	-0.041903	0.5916	0.464123	-0.0256121	-0.234318	-0.0831464	-0.0633612	0.797921	-0.0106648	-0.143969	-0.0248546	-0.0636185	0.526652	-0.105591		-0.304	-0.0213338	-0.0646418	0.609151	-0.0230874	-0.0354744	-0.326751	-0.184231	-0.342587	-0.012568	-0.0948045	-0.37026	0.509142	-0.018906	0
	-0.425	-0.105936	-0.127738	-0.0185843	-0.0833187	-0.00615789	-0.0832617	-0.213797	-0.00439829	-0.0307378	-0.041903	-0.178739	0.464123	-0.0256121	0.461811	-0.0831464	0.654732	-0.0214207	-0.0106648	-0.143969	-0.0248546	0.526298	0.526652	-0.105591		-0.303	-0.0213338	-0.0646418	0.126907	-0.0230874	-0.0354744	-0.326751	-0.184231	1.08129	-0.012568	-0.0948045	-0.37026	0.509142	-0.018906	0
	-0.424	-0.105936	-0.127738	-0.0185843	-0.0833187	-0.00615789	-0.0832617	0.305425	-0.00439829	-0.0307378	-0.041903	-0.178739	-0.329294	-0.0256121	-0.234318	-0.0831464	-0.0633612	-0.0214207	-0.0106648	-0.143969	-0.0248546	-0.0636185	-0.0746745	-0.105591		-0.302	-0.0213338	-0.0646418	0.609151	-0.0230874	-0.0354744	-0.326751	-0.184231	-0.342587	-0.012568	-0.0948045	2.1879	-0.377966	-0.018906	0
	-0.423	-0.105936	-0.127738	-0.0185843	-0.0833187	-0.00615789	-0.0832617	0.305425	-0.00439829	-0.0307378	-0.041903	0.5916	-0.329294	-0.0256121	0.461811	-0.0831464	-0.0633612	-0.0214207	-0.0106648	-0.143969	-0.0248546	-0.0636185	-0.0746745	-0.105591		-0.301	-0.0213338	-0.0646418	0.126907	-0.0230874	-0.0354744	-0.326751	-0.184231	-0.342587	-0.012568	-0.0948045	-0.37026	1.39625	-0.018906	0
	-0.422	-0.105936	-0.127738	-0.0185843	-0.0833187	-0.00615789	-0.0832617	-0.213797	-0.00439829	-0.0307378	-0.041903	-0.178739	-0.329294	-0.0256121	-0.234318	-0.0831464	0.654732	-0.0214207	-0.0106648	-0.143969	-0.0248546	-0.0636185	-0.0746745	-0.105591		-0.3	-0.0213338	-0.0646418	0.126907	-0.0230874	-0.0354744	-0.326751	-0.184231	1.08129	-0.012568	0.927547	-1.0098	0.509142	-0.018906	0
	-0.421	-0.105936	-0.127738	-0.0185843	-0.0833187	-0.00615789	-0.0832617	0.305425	-0.00439829	-0.0307378	-0.041903	-0.178739	-0.329294	-0.0256121	0.461811	-0.0831464	-0.0633612	-0.0214207	-0.0106648	0.476518	-0.0248546	-0.0636185	0.526652	-0.105591		-0.299	-0.0213338	-0.0646418	0.126907	-0.0230874	-0.0354744	-0.326751	-0.184231	-0.342587	-0.012568	-0.0948045	-0.37026	-0.377966	-0.018906	0
	-0.42	-0.105936	-0.127738	-0.0185843	-0.0833187	-0.00615789	-0.0832617	0.305425	-0.00439829	-0.0307378	-0.041903	0.5916	-0.329294	-0.0256121	-0.234318	-0.0831464	0.654732	-0.0214207	-0.0106648	-0.143969	-0.0248546	-0.0636185	-0.0746745	-0.105591		-0.298	-0.0213338	-0.0646418	0.126907	-0.0230874	-0.0354744	-0.326751	-0.184231	-0.342587	-0.012568	-0.0948045	0.26928	0.509142	-0.018906	0
	-0.419	-0.105936	-0.127738	-0.0185843	-0.0833187	-0.00615789	-0.0832617	0.305425	-0.00439829	-0.0307378	-0.041903	-0.178739	-0.329294	-0.0256121	-0.234318	-0.0831464	-0.0633612	-0.0214207	-0.0106648	0.476518	-0.0248546	-0.0636185	-0.0746745	-0.105591		-0.297	-0.0213338	-0.0646418	-0.355338	-0.0230874	-0.0354744	1.18922	-0.184231	-0.342587	-0.012568	-0.0948045	-0.37026	0.509142	-0.018906	0
	-0.418	-0.105936	-0.127738	-0.0185843	-0.0833187	-0.00615789	-0.0832617	-0.213797	-0.00439829	-0.0307378	-0.041903	-0.178739	0.464123	-0.0256121	-0.234318	-0.0831464	-0.0633612	-0.0214207	-0.0106648	-0.143969	-0.0248546	-0.0636185	-0.0746745	-0.105591		-0.296	-0.0213338	-0.0646418	-0.355338	-0.0230874	-0.0354744	-0.326751	-0.184231	-0.342587	-0.012568	-0.0948045	2.1879	-0.377966	-0.018906	0
	-0.417	-0.105936	-0.127738	-0.0185843	-0.0833187	-0.00615789	-0.0832617	-0.213797	-0.00439829	-0.0307378	-0.041903	-0.178739	-0.329294	-0.0256121	-0.234318	-0.0831464	-0.0633612	-0.0214207	-0.0106648	-0.143969	-0.0248546	-0.0636185	-0.0746745	-0.105591		-0.295	-0.0213338	-0.0646418	0.609151	-0.0230874	-0.0354744	1.18922	-0.184231	1.08129	-0.012568	-0.0948045	0.26928	-0.377966	-0.018906	0
	-0.416	-0.105936	-0.127738	-0.0185843	-0.0833187	-0.00615789	-0.0832617	-0.213797	-0.00439829	-0.0307378	-0.041903	-0.178739	0.464123	-0.0256121	-0.234318	0.586401	-0.0633612	-0.0214207	-0.0106648	0.476518	-0.0248546	-0.0636185	-0.0746745	-0.105591		-0.294	-0.0213338	-0.0646418	0.609151	-0.0230874	-0.0354744	-0.326751	-0.184231	-0.342587	-0.012568	-0.0948045	-0.37026	0.509142	-0.018906	0
	-0.415	-0.105936	-0.127738	-0.0185843	-0.0833187	-0.00615789	-0.0832617	0.824647	-0.00439829	0.692783	-0.041903	-0.178739	0.464123	-0.0256121	-0.234318	-0.0831464	-0.0633612	-0.0214207	-0.0106648	-0.143969	-0.0248546	-0.0636185	-0.0746745	-0.105591		-0.293	-0.0213338	-0.0646418	-0.355338	-0.0230874	-0.0354744	1.18922	-0.184231	1.08129	-0.012568	-0.0948045	0.90882	-0.377966	-0.018906	0
	-0.414	-0.105936	-0.127738	-0.0185843	-0.0833187	-0.00615789	-0.0832617	-0.213797	-0.00439829	-0.0307378	-0.041903	-0.178739	0.464123	0.758118	-0.234318	-0.0831464	-0.0633612	-0.0214207	-0.0106648	0.476518	-0.0248546	-0.0636185	-0.0746745	-0.105591		-0.292	-0.0213338	-0.0646418	0.126907	-0.0230874	-0.0354744	-0.326751	-0.184231	-0.342587	-0.012568	-0.0948045	0.26928	0.509142	-0.018906	0
	-0.413	-0.105936	-0.127738	-0.0185843	-0.0833187	-0.00615789	-0.0832617	0.305425	-0.00439829	-0.0307378	-0.041903	-0.178739	-0.329294	-0.0256121	0.461811	-0.0831464	0.654732	-0.0214207	-0.0106648	-0.143969	-0.0248546	-0.0636185	-0.0746745	-0.105591		-0.291	-0.0213338	-0.0646418	-0.355338	-0.0230874	-0.0354744	-0.326751	-0.184231	-0.342587	-0.012568	0.927547	1.54836	0.509142	-0.018906	0
	-0.412	-0.105936	-0.127738	-0.0185843	0.523718	-0.00615789	-0.0832617	-0.213797	-0.00439829	-0.0307378	-0.041903	-0.178739	-0.329294	-0.0256121	0.461811	-0.0831464	-0.0633612	-0.0214207	-0.0106648	-0.143969	-0.0248546	-0.0636185	-0.0746745	-0.105591		-0.29	-0.0213338	-0.0646418	-0.355338	-0.0230874	-0.0354744	1.18922	-0.184231	-0.342587	-0.012568	-0.0948045	-0.37026	-0.377966	-0.018906	0
	-0.411	-0.105936	-0.127738	-0.0185843	-0.0833187	-0.00615789	-0.0832617	0.305425	-0.00439829	-0.0307378	-0.041903	-0.178739	-0.329294	-0.0256121	-0.234318	-0.0831464	-0.0633612	0.797921	-0.0106648	-0.143969	-0.0248546	-0.0636185	-0.0746745	-0.105591		-0.289	-0.0213338	-0.0646418	-0.355338	-0.0230874	1.14405	-0.326751	-0.184231	-0.342587	-0.012568	-0.0948045	0.26928	-0.377966	-0.018906	0
	-0.41	-0.105936	-0.127738	-0.0185843	0.523718	-0.00615789	-0.0832617	0.305425	-0.00439829	-0.0307378	-0.041903	-0.178739	-0.329294	-0.0256121	-0.234318	-0.0831464	-0.0633612	-0.0214207	-0.0106648	-0.143969	-0.0248546	-0.0636185	0.526652	-0.105591		-0.288	-0.0213338	0.741361	-0.355338	-0.0230874	-0.0354744	-0.326751	-0.184231	1.08129	-0.012568	-0.0948045	-1.0098	1.39625	-0.018906	0
	-0.409	-0.105936	0.483008	-0.0185843	-0.0833187	-0.00615789	-0.0832617	-0.213797	-0.00439829	-0.0307378	-0.041903	-0.178739	0.464123	-0.0256121	-0.234318	-0.0831464	-0.0633612	-0.0214207	-0.0106648	-0.143969	-0.0248546	-0.0636185	-0.0746745	-0.105591		-0.287	-0.0213338	-0.0646418	0.609151	-0.0230874	-0.0354744	-0.326751	-0.184231	1.08129	-0.012568	-0.0948045	-0.37026	-0.377966	-0.018906	0
	-0.408	-0.105936	-0.127738	-0.0185843	-0.0833187	-0.00615789	-0.0832617	-0.213797	-0.00439829	-0.0307378	-0.041903	-0.178739	1.25754	-0.0256121	-0.234318	0.586401	-0.0633612	-0.0214207	-0.0106648	-0.143969	-0.0248546	-0.0636185	-0.0746745	-0.105591		-0.286	-0.0213338	-0.0646418	-0.355338	-0.0230874	-0.0354744	-0.326751	-0.184231	-0.342587	-0.012568	-0.0948045	0.26928	0.509142	-0.018906	0
	-0.407	0.87638	-0.127738	-0.0185843	-0.0833187	-0.00615789	-0.0832617	-0.213797	-0.00439829	-0.0307378	-0.041903	-0.178739	-0.329294	-0.0256121	-0.234318	-0.0831464	-0.0633612	-0.0214207	-0.0106648	-0.143969	-0.0248546	-0.0636185	-0.0746745	-0.105591		-0.285	-0.0213338	-0.0646418	-0.355338	-0.0230874	-0.0354744	-0.326751	1.31593	-0.342587	-0.012568	-0.0948045	0.90882	0.509142	-0.018906	0
	-0.406	-0.105936	0.483008	-0.0185843	0.523718	-0.00615789	0.666093	-0.213797	-0.00439829	-0.0307378	-0.041903	-0.178739	2.05096	-0.0256121	1.15794	-0.0831464	-0.0633612	-0.0214207	-0.0106648	-0.143969	-0.0248546	-0.0636185	-0.0746745	-0.105591		-0.284	-0.0213338	-0.0646418	-0.355338	-0.0230874	-0.0354744	-0.326751	-0.184231	-0.342587	-0.012568	-0.0948045	-0.37026	0.509142	-0.018906	0
	-0.405	-0.105936	-0.127738	-0.0185843	-0.0833187	-0.00615789	-0.0832617	-0.213797	-0.00439829	-0.0307378	-0.041903	-0.178739	0.464123	-0.0256121	-0.234318	-0.0831464	-0.0633612	-0.0214207	-0.0106648	0.476518	0.666555	0.526298	-0.0746745	-0.105591		-0.283	-0.0213338	-0.0646418	0.126907	-0.0230874	-0.0354744	-0.326751	-0.184231	-0.342587	-0.012568	-0.0948045	2.82744	-0.377966	-0.018906	0
	-0.404	-0.105936	-0.127738	-0.0185843	-0.0833187	-0.00615789	0.666093	-0.213797	-0.00439829	-0.0307378	-0.041903	-0.178739	-0.329294	-0.0256121	-0.234318	-0.0831464	-0.0633612	-0.0214207	0.835408	-0.143969	-0.0248546	-0.0636185	-0.0746745	-0.105591		-0.282	-0.0213338	-0.0646418	0.126907	-0.0230874	-0.0354744	-0.326751	-0.184231	-0.342587	-0.012568	-0.0948045	1.54836	-0.377966	-0.018906	0
	-0.403	-0.105936	-0.127738	-0.0185843	-0.0833187	-0.00615789	-0.0832617	0.305425	-0.00439829	-0.0307378	-0.041903	-0.178739	-0.329294	-0.0256121	0.461811	-0.0831464	-0.0633612	-0.0214207	-0.0106648	-0.143969	0.666555	-0.0636185	-0.0746745	-0.105591		-0.281	-0.0213338	-0.0646418	0.126907	-0.0230874	-0.0354744	1.18922	-0.184231	-0.342587	-0.012568	-0.0948045	-1.0098	-0.377966	-0.018906	0
	-0.402	-0.105936	0.483008	-0.0185843	-0.0833187	-0.00615789	0.666093	0.824647	-0.00439829	-0.0307378	-0.041903	-0.178739	-0.329294	-0.0256121	0.461811	0.586401	-0.0633612	-0.0214207	0.835408	-0.143969	-0.0248546	-0.0636185	-0.0746745	0.663717		-0.28	-0.0213338	-0.0646418	0.126907	-0.0230874	-0.0354744	-0.326751	-0.184231	-0.342587	-0.012568	-0.0948045	-0.37026	1.39625	-0.018906	0
	-0.401	-0.105936	-0.127738	-0.0185843	-0.0833187	-0.00615789	-0.0832617	0.305425	-0.00439829	-0.0307378	-0.041903	-0.178739	-0.329294	-0.0256121	-0.234318	-0.0831464	-0.0633612	-0.0214207	-0.0106648	-0.143969	-0.0248546	0.526298	-0.0746745	-0.105591		-0.279	-0.0213338	-0.0646418	-0.355338	-0.0230874	-0.0354744	-0.326751	-0.184231	1.08129	-0.012568	-0.0948045	-0.37026	0.509142	-0.018906	0
	-0.4	-0.105936	-0.127738	-0.0185843	-0.0833187	-0.00615789	0.666093	-0.213797	-0.00439829	-0.0307378	0.568683	-0.178739	-0.329294	-0.0256121	-0.234318	0.586401	-0.0633612	-0.0214207	-0.0106648	-0.143969	-0.0248546	-0.0636185	-0.0746745	-0.105591		-0.278	-0.0213338	-0.0646418	0.609151	-0.0230874	-0.0354744	-0.326751	1.31593	-0.342587	-0.012568	-0.0948045	0.26928	0.509142	-0.018906	0
	-0.399	-0.105936	-0.127738	-0.0185843	-0.0833187	-0.00615789	0.666093	-0.213797	-0.00439829	-0.0307378	-0.041903	-0.178739	-0.329294	-0.0256121	0.461811	-0.0831464	-0.0633612	-0.0214207	-0.0106648	-0.143969	-0.0248546	-0.0636185	-0.0746745	-0.105591		-0.277	-0.0213338	-0.0646418	-0.355338	-0.0230874	-0.0354744	-0.326751	-0.184231	-0.342587	-0.012568	0.927547	-0.37026	-0.377966	-0.018906	0
	-0.398	-0.105936	-0.127738	-0.0185843	-0.0833187	-0.00615789	0.666093	-0.213797	-0.00439829	-0.0307378	-0.041903	-0.178739	-0.329294	-0.0256121	-0.234318	-0.0831464	-0.0633612	-0.0214207	-0.0106648	-0.143969	-0.0248546	-0.0636185	0.526652	-0.105591		-0.276	-0.0213338	-0.0646418	0.126907	-0.0230874	-0.0354744	-0.326751	-0.184231	-0.342587	-0.012568	-0.0948045	0.26928	-0.377966	-0.018906	0
	-0.397	0.87638	-0.127738	-0.0185843	-0.0833187	-0.00615789	-0.0832617	0.305425	-0.00439829	-0.0307378	-0.041903	-0.178739	-0.329294	-0.0256121	0.461811	-0.0831464	-0.0633612	-0.0214207	-0.0106648	-0.143969	-0.0248546	-0.0636185	-0.0746745	0.663717		-0.275	-0.0213338	-0.0646418	-0.355338	-0.0230874	-0.0354744	1.18922	-0.184231	-0.342587	-0.012568	-0.0948045	0.26928	0.509142	-0.018906	0
	-0.396	-0.105936	-0.127738	-0.0185843	-0.0833187	-0.00615789	0.666093	-0.213797	-0.00439829	-0.0307378	-0.041903	-0.178739	-0.329294	-0.0256121	-0.234318	-0.0831464	0.654732	-0.0214207	-0.0106648	-0.143969	0.666555	0.526298	0.526652	-0.105591		-0.274	-0.0213338	-0.0646418	0.126907	-0.0230874	-0.0354744	-0.326751	-0.184231	-0.342587	-0.012568	-0.0948045	-1.0098	-0.377966	-0.018906	0
	-0.395	-0.105936	-0.127738	-0.0185843	-0.0833187	-0.00615789	-0.0832617	0.305425	-0.00439829	-0.0307378	-0.041903	-0.178739	-0.329294	-0.0256121	-0.234318	-0.0831464	-0.0633612	-0.0214207	-0.0106648	-0.143969	-0.0248546	-0.0636185	-0.0746745	-0.105591		-0.273	-0.0213338	-0.0646418	-0.355338	-0.0230874	-0.0354744	-0.326751	-0.184231	-0.342587	-0.012568	-0.0948045	0.26928	0.509142	-0.018906	0
	-0.394	-0.105936	0.483008	-0.0185843	0.523718	-0.00615789	0.666093	0.305425	-0.00439829	-0.0307378	-0.041903	-0.178739	0.464123	-0.0256121	-0.234318	-0.0831464	-0.0633612	-0.0214207	-0.0106648	-0.143969	-0.0248546	-0.0636185	-0.0746745	-0.105591		-0.272	-0.0213338	-0.0646418	0.609151	-0.0230874	-0.0354744	-0.326751	1.31593	-0.342587	-0.012568	-0.0948045	-0.37026	-0.377966	-0.018906	0
	-0.393	-0.105936	-0.127738	-0.0185843	-0.0833187	-0.00615789	-0.0832617	0.305425	-0.00439829	-0.0307378	-0.041903	-0.178739	-0.329294	-0.0256121	-0.234318	-0.0831464	-0.0633612	-0.0214207	-0.0106648	-0.143969	-0.0248546	0.526298	-0.0746745	-0.105591		-0.271	-0.0213338	-0.0646418	0.126907	-0.0230874	-0.0354744	-0.326751	-0.184231	-0.342587	-0.012568	-0.0948045	0.26928	1.39625	-0.018906	0
	-0.392	-0.105936	-0.127738	-0.0185843	0.523718	-0.00615789	-0.0832617	-0.213797	-0.00439829	-0.0307378	-0.041903	-0.178739	-0.329294	-0.0256121	-0.234318	-0.0831464	-0.0633612	-0.0214207	-0.0106648	-0.143969	-0.0248546	-0.0636185	-0.0746745	-0.105591		-0.27	-0.0213338	-0.0646418	-0.355338	-0.0230874	-0.0354744	-0.326751	-0.184231	-0.342587	-0.012568	-0.0948045	-1.0098	-0.377966	1.86697	0
	-0.391	-0.105936	-0.127738	-0.0185843	-0.0833187	-0.00615789	-0.0832617	-0.213797	-0.00439829	-0.0307378	-0.041903	-0.178739	-0.329294	-0.0256121	0.461811	-0.0831464	-0.0633612	-0.0214207	-0.0106648	-0.143969	-0.0248546	-0.0636185	-0.0746745	-0.105591		-0.269	-0.0213338	-0.0646418	0.126907	-0.0230874	-0.0354744	-0.326751	-0.184231	-0.342587	-0.012568	-0.0948045	-0.37026	1.39625	-0.018906	0
	-0.39	-0.105936	-0.127738	-0.0185843	-0.0833187	-0.00615789	-0.0832617	-0.213797	-0.00439829	-0.0307378	-0.041903	-0.178739	-0.329294	-0.0256121	-0.234318	-0.0831464	-0.0633612	-0.0214207	-0.0106648	-0.143969	-0.0248546	-0.0636185	-0.0746745	-0.105591		-0.268	-0.0213338	-0.0646418	0.126907	-0.0230874	-0.0354744	-0.326751	-0.184231	-0.342587	-0.012568	-0.0948045	-1.0098	-0.377966	-0.018906	0
	-0.389	-0.105936	-0.127738	-0.0185843	-0.0833187	-0.00615789	-0.0832617	-0.213797	-0.00439829	-0.0307378	-0.041903	-0.178739	-0.329294	-0.0256121	-0.234318	-0.0831464	-0.0633612	-0.0214207	-0.0106648	-0.143969	-0.0248546	-0.0636185	0.526652	-0.105591		-0.267	-0.0213338	-0.0646418	-0.355338	-0.0230874	-0.0354744	-0.326751	-0.184231	1.08129	-0.012568	-0.0948045	0.26928	0.509142	-0.018906	0
	-0.388	-0.105936	-0.127738	-0.0185843	-0.0833187	-0.00615789	-0.0832617	-0.213797	-0.00439829	-0.0307378	-0.041903	-0.178739	0.464123	-0.0256121	-0.234318	-0.0831464	-0.0633612	-0.0214207	-0.0106648	-0.143969	-0.0248546	-0.0636185	-0.0746745	-0.105591		-0.266	-0.0213338	-0.0646418	0.126907	-0.0230874	-0.0354744	-0.326751	-0.184231	-0.342587	-0.012568	-0.0948045	-1.0098	0.509142	-0.018906	0
	-0.387	-0.105936	-0.127738	-0.0185843	-0.0833187	-0.00615789	-0.0832617	-0.213797	-0.00439829	-0.0307378	-0.041903	-0.178739	0.464123	-0.0256121	0.461811	-0.0831464	-0.0633612	-0.0214207	-0.0106648	-0.143969	-0.0248546	0.526298	-0.0746745	-0.105591		-0.265	-0.0213338	-0.0646418	-0.355338	1.1284	-0.0354744	-0.326751	-0.184231	-0.342587	-0.012568	-0.0948045	-1.0098	-0.377966	-0.018906	0
	-0.386	-0.105936	-0.127738	-0.0185843	-0.0833187	-0.00615789	-0.0832617	-0.213797	-0.00439829	-0.0307378	-0.041903	0.5916	-0.329294	-0.0256121	-0.234318	-0.0831464	-0.0633612	-0.0214207	-0.0106648	-0.143969	-0.0248546	-0.0636185	-0.0746745	-0.105591		-0.264	-0.0213338	-0.0646418	0.126907	-0.0230874	-0.0354744	-0.326751	-0.184231	-0.342587	-0.012568	-0.0948045	0.26928	1.39625	-0.018906	0
	-0.385	-0.105936	-0.127738	-0.0185843	-0.0833187	-0.00615789	-0.0832617	-0.213797	-0.00439829	-0.0307378	-0.041903	-0.178739	-0.329294	-0.0256121	-0.234318	-0.0831464	-0.0633612	-0.0214207	-0.0106648	-0.143969	-0.0248546	0.526298	-0.0746745	-0.105591		-0.263	-0.0213338	-0.0646418	0.126907	1.1284	-0.0354744	-0.326751	-0.184231	-0.342587	-0.012568	-0.0948045	-1.0098	-0.377966	-0.018906	0
	-0.384	-0.105936	-0.127738	-0.0185843	-0.0833187	-0.00615789	-0.0832617	-0.213797	-0.00439829	-0.0307378	-0.041903	-0.178739	-0.329294	-0.0256121	-0.234318	-0.0831464	-0.0633612	-0.0214207	-0.0106648	-0.143969	-0.0248546	0.526298	-0.0746745	-0.105591		-0.262	-0.0213338	-0.0646418	-0.355338	-0.0230874	-0.0354744	1.18922	-0.184231	-0.342587	-0.012568	-0.0948045	0.26928	-0.377966	-0.018906	0
	-0.383	-0.105936	-0.127738	-0.0185843	-0.0833187	-0.00615789	-0.0832617	-0.213797	-0.00439829	-0.0307378	-0.041903	-0.178739	-0.329294	-0.0256121	0.461811	-0.0831464	-0.0633612	-0.0214207	-0.0106648	-0.143969	0.666555	-0.0636185	-0.0746745	-0.105591		-0.261	-0.0213338	-0.0646418	0.609151	-0.0230874	-0.0354744	1.18922	-0.184231	-0.342587	-0.012568	-0.0948045	-0.37026	0.509142	-0.018906	0
	-0.382	-0.105936	-0.127738	-0.0185843	-0.0833187	-0.00615789	-0.0832617	-0.213797	-0.00439829	-0.0307378	-0.041903	-0.178739	0.464123	-0.0256121	-0.234318	0.586401	-0.0633612	-0.0214207	-0.0106648	-0.143969	-0.0248546	-0.0636185	0.526652	0.663717		-0.26	-0.0213338	-0.0646418	0.126907	-0.0230874	-0.0354744	1.18922	-0.184231	-0.342587	-0.012568	-0.0948045	-0.37026	-0.377966	-0.018906	0
	-0.381	0.87638	-0.127738	-0.0185843	-0.0833187	-0.00615789	-0.0832617	-0.213797	-0.00439829	-0.0307378	-0.041903	-0.178739	-0.329294	-0.0256121	-0.234318	-0.0831464	0.654732	-0.0214207	-0.0106648	0.476518	-0.0248546	0.526298	-0.0746745	-0.105591		-0.259	-0.0213338	0.741361	-0.355338	-0.0230874	-0.0354744	1.18922	-0.184231	-0.342587	-0.012568	-0.0948045	0.26928	-0.377966	-0.018906	0
	-0.38	-0.105936	-0.127738	-0.0185843	-0.0833187	-0.00615789	-0.0832617	-0.213797	-0.00439829	-0.0307378	-0.041903	-0.178739	-0.329294	-0.0256121	0.461811	-0.0831464	-0.0633612	-0.0214207	-0.0106648	-0.143969	-0.0248546	-0.0636185	-0.0746745	0.663717		-0.258	-0.0213338	0.741361	-0.355338	-0.0230874	-0.0354744	-0.326751	-0.184231	-0.342587	-0.012568	-0.0948045	0.26928	0.509142	-0.018906	0
	-0.379	-0.105936	-0.127738	-0.0185843	-0.0833187	-0.00615789	-0.0832617	-0.213797	-0.00439829	-0.0307378	-0.041903	-0.178739	0.464123	-0.0256121	1.15794	-0.0831464	-0.0633612	-0.0214207	-0.0106648	0.476518	0.666555	-0.0636185	-0.0746745	-0.105591		-0.257	-0.0213338	-0.0646418	-0.355338	-0.0230874	-0.0354744	-0.326751	-0.184231	1.08129	-0.012568	-0.0948045	1.54836	-0.377966	-0.018906	0
	-0.378	-0.105936	-0.127738	-0.0185843	-0.0833187	-0.00615789	-0.0832617	0.824647	-0.00439829	-0.0307378	-0.041903	-0.178739	1.25754	-0.0256121	-0.234318	-0.0831464	-0.0633612	-0.0214207	-0.0106648	0.476518	-0.0248546	-0.0636185	-0.0746745	-0.105591		-0.256	-0.0213338	0.741361	0.126907	-0.0230874	-0.0354744	-0.326751	-0.184231	1.08129	-0.012568	-0.0948045	0.26928	-0.377966	-0.018906	0
	-0.377	-0.105936	0.483008	-0.0185843	-0.0833187	-0.00615789	-0.0832617	0.305425	-0.00439829	-0.0307378	-0.041903	-0.178739	-0.329294	-0.0256121	0.461811	-0.0831464	-0.0633612	-0.0214207	-0.0106648	-0.143969	-0.0248546	0.526298	-0.0746745	-0.105591		-0.255	-0.0213338	-0.0646418	-0.355338	-0.0230874	-0.0354744	-0.326751	-0.184231	-0.342587	-0.012568	-0.0948045	-0.37026	1.39625	-0.018906	0
	-0.376	-0.105936	-0.127738	-0.0185843	-0.0833187	-0.00615789	-0.0832617	-0.213797	-0.00439829	-0.0307378	-0.041903	-0.178739	-0.329294	-0.0256121	-0.234318	-0.0831464	-0.0633612	-0.0214207	-0.0106648	-0.143969	-0.0248546	0.526298	-0.0746745	-0.105591		-0.254	-0.0213338	-0.0646418	-0.355338	-0.0230874	-0.0354744	-0.326751	-0.184231	-0.342587	-0.012568	-0.0948045	-0.37026	-0.377966	-0.018906	0
	-0.375	-0.105936	-0.127738	-0.0185843	-0.0833187	-0.00615789	-0.0832617	-0.213797	-0.00439829	-0.0307378	-0.041903	-0.178739	0.464123	-0.0256121	-0.234318	-0.0831464	-0.0633612	-0.0214207	-0.0106648	-0.143969	-0.0248546	-0.0636185	-0.0746745	0.663717		-0.253	-0.0213338	-0.0646418	-0.355338	-0.0230874	-0.0354744	2.70519	-0.184231	-0.342587	-0.012568	-0.0948045	-1.0098	0.509142	-0.018906	0
	-0.374	-0.105936	-0.127738	-0.0185843	-0.0833187	-0.00615789	0.666093	-0.213797	-0.00439829	-0.0307378	-0.041903	-0.178739	0.464123	-0.0256121	0.461811	-0.0831464	0.654732	-0.0214207	-0.0106648	-0.143969	-0.0248546	-0.0636185	-0.0746745	-0.105591		-0.252	-0.0213338	-0.0646418	0.126907	-0.0230874	-0.0354744	-0.326751	-0.184231	-0.342587	-0.012568	-0.0948045	-0.37026	-0.377966	-0.018906	0
	-0.373	-0.105936	-0.127738	-0.0185843	-0.0833187	-0.00615789	0.666093	-0.213797	-0.00439829	-0.0307378	-0.041903	0.5916	1.25754	-0.0256121	-0.234318	-0.0831464	-0.0633612	-0.0214207	-0.0106648	-0.143969	-0.0248546	0.526298	-0.0746745	-0.105591		-0.251	-0.0213338	-0.0646418	-0.355338	-0.0230874	-0.0354744	-0.326751	-0.184231	-0.342587	-0.012568	-0.0948045	0.26928	-0.377966	-0.018906	0
	-0.372	-0.105936	-0.127738	-0.0185843	-0.0833187	-0.00615789	1.41545	0.305425	-0.00439829	-0.0307378	-0.041903	-0.178739	-0.329294	-0.0256121	0.461811	-0.0831464	-0.0633612	-0.0214207	-0.0106648	0.476518	-0.0248546	-0.0636185	-0.0746745	0.663717		-0.25	-0.0213338	-0.0646418	0.126907	-0.0230874	-0.0354744	-0.326751	-0.184231	1.08129	-0.012568	0.927547	0.26928	-0.377966	-0.018906	0
	-0.371	-0.105936	-0.127738	-0.0185843	-0.0833187	-0.00615789	-0.0832617	-0.213797	-0.00439829	-0.0307378	-0.041903	1.36194	-0.329294	-0.0256121	-0.234318	-0.0831464	-0.0633612	-0.0214207	-0.0106648	-0.143969	-0.0248546	-0.0636185	-0.0746745	-0.105591		-0.249	-0.0213338	-0.0646418	-0.355338	-0.0230874	-0.0354744	1.18922	-0.184231	-0.342587	-0.012568	-0.0948045	-0.37026	-0.377966	-0.018906	0
	-0.37	-0.105936	0.483008	-0.0185843	-0.0833187	-0.00615789	0.666093	1.86309	-0.00439829	-0.0307378	0.568683	-0.178739	-0.329294	-0.0256121	-0.234318	-0.0831464	-0.0633612	-0.0214207	-0.0106648	-0.143969	-0.0248546	-0.0636185	-0.0746745	-0.105591		-0.248	-0.0213338	-0.0646418	-0.355338	-0.0230874	-0.0354744	-0.326751	-0.184231	-0.342587	-0.012568	-0.0948045	0.26928	-0.377966	-0.018906	0
	-0.369	-0.105936	0.483008	-0.0185843	-0.0833187	-0.00615789	-0.0832617	-0.213797	-0.00439829	-0.0307378	0.568683	-0.178739	-0.329294	-0.0256121	-0.234318	-0.0831464	-0.0633612	-0.0214207	-0.0106648	-0.143969	-0.0248546	-0.0636185	-0.0746745	-0.105591		-0.247	-0.0213338	-0.0646418	-0.355338	-0.0230874	-0.0354744	-0.326751	-0.184231	-0.342587	-0.012568	-0.0948045	0.90882	-0.377966	-0.018906	0
	-0.368	-0.105936	-0.127738	-0.0185843	0.523718	-0.00615789	-0.0832617	-0.213797	0.668541	-0.0307378	-0.041903	0.5916	-0.329294	-0.0256121	-0.234318	-0.0831464	-0.0633612	-0.0214207	-0.0106648	-0.143969	-0.0248546	-0.0636185	-0.0746745	-0.105591		-0.246	-0.0213338	-0.0646418	0.126907	-0.0230874	-0.0354744	-0.326751	-0.184231	-0.342587	-0.012568	-0.0948045	0.26928	-0.377966	-0.018906	0
	-0.367	1.8587	-0.127738	-0.0185843	-0.0833187	-0.00615789	-0.0832617	-0.213797	-0.00439829	-0.0307378	-0.041903	-0.178739	-0.329294	-0.0256121	0.461811	-0.0831464	0.654732	-0.0214207	-0.0106648	-0.143969	-0.0248546	-0.0636185	-0.0746745	-0.105591		-0.245	-0.0213338	-0.0646418	0.126907	-0.0230874	-0.0354744	1.18922	1.31593	1.08129	-0.012568	-0.0948045	-0.37026	0.509142	-0.018906	0
	-0.366	-0.105936	-0.127738	-0.0185843	-0.0833187	-0.00615789	-0.0832617	0.305425	0.668541	-0.0307378	-0.041903	-0.178739	-0.329294	-0.0256121	-0.234318	-0.0831464	-0.0633612	-0.0214207	-0.0106648	-0.143969	-0.0248546	-0.0636185	0.526652	-0.105591		-0.244	-0.0213338	-0.0646418	0.126907	-0.0230874	-0.0354744	-0.326751	-0.184231	1.08129	-0.012568	-0.0948045	-1.0098	-0.377966	-0.018906	0
	-0.365	-0.105936	-0.127738	-0.0185843	-0.0833187	-0.00615789	-0.0832617	-0.213797	-0.00439829	-0.0307378	-0.041903	-0.178739	-0.329294	-0.0256121	-0.234318	-0.0831464	-0.0633612	-0.0214207	-0.0106648	-0.143969	-0.0248546	-0.0636185	-0.0746745	-0.105591		-0.243	-0.0213338	-0.0646418	1.0914	-0.0230874	-0.0354744	-0.326751	-0.184231	-0.342587	-0.012568	-0.0948045	0.90882	-0.377966	-0.018906	0
	-0.364	-0.105936	-0.127738	-0.0185843	-0.0833187	-0.00615789	-0.0832617	0.305425	0.668541	-0.0307378	-0.041903	-0.178739	-0.329294	-0.0256121	1.15794	-0.0831464	-0.0633612	-0.0214207	-0.0106648	-0.143969	-0.0248546	-0.0636185	0.526652	-0.105591		-0.242	-0.0213338	-0.0646418	-0.355338	-0.0230874	-0.0354744	1.18922	-0.184231	2.50517	-0.012568	-0.0948045	0.26928	-0.377966	-0.018906	0
	-0.363	0.87638	-0.127738	-0.0185843	-0.0833187	-0.00615789	-0.0832617	-0.213797	-0.00439829	-0.0307378	-0.041903	-0.178739	-0.329294	-0.0256121	-0.234318	-0.0831464	-0.0633612	-0.0214207	-0.0106648	-0.143969	-0.0248546	-0.0636185	-0.0746745	-0.105591		-0.241	-0.0213338	-0.0646418	0.126907	-0.0230874	-0.0354744	-0.326751	-0.184231	1.08129	-0.012568	-0.0948045	-0.37026	-0.377966	-0.018906	0
	-0.362	-0.105936	-0.127738	-0.0185843	-0.0833187	-0.00615789	-0.0832617	-0.213797	-0.00439829	-0.0307378	-0.041903	-0.178739	-0.329294	-0.0256121	0.461811	-0.0831464	-0.0633612	-0.0214207	-0.0106648	-0.143969	-0.0248546	-0.0636185	1.12798	-0.105591		-0.24	-0.0213338	-0.0646418	0.126907	-0.0230874	-0.0354744	-0.326751	-0.184231	1.08129	-0.012568	-0.0948045	-0.37026	-0.377966	-0.018906	0
	-0.361	-0.105936	-0.127738	-0.0185843	-0.0833187	-0.00615789	-0.0832617	-0.213797	-0.00439829	-0.0307378	-0.041903	0.5916	-0.329294	-0.0256121	0.461811	-0.0831464	-0.0633612	-0.0214207	-0.0106648	0.476518	-0.0248546	-0.0636185	0.526652	-0.105591		-0.239	-0.0213338	0.741361	0.126907	-0.0230874	-0.0354744	1.18922	1.31593	-0.342587	-0.012568	-0.0948045	-1.0098	0.509142	-0.018906	0
	-0.36	-0.105936	-0.127738	-0.0185843	-0.0833187	-0.00615789	-0.0832617	0.305425	-0.00439829	-0.0307378	-0.041903	-0.178739	-0.329294	-0.0256121	0.461811	-0.0831464	-0.0633612	-0.0214207	-0.0106648	-0.143969	-0.0248546	-0.0636185	-0.0746745	-0.105591		-0.238	-0.0213338	0.741361	0.126907	-0.0230874	-0.0354744	-0.326751	1.31593	-0.342587	-0.012568	-0.0948045	-1.0098	-0.377966	-0.018906	0
	-0.359	-0.105936	0.483008	-0.0185843	-0.0833187	-0.00615789	-0.0832617	-0.213797	-0.00439829	-0.0307378	0.568683	-0.178739	-0.329294	-0.0256121	-0.234318	-0.0831464	0.654732	-0.0214207	-0.0106648	-0.143969	-0.0248546	-0.0636185	0.526652	-0.105591		-0.237	-0.0213338	-0.0646418	0.126907	-0.0230874	-0.0354744	-0.326751	-0.184231	-0.342587	-0.012568	0.927547	-1.0098	-0.377966	-0.018906	0
	-0.358	-0.105936	-0.127738	-0.0185843	-0.0833187	-0.00615789	-0.0832617	-0.213797	-0.00439829	-0.0307378	-0.041903	-0.178739	-0.329294	-0.0256121	-0.234318	-0.0831464	-0.0633612	-0.0214207	-0.0106648	-0.143969	-0.0248546	-0.0636185	-0.0746745	-0.105591		-0.236	-0.0213338	-0.0646418	0.126907	-0.0230874	-0.0354744	-0.326751	1.31593	-0.342587	-0.012568	-0.0948045	1.54836	-0.377966	-0.018906	0
	-0.357	-0.105936	0.483008	-0.0185843	-0.0833187	-0.00615789	-0.0832617	-0.213797	-0.00439829	-0.0307378	-0.041903	-0.178739	1.25754	-0.0256121	0.461811	-0.0831464	-0.0633612	-0.0214207	-0.0106648	-0.143969	-0.0248546	-0.0636185	-0.0746745	-0.105591		-0.235	-0.0213338	-0.0646418	0.126907	-0.0230874	-0.0354744	-0.326751	-0.184231	-0.342587	-0.012568	0.927547	-1.0098	-0.377966	-0.018906	0
	-0.356	-0.105936	-0.127738	-0.0185843	-0.0833187	-0.00615789	-0.0832617	-0.213797	-0.00439829	-0.0307378	-0.041903	-0.178739	0.464123	-0.0256121	-0.234318	-0.0831464	-0.0633612	-0.0214207	-0.0106648	1.09701	-0.0248546	-0.0636185	-0.0746745	-0.105591		-0.234	-0.0213338	-0.0646418	0.609151	-0.0230874	-0.0354744	-0.326751	-0.184231	-0.342587	-0.012568	-0.0948045	-1.0098	-0.377966	-0.018906	0
	-0.355	-0.105936	-0.127738	-0.0185843	-0.0833187	0.46492	-0.0832617	-0.213797	-0.00439829	-0.0307378	-0.041903	0.5916	-0.329294	-0.0256121	-0.234318	0.586401	-0.0633612	-0.0214207	-0.0106648	-0.143969	-0.0248546	-0.0636185	-0.0746745	0.663717		-0.233	-0.0213338	-0.0646418	-0.355338	-0.0230874	-0.0354744	1.18922	-0.184231	1.08129	-0.012568	-0.0948045	0.26928	1.39625	-0.018906	0
	-0.354	-0.105936	-0.127738	-0.0185843	-0.0833187	-0.00615789	-0.0832617	-0.213797	-0.00439829	-0.0307378	-0.041903	-0.178739	-0.329294	-0.0256121	-0.234318	-0.0831464	-0.0633612	-0.0214207	-0.0106648	0.476518	-0.0248546	-0.0636185	-0.0746745	-0.105591		-0.232	-0.0213338	-0.0646418	0.126907	-0.0230874	-0.0354744	-0.326751	-0.184231	-0.342587	-0.012568	-0.0948045	0.26928	-0.377966	-0.018906	0
	-0.353	-0.105936	-0.127738	-0.0185843	-0.0833187	0.46492	-0.0832617	0.305425	-0.00439829	0.692783	-0.041903	-0.178739	0.464123	-0.0256121	-0.234318	-0.0831464	-0.0633612	-0.0214207	-0.0106648	-0.143969	0.666555	-0.0636185	-0.0746745	-0.105591		-0.231	-0.0213338	-0.0646418	0.126907	-0.0230874	-0.0354744	-0.326751	-0.184231	1.08129	-0.012568	-0.0948045	1.54836	-0.377966	-0.018906	0
	-0.352	-0.105936	0.483008	-0.0185843	-0.0833187	-0.00615789	-0.0832617	-0.213797	-0.00439829	-0.0307378	-0.041903	-0.178739	-0.329294	-0.0256121	-0.234318	-0.0831464	-0.0633612	-0.0214207	-0.0106648	-0.143969	-0.0248546	0.526298	-0.0746745	-0.105591		-0.23	-0.0213338	-0.0646418	-0.355338	-0.0230874	-0.0354744	-0.326751	-0.184231	-0.342587	-0.012568	0.927547	1.54836	0.509142	-0.018906	0
	-0.351	-0.105936	-0.127738	-0.0185843	-0.0833187	-0.00615789	-0.0832617	-0.213797	-0.00439829	-0.0307378	-0.041903	-0.178739	-0.329294	-0.0256121	1.15794	-0.0831464	-0.0633612	-0.0214207	-0.0106648	-0.143969	-0.0248546	-0.0636185	-0.0746745	-0.105591		-0.229	-0.0213338	-0.0646418	-0.355338	-0.0230874	-0.0354744	-0.326751	1.31593	-0.342587	-0.012568	-0.0948045	-1.0098	-0.377966	-0.018906	0
	-0.35	-0.105936	0.483008	-0.0185843	-0.0833187	-0.00615789	0.666093	-0.213797	-0.00439829	-0.0307378	-0.041903	-0.178739	-0.329294	-0.0256121	0.461811	-0.0831464	-0.0633612	-0.0214207	-0.0106648	-0.143969	-0.0248546	-0.0636185	-0.0746745	-0.105591		-0.228	-0.0213338	-0.0646418	-0.355338	-0.0230874	-0.0354744	-0.326751	-0.184231	1.08129	-0.012568	0.927547	-1.0098	-0.377966	-0.018906	0
	-0.349	-0.105936	-0.127738	-0.0185843	-0.0833187	-0.00615789	-0.0832617	-0.213797	-0.00439829	-0.0307378	-0.041903	-0.178739	-0.329294	-0.0256121	-0.234318	-0.0831464	-0.0633612	-0.0214207	-0.0106648	0.476518	-0.0248546	-0.0636185	-0.0746745	-0.105591		-0.227	-0.0213338	-0.0646418	-0.355338	-0.0230874	-0.0354744	-0.326751	-0.184231	-0.342587	-0.012568	-0.0948045	-0.37026	0.509142	-0.018906	0
	-0.348	-0.105936	-0.127738	-0.0185843	-0.0833187	-0.00615789	-0.0832617	-0.213797	-0.00439829	-0.0307378	-0.041903	0.5916	-0.329294	-0.0256121	-0.234318	-0.0831464	-0.0633612	-0.0214207	-0.0106648	-0.143969	-0.0248546	-0.0636185	-0.0746745	0.663717		-0.226	-0.0213338	-0.0646418	-0.355338	-0.0230874	-0.0354744	-0.326751	1.31593	-0.342587	-0.012568	-0.0948045	-0.37026	-0.377966	-0.018906	0
	-0.347	-0.105936	-0.127738	-0.0185843	0.523718	-0.00615789	-0.0832617	-0.213797	-0.00439829	-0.0307378	-0.041903	-0.178739	1.25754	-0.0256121	0.461811	-0.0831464	-0.0633612	-0.0214207	-0.0106648	-0.143969	-0.0248546	-0.0636185	-0.0746745	-0.105591		-0.225	-0.0213338	-0.0646418	0.126907	-0.0230874	-0.0354744	-0.326751	-0.184231	1.08129	-0.012568	0.927547	0.90882	0.509142	-0.018906	0
	-0.346	-0.105936	-0.127738	-0.0185843	-0.0833187	-0.00615789	-0.0832617	-0.213797	-0.00439829	-0.0307378	0.568683	-0.178739	-0.329294	-0.0256121	-0.234318	-0.0831464	-0.0633612	-0.0214207	-0.0106648	-0.143969	-0.0248546	-0.0636185	-0.0746745	-0.105591		-0.224	-0.0213338	-0.0646418	0.126907	-0.0230874	-0.0354744	1.18922	-0.184231	-0.342587	-0.012568	-0.0948045	0.90882	0.509142	-0.018906	0
	-0.345	-0.105936	-0.127738	-0.0185843	-0.0833187	-0.00615789	-0.0832617	-0.213797	-0.00439829	-0.0307378	-0.041903	-0.178739	0.464123	-0.0256121	-0.234318	-0.0831464	-0.0633612	-0.0214207	-0.0106648	-0.143969	0.666555	-0.0636185	-0.0746745	0.663717		-0.223	-0.0213338	-0.0646418	-0.355338	-0.0230874	-0.0354744	-0.326751	-0.184231	-0.342587	-0.012568	-0.0948045	-1.0098	0.509142	-0.018906	0
	-0.344	-0.105936	0.483008	-0.0185843	-0.0833187	-0.00615789	-0.0832617	0.305425	-0.00439829	-0.0307378	0.568683	-0.178739	-0.329294	-0.0256121	-0.234318	-0.0831464	-0.0633612	-0.0214207	-0.0106648	0.476518	-0.0248546	-0.0636185	-0.0746745	-0.105591		-0.222	-0.0213338	-0.0646418	0.126907	-0.0230874	-0.0354744	1.18922	-0.184231	-0.342587	-0.012568	0.927547	0.26928	0.509142	-0.018906	0
	-0.343	-0.105936	-0.127738	-0.0185843	-0.0833187	-0.00615789	-0.0832617	-0.213797	-0.00439829	-0.0307378	-0.041903	-0.178739	1.25754	-0.0256121	-0.234318	-0.0831464	-0.0633612	-0.0214207	-0.0106648	-0.143969	-0.0248546	-0.0636185	-0.0746745	-0.105591		-0.221	-0.0213338	-0.0646418	0.609151	-0.0230874	-0.0354744	1.18922	-0.184231	1.08129	-0.012568	-0.0948045	0.26928	1.39625	-0.018906	0
	-0.342	-0.105936	0.483008	-0.0185843	0.523718	-0.00615789	-0.0832617	-0.213797	-0.00439829	-0.0307378	-0.041903	-0.178739	-0.329294	-0.0256121	0.461811	-0.0831464	-0.0633612	-0.0214207	-0.0106648	0.476518	-0.0248546	-0.0636185	-0.0746745	-0.105591		-0.22	-0.0213338	-0.0646418	-0.355338	-0.0230874	-0.0354744	-0.326751	-0.184231	2.50517	-0.012568	-0.0948045	-1.0098	-0.377966	-0.018906	0
	-0.341	-0.105936	-0.127738	-0.0185843	-0.0833187	-0.00615789	-0.0832617	-0.213797	-0.00439829	-0.0307378	-0.041903	0.5916	1.25754	-0.0256121	-0.234318	0.586401	-0.0633612	-0.0214207	-0.0106648	1.09701	-0.0248546	-0.0636185	-0.0746745	-0.105591		-0.219	-0.0213338	-0.0646418	0.126907	-0.0230874	-0.0354744	-0.326751	-0.184231	-0.342587	-0.012568	-0.0948045	-0.37026	0.509142	-0.018906	0
	-0.34	0.87638	-0.127738	-0.0185843	-0.0833187	-0.00615789	-0.0832617	0.305425	-0.00439829	-0.0307378	-0.041903	0.5916	-0.329294	-0.0256121	-0.234318	-0.0831464	-0.0633612	-0.0214207	-0.0106648	-0.143969	-0.0248546	0.526298	-0.0746745	-0.105591		-0.218	-0.0213338	-0.0646418	-0.355338	-0.0230874	-0.0354744	-0.326751	-0.184231	1.08129	-0.012568	-0.0948045	-0.37026	-0.377966	-0.018906	0
	-0.339	-0.105936	-0.127738	-0.0185843	-0.0833187	-0.00615789	-0.0832617	0.305425	-0.00439829	-0.0307378	-0.041903	-0.178739	0.464123	-0.0256121	-0.234318	0.586401	0.654732	-0.0214207	-0.0106648	-0.143969	-0.0248546	-0.0636185	0.526652	-0.105591		-0.217	-0.0213338	-0.0646418	0.126907	-0.0230874	-0.0354744	-0.326751	-0.184231	-0.342587	-0.012568	-0.0948045	0.90882	1.39625	-0.018906	0
	-0.338	-0.105936	-0.127738	-0.0185843	-0.0833187	-0.00615789	-0.0832617	0.305425	-0.00439829	-0.0307378	-0.041903	-0.178739	-0.329294	-0.0256121	-0.234318	-0.0831464	-0.0633612	-0.0214207	-0.0106648	-0.143969	-0.0248546	-0.0636185	-0.0746745	-0.105591		-0.216	-0.0213338	-0.0646418	0.609151	-0.0230874	-0.0354744	1.18922	-0.184231	-0.342587	-0.012568	-0.0948045	-0.37026	-0.377966	-0.018906	0
	-0.337	-0.105936	-0.127738	-0.0185843	-0.0833187	-0.00615789	-0.0832617	-0.213797	-0.00439829	-0.0307378	-0.041903	-0.178739	0.464123	-0.0256121	-0.234318	-0.0831464	-0.0633612	-0.0214207	-0.0106648	-0.143969	-0.0248546	0.526298	-0.0746745	0.663717		-0.215	-0.0213338	-0.0646418	0.126907	-0.0230874	-0.0354744	-0.326751	-0.184231	-0.342587	-0.012568	-0.0948045	0.26928	0.509142	-0.018906	0
	-0.336	-0.105936	1.09375	-0.0185843	-0.0833187	0.46492	0.666093	-0.213797	-0.00439829	-0.0307378	0.568683	-0.178739	-0.329294	-0.0256121	-0.234318	-0.0831464	-0.0633612	-0.0214207	-0.0106648	-0.143969	-0.0248546	-0.0636185	-0.0746745	-0.105591		-0.214	-0.0213338	-0.0646418	0.126907	-0.0230874	-0.0354744	-0.326751	-0.184231	-0.342587	-0.012568	-0.0948045	0.90882	-0.377966	-0.018906	0
	-0.335	0.87638	-0.127738	-0.0185843	-0.0833187	0.46492	-0.0832617	-0.213797	-0.00439829	-0.0307378	-0.041903	-0.178739	-0.329294	-0.0256121	-0.234318	-0.0831464	-0.0633612	-0.0214207	-0.0106648	-0.143969	-0.0248546	-0.0636185	-0.0746745	-0.105591		-0.213	-0.0213338	-0.0646418	0.126907	-0.0230874	-0.0354744	-0.326751	-0.184231	1.08129	-0.012568	-0.0948045	0.90882	-0.377966	-0.018906	0
	-0.334	-0.105936	0.483008	-0.0185843	-0.0833187	-0.00615789	-0.0832617	0.305425	-0.00439829	-0.0307378	-0.041903	-0.178739	0.464123	-0.0256121	-0.234318	-0.0831464	-0.0633612	-0.0214207	-0.0106648	-0.143969	-0.0248546	0.526298	-0.0746745	-0.105591		-0.212	-0.0213338	-0.0646418	0.126907	-0.0230874	-0.0354744	-0.326751	-0.184231	-0.342587	-0.012568	-0.0948045	-1.0098	-0.377966	-0.018906	0
	-0.333	-0.105936	-0.127738	-0.0185843	-0.0833187	0.46492	-0.0832617	0.305425	-0.00439829	-0.0307378	-0.041903	0.5916	-0.329294	-0.0256121	-0.234318	-0.0831464	-0.0633612	-0.0214207	-0.0106648	-0.143969	-0.0248546	-0.0636185	-0.0746745	-0.105591		-0.211	-0.0213338	-0.0646418	0.609151	-0.0230874	-0.0354744	-0.326751	-0.184231	-0.342587	-0.012568	-0.0948045	0.90882	-0.377966	-0.018906	0
	-0.332	-0.105936	-0.127738	-0.0185843	-0.0833187	-0.00615789	-0.0832617	-0.213797	-0.00439829	-0.0307378	-0.041903	-0.178739	-0.329294	-0.0256121	0.461811	-0.0831464	-0.0633612	-0.0214207	-0.0106648	0.476518	-0.0248546	-0.0636185	-0.0746745	-0.105591		-0.21	-0.0213338	-0.0646418	-0.355338	-0.0230874	-0.0354744	-0.326751	-0.184231	-0.342587	-0.012568	-0.0948045	0.26928	0.509142	-0.018906	0
	-0.331	-0.105936	-0.127738	-0.0185843	-0.0833187	-0.00615789	-0.0832617	-0.213797	-0.00439829	-0.0307378	-0.041903	-0.178739	-0.329294	-0.0256121	0.461811	-0.0831464	-0.0633612	-0.0214207	-0.0106648	0.476518	-0.0248546	0.526298	-0.0746745	-0.105591		-0.209	-0.0213338	-0.0646418	-0.355338	-0.0230874	-0.0354744	-0.326751	-0.184231	-0.342587	-0.012568	0.927547	0.26928	-0.377966	1.86697	0
	-0.33	-0.105936	-0.127738	-0.0185843	-0.0833187	-0.00615789	-0.0832617	-0.213797	-0.00439829	-0.0307378	0.568683	0.5916	-0.329294	-0.0256121	0.461811	-0.0831464	0.654732	-0.0214207	-0.0106648	0.476518	-0.0248546	-0.0636185	-0.0746745	-0.105591		-0.208	-0.0213338	-0.0646418	0.126907	-0.0230874	1.14405	-0.326751	-0.184231	-0.342587	-0.012568	-0.0948045	0.26928	-0.377966	-0.018906	0
	-0.329	0.87638	-0.127738	-0.0185843	-0.0833187	-0.00615789	-0.0832617	0.305425	-0.00439829	0.692783	0.568683	-0.178739	0.464123	-0.0256121	-0.234318	-0.0831464	-0.0633612	-0.0214207	-0.0106648	-0.143969	-0.0248546	-0.0636185	-0.0746745	-0.105591		-0.207	-0.0213338	-0.0646418	-0.355338	-0.0230874	-0.0354744	-0.326751	1.31593	-0.342587	-0.012568	-0.0948045	-1.0098	0.509142	-0.018906	0
	-0.328	-0.105936	1.09375	-0.0185843	-0.0833187	-0.00615789	-0.0832617	-0.213797	-0.00439829	-0.0307378	-0.041903	-0.178739	-0.329294	-0.0256121	0.461811	-0.0831464	-0.0633612	-0.0214207	-0.0106648	-0.143969	-0.0248546	-0.0636185	-0.0746745	-0.105591		-0.206	-0.0213338	-0.0646418	0.609151	-0.0230874	-0.0354744	1.18922	-0.184231	-0.342587	-0.012568	-0.0948045	-0.37026	-0.377966	-0.018906	0
	-0.327	-0.105936	-0.127738	-0.0185843	-0.0833187	-0.00615789	-0.0832617	-0.213797	-0.00439829	-0.0307378	0.568683	-0.178739	-0.329294	-0.0256121	-0.234318	-0.0831464	-0.0633612	-0.0214207	-0.0106648	-0.143969	-0.0248546	-0.0636185	-0.0746745	-0.105591		-0.205	-0.0213338	-0.0646418	0.609151	-0.0230874	-0.0354744	-0.326751	-0.184231	1.08129	-0.012568	-0.0948045	-1.0098	-0.377966	-0.018906	0
	-0.326	0.87638	-0.127738	-0.0185843	-0.0833187	-0.00615789	-0.0832617	-0.213797	-0.00439829	-0.0307378	-0.041903	0.5916	-0.329294	-0.0256121	-0.234318	-0.0831464	-0.0633612	-0.0214207	-0.0106648	0.476518	-0.0248546	-0.0636185	-0.0746745	-0.105591		-0.204	-0.0213338	-0.0646418	0.126907	-0.0230874	-0.0354744	-0.326751	-0.184231	-0.342587	-0.012568	-0.0948045	0.90882	-0.377966	-0.018906	0
	-0.325	-0.105936	-0.127738	-0.0185843	-0.0833187	-0.00615789	-0.0832617	-0.213797	-0.00439829	-0.0307378	-0.041903	-0.178739	-0.329294	-0.0256121	-0.234318	-0.0831464	-0.0633612	-0.0214207	-0.0106648	-0.143969	-0.0248546	-0.0636185	-0.0746745	-0.105591		-0.203	-0.0213338	-0.0646418	0.126907	-0.0230874	-0.0354744	1.18922	-0.184231	-0.342587	-0.012568	-0.0948045	-0.37026	-0.377966	-0.018906	0
	-0.324	-0.105936	-0.127738	-0.0185843	-0.0833187	-0.00615789	-0.0832617	-0.213797	-0.00439829	-0.0307378	-0.041903	0.5916	-0.329294	-0.0256121	0.461811	-0.0831464	-0.0633612	-0.0214207	-0.0106648	0.476518	-0.0248546	-0.0636185	-0.0746745	-0.105591		-0.202	-0.0213338	-0.0646418	0.126907	-0.0230874	-0.0354744	-0.326751	-0.184231	-0.342587	-0.012568	-0.0948045	-0.37026	-0.377966	-0.018906	0
	-0.323	-0.105936	-0.127738	-0.0185843	-0.0833187	-0.00615789	-0.0832617	0.305425	-0.00439829	-0.0307378	-0.041903	-0.178739	0.464123	-0.0256121	-0.234318	-0.0831464	-0.0633612	-0.0214207	-0.0106648	-0.143969	-0.0248546	-0.0636185	-0.0746745	0.663717		-0.201	-0.0213338	-0.0646418	-0.355338	-0.0230874	-0.0354744	1.18922	-0.184231	-0.342587	-0.012568	-0.0948045	-0.37026	-0.377966	-0.018906	0
	-0.322	-0.105936	-0.127738	-0.0185843	-0.0833187	-0.00615789	-0.0832617	-0.213797	-0.00439829	-0.0307378	-0.041903	0.5916	0.464123	-0.0256121	0.461811	-0.0831464	0.654732	-0.0214207	-0.0106648	-0.143969	-0.0248546	-0.0636185	-0.0746745	-0.105591		-0.2	-0.0213338	-0.0646418	-0.355338	-0.0230874	-0.0354744	-0.326751	-0.184231	1.08129	-0.012568	-0.0948045	-1.0098	-0.377966	-0.018906	0
	-0.321	-0.105936	-0.127738	-0.0185843	-0.0833187	-0.00615789	-0.0832617	0.305425	-0.00439829	-0.0307378	-0.041903	-0.178739	0.464123	-0.0256121	-0.234318	-0.0831464	-0.0633612	-0.0214207	-0.0106648	0.476518	-0.0248546	0.526298	-0.0746745	-0.105591		-0.199	-0.0213338	-0.0646418	-0.355338	-0.0230874	-0.0354744	-0.326751	-0.184231	-0.342587	-0.012568	-0.0948045	0.26928	-0.377966	-0.018906	0
	-0.32	-0.105936	-0.127738	-0.0185843	-0.0833187	-0.00615789	-0.0832617	0.824647	-0.00439829	-0.0307378	-0.041903	-0.178739	-0.329294	-0.0256121	-0.234318	-0.0831464	-0.0633612	-0.0214207	-0.0106648	-0.143969	-0.0248546	-0.0636185	-0.0746745	-0.105591		-0.198	-0.0213338	-0.0646418	-0.355338	-0.0230874	1.14405	-0.326751	2.8161	1.08129	-0.012568	-0.0948045	0.26928	0.509142	-0.018906	0
	-0.319	-0.105936	-0.127738	-0.0185843	-0.0833187	-0.00615789	-0.0832617	-0.213797	-0.00439829	-0.0307378	-0.041903	-0.178739	-0.329294	-0.0256121	0.461811	-0.0831464	-0.0633612	-0.0214207	-0.0106648	-0.143969	-0.0248546	-0.0636185	-0.0746745	-0.105591		-0.197	-0.0213338	-0.0646418	0.126907	-0.0230874	-0.0354744	-0.326751	-0.184231	1.08129	-0.012568	-0.0948045	0.26928	-0.377966	-0.018906	0
	-0.318	-0.105936	-0.127738	-0.0185843	-0.0833187	-0.00615789	-0.0832617	-0.213797	-0.00439829	-0.0307378	-0.041903	-0.178739	-0.329294	-0.0256121	-0.234318	-0.0831464	-0.0633612	-0.0214207	-0.0106648	-0.143969	-0.0248546	-0.0636185	-0.0746745	-0.105591		-0.196	-0.0213338	-0.0646418	-0.355338	-0.0230874	-0.0354744	-0.326751	1.31593	-0.342587	-0.012568	-0.0948045	-0.37026	-0.377966	-0.018906	0
	-0.317	-0.105936	-0.127738	-0.0185843	-0.0833187	-0.00615789	-0.0832617	-0.213797	-0.00439829	-0.0307378	-0.041903	-0.178739	-0.329294	-0.0256121	-0.234318	0.586401	-0.0633612	-0.0214207	-0.0106648	-0.143969	-0.0248546	-0.0636185	-0.0746745	-0.105591		-0.195	-0.0213338	-0.0646418	0.126907	-0.0230874	-0.0354744	-0.326751	-0.184231	-0.342587	-0.012568	-0.0948045	-0.37026	-0.377966	-0.018906	0
	-0.316	-0.105936	-0.127738	-0.0185843	-0.0833187	-0.00615789	-0.0832617	0.305425	-0.00439829	-0.0307378	-0.041903	-0.178739	-0.329294	-0.0256121	0.461811	-0.0831464	-0.0633612	-0.0214207	-0.0106648	-0.143969	-0.0248546	-0.0636185	-0.0746745	-0.105591		-0.194	-0.0213338	-0.0646418	-0.355338	-0.0230874	-0.0354744	-0.326751	1.31593	-0.342587	-0.012568	-0.0948045	0.26928	-0.377966	-0.018906	0
	-0.315	-0.105936	-0.127738	-0.0185843	-0.0833187	-0.00615789	-0.0832617	-0.213797	-0.00439829	-0.0307378	-0.041903	-0.178739	-0.329294	-0.0256121	-0.234318	-0.0831464	0.654732	-0.0214207	-0.0106648	-0.143969	-0.0248546	-0.0636185	-0.0746745	-0.105591		-0.193	-0.0213338	-0.0646418	0.126907	-0.0230874	1.14405	-0.326751	-0.184231	-0.342587	-0.012568	-0.0948045	-0.37026	0.509142	-0.018906	0
	-0.314	-0.105936	-0.127738	-0.0185843	-0.0833187	-0.00615789	-0.0832617	-0.213797	-0.00439829	-0.0307378	-0.041903	0.5916	0.464123	-0.0256121	0.461811	-0.0831464	-0.0633612	-0.0214207	-0.0106648	-0.143969	-0.0248546	-0.0636185	-0.0746745	-0.105591		-0.192	-0.0213338	-0.0646418	-0.355338	-0.0230874	-0.0354744	-0.326751	-0.184231	-0.342587	-0.012568	-0.0948045	0.90882	0.509142	-0.018906	0
	-0.313	-0.105936	-0.127738	-0.0185843	-0.0833187	-0.00615789	-0.0832617	-0.213797	-0.00439829	-0.0307378	-0.041903	-0.178739	-0.329294	-0.0256121	-0.234318	0.586401	-0.0633612	-0.0214207	-0.0106648	-0.143969	-0.0248546	-0.0636185	-0.0746745	-0.105591		-0.191	-0.0213338	-0.0646418	-0.355338	-0.0230874	-0.0354744	-0.326751	-0.184231	-0.342587	-0.012568	-0.0948045	-0.37026	1.39625	-0.018906	0
	-0.312	-0.105936	-0.127738	-0.0185843	-0.0833187	-0.00615789	-0.0832617	0.305425	-0.00439829	-0.0307378	-0.041903	-0.178739	1.25754	-0.0256121	-0.234318	-0.0831464	-0.0633612	-0.0214207	-0.0106648	-0.143969	-0.0248546	0.526298	-0.0746745	0.663717		-0.19	-0.0213338	-0.0646418	-0.355338	-0.0230874	-0.0354744	-0.326751	1.31593	-0.342587	-0.012568	-0.0948045	0.26928	-0.377966	-0.018906	0
	-0.311	-0.105936	0.483008	-0.0185843	0.523718	-0.00615789	-0.0832617	-0.213797	-0.00439829	-0.0307378	0.568683	-0.178739	-0.329294	-0.0256121	-0.234318	-0.0831464	-0.0633612	-0.0214207	-0.0106648	-0.143969	-0.0248546	-0.0636185	-0.0746745	-0.105591		-0.189	-0.0213338	-0.0646418	-0.355338	-0.0230874	-0.0354744	-0.326751	-0.184231	-0.342587	-0.012568	-0.0948045	1.54836	-0.377966	-0.018906	0
	-0.31	-0.105936	-0.127738	-0.0185843	-0.0833187	-0.00615789	-0.0832617	-0.213797	-0.00439829	-0.0307378	-0.041903	-0.178739	-0.329294	-0.0256121	-0.234318	-0.0831464	-0.0633612	-0.0214207	-0.0106648	-0.143969	-0.0248546	-0.0636185	-0.0746745	-0.105591		-0.188	-0.0213338	0.741361	0.126907	-0.0230874	-0.0354744	-0.326751	-0.184231	-0.342587	-0.012568	-0.0948045	-0.37026	0.509142	-0.018906	0
	-0.309	-0.105936	-0.127738	-0.0185843	-0.0833187	-0.00615789	-0.0832617	-0.213797	-0.00439829	-0.0307378	-0.041903	0.5916	-0.329294	-0.0256121	-0.234318	-0.0831464	-0.0633612	-0.0214207	-0.0106648	-0.143969	-0.0248546	-0.0636185	0.526652	-0.105591		-0.187	-0.0213338	0.741361	-0.355338	-0.0230874	-0.0354744	-0.326751	-0.184231	1.08129	-0.012568	0.927547	0.26928	-0.377966	-0.018906	0
	-0.308	-0.105936	-0.127738	-0.0185843	-0.0833187	-0.00615789	-0.0832617	-0.213797	-0.00439829	-0.0307378	-0.041903	-0.178739	0.464123	-0.0256121	-0.234318	-0.0831464	-0.0633612	-0.0214207	-0.0106648	-0.143969	-0.0248546	-0.0636185	-0.0746745	-0.105591		-0.186	-0.0213338	-0.0646418	0.609151	-0.0230874	-0.0354744	-0.326751	1.31593	1.08129	-0.012568	-0.0948045	-0.37026	-0.377966	-0.018906	0
	-0.307	0.87638	-0.127738	-0.0185843	-0.0833187	-0.00615789	-0.0832617	-0.213797	-0.00439829	-0.0307378	-0.041903	-0.178739	-0.329294	-0.0256121	1.15794	-0.0831464	-0.0633612	-0.0214207	-0.0106648	-0.143969	-0.0248546	-0.0636185	-0.0746745	-0.105591		-0.185	-0.0213338	-0.0646418	-0.355338	-0.0230874	-0.0354744	-0.326751	-0.184231	-0.342587	-0.012568	-0.0948045	-1.0098	-0.377966	-0.018906	0
	-0.306	-0.105936	-0.127738	-0.0185843	0.523718	-0.00615789	-0.0832617	-0.213797	-0.00439829	-0.0307378	-0.041903	-0.178739	-0.329294	-0.0256121	-0.234318	0.586401	-0.0633612	-0.0214207	-0.0106648	0.476518	-0.0248546	-0.0636185	0.526652	0.663717		-0.184	-0.0213338	-0.0646418	-0.355338	-0.0230874	-0.0354744	1.18922	-0.184231	-0.342587	-0.012568	-0.0948045	0.90882	-0.377966	-0.018906	0
	-0.305	-0.105936	-0.127738	-0.0185843	-0.0833187	-0.00615789	-0.0832617	-0.213797	-0.00439829	-0.0307378	-0.041903	-0.178739	0.464123	-0.0256121	0.461811	-0.0831464	-0.0633612	-0.0214207	-0.0106648	-0.143969	-0.0248546	-0.0636185	-0.0746745	-0.105591		-0.183	-0.0213338	-0.0646418	0.126907	-0.0230874	-0.0354744	-0.326751	-0.184231	1.08129	-0.012568	-0.0948045	0.90882	0.509142	-0.018906	0
	-0.304	-0.105936	-0.127738	-0.0185843	-0.0833187	-0.00615789	-0.0832617	-0.213797	-0.00439829	-0.0307378	-0.041903	-0.178739	-0.329294	-0.0256121	-0.234318	-0.0831464	-0.0633612	-0.0214207	-0.0106648	0.476518	-0.0248546	-0.0636185	0.526652	-0.105591		-0.182	-0.0213338	-0.0646418	1.0914	-0.0230874	-0.0354744	-0.326751	-0.184231	1.08129	-0.012568	-0.0948045	-0.37026	-0.377966	-0.018906	0
	-0.303	0.87638	0.483008	-0.0185843	0.523718	-0.00615789	-0.0832617	-0.213797	-0.00439829	-0.0307378	-0.041903	-0.178739	0.464123	-0.0256121	-0.234318	-0.0831464	-0.0633612	-0.0214207	-0.0106648	-0.143969	-0.0248546	-0.0636185	-0.0746745	-0.105591		-0.181	-0.0213338	0.741361	0.126907	-0.0230874	-0.0354744	-0.326751	-0.184231	1.08129	-0.012568	-0.0948045	-0.37026	-0.377966	-0.018906	0
	-0.302	-0.105936	-0.127738	-0.0185843	-0.0833187	-0.00615789	-0.0832617	-0.213797	-0.00439829	-0.0307378	-0.041903	0.5916	-0.329294	-0.0256121	-0.234318	-0.0831464	-0.0633612	-0.0214207	-0.0106648	-0.143969	-0.0248546	-0.0636185	-0.0746745	0.663717		-0.18	-0.0213338	-0.0646418	-0.355338	-0.0230874	-0.0354744	-0.326751	-0.184231	2.50517	-0.012568	-0.0948045	-0.37026	0.509142	-0.018906	0
	-0.301	-0.105936	-0.127738	-0.0185843	-0.0833187	-0.00615789	-0.0832617	-0.213797	-0.00439829	-0.0307378	-0.041903	-0.178739	2.05096	-0.0256121	-0.234318	-0.0831464	-0.0633612	-0.0214207	-0.0106648	-0.143969	-0.0248546	-0.0636185	-0.0746745	-0.105591		-0.179	-0.0213338	0.741361	-0.355338	-0.0230874	-0.0354744	1.18922	-0.184231	-0.342587	-0.012568	-0.0948045	-0.37026	0.509142	-0.018906	0
	-0.3	0.87638	-0.127738	-0.0185843	-0.0833187	-0.00615789	-0.0832617	-0.213797	-0.00439829	-0.0307378	-0.041903	-0.178739	0.464123	-0.0256121	-0.234318	-0.0831464	-0.0633612	-0.0214207	-0.0106648	-0.143969	-0.0248546	0.526298	-0.0746745	-0.105591		-0.178	-0.0213338	-0.0646418	0.609151	-0.0230874	-0.0354744	-0.326751	-0.184231	-0.342587	-0.012568	-0.0948045	-0.37026	1.39625	-0.018906	0
	-0.299	-0.105936	-0.127738	-0.0185843	-0.0833187	-0.00615789	-0.0832617	0.824647	-0.00439829	-0.0307378	-0.041903	-0.178739	-0.329294	-0.0256121	0.461811	-0.0831464	-0.0633612	-0.0214207	-0.0106648	-0.143969	-0.0248546	-0.0636185	0.526652	-0.105591		-0.177	-0.0213338	-0.0646418	1.57364	-0.0230874	-0.0354744	-0.326751	-0.184231	-0.342587	-0.012568	-0.0948045	1.54836	-0.377966	-0.018906	0
	-0.298	-0.105936	-0.127738	-0.0185843	-0.0833187	-0.00615789	-0.0832617	-0.213797	-0.00439829	-0.0307378	-0.041903	-0.178739	-0.329294	-0.0256121	-0.234318	-0.0831464	-0.0633612	-0.0214207	-0.0106648	-0.143969	-0.0248546	-0.0636185	0.526652	-0.105591		-0.176	-0.0213338	-0.0646418	-0.355338	-0.0230874	-0.0354744	-0.326751	-0.184231	-0.342587	-0.012568	-0.0948045	0.26928	2.28336	-0.018906	0
	-0.297	-0.105936	-0.127738	-0.0185843	0.523718	-0.00615789	-0.0832617	0.305425	-0.00439829	-0.0307378	-0.041903	-0.178739	-0.329294	-0.0256121	1.15794	-0.0831464	-0.0633612	-0.0214207	-0.0106648	0.476518	-0.0248546	0.526298	-0.0746745	-0.105591		-0.175	-0.0213338	-0.0646418	1.0914	-0.0230874	-0.0354744	-0.326751	-0.184231	-0.342587	-0.012568	-0.0948045	-0.37026	-0.377966	-0.018906	0
	-0.296	-0.105936	-0.127738	-0.0185843	-0.0833187	-0.00615789	-0.0832617	0.305425	-0.00439829	-0.0307378	1.17927	-0.178739	-0.329294	-0.0256121	0.461811	-0.0831464	-0.0633612	-0.0214207	-0.0106648	-0.143969	-0.0248546	0.526298	0.526652	-0.105591		-0.174	-0.0213338	-0.0646418	-0.355338	-0.0230874	-0.0354744	-0.326751	-0.184231	-0.342587	-0.012568	-0.0948045	-1.0098	-0.377966	-0.018906	0
	-0.295	-0.105936	-0.127738	-0.0185843	-0.0833187	-0.00615789	-0.0832617	0.305425	-0.00439829	-0.0307378	-0.041903	-0.178739	-0.329294	-0.0256121	-0.234318	-0.0831464	0.654732	-0.0214207	-0.0106648	-0.143969	-0.0248546	-0.0636185	-0.0746745	-0.105591		-0.173	-0.0213338	-0.0646418	0.126907	-0.0230874	-0.0354744	-0.326751	-0.184231	-0.342587	-0.012568	-0.0948045	-0.37026	0.509142	-0.018906	0
	-0.294	-0.105936	-0.127738	-0.0185843	-0.0833187	-0.00615789	-0.0832617	-0.213797	-0.00439829	-0.0307378	1.17927	-0.178739	-0.329294	-0.0256121	-0.234318	-0.0831464	-0.0633612	-0.0214207	-0.0106648	0.476518	-0.0248546	-0.0636185	-0.0746745	0.663717		-0.172	-0.0213338	-0.0646418	-0.355338	-0.0230874	-0.0354744	1.18922	-0.184231	-0.342587	-0.012568	0.927547	2.1879	0.509142	-0.018906	0
	-0.293	-0.105936	-0.127738	-0.0185843	-0.0833187	-0.00615789	-0.0832617	-0.213797	-0.00439829	-0.0307378	-0.041903	-0.178739	-0.329294	-0.0256121	-0.234318	-0.0831464	0.654732	-0.0214207	-0.0106648	-0.143969	-0.0248546	0.526298	-0.0746745	-0.105591		-0.171	-0.0213338	-0.0646418	0.126907	-0.0230874	-0.0354744	-0.326751	-0.184231	-0.342587	-0.012568	-0.0948045	-0.37026	0.509142	-0.018906	0
	-0.292	0.87638	-0.127738	-0.0185843	-0.0833187	-0.00615789	-0.0832617	-0.213797	-0.00439829	-0.0307378	-0.041903	-0.178739	0.464123	-0.0256121	0.461811	-0.0831464	-0.0633612	-0.0214207	-0.0106648	-0.143969	-0.0248546	-0.0636185	-0.0746745	-0.105591		-0.17	-0.0213338	-0.0646418	-0.355338	-0.0230874	-0.0354744	1.18922	1.31593	-0.342587	-0.012568	-0.0948045	-1.0098	0.509142	-0.018906	0
	-0.291	-0.105936	-0.127738	-0.0185843	-0.0833187	-0.00615789	-0.0832617	-0.213797	-0.00439829	0.692783	-0.041903	-0.178739	-0.329294	-0.0256121	0.461811	-0.0831464	-0.0633612	0.797921	-0.0106648	-0.143969	-0.0248546	-0.0636185	-0.0746745	-0.105591		-0.169	-0.0213338	-0.0646418	-0.355338	-0.0230874	-0.0354744	-0.326751	-0.184231	-0.342587	-0.012568	-0.0948045	-0.37026	-0.377966	-0.018906	0
	-0.29	-0.105936	-0.127738	-0.0185843	-0.0833187	-0.00615789	0.666093	-0.213797	-0.00439829	-0.0307378	-0.041903	-0.178739	-0.329294	-0.0256121	0.461811	-0.0831464	-0.0633612	-0.0214207	-0.0106648	-0.143969	-0.0248546	-0.0636185	-0.0746745	0.663717		-0.168	-0.0213338	0.741361	0.126907	-0.0230874	-0.0354744	-0.326751	-0.184231	-0.342587	-0.012568	-0.0948045	0.90882	1.39625	-0.018906	0
	-0.289	-0.105936	-0.127738	-0.0185843	-0.0833187	-0.00615789	0.666093	-0.213797	-0.00439829	-0.0307378	-0.041903	-0.178739	-0.329294	-0.0256121	-0.234318	-0.0831464	-0.0633612	-0.0214207	-0.0106648	-0.143969	-0.0248546	-0.0636185	-0.0746745	-0.105591		-0.167	-0.0213338	-0.0646418	-0.355338	-0.0230874	-0.0354744	-0.326751	-0.184231	-0.342587	-0.012568	-0.0948045	-1.0098	-0.377966	-0.018906	0
	-0.288	-0.105936	-0.127738	-0.0185843	-0.0833187	-0.00615789	0.666093	0.824647	-0.00439829	-0.0307378	-0.041903	-0.178739	0.464123	-0.0256121	-0.234318	-0.0831464	-0.0633612	-0.0214207	-0.0106648	-0.143969	-0.0248546	1.11621	-0.0746745	0.663717		-0.166	-0.0213338	0.741361	0.126907	-0.0230874	-0.0354744	1.18922	-0.184231	-0.342587	-0.012568	-0.0948045	-0.37026	-0.377966	-0.018906	0
	-0.287	-0.105936	-0.127738	-0.0185843	-0.0833187	-0.00615789	1.41545	0.305425	-0.00439829	-0.0307378	-0.041903	-0.178739	-0.329294	-0.0256121	-0.234318	-0.0831464	-0.0633612	-0.0214207	-0.0106648	-0.143969	-0.0248546	-0.0636185	-0.0746745	0.663717		-0.165	-0.0213338	-0.0646418	-0.355338	-0.0230874	-0.0354744	-0.326751	-0.184231	-0.342587	-0.012568	-0.0948045	0.90882	0.509142	-0.018906	0
	-0.286	-0.105936	0.483008	-0.0185843	0.523718	-0.00615789	-0.0832617	-0.213797	-0.00439829	-0.0307378	0.568683	-0.178739	0.464123	-0.0256121	-0.234318	-0.0831464	-0.0633612	-0.0214207	-0.0106648	-0.143969	-0.0248546	-0.0636185	-0.0746745	-0.105591		-0.164	-0.0213338	-0.0646418	-0.355338	-0.0230874	-0.0354744	2.70519	-0.184231	1.08129	-0.012568	-0.0948045	-0.37026	-0.377966	-0.018906	0
	-0.285	-0.105936	-0.127738	-0.0185843	-0.0833187	-0.00615789	0.666093	0.305425	-0.00439829	-0.0307378	0.568683	-0.178739	-0.329294	-0.0256121	-0.234318	-0.0831464	-0.0633612	-0.0214207	-0.0106648	-0.143969	-0.0248546	0.526298	-0.0746745	-0.105591		-0.163	-0.0213338	-0.0646418	-0.355338	-0.0230874	-0.0354744	-0.326751	-0.184231	-0.342587	-0.012568	0.927547	-0.37026	0.509142	-0.018906	0
	-0.284	-0.105936	-0.127738	-0.0185843	-0.0833187	-0.00615789	-0.0832617	-0.213797	-0.00439829	-0.0307378	-0.041903	-0.178739	-0.329294	-0.0256121	-0.234318	-0.0831464	-0.0633612	-0.0214207	-0.0106648	0.476518	-0.0248546	-0.0636185	-0.0746745	-0.105591		-0.162	-0.0213338	-0.0646418	0.126907	-0.0230874	-0.0354744	1.18922	-0.184231	-0.342587	-0.012568	-0.0948045	-0.37026	-0.377966	-0.018906	0
	-0.283	-0.105936	-0.127738	-0.0185843	-0.0833187	-0.00615789	-0.0832617	0.305425	-0.00439829	-0.0307378	-0.041903	-0.178739	-0.329294	-0.0256121	-0.234318	-0.0831464	-0.0633612	-0.0214207	-0.0106648	0.476518	0.666555	-0.0636185	0.526652	-0.105591		-0.161	-0.0213338	-0.0646418	0.609151	-0.0230874	-0.0354744	-0.326751	-0.184231	-0.342587	-0.012568	-0.0948045	0.26928	-0.377966	-0.018906	0
	-0.282	-0.105936	0.483008	-0.0185843	0.523718	-0.00615789	-0.0832617	0.824647	-0.00439829	0.692783	-0.041903	-0.178739	0.464123	-0.0256121	0.461811	-0.0831464	0.654732	-0.0214207	-0.0106648	-0.143969	-0.0248546	-0.0636185	0.526652	-0.105591		-0.16	-0.0213338	-0.0646418	0.126907	-0.0230874	-0.0354744	-0.326751	-0.184231	-0.342587	-0.012568	-0.0948045	-0.37026	-0.377966	-0.018906	0
	-0.281	-0.105936	-0.127738	-0.0185843	-0.0833187	-0.00615789	0.666093	-0.213797	-0.00439829	-0.0307378	-0.041903	-0.178739	0.464123	-0.0256121	-0.234318	0.586401	-0.0633612	-0.0214207	-0.0106648	0.476518	-0.0248546	-0.0636185	-0.0746745	-0.105591		-0.159	-0.0213338	-0.0646418	-0.355338	-0.0230874	-0.0354744	-0.326751	-0.184231	-0.342587	-0.012568	-0.0948045	0.26928	-0.377966	-0.018906	0
	-0.28	-0.105936	-0.127738	-0.0185843	-0.0833187	-0.00615789	-0.0832617	0.305425	-0.00439829	-0.0307378	-0.041903	-0.178739	0.464123	-0.0256121	0.461811	-0.0831464	-0.0633612	-0.0214207	-0.0106648	0.476518	-0.0248546	-0.0636185	-0.0746745	-0.105591		-0.158	-0.0213338	-0.0646418	0.609151	-0.0230874	-0.0354744	-0.326751	-0.184231	-0.342587	-0.012568	-0.0948045	-1.0098	-0.377966	-0.018906	0
	-0.279	-0.105936	1.09375	-0.0185843	-0.0833187	-0.00615789	-0.0832617	0.305425	-0.00439829	-0.0307378	0.568683	-0.178739	-0.329294	-0.0256121	0.461811	-0.0831464	-0.0633612	-0.0214207	-0.0106648	-0.143969	-0.0248546	-0.0636185	-0.0746745	-0.105591		-0.157	-0.0213338	-0.0646418	-0.355338	-0.0230874	-0.0354744	1.18922	-0.184231	-0.342587	-0.012568	-0.0948045	0.90882	-0.377966	-0.018906	0
	-0.278	0.87638	0.483008	-0.0185843	-0.0833187	-0.00615789	-0.0832617	-0.213797	-0.00439829	-0.0307378	-0.041903	-0.178739	1.25754	-0.0256121	-0.234318	0.586401	-0.0633612	-0.0214207	-0.0106648	-0.143969	-0.0248546	-0.0636185	-0.0746745	-0.105591		-0.156	-0.0213338	-0.0646418	-0.355338	-0.0230874	-0.0354744	-0.326751	-0.184231	1.08129	-0.012568	0.927547	-0.37026	-0.377966	-0.018906	0
	-0.277	-0.105936	-0.127738	-0.0185843	-0.0833187	-0.00615789	-0.0832617	-0.213797	-0.00439829	-0.0307378	-0.041903	-0.178739	-0.329294	-0.0256121	0.461811	-0.0831464	-0.0633612	-0.0214207	-0.0106648	-0.143969	-0.0248546	-0.0636185	-0.0746745	-0.105591		-0.155	-0.0213338	-0.0646418	-0.355338	-0.0230874	1.14405	1.18922	1.31593	-0.342587	-0.012568	-0.0948045	0.26928	-0.377966	-0.018906	0
	-0.276	-0.105936	-0.127738	-0.0185843	-0.0833187	-0.00615789	-0.0832617	-0.213797	-0.00439829	-0.0307378	-0.041903	-0.178739	-0.329294	-0.0256121	-0.234318	-0.0831464	-0.0633612	-0.0214207	-0.0106648	-0.143969	-0.0248546	-0.0636185	0.526652	-0.105591		-0.154	-0.0213338	-0.0646418	-0.355338	-0.0230874	-0.0354744	1.18922	-0.184231	-0.342587	-0.012568	-0.0948045	0.90882	-0.377966	-0.018906	0
	-0.275	-0.105936	-0.127738	-0.0185843	-0.0833187	-0.00615789	-0.0832617	-0.213797	-0.00439829	-0.0307378	-0.041903	-0.178739	-0.329294	-0.0256121	-0.234318	-0.0831464	-0.0633612	-0.0214207	-0.0106648	1.09701	-0.0248546	-0.0636185	-0.0746745	-0.105591		-0.153	-0.0213338	-0.0646418	0.126907	-0.0230874	-0.0354744	-0.326751	-0.184231	-0.342587	-0.012568	-0.0948045	0.26928	-0.377966	-0.018906	0
	-0.274	-0.105936	-0.127738	-0.0185843	-0.0833187	-0.00615789	-0.0832617	-0.213797	-0.00439829	-0.0307378	-0.041903	-0.178739	-0.329294	-0.0256121	0.461811	-0.0831464	-0.0633612	-0.0214207	-0.0106648	-0.143969	-0.0248546	0.526298	-0.0746745	-0.105591		-0.152	-0.0213338	-0.0646418	-0.355338	-0.0230874	-0.0354744	1.18922	-0.184231	-0.342587	-0.012568	-0.0948045	-1.0098	-0.377966	-0.018906	0
	-0.273	0.87638	-0.127738	-0.0185843	-0.0833187	-0.00615789	-0.0832617	0.824647	-0.00439829	-0.0307378	0.568683	-0.178739	-0.329294	-0.0256121	0.461811	-0.0831464	-0.0633612	-0.0214207	-0.0106648	0.476518	-0.0248546	-0.0636185	-0.0746745	-0.105591		-0.151	-0.0213338	-0.0646418	0.126907	-0.0230874	-0.0354744	-0.326751	-0.184231	-0.342587	-0.012568	-0.0948045	0.90882	-0.377966	-0.018906	0
	-0.272	-0.105936	-0.127738	-0.0185843	-0.0833187	-0.00615789	-0.0832617	-0.213797	-0.00439829	-0.0307378	-0.041903	-0.178739	0.464123	-0.0256121	-0.234318	-0.0831464	-0.0633612	-0.0214207	-0.0106648	-0.143969	-0.0248546	1.11621	-0.0746745	-0.105591		-0.15	-0.0213338	-0.0646418	0.126907	-0.0230874	-0.0354744	-0.326751	-0.184231	-0.342587	-0.012568	-0.0948045	-0.37026	-0.377966	-0.018906	0
	-0.271	-0.105936	-0.127738	-0.0185843	-0.0833187	-0.00615789	-0.0832617	-0.213797	-0.00439829	-0.0307378	0.568683	-0.178739	-0.329294	-0.0256121	-0.234318	-0.0831464	-0.0633612	-0.0214207	-0.0106648	-0.143969	-0.0248546	-0.0636185	-0.0746745	-0.105591		-0.149	-0.0213338	-0.0646418	-0.355338	-0.0230874	1.14405	1.18922	-0.184231	-0.342587	-0.012568	-0.0948045	-0.37026	-0.377966	-0.018906	0
	-0.27	-0.105936	-0.127738	-0.0185843	-0.0833187	-0.00615789	-0.0832617	-0.213797	-0.00439829	-0.0307378	-0.041903	0.5916	-0.329294	-0.0256121	0.461811	-0.0831464	-0.0633612	-0.0214207	-0.0106648	-0.143969	-0.0248546	-0.0636185	-0.0746745	-0.105591		-0.148	-0.0213338	-0.0646418	0.126907	-0.0230874	1.14405	-0.326751	-0.184231	-0.342587	-0.012568	-0.0948045	-0.37026	-0.377966	-0.018906	0
	-0.269	-0.105936	-0.127738	-0.0185843	-0.0833187	-0.00615789	-0.0832617	-0.213797	-0.00439829	-0.0307378	-0.041903	-0.178739	-0.329294	-0.0256121	0.461811	-0.0831464	-0.0633612	-0.0214207	-0.0106648	-0.143969	-0.0248546	-0.0636185	-0.0746745	-0.105591		-0.147	0.829886	-0.0646418	0.126907	-0.0230874	-0.0354744	-0.326751	1.31593	-0.342587	-0.012568	-0.0948045	-0.37026	-0.377966	-0.018906	0
	-0.268	-0.105936	-0.127738	-0.0185843	-0.0833187	-0.00615789	-0.0832617	-0.213797	-0.00439829	-0.0307378	-0.041903	-0.178739	-0.329294	-0.0256121	0.461811	-0.0831464	-0.0633612	-0.0214207	-0.0106648	-0.143969	-0.0248546	-0.0636185	-0.0746745	-0.105591		-0.146	-0.0213338	-0.0646418	1.57364	-0.0230874	-0.0354744	-0.326751	-0.184231	-0.342587	-0.012568	-0.0948045	-0.37026	1.39625	-0.018906	0
	-0.267	-0.105936	-0.127738	-0.0185843	-0.0833187	-0.00615789	-0.0832617	-0.213797	-0.00439829	-0.0307378	-0.041903	-0.178739	-0.329294	-0.0256121	-0.234318	0.586401	0.654732	-0.0214207	-0.0106648	-0.143969	-0.0248546	-0.0636185	-0.0746745	-0.105591		-0.145	-0.0213338	-0.0646418	-0.355338	-0.0230874	-0.0354744	-0.326751	-0.184231	-0.342587	-0.012568	0.927547	0.90882	0.509142	-0.018906	0
	-0.266	-0.105936	-0.127738	-0.0185843	-0.0833187	-0.00615789	-0.0832617	0.305425	-0.00439829	-0.0307378	-0.041903	-0.178739	0.464123	-0.0256121	-0.234318	-0.0831464	-0.0633612	-0.0214207	-0.0106648	0.476518	-0.0248546	-0.0636185	-0.0746745	-0.105591		-0.144	-0.0213338	-0.0646418	0.126907	-0.0230874	-0.0354744	-0.326751	-0.184231	1.08129	-0.012568	0.927547	0.90882	-0.377966	-0.018906	0
	-0.265	-0.105936	-0.127738	-0.0185843	-0.0833187	-0.00615789	0.666093	-0.213797	-0.00439829	-0.0307378	-0.041903	0.5916	-0.329294	-0.0256121	-0.234318	-0.0831464	-0.0633612	-0.0214207	-0.0106648	-0.143969	-0.0248546	-0.0636185	-0.0746745	-0.105591		-0.143	-0.0213338	-0.0646418	-0.355338	-0.0230874	-0.0354744	-0.326751	-0.184231	-0.342587	-0.012568	-0.0948045	1.54836	-0.377966	-0.018906	0
	-0.264	-0.105936	0.483008	-0.0185843	-0.0833187	-0.00615789	-0.0832617	-0.213797	-0.00439829	-0.0307378	-0.041903	-0.178739	-0.329294	-0.0256121	-0.234318	-0.0831464	-0.0633612	-0.0214207	-0.0106648	-0.143969	-0.0248546	-0.0636185	-0.0746745	0.663717		-0.142	-0.0213338	-0.0646418	-0.355338	-0.0230874	-0.0354744	-0.326751	-0.184231	-0.342587	-0.012568	-0.0948045	0.90882	-0.377966	-0.018906	0
	-0.263	0.87638	-0.127738	-0.0185843	-0.0833187	-0.00615789	-0.0832617	-0.213797	-0.00439829	-0.0307378	-0.041903	-0.178739	1.25754	-0.0256121	0.461811	-0.0831464	-0.0633612	-0.0214207	-0.0106648	-0.143969	-0.0248546	-0.0636185	-0.0746745	-0.105591		-0.141	-0.0213338	-0.0646418	-0.355338	-0.0230874	-0.0354744	-0.326751	-0.184231	-0.342587	-0.012568	-0.0948045	-0.37026	0.509142	-0.018906	0
	-0.262	-0.105936	-0.127738	-0.0185843	0.523718	-0.00615789	-0.0832617	0.305425	-0.00439829	-0.0307378	-0.041903	-0.178739	-0.329294	-0.0256121	-0.234318	-0.0831464	-0.0633612	-0.0214207	-0.0106648	-0.143969	-0.0248546	-0.0636185	-0.0746745	-0.105591		-0.14	0.829886	-0.0646418	0.609151	-0.0230874	-0.0354744	-0.326751	-0.184231	-0.342587	-0.012568	-0.0948045	-0.37026	-0.377966	-0.018906	0
	-0.261	-0.105936	-0.127738	-0.0185843	-0.0833187	-0.00615789	-0.0832617	-0.213797	-0.00439829	0.692783	-0.041903	-0.178739	0.464123	-0.0256121	-0.234318	-0.0831464	-0.0633612	-0.0214207	-0.0106648	-0.143969	-0.0248546	0.526298	-0.0746745	-0.105591		-0.139	0.829886	-0.0646418	-0.355338	-0.0230874	-0.0354744	-0.326751	-0.184231	-0.342587	-0.012568	-0.0948045	-0.37026	-0.377966	-0.018906	0
	-0.26	-0.105936	-0.127738	-0.0185843	-0.0833187	-0.00615789	-0.0832617	0.305425	-0.00439829	-0.0307378	-0.041903	-0.178739	-0.329294	-0.0256121	-0.234318	-0.0831464	-0.0633612	-0.0214207	-0.0106648	-0.143969	-0.0248546	-0.0636185	0.526652	-0.105591		-0.138	-0.0213338	-0.0646418	0.126907	-0.0230874	-0.0354744	-0.326751	-0.184231	-0.342587	-0.012568	-0.0948045	-0.37026	-0.377966	-0.018906	0
	-0.259	-0.105936	-0.127738	-0.0185843	-0.0833187	-0.00615789	-0.0832617	-0.213797	-0.00439829	-0.0307378	-0.041903	-0.178739	-0.329294	-0.0256121	0.461811	-0.0831464	-0.0633612	-0.0214207	-0.0106648	-0.143969	-0.0248546	-0.0636185	-0.0746745	-0.105591		-0.137	0.829886	-0.0646418	0.126907	-0.0230874	-0.0354744	-0.326751	-0.184231	1.08129	-0.012568	-0.0948045	-1.0098	-0.377966	-0.018906	0
	-0.258	-0.105936	-0.127738	-0.0185843	-0.0833187	-0.00615789	-0.0832617	-0.213797	-0.00439829	-0.0307378	-0.041903	1.36194	-0.329294	-0.0256121	-0.234318	-0.0831464	-0.0633612	-0.0214207	-0.0106648	0.476518	-0.0248546	0.526298	-0.0746745	-0.105591		-0.136	-0.0213338	-0.0646418	-0.355338	-0.0230874	-0.0354744	-0.326751	-0.184231	-0.342587	-0.012568	-0.0948045	0.26928	-0.377966	-0.018906	0
	-0.257	-0.105936	-0.127738	-0.0185843	-0.0833187	-0.00615789	-0.0832617	-0.213797	-0.00439829	-0.0307378	-0.041903	-0.178739	0.464123	-0.0256121	0.461811	-0.0831464	-0.0633612	-0.0214207	-0.0106648	0.476518	-0.0248546	-0.0636185	-0.0746745	-0.105591		-0.135	-0.0213338	-0.0646418	0.126907	-0.0230874	-0.0354744	1.18922	-0.184231	-0.342587	-0.012568	-0.0948045	-0.37026	-0.377966	-0.018906	0
	-0.256	0.87638	-0.127738	-0.0185843	-0.0833187	-0.00615789	-0.0832617	-0.213797	-0.00439829	-0.0307378	-0.041903	0.5916	0.464123	-0.0256121	-0.234318	-0.0831464	-0.0633612	-0.0214207	-0.0106648	-0.143969	-0.0248546	-0.0636185	0.526652	0.663717		-0.134	-0.0213338	-0.0646418	0.126907	-0.0230874	-0.0354744	-0.326751	-0.184231	-0.342587	-0.012568	-0.0948045	-0.37026	0.509142	-0.018906	0
	-0.255	-0.105936	-0.127738	-0.0185843	-0.0833187	-0.00615789	0.666093	-0.213797	-0.00439829	-0.0307378	-0.041903	-0.178739	-0.329294	-0.0256121	-0.234318	-0.0831464	-0.0633612	-0.0214207	-0.0106648	-0.143969	-0.0248546	-0.0636185	0.526652	-0.105591		-0.133	-0.0213338	-0.0646418	0.126907	-0.0230874	-0.0354744	-0.326751	-0.184231	-0.342587	-0.012568	-0.0948045	0.26928	0.509142	-0.018906	0
	-0.254	-0.105936	-0.127738	-0.0185843	0.523718	-0.00615789	-0.0832617	0.305425	-0.00439829	-0.0307378	-0.041903	-0.178739	-0.329294	-0.0256121	-0.234318	-0.0831464	-0.0633612	-0.0214207	-0.0106648	-0.143969	-0.0248546	-0.0636185	-0.0746745	-0.105591		-0.132	-0.0213338	-0.0646418	-0.355338	-0.0230874	-0.0354744	1.18922	-0.184231	-0.342587	-0.012568	-0.0948045	0.26928	-0.377966	-0.018906	0
	-0.253	-0.105936	-0.127738	-0.0185843	-0.0833187	-0.00615789	-0.0832617	-0.213797	-0.00439829	-0.0307378	-0.041903	-0.178739	-0.329294	-0.0256121	-0.234318	-0.0831464	-0.0633612	-0.0214207	-0.0106648	-0.143969	-0.0248546	-0.0636185	-0.0746745	1.43303		-0.131	-0.0213338	-0.0646418	-0.355338	-0.0230874	-0.0354744	-0.326751	-0.184231	-0.342587	-0.012568	-0.0948045	0.90882	-0.377966	-0.018906	0
	-0.252	-0.105936	-0.127738	-0.0185843	-0.0833187	-0.00615789	-0.0832617	-0.213797	-0.00439829	-0.0307378	-0.041903	-0.178739	-0.329294	-0.0256121	0.461811	-0.0831464	-0.0633612	-0.0214207	-0.0106648	-0.143969	-0.0248546	-0.0636185	-0.0746745	-0.105591		-0.13	-0.0213338	-0.0646418	-0.355338	-0.0230874	-0.0354744	-0.326751	-0.184231	-0.342587	-0.012568	-0.0948045	0.90882	-0.377966	-0.018906	0
	-0.251	-0.105936	-0.127738	-0.0185843	-0.0833187	-0.00615789	-0.0832617	0.305425	-0.00439829	-0.0307378	-0.041903	-0.178739	-0.329294	-0.0256121	0.461811	-0.0831464	-0.0633612	-0.0214207	-0.0106648	-0.143969	-0.0248546	-0.0636185	-0.0746745	0.663717		-0.129	-0.0213338	-0.0646418	0.126907	-0.0230874	-0.0354744	-0.326751	-0.184231	-0.342587	-0.012568	-0.0948045	-0.37026	0.509142	-0.018906	0
	-0.25	-0.105936	-0.127738	-0.0185843	-0.0833187	-0.00615789	-0.0832617	-0.213797	-0.00439829	-0.0307378	-0.041903	-0.178739	0.464123	-0.0256121	-0.234318	-0.0831464	0.654732	-0.0214207	-0.0106648	-0.143969	-0.0248546	-0.0636185	-0.0746745	-0.105591		-0.128	-0.0213338	-0.0646418	-0.355338	-0.0230874	-0.0354744	-0.326751	-0.184231	1.08129	-0.012568	-0.0948045	-0.37026	-0.377966	-0.018906	0
	-0.249	-0.105936	-0.127738	-0.0185843	0.523718	-0.00615789	-0.0832617	0.305425	0.668541	-0.0307378	-0.041903	-0.178739	-0.329294	-0.0256121	-0.234318	-0.0831464	-0.0633612	-0.0214207	-0.0106648	0.476518	-0.0248546	-0.0636185	-0.0746745	-0.105591		-0.127	-0.0213338	-0.0646418	0.126907	-0.0230874	-0.0354744	-0.326751	-0.184231	-0.342587	-0.012568	-0.0948045	0.90882	-0.377966	-0.018906	0
	-0.248	-0.105936	-0.127738	-0.0185843	-0.0833187	-0.00615789	0.666093	-0.213797	-0.00439829	-0.0307378	-0.041903	-0.178739	-0.329294	-0.0256121	-0.234318	-0.0831464	-0.0633612	-0.0214207	-0.0106648	-0.143969	-0.0248546	-0.0636185	0.526652	-0.105591		-0.126	-0.0213338	-0.0646418	-0.355338	-0.0230874	-0.0354744	-0.326751	-0.184231	-0.342587	-0.012568	0.927547	0.90882	-0.377966	-0.018906	0
	-0.247	-0.105936	-0.127738	-0.0185843	-0.0833187	-0.00615789	-0.0832617	-0.213797	0.668541	-0.0307378	-0.041903	-0.178739	-0.329294	-0.0256121	-0.234318	-0.0831464	-0.0633612	-0.0214207	-0.0106648	0.476518	-0.0248546	-0.0636185	-0.0746745	-0.105591		-0.125	-0.0213338	-0.0646418	0.126907	-0.0230874	-0.0354744	-0.326751	-0.184231	1.08129	-0.012568	-0.0948045	-0.37026	-0.377966	-0.018906	0
	-0.246	-0.105936	-0.127738	-0.0185843	-0.0833187	-0.00615789	0.666093	-0.213797	-0.00439829	-0.0307378	-0.041903	-0.178739	-0.329294	-0.0256121	-0.234318	-0.0831464	-0.0633612	-0.0214207	-0.0106648	-0.143969	-0.0248546	-0.0636185	-0.0746745	-0.105591		-0.124	-0.0213338	0.741361	0.126907	-0.0230874	-0.0354744	-0.326751	-0.184231	-0.342587	-0.012568	-0.0948045	-0.37026	-0.377966	-0.018906	0
	-0.245	-0.105936	-0.127738	-0.0185843	-0.0833187	-0.00615789	-0.0832617	-0.213797	-0.00439829	-0.0307378	-0.041903	-0.178739	-0.329294	-0.0256121	0.461811	-0.0831464	-0.0633612	-0.0214207	-0.0106648	-0.143969	-0.0248546	-0.0636185	-0.0746745	-0.105591		-0.123	-0.0213338	-0.0646418	0.609151	-0.0230874	-0.0354744	1.18922	-0.184231	-0.342587	-0.012568	-0.0948045	-1.0098	-0.377966	-0.018906	0
	-0.244	-0.105936	-0.127738	-0.0185843	-0.0833187	-0.00615789	-0.0832617	-0.213797	-0.00439829	-0.0307378	-0.041903	-0.178739	-0.329294	-0.0256121	0.461811	-0.0831464	0.654732	-0.0214207	-0.0106648	-0.143969	-0.0248546	-0.0636185	-0.0746745	-0.105591		-0.122	-0.0213338	-0.0646418	-0.355338	-0.0230874	-0.0354744	-0.326751	-0.184231	-0.342587	-0.012568	0.927547	-0.37026	-0.377966	-0.018906	0
	-0.243	-0.105936	-0.127738	-0.0185843	0.523718	-0.00615789	-0.0832617	-0.213797	-0.00439829	-0.0307378	-0.041903	-0.178739	0.464123	-0.0256121	-0.234318	-0.0831464	-0.0633612	-0.0214207	-0.0106648	-0.143969	-0.0248546	-0.0636185	-0.0746745	-0.105591		-0.121	-0.0213338	-0.0646418	1.0914	-0.0230874	-0.0354744	-0.326751	-0.184231	-0.342587	-0.012568	-0.0948045	0.90882	0.509142	-0.018906	0
	-0.242	-0.105936	-0.127738	-0.0185843	-0.0833187	-0.00615789	-0.0832617	-0.213797	-0.00439829	-0.0307378	-0.041903	-0.178739	-0.329294	-0.0256121	-0.234318	-0.0831464	0.654732	-0.0214207	-0.0106648	-0.143969	-0.0248546	-0.0636185	-0.0746745	-0.105591		-0.12	0.829886	-0.0646418	0.126907	-0.0230874	-0.0354744	-0.326751	-0.184231	1.08129	-0.012568	-0.0948045	0.26928	-0.377966	-0.018906	0
	-0.241	-0.105936	0.483008	-0.0185843	0.523718	-0.00615789	-0.0832617	0.305425	-0.00439829	-0.0307378	-0.041903	-0.178739	-0.329294	-0.0256121	-0.234318	-0.0831464	-0.0633612	0.797921	-0.0106648	-0.143969	-0.0248546	-0.0636185	-0.0746745	-0.105591		-0.119	-0.0213338	-0.0646418	0.126907	-0.0230874	-0.0354744	1.18922	-0.184231	-0.342587	-0.012568	-0.0948045	0.26928	-0.377966	-0.018906	0
	-0.24	-0.105936	0.483008	-0.0185843	-0.0833187	-0.00615789	-0.0832617	-0.213797	-0.00439829	-0.0307378	0.568683	-0.178739	-0.329294	-0.0256121	-0.234318	-0.0831464	-0.0633612	-0.0214207	-0.0106648	-0.143969	-0.0248546	-0.0636185	-0.0746745	-0.105591		-0.118	-0.0213338	-0.0646418	0.609151	-0.0230874	-0.0354744	-0.326751	-0.184231	-0.342587	-0.012568	-0.0948045	-0.37026	0.509142	-0.018906	0
	-0.239	-0.105936	-0.127738	-0.0185843	0.523718	-0.00615789	-0.0832617	0.305425	-0.00439829	-0.0307378	-0.041903	0.5916	-0.329294	-0.0256121	-0.234318	-0.0831464	-0.0633612	-0.0214207	-0.0106648	0.476518	-0.0248546	0.526298	-0.0746745	-0.105591		-0.117	0.829886	-0.0646418	-0.355338	-0.0230874	-0.0354744	-0.326751	-0.184231	-0.342587	-0.012568	-0.0948045	-1.0098	-0.377966	-0.018906	0
	-0.238	-0.105936	-0.127738	-0.0185843	-0.0833187	-0.00615789	-0.0832617	-0.213797	-0.00439829	-0.0307378	-0.041903	1.36194	-0.329294	-0.0256121	-0.234318	-0.0831464	-0.0633612	-0.0214207	-0.0106648	-0.143969	-0.0248546	-0.0636185	-0.0746745	-0.105591		-0.116	-0.0213338	-0.0646418	1.0914	-0.0230874	-0.0354744	-0.326751	-0.184231	-0.342587	-0.012568	-0.0948045	0.26928	0.509142	-0.018906	0
	-0.237	-0.105936	-0.127738	-0.0185843	-0.0833187	-0.00615789	-0.0832617	-0.213797	-0.00439829	-0.0307378	-0.041903	-0.178739	1.25754	-0.0256121	0.461811	-0.0831464	-0.0633612	-0.0214207	-0.0106648	-0.143969	-0.0248546	-0.0636185	-0.0746745	-0.105591		-0.115	-0.0213338	-0.0646418	-0.355338	-0.0230874	-0.0354744	-0.326751	-0.184231	-0.342587	-0.012568	-0.0948045	-1.0098	-0.377966	-0.018906	0
	-0.236	-0.105936	-0.127738	-0.0185843	-0.0833187	-0.00615789	1.41545	-0.213797	-0.00439829	-0.0307378	-0.041903	0.5916	0.464123	-0.0256121	0.461811	-0.0831464	-0.0633612	-0.0214207	-0.0106648	-0.143969	-0.0248546	-0.0636185	0.526652	-0.105591		-0.114	-0.0213338	-0.0646418	-0.355338	-0.0230874	-0.0354744	-0.326751	-0.184231	-0.342587	-0.012568	-0.0948045	0.90882	-0.377966	-0.018906	0
	-0.235	-0.105936	0.483008	-0.0185843	-0.0833187	-0.00615789	-0.0832617	1.34387	-0.00439829	-0.0307378	-0.041903	0.5916	-0.329294	-0.0256121	-0.234318	-0.0831464	-0.0633612	-0.0214207	-0.0106648	-0.143969	-0.0248546	-0.0636185	-0.0746745	-0.105591		-0.113	-0.0213338	-0.0646418	-0.355338	-0.0230874	-0.0354744	-0.326751	-0.184231	-0.342587	-0.012568	-0.0948045	2.82744	-0.377966	-0.018906	0
	-0.234	-0.105936	-0.127738	-0.0185843	-0.0833187	-0.00615789	0.666093	-0.213797	-0.00439829	-0.0307378	-0.041903	-0.178739	-0.329294	-0.0256121	0.461811	-0.0831464	-0.0633612	-0.0214207	-0.0106648	-0.143969	-0.0248546	-0.0636185	0.526652	-0.105591		-0.112	-0.0213338	-0.0646418	-0.355338	-0.0230874	-0.0354744	1.18922	-0.184231	-0.342587	-0.012568	-0.0948045	-1.0098	0.509142	-0.018906	0
	-0.233	-0.105936	-0.127738	-0.0185843	-0.0833187	-0.00615789	0.666093	-0.213797	-0.00439829	-0.0307378	-0.041903	0.5916	-0.329294	-0.0256121	0.461811	-0.0831464	-0.0633612	-0.0214207	-0.0106648	-0.143969	-0.0248546	0.526298	-0.0746745	-0.105591		-0.111	-0.0213338	-0.0646418	-0.355338	-0.0230874	-0.0354744	-0.326751	-0.184231	-0.342587	-0.012568	-0.0948045	0.26928	0.509142	-0.018906	0
	-0.232	-0.105936	-0.127738	-0.0185843	-0.0833187	-0.00615789	-0.0832617	0.305425	-0.00439829	-0.0307378	-0.041903	-0.178739	0.464123	-0.0256121	0.461811	-0.0831464	-0.0633612	-0.0214207	-0.0106648	-0.143969	-0.0248546	-0.0636185	-0.0746745	-0.105591		-0.11	-0.0213338	-0.0646418	0.609151	-0.0230874	-0.0354744	-0.326751	-0.184231	-0.342587	-0.012568	-0.0948045	-1.0098	-0.377966	-0.018906	0
	-0.231	-0.105936	-0.127738	-0.0185843	-0.0833187	-0.00615789	0.666093	0.305425	-0.00439829	-0.0307378	-0.041903	-0.178739	0.464123	-0.0256121	-0.234318	-0.0831464	-0.0633612	-0.0214207	-0.0106648	0.476518	-0.0248546	-0.0636185	-0.0746745	-0.105591		-0.109	-0.0213338	-0.0646418	0.126907	-0.0230874	-0.0354744	-0.326751	-0.184231	-0.342587	-0.012568	-0.0948045	-1.0098	-0.377966	-0.018906	0
	-0.23	-0.105936	0.483008	-0.0185843	-0.0833187	-0.00615789	-0.0832617	-0.213797	-0.00439829	-0.0307378	-0.041903	-0.178739	-0.329294	-0.0256121	-0.234318	-0.0831464	-0.0633612	-0.0214207	-0.0106648	-0.143969	-0.0248546	-0.0636185	-0.0746745	-0.105591		-0.108	-0.0213338	-0.0646418	-0.355338	-0.0230874	-0.0354744	-0.326751	-0.184231	-0.342587	-0.012568	-0.0948045	0.26928	-0.377966	-0.018906	0
	-0.229	-0.105936	0.483008	-0.0185843	-0.0833187	-0.00615789	-0.0832617	-0.213797	-0.00439829	1.4163	-0.041903	-0.178739	0.464123	-0.0256121	-0.234318	-0.0831464	-0.0633612	-0.0214207	-0.0106648	-0.143969	-0.0248546	-0.0636185	-0.0746745	-0.105591		-0.107	-0.0213338	-0.0646418	0.126907	-0.0230874	-0.0354744	-0.326751	-0.184231	-0.342587	-0.012568	-0.0948045	-1.0098	-0.377966	-0.018906	0
	-0.228	0.87638	-0.127738	-0.0185843	-0.0833187	-0.00615789	-0.0832617	-0.213797	-0.00439829	-0.0307378	-0.041903	-0.178739	-0.329294	-0.0256121	0.461811	0.586401	-0.0633612	-0.0214207	-0.0106648	-0.143969	-0.0248546	-0.0636185	0.526652	-0.105591		-0.106	-0.0213338	-0.0646418	-0.355338	-0.0230874	-0.0354744	-0.326751	-0.184231	1.08129	-0.012568	-0.0948045	0.26928	0.509142	-0.018906	0
	-0.227	-0.105936	-0.127738	-0.0185843	0.523718	-0.00615789	-0.0832617	-0.213797	-0.00439829	-0.0307378	-0.041903	-0.178739	-0.329294	-0.0256121	-0.234318	-0.0831464	-0.0633612	-0.0214207	-0.0106648	-0.143969	-0.0248546	-0.0636185	-0.0746745	-0.105591		-0.105	-0.0213338	-0.0646418	-0.355338	-0.0230874	-0.0354744	-0.326751	-0.184231	-0.342587	-0.012568	-0.0948045	-0.37026	-0.377966	-0.018906	0
	-0.226	-0.105936	-0.127738	-0.0185843	-0.0833187	-0.00615789	-0.0832617	0.305425	-0.00439829	-0.0307378	-0.041903	-0.178739	-0.329294	-0.0256121	0.461811	-0.0831464	-0.0633612	-0.0214207	-0.0106648	-0.143969	-0.0248546	-0.0636185	-0.0746745	-0.105591		-0.104	-0.0213338	-0.0646418	0.126907	-0.0230874	-0.0354744	-0.326751	-0.184231	1.08129	-0.012568	-0.0948045	-1.0098	0.509142	-0.018906	0
	-0.225	-0.105936	-0.127738	-0.0185843	-0.0833187	-0.00615789	-0.0832617	-0.213797	-0.00439829	-0.0307378	-0.041903	-0.178739	1.25754	-0.0256121	-0.234318	-0.0831464	-0.0633612	-0.0214207	-0.0106648	0.476518	-0.0248546	1.11621	-0.0746745	-0.105591		-0.103	-0.0213338	-0.0646418	-0.355338	-0.0230874	-0.0354744	-0.326751	-0.184231	-0.342587	-0.012568	-0.0948045	0.26928	0.509142	-0.018906	0
	-0.224	0.87638	-0.127738	-0.0185843	-0.0833187	-0.00615789	-0.0832617	-0.213797	-0.00439829	-0.0307378	-0.041903	-0.178739	-0.329294	-0.0256121	-0.234318	-0.0831464	-0.0633612	-0.0214207	-0.0106648	-0.143969	-0.0248546	-0.0636185	0.526652	-0.105591		-0.102	-0.0213338	-0.0646418	0.126907	-0.0230874	-0.0354744	-0.326751	-0.184231	1.08129	-0.012568	-0.0948045	0.26928	-0.377966	-0.018906	0
	-0.223	-0.105936	-0.127738	-0.0185843	-0.0833187	-0.00615789	-0.0832617	0.305425	-0.00439829	-0.0307378	-0.041903	-0.178739	-0.329294	-0.0256121	0.461811	-0.0831464	-0.0633612	-0.0214207	-0.0106648	0.476518	-0.0248546	-0.0636185	-0.0746745	-0.105591		-0.101	-0.0213338	-0.0646418	0.126907	-0.0230874	-0.0354744	-0.326751	-0.184231	1.08129	-0.012568	0.927547	-0.37026	-0.377966	1.86697	0
	-0.222	-0.105936	-0.127738	-0.0185843	-0.0833187	-0.00615789	-0.0832617	-0.213797	-0.00439829	0.692783	-0.041903	0.5916	-0.329294	-0.0256121	-0.234318	-0.0831464	-0.0633612	-0.0214207	-0.0106648	-0.143969	-0.0248546	-0.0636185	-0.0746745	-0.105591		-0.1	-0.0213338	-0.0646418	0.126907	-0.0230874	-0.0354744	-0.326751	-0.184231	-0.342587	-0.012568	-0.0948045	0.26928	0.509142	-0.018906	0
	-0.221	-0.105936	0.483008	0.550096	-0.0833187	-0.00615789	-0.0832617	-0.213797	-0.00439829	-0.0307378	-0.041903	-0.178739	0.464123	-0.0256121	0.461811	-0.0831464	-0.0633612	-0.0214207	-0.0106648	-0.143969	-0.0248546	1.11621	-0.0746745	-0.105591		-0.099	-0.0213338	-0.0646418	0.126907	-0.0230874	-0.0354744	1.18922	-0.184231	-0.342587	-0.012568	-0.0948045	0.90882	0.509142	-0.018906	0
	-0.22	0.87638	-0.127738	-0.0185843	-0.0833187	-0.00615789	-0.0832617	-0.213797	-0.00439829	-0.0307378	-0.041903	-0.178739	0.464123	-0.0256121	-0.234318	-0.0831464	-0.0633612	-0.0214207	-0.0106648	-0.143969	-0.0248546	-0.0636185	-0.0746745	-0.105591		-0.098	-0.0213338	-0.0646418	1.0914	-0.0230874	-0.0354744	-0.326751	-0.184231	-0.342587	-0.012568	-0.0948045	-1.0098	0.509142	-0.018906	0
	-0.219	-0.105936	-0.127738	0.550096	-0.0833187	-0.00615789	-0.0832617	-0.213797	-0.00439829	-0.0307378	-0.041903	-0.178739	0.464123	-0.0256121	-0.234318	-0.0831464	-0.0633612	-0.0214207	-0.0106648	-0.143969	-0.0248546	-0.0636185	-0.0746745	-0.105591		-0.097	-0.0213338	-0.0646418	0.126907	-0.0230874	-0.0354744	-0.326751	-0.184231	-0.342587	-0.012568	-0.0948045	0.90882	-0.377966	-0.018906	0
	-0.218	-0.105936	0.483008	-0.0185843	-0.0833187	-0.00615789	-0.0832617	-0.213797	-0.00439829	-0.0307378	-0.041903	-0.178739	0.464123	-0.0256121	-0.234318	-0.0831464	-0.0633612	-0.0214207	-0.0106648	-0.143969	-0.0248546	-0.0636185	0.526652	-0.105591		-0.096	-0.0213338	-0.0646418	-0.355338	-0.0230874	-0.0354744	-0.326751	-0.184231	-0.342587	-0.012568	-0.0948045	-0.37026	0.509142	-0.018906	0
	-0.217	0.87638	-0.127738	-0.0185843	-0.0833187	-0.00615789	-0.0832617	-0.213797	0.668541	-0.0307378	-0.041903	-0.178739	0.464123	-0.0256121	-0.234318	-0.0831464	-0.0633612	-0.0214207	-0.0106648	0.476518	-0.0248546	-0.0636185	0.526652	-0.105591		-0.095	-0.0213338	-0.0646418	-0.355338	-0.0230874	-0.0354744	-0.326751	-0.184231	-0.342587	-0.012568	-0.0948045	-0.37026	-0.377966	-0.018906	0
	-0.216	-0.105936	-0.127738	-0.0185843	-0.0833187	-0.00615789	-0.0832617	-0.213797	-0.00439829	-0.0307378	-0.041903	-0.178739	-0.329294	-0.0256121	1.15794	-0.0831464	-0.0633612	-0.0214207	-0.0106648	-0.143969	0.666555	-0.0636185	-0.0746745	-0.105591		-0.094	-0.0213338	-0.0646418	-0.355338	-0.0230874	-0.0354744	1.18922	-0.184231	-0.342587	-0.012568	-0.0948045	0.90882	0.509142	-0.018906	0
	-0.215	-0.105936	-0.127738	-0.0185843	-0.0833187	-0.00615789	-0.0832617	0.305425	0.668541	-0.0307378	-0.041903	0.5916	-0.329294	-0.0256121	-0.234318	0.586401	-0.0633612	-0.0214207	-0.0106648	-0.143969	-0.0248546	-0.0636185	-0.0746745	0.663717		-0.093	-0.0213338	-0.0646418	0.609151	-0.0230874	-0.0354744	-0.326751	1.31593	-0.342587	-0.012568	0.927547	0.90882	-0.377966	-0.018906	0
	-0.214	-0.105936	-0.127738	-0.0185843	-0.0833187	-0.00615789	-0.0832617	-0.213797	-0.00439829	-0.0307378	-0.041903	-0.178739	0.464123	-0.0256121	0.461811	-0.0831464	-0.0633612	-0.0214207	-0.0106648	-0.143969	-0.0248546	-0.0636185	-0.0746745	-0.105591		-0.092	-0.0213338	-0.0646418	-0.355338	-0.0230874	-0.0354744	-0.326751	1.31593	-0.342587	-0.012568	-0.0948045	-1.0098	0.509142	-0.018906	0
	-0.213	-0.105936	-0.127738	-0.0185843	-0.0833187	-0.00615789	-0.0832617	-0.213797	-0.00439829	-0.0307378	-0.041903	-0.178739	-0.329294	-0.0256121	-0.234318	-0.0831464	-0.0633612	-0.0214207	-0.0106648	-0.143969	-0.0248546	0.526298	-0.0746745	-0.105591		-0.091	-0.0213338	-0.0646418	0.126907	-0.0230874	-0.0354744	1.18922	-0.184231	-0.342587	-0.012568	-0.0948045	0.26928	0.509142	-0.018906	0
	-0.212	-0.105936	-0.127738	-0.0185843	-0.0833187	-0.00615789	-0.0832617	-0.213797	-0.00439829	-0.0307378	-0.041903	-0.178739	0.464123	-0.0256121	0.461811	-0.0831464	-0.0633612	-0.0214207	-0.0106648	-0.143969	-0.0248546	0.526298	0.526652	-0.105591		-0.09	-0.0213338	-0.0646418	-0.355338	-0.0230874	-0.0354744	-0.326751	-0.184231	1.08129	-0.012568	0.927547	0.26928	0.509142	-0.018906	0
	-0.211	-0.105936	-0.127738	-0.0185843	-0.0833187	-0.00615789	-0.0832617	0.305425	-0.00439829	-0.0307378	-0.041903	-0.178739	-0.329294	-0.0256121	-0.234318	-0.0831464	-0.0633612	-0.0214207	-0.0106648	-0.143969	-0.0248546	-0.0636185	-0.0746745	-0.105591		-0.089	-0.0213338	-0.0646418	-0.355338	-0.0230874	-0.0354744	-0.326751	-0.184231	-0.342587	-0.012568	-0.0948045	-0.37026	-0.377966	-0.018906	0
	-0.21	0.87638	-0.127738	-0.0185843	-0.0833187	-0.00615789	-0.0832617	-0.213797	-0.00439829	-0.0307378	-0.041903	0.5916	0.464123	-0.0256121	-0.234318	-0.0831464	-0.0633612	-0.0214207	-0.0106648	-0.143969	-0.0248546	-0.0636185	-0.0746745	-0.105591		-0.088	-0.0213338	-0.0646418	-0.355338	-0.0230874	-0.0354744	-0.326751	-0.184231	2.50517	-0.012568	-0.0948045	-1.0098	0.509142	-0.018906	0
	-0.209	-0.105936	-0.127738	-0.0185843	-0.0833187	-0.00615789	-0.0832617	0.305425	-0.00439829	-0.0307378	-0.041903	-0.178739	-0.329294	-0.0256121	0.461811	-0.0831464	-0.0633612	-0.0214207	-0.0106648	-0.143969	-0.0248546	-0.0636185	-0.0746745	-0.105591		-0.087	-0.0213338	-0.0646418	-0.355338	-0.0230874	-0.0354744	1.18922	-0.184231	1.08129	-0.012568	-0.0948045	-0.37026	-0.377966	-0.018906	0
	-0.208	-0.105936	-0.127738	-0.0185843	0.523718	-0.00615789	-0.0832617	-0.213797	-0.00439829	-0.0307378	-0.041903	-0.178739	-0.329294	-0.0256121	-0.234318	-0.0831464	-0.0633612	-0.0214207	-0.0106648	0.476518	-0.0248546	-0.0636185	-0.0746745	-0.105591		-0.086	-0.0213338	-0.0646418	0.126907	-0.0230874	-0.0354744	-0.326751	1.31593	-0.342587	-0.012568	-0.0948045	-1.0098	-0.377966	-0.018906	0
	-0.207	-0.105936	-0.127738	-0.0185843	-0.0833187	-0.00615789	-0.0832617	0.305425	-0.00439829	-0.0307378	-0.041903	-0.178739	-0.329294	-0.0256121	-0.234318	-0.0831464	-0.0633612	-0.0214207	-0.0106648	1.09701	-0.0248546	-0.0636185	-0.0746745	-0.105591		-0.085	-0.0213338	-0.0646418	-0.355338	-0.0230874	-0.0354744	-0.326751	-0.184231	-0.342587	-0.012568	-0.0948045	1.54836	-0.377966	-0.018906	0
	-0.206	0.87638	-0.127738	-0.0185843	-0.0833187	-0.00615789	-0.0832617	-0.213797	-0.00439829	-0.0307378	-0.041903	-0.178739	-0.329294	-0.0256121	0.461811	-0.0831464	-0.0633612	-0.0214207	-0.0106648	-0.143969	-0.0248546	-0.0636185	-0.0746745	-0.105591		-0.084	-0.0213338	-0.0646418	0.126907	-0.0230874	-0.0354744	-0.326751	-0.184231	-0.342587	-0.012568	-0.0948045	0.26928	-0.377966	-0.018906	0
	-0.205	-0.105936	0.483008	-0.0185843	0.523718	-0.00615789	-0.0832617	0.305425	-0.00439829	-0.0307378	-0.041903	-0.178739	-0.329294	-0.0256121	-0.234318	-0.0831464	-0.0633612	-0.0214207	-0.0106648	-0.143969	-0.0248546	-0.0636185	0.526652	-0.105591		-0.083	-0.0213338	-0.0646418	-0.355338	-0.0230874	-0.0354744	1.18922	2.8161	-0.342587	-0.012568	-0.0948045	0.26928	-0.377966	-0.018906	0
	-0.204	-0.105936	-0.127738	-0.0185843	-0.0833187	-0.00615789	0.666093	-0.213797	-0.00439829	-0.0307378	-0.041903	-0.178739	-0.329294	-0.0256121	0.461811	-0.0831464	-0.0633612	-0.0214207	-0.0106648	-0.143969	-0.0248546	-0.0636185	-0.0746745	-0.105591		-0.082	-0.0213338	-0.0646418	-0.355338	-0.0230874	-0.0354744	-0.326751	-0.184231	-0.342587	-0.012568	-0.0948045	0.26928	-0.377966	-0.018906	0
	-0.203	-0.105936	-0.127738	-0.0185843	-0.0833187	-0.00615789	-0.0832617	-0.213797	-0.00439829	-0.0307378	-0.041903	-0.178739	-0.329294	-0.0256121	-0.234318	-0.0831464	-0.0633612	-0.0214207	-0.0106648	-0.143969	-0.0248546	-0.0636185	-0.0746745	-0.105591		-0.081	-0.0213338	-0.0646418	0.126907	-0.0230874	-0.0354744	1.18922	1.31593	-0.342587	-0.012568	-0.0948045	0.90882	-0.377966	-0.018906	0
	-0.202	0.87638	-0.127738	-0.0185843	-0.0833187	-0.00615789	-0.0832617	-0.213797	-0.00439829	-0.0307378	-0.041903	-0.178739	0.464123	-0.0256121	0.461811	-0.0831464	0.654732	-0.0214207	-0.0106648	-0.143969	-0.0248546	-0.0636185	-0.0746745	-0.105591		-0.08	-0.0213338	-0.0646418	0.126907	-0.0230874	-0.0354744	-0.326751	-0.184231	-0.342587	-0.012568	-0.0948045	0.90882	-0.377966	-0.018906	0
	-0.201	-0.105936	-0.127738	-0.0185843	-0.0833187	-0.00615789	-0.0832617	-0.213797	-0.00439829	-0.0307378	-0.041903	0.5916	-0.329294	-0.0256121	-0.234318	-0.0831464	-0.0633612	-0.0214207	-0.0106648	-0.143969	-0.0248546	-0.0636185	-0.0746745	-0.105591		-0.079	-0.0213338	-0.0646418	0.609151	-0.0230874	-0.0354744	1.18922	1.31593	1.08129	-0.012568	-0.0948045	0.26928	-0.377966	-0.018906	0
	-0.2	-0.105936	0.483008	-0.0185843	-0.0833187	-0.00615789	-0.0832617	-0.213797	-0.00439829	-0.0307378	-0.041903	-0.178739	-0.329294	-0.0256121	-0.234318	-0.0831464	-0.0633612	-0.0214207	-0.0106648	-0.143969	-0.0248546	-0.0636185	-0.0746745	0.663717		-0.078	-0.0213338	-0.0646418	0.126907	-0.0230874	-0.0354744	-0.326751	-0.184231	-0.342587	-0.012568	-0.0948045	-0.37026	-0.377966	-0.018906	0
	-0.199	-0.105936	-0.127738	-0.0185843	-0.0833187	-0.00615789	-0.0832617	0.305425	-0.00439829	-0.0307378	-0.041903	-0.178739	-0.329294	-0.0256121	-0.234318	-0.0831464	-0.0633612	-0.0214207	-0.0106648	-0.143969	-0.0248546	-0.0636185	-0.0746745	-0.105591		-0.077	-0.0213338	-0.0646418	0.609151	-0.0230874	-0.0354744	-0.326751	-0.184231	-0.342587	-0.012568	-0.0948045	-1.0098	-0.377966	-0.018906	0
	-0.198	-0.105936	0.483008	-0.0185843	-0.0833187	-0.00615789	-0.0832617	-0.213797	-0.00439829	-0.0307378	-0.041903	-0.178739	0.464123	-0.0256121	-0.234318	-0.0831464	-0.0633612	-0.0214207	-0.0106648	-0.143969	-0.0248546	-0.0636185	-0.0746745	0.663717		-0.076	-0.0213338	-0.0646418	0.609151	-0.0230874	-0.0354744	-0.326751	-0.184231	-0.342587	-0.012568	-0.0948045	-0.37026	-0.377966	-0.018906	0
	-0.197	-0.105936	-0.127738	-0.0185843	-0.0833187	-0.00615789	-0.0832617	-0.213797	-0.00439829	-0.0307378	-0.041903	-0.178739	-0.329294	-0.0256121	-0.234318	-0.0831464	-0.0633612	-0.0214207	-0.0106648	-0.143969	-0.0248546	-0.0636185	-0.0746745	-0.105591		-0.075	-0.0213338	-0.0646418	-0.355338	-0.0230874	-0.0354744	-0.326751	1.31593	-0.342587	-0.012568	-0.0948045	-0.37026	0.509142	-0.018906	0
	-0.196	-0.105936	-0.127738	-0.0185843	-0.0833187	-0.00615789	-0.0832617	-0.213797	-0.00439829	-0.0307378	-0.041903	-0.178739	0.464123	-0.0256121	-0.234318	-0.0831464	-0.0633612	-0.0214207	-0.0106648	-0.143969	0.666555	-0.0636185	-0.0746745	-0.105591		-0.074	-0.0213338	-0.0646418	0.126907	-0.0230874	-0.0354744	1.18922	2.8161	-0.342587	-0.012568	-0.0948045	0.26928	-0.377966	-0.018906	0
	-0.195	-0.105936	-0.127738	-0.0185843	-0.0833187	-0.00615789	-0.0832617	0.824647	-0.00439829	-0.0307378	-0.041903	-0.178739	-0.329294	-0.0256121	-0.234318	-0.0831464	-0.0633612	-0.0214207	-0.0106648	-0.143969	-0.0248546	-0.0636185	-0.0746745	0.663717		-0.073	-0.0213338	-0.0646418	0.126907	-0.0230874	-0.0354744	-0.326751	-0.184231	-0.342587	-0.012568	-0.0948045	0.26928	2.28336	-0.018906	0
	-0.194	-0.105936	-0.127738	-0.0185843	-0.0833187	-0.00615789	-0.0832617	-0.213797	-0.00439829	-0.0307378	-0.041903	-0.178739	-0.329294	-0.0256121	0.461811	-0.0831464	-0.0633612	-0.0214207	-0.0106648	-0.143969	0.666555	-0.0636185	-0.0746745	-0.105591		-0.072	-0.0213338	-0.0646418	0.126907	-0.0230874	-0.0354744	-0.326751	-0.184231	-0.342587	-0.012568	-0.0948045	0.26928	-0.377966	-0.018906	0
	-0.193	-0.105936	0.483008	-0.0185843	1.13075	-0.00615789	-0.0832617	0.824647	-0.00439829	-0.0307378	-0.041903	-0.178739	-0.329294	-0.0256121	-0.234318	-0.0831464	-0.0633612	-0.0214207	-0.0106648	-0.143969	-0.0248546	0.526298	-0.0746745	-0.105591		-0.071	-0.0213338	-0.0646418	-0.355338	-0.0230874	-0.0354744	-0.326751	-0.184231	-0.342587	-0.012568	-0.0948045	-1.0098	0.509142	-0.018906	0
	-0.192	-0.105936	-0.127738	-0.0185843	-0.0833187	-0.00615789	-0.0832617	0.305425	-0.00439829	-0.0307378	-0.041903	-0.178739	-0.329294	-0.0256121	-0.234318	-0.0831464	-0.0633612	-0.0214207	-0.0106648	-0.143969	0.666555	0.526298	-0.0746745	-0.105591		-0.07	-0.0213338	-0.0646418	-0.355338	-0.0230874	-0.0354744	-0.326751	-0.184231	-0.342587	-0.012568	-0.0948045	0.90882	0.509142	-0.018906	0
	-0.191	-0.105936	-0.127738	-0.0185843	-0.0833187	-0.00615789	-0.0832617	-0.213797	-0.00439829	-0.0307378	-0.041903	-0.178739	-0.329294	0.758118	0.461811	0.586401	-0.0633612	-0.0214207	-0.0106648	-0.143969	-0.0248546	0.526298	-0.0746745	-0.105591		-0.069	-0.0213338	-0.0646418	0.609151	-0.0230874	-0.0354744	1.18922	-0.184231	-0.342587	-0.012568	-0.0948045	0.26928	0.509142	-0.018906	0
	-0.19	0.87638	0.483008	-0.0185843	-0.0833187	-0.00615789	-0.0832617	0.305425	-0.00439829	-0.0307378	-0.041903	0.5916	-0.329294	-0.0256121	0.461811	-0.0831464	-0.0633612	-0.0214207	-0.0106648	-0.143969	-0.0248546	-0.0636185	-0.0746745	-0.105591		-0.068	-0.0213338	-0.0646418	-0.355338	-0.0230874	-0.0354744	1.18922	-0.184231	-0.342587	-0.012568	-0.0948045	-0.37026	-0.377966	-0.018906	0
	-0.189	-0.105936	0.483008	-0.0185843	-0.0833187	-0.00615789	-0.0832617	-0.213797	-0.00439829	-0.0307378	-0.041903	-0.178739	-0.329294	0.758118	-0.234318	-0.0831464	-0.0633612	-0.0214207	-0.0106648	-0.143969	-0.0248546	-0.0636185	-0.0746745	-0.105591		-0.067	-0.0213338	-0.0646418	0.609151	-0.0230874	-0.0354744	-0.326751	-0.184231	-0.342587	-0.012568	-0.0948045	-1.0098	-0.377966	-0.018906	0
	-0.188	-0.105936	-0.127738	-0.0185843	-0.0833187	-0.00615789	-0.0832617	0.305425	-0.00439829	-0.0307378	-0.041903	-0.178739	-0.329294	-0.0256121	0.461811	-0.0831464	-0.0633612	-0.0214207	-0.0106648	-0.143969	-0.0248546	-0.0636185	0.526652	-0.105591		-0.066	-0.0213338	-0.0646418	-0.355338	-0.0230874	-0.0354744	-0.326751	-0.184231	-0.342587	-0.012568	-0.0948045	-0.37026	-0.377966	-0.018906	0
	-0.187	-0.105936	-0.127738	-0.0185843	-0.0833187	-0.00615789	-0.0832617	0.305425	-0.00439829	-0.0307378	-0.041903	-0.178739	-0.329294	-0.0256121	-0.234318	-0.0831464	-0.0633612	-0.0214207	-0.0106648	-0.143969	-0.0248546	-0.0636185	-0.0746745	-0.105591		-0.065	-0.0213338	-0.0646418	-0.355338	-0.0230874	-0.0354744	-0.326751	-0.184231	1.08129	-0.012568	-0.0948045	-1.0098	-0.377966	-0.018906	0
	-0.186	-0.105936	-0.127738	-0.0185843	-0.0833187	0.46492	-0.0832617	-0.213797	-0.00439829	-0.0307378	-0.041903	-0.178739	0.464123	-0.0256121	-0.234318	1.25595	-0.0633612	-0.0214207	-0.0106648	-0.143969	-0.0248546	-0.0636185	-0.0746745	-0.105591		-0.064	-0.0213338	-0.0646418	0.126907	-0.0230874	-0.0354744	-0.326751	-0.184231	-0.342587	-0.012568	-0.0948045	-0.37026	-0.377966	-0.018906	0
	-0.185	-0.105936	-0.127738	-0.0185843	-0.0833187	-0.00615789	-0.0832617	-0.213797	-0.00439829	-0.0307378	-0.041903	-0.178739	-0.329294	-0.0256121	-0.234318	-0.0831464	-0.0633612	-0.0214207	-0.0106648	-0.143969	-0.0248546	-0.0636185	-0.0746745	-0.105591		-0.063	-0.0213338	-0.0646418	-0.355338	-0.0230874	-0.0354744	-0.326751	-0.184231	-0.342587	-0.012568	0.927547	-0.37026	-0.377966	-0.018906	0
	-0.184	-0.105936	-0.127738	-0.0185843	-0.0833187	-0.00615789	0.666093	0.305425	-0.00439829	-0.0307378	-0.041903	-0.178739	1.25754	-0.0256121	-0.234318	0.586401	-0.0633612	-0.0214207	-0.0106648	-0.143969	-0.0248546	-0.0636185	-0.0746745	-0.105591		-0.062	-0.0213338	-0.0646418	-0.355338	-0.0230874	-0.0354744	1.18922	-0.184231	-0.342587	-0.012568	-0.0948045	-0.37026	0.509142	-0.018906	0
	-0.183	-0.105936	-0.127738	-0.0185843	-0.0833187	0.46492	-0.0832617	-0.213797	-0.00439829	-0.0307378	-0.041903	-0.178739	-0.329294	-0.0256121	-0.234318	-0.0831464	-0.0633612	-0.0214207	-0.0106648	1.09701	-0.0248546	0.526298	-0.0746745	-0.105591		-0.061	-0.0213338	-0.0646418	0.609151	-0.0230874	-0.0354744	-0.326751	-0.184231	1.08129	-0.012568	0.927547	0.26928	0.509142	-0.018906	0
	-0.182	-0.105936	-0.127738	-0.0185843	-0.0833187	-0.00615789	-0.0832617	-0.213797	-0.00439829	-0.0307378	-0.041903	-0.178739	-0.329294	-0.0256121	0.461811	0.586401	0.654732	-0.0214207	-0.0106648	0.476518	-0.0248546	-0.0636185	-0.0746745	-0.105591		-0.06	-0.0213338	-0.0646418	0.126907	-0.0230874	-0.0354744	-0.326751	-0.184231	-0.342587	-0.012568	-0.0948045	-0.37026	0.509142	-0.018906	0
	-0.181	0.87638	-0.127738	-0.0185843	-0.0833187	-0.00615789	-0.0832617	-0.213797	-0.00439829	-0.0307378	-0.041903	-0.178739	0.464123	-0.0256121	-0.234318	0.586401	-0.0633612	-0.0214207	-0.0106648	-0.143969	-0.0248546	-0.0636185	-0.0746745	0.663717		-0.059	-0.0213338	-0.0646418	1.0914	-0.0230874	-0.0354744	-0.326751	-0.184231	-0.342587	-0.012568	-0.0948045	0.90882	1.39625	-0.018906	0
	-0.18	-0.105936	-0.127738	-0.0185843	-0.0833187	-0.00615789	-0.0832617	-0.213797	-0.00439829	-0.0307378	-0.041903	-0.178739	-0.329294	-0.0256121	0.461811	-0.0831464	-0.0633612	-0.0214207	-0.0106648	-0.143969	-0.0248546	-0.0636185	-0.0746745	0.663717		-0.058	-0.0213338	-0.0646418	-0.355338	-0.0230874	-0.0354744	-0.326751	-0.184231	-0.342587	-0.012568	-0.0948045	0.90882	0.509142	-0.018906	0
	-0.179	-0.105936	-0.127738	-0.0185843	-0.0833187	-0.00615789	-0.0832617	0.305425	-0.00439829	-0.0307378	-0.041903	-0.178739	-0.329294	-0.0256121	-0.234318	-0.0831464	-0.0633612	-0.0214207	-0.0106648	-0.143969	-0.0248546	-0.0636185	-0.0746745	-0.105591		-0.057	-0.0213338	-0.0646418	0.126907	-0.0230874	1.14405	-0.326751	-0.184231	-0.342587	-0.012568	-0.0948045	0.26928	1.39625	-0.018906	0
	-0.178	-0.105936	-0.127738	-0.0185843	-0.0833187	-0.00615789	-0.0832617	-0.213797	-0.00439829	-0.0307378	-0.041903	-0.178739	-0.329294	-0.0256121	-0.234318	-0.0831464	-0.0633612	-0.0214207	-0.0106648	-0.143969	-0.0248546	-0.0636185	-0.0746745	-0.105591		-0.056	-0.0213338	-0.0646418	-0.355338	-0.0230874	-0.0354744	-0.326751	-0.184231	-0.342587	-0.012568	-0.0948045	1.54836	0.509142	-0.018906	0
	-0.177	-0.105936	-0.127738	-0.0185843	-0.0833187	-0.00615789	-0.0832617	-0.213797	-0.00439829	-0.0307378	-0.041903	-0.178739	-0.329294	-0.0256121	-0.234318	-0.0831464	-0.0633612	-0.0214207	-0.0106648	-0.143969	-0.0248546	0.526298	-0.0746745	-0.105591		-0.055	-0.0213338	-0.0646418	-0.355338	-0.0230874	-0.0354744	-0.326751	-0.184231	-0.342587	-0.012568	-0.0948045	-0.37026	-0.377966	-0.018906	0
	-0.176	-0.105936	-0.127738	-0.0185843	-0.0833187	-0.00615789	-0.0832617	-0.213797	-0.00439829	-0.0307378	-0.041903	-0.178739	0.464123	-0.0256121	-0.234318	-0.0831464	-0.0633612	-0.0214207	-0.0106648	-0.143969	-0.0248546	-0.0636185	-0.0746745	-0.105591		-0.054	-0.0213338	-0.0646418	0.126907	-0.0230874	-0.0354744	-0.326751	-0.184231	-0.342587	-0.012568	-0.0948045	-0.37026	0.509142	-0.018906	0
	-0.175	0.87638	-0.127738	-0.0185843	-0.0833187	-0.00615789	-0.0832617	-0.213797	-0.00439829	-0.0307378	-0.041903	-0.178739	0.464123	-0.0256121	-0.234318	-0.0831464	-0.0633612	-0.0214207	-0.0106648	-0.143969	-0.0248546	-0.0636185	-0.0746745	-0.105591		-0.053	-0.0213338	-0.0646418	0.609151	-0.0230874	-0.0354744	1.18922	-0.184231	2.50517	-0.012568	0.927547	-1.0098	-0.377966	-0.018906	0
	-0.174	-0.105936	-0.127738	-0.0185843	-0.0833187	-0.00615789	-0.0832617	0.305425	-0.00439829	-0.0307378	-0.041903	-0.178739	-0.329294	-0.0256121	0.461811	-0.0831464	-0.0633612	-0.0214207	-0.0106648	0.476518	-0.0248546	-0.0636185	-0.0746745	-0.105591		-0.052	-0.0213338	-0.0646418	-0.355338	-0.0230874	-0.0354744	1.18922	-0.184231	-0.342587	-0.012568	-0.0948045	-0.37026	-0.377966	-0.018906	0
	-0.173	-0.105936	0.483008	-0.0185843	-0.0833187	-0.00615789	-0.0832617	-0.213797	-0.00439829	-0.0307378	-0.041903	-0.178739	1.25754	-0.0256121	-0.234318	-0.0831464	-0.0633612	-0.0214207	-0.0106648	-0.143969	-0.0248546	-0.0636185	-0.0746745	0.663717		-0.051	-0.0213338	-0.0646418	-0.355338	-0.0230874	-0.0354744	1.18922	-0.184231	1.08129	-0.012568	-0.0948045	0.26928	-0.377966	-0.018906	0
	-0.172	-0.105936	-0.127738	-0.0185843	-0.0833187	-0.00615789	-0.0832617	-0.213797	-0.00439829	-0.0307378	-0.041903	-0.178739	-0.329294	-0.0256121	-0.234318	-0.0831464	-0.0633612	-0.0214207	-0.0106648	-0.143969	-0.0248546	-0.0636185	-0.0746745	-0.105591		-0.05	-0.0213338	-0.0646418	0.126907	-0.0230874	-0.0354744	-0.326751	-0.184231	1.08129	-0.012568	-0.0948045	-1.0098	-0.377966	-0.018906	0
	-0.171	0.87638	0.483008	-0.0185843	-0.0833187	-0.00615789	-0.0832617	0.305425	-0.00439829	-0.0307378	-0.041903	-0.178739	-0.329294	-0.0256121	-0.234318	-0.0831464	-0.0633612	-0.0214207	-0.0106648	0.476518	-0.0248546	-0.0636185	-0.0746745	-0.105591		-0.049	-0.0213338	-0.0646418	-0.355338	-0.0230874	-0.0354744	-0.326751	-0.184231	-0.342587	-0.012568	-0.0948045	-1.0098	-0.377966	-0.018906	0
	-0.17	0.87638	-0.127738	-0.0185843	-0.0833187	-0.00615789	-0.0832617	-0.213797	-0.00439829	-0.0307378	-0.041903	0.5916	-0.329294	-0.0256121	-0.234318	-0.0831464	-0.0633612	-0.0214207	-0.0106648	-0.143969	-0.0248546	-0.0636185	0.526652	-0.105591		-0.048	-0.0213338	-0.0646418	-0.355338	-0.0230874	-0.0354744	-0.326751	-0.184231	-0.342587	-0.012568	0.927547	-0.37026	0.509142	-0.018906	0
	-0.169	-0.105936	-0.127738	0.550096	-0.0833187	-0.00615789	-0.0832617	0.305425	-0.00439829	-0.0307378	-0.041903	-0.178739	-0.329294	-0.0256121	-0.234318	-0.0831464	0.654732	-0.0214207	-0.0106648	-0.143969	-0.0248546	-0.0636185	-0.0746745	-0.105591		-0.047	-0.0213338	-0.0646418	-0.355338	-0.0230874	-0.0354744	-0.326751	-0.184231	-0.342587	-0.012568	-0.0948045	0.90882	-0.377966	-0.018906	0
	-0.168	-0.105936	-0.127738	-0.0185843	-0.0833187	-0.00615789	-0.0832617	0.305425	-0.00439829	-0.0307378	-0.041903	-0.178739	-0.329294	-0.0256121	-0.234318	-0.0831464	-0.0633612	-0.0214207	-0.0106648	-0.143969	-0.0248546	0.526298	-0.0746745	-0.105591		-0.046	-0.0213338	-0.0646418	0.126907	-0.0230874	-0.0354744	-0.326751	1.31593	-0.342587	1.24109	-0.0948045	-1.0098	0.509142	-0.018906	0
	-0.167	-0.105936	-0.127738	-0.0185843	-0.0833187	-0.00615789	-0.0832617	-0.213797	-0.00439829	-0.0307378	-0.041903	-0.178739	-0.329294	-0.0256121	-0.234318	-0.0831464	-0.0633612	-0.0214207	-0.0106648	-0.143969	-0.0248546	-0.0636185	-0.0746745	-0.105591		-0.045	-0.0213338	-0.0646418	-0.355338	-0.0230874	-0.0354744	-0.326751	-0.184231	-0.342587	-0.012568	-0.0948045	-0.37026	0.509142	-0.018906	0
	-0.166	-0.105936	-0.127738	-0.0185843	-0.0833187	-0.00615789	-0.0832617	-0.213797	-0.00439829	-0.0307378	-0.041903	-0.178739	-0.329294	-0.0256121	-0.234318	-0.0831464	-0.0633612	-0.0214207	-0.0106648	-0.143969	-0.0248546	-0.0636185	-0.0746745	-0.105591		-0.044	-0.0213338	-0.0646418	0.126907	-0.0230874	-0.0354744	-0.326751	-0.184231	2.50517	-0.012568	-0.0948045	-0.37026	-0.377966	-0.018906	0
	-0.165	-0.105936	-0.127738	-0.0185843	-0.0833187	-0.00615789	0.666093	-0.213797	-0.00439829	-0.0307378	-0.041903	-0.178739	-0.329294	-0.0256121	-0.234318	-0.0831464	-0.0633612	-0.0214207	-0.0106648	-0.143969	-0.0248546	-0.0636185	-0.0746745	-0.105591		-0.043	-0.0213338	-0.0646418	0.126907	-0.0230874	-0.0354744	-0.326751	-0.184231	-0.342587	-0.012568	-0.0948045	0.26928	-0.377966	-0.018906	0
	-0.164	-0.105936	-0.127738	0.550096	-0.0833187	-0.00615789	-0.0832617	-0.213797	-0.00439829	-0.0307378	-0.041903	-0.178739	0.464123	-0.0256121	1.15794	-0.0831464	-0.0633612	-0.0214207	-0.0106648	-0.143969	-0.0248546	-0.0636185	0.526652	-0.105591		-0.042	-0.0213338	-0.0646418	-0.355338	-0.0230874	-0.0354744	-0.326751	-0.184231	-0.342587	-0.012568	-0.0948045	0.26928	-0.377966	-0.018906	0
	-0.163	-0.105936	-0.127738	-0.0185843	-0.0833187	-0.00615789	-0.0832617	-0.213797	-0.00439829	-0.0307378	-0.041903	-0.178739	-0.329294	-0.0256121	0.461811	-0.0831464	-0.0633612	-0.0214207	-0.0106648	-0.143969	-0.0248546	-0.0636185	-0.0746745	-0.105591		-0.041	-0.0213338	-0.0646418	0.126907	-0.0230874	-0.0354744	-0.326751	1.31593	1.08129	-0.012568	-0.0948045	-0.37026	-0.377966	-0.018906	0
	-0.162	-0.105936	-0.127738	-0.0185843	-0.0833187	-0.00615789	-0.0832617	-0.213797	-0.00439829	-0.0307378	0.568683	-0.178739	0.464123	-0.0256121	-0.234318	-0.0831464	-0.0633612	-0.0214207	-0.0106648	0.476518	-0.0248546	-0.0636185	-0.0746745	-0.105591		-0.04	-0.0213338	-0.0646418	-0.355338	-0.0230874	-0.0354744	-0.326751	-0.184231	-0.342587	-0.012568	-0.0948045	-0.37026	-0.377966	-0.018906	0
	-0.161	-0.105936	-0.127738	-0.0185843	0.523718	-0.00615789	-0.0832617	-0.213797	-0.00439829	-0.0307378	0.568683	-0.178739	-0.329294	-0.0256121	0.461811	-0.0831464	-0.0633612	-0.0214207	-0.0106648	0.476518	-0.0248546	-0.0636185	0.526652	-0.105591		-0.039	-0.0213338	-0.0646418	-0.355338	-0.0230874	-0.0354744	1.18922	-0.184231	-0.342587	-0.012568	-0.0948045	-1.0098	-0.377966	-0.018906	0
	-0.16	-0.105936	-0.127738	-0.0185843	-0.0833187	-0.00615789	-0.0832617	-0.213797	-0.00439829	-0.0307378	0.568683	-0.178739	-0.329294	-0.0256121	0.461811	-0.0831464	-0.0633612	-0.0214207	-0.0106648	-0.143969	-0.0248546	-0.0636185	-0.0746745	-0.105591		-0.038	-0.0213338	-0.0646418	0.126907	-0.0230874	-0.0354744	-0.326751	-0.184231	-0.342587	-0.012568	-0.0948045	-0.37026	-0.377966	-0.018906	0
	-0.159	-0.105936	0.483008	-0.0185843	-0.0833187	-0.00615789	-0.0832617	-0.213797	-0.00439829	-0.0307378	-0.041903	-0.178739	-0.329294	-0.0256121	1.15794	0.586401	-0.0633612	-0.0214207	-0.0106648	-0.143969	-0.0248546	-0.0636185	-0.0746745	-0.105591		-0.037	-0.0213338	-0.0646418	0.126907	-0.0230874	-0.0354744	-0.326751	-0.184231	1.08129	-0.012568	-0.0948045	-0.37026	-0.377966	-0.018906	0
	-0.158	-0.105936	-0.127738	-0.0185843	-0.0833187	-0.00615789	-0.0832617	-0.213797	-0.00439829	-0.0307378	-0.041903	-0.178739	-0.329294	-0.0256121	0.461811	-0.0831464	-0.0633612	-0.0214207	-0.0106648	-0.143969	-0.0248546	-0.0636185	-0.0746745	-0.105591		-0.036	-0.0213338	-0.0646418	-0.355338	-0.0230874	-0.0354744	-0.326751	-0.184231	-0.342587	-0.012568	-0.0948045	-0.37026	-0.377966	-0.018906	0
	-0.157	-0.105936	0.483008	-0.0185843	-0.0833187	-0.00615789	-0.0832617	-0.213797	-0.00439829	-0.0307378	-0.041903	-0.178739	0.464123	-0.0256121	0.461811	0.586401	-0.0633612	-0.0214207	-0.0106648	-0.143969	-0.0248546	-0.0636185	-0.0746745	-0.105591		-0.035	-0.0213338	-0.0646418	-0.355338	-0.0230874	-0.0354744	-0.326751	-0.184231	-0.342587	-0.012568	-0.0948045	0.26928	-0.377966	-0.018906	0
	-0.156	-0.105936	-0.127738	-0.0185843	-0.0833187	-0.00615789	-0.0832617	-0.213797	-0.00439829	-0.0307378	-0.041903	0.5916	-0.329294	-0.0256121	-0.234318	-0.0831464	-0.0633612	-0.0214207	-0.0106648	-0.143969	-0.0248546	-0.0636185	-0.0746745	-0.105591		-0.034	-0.0213338	0.741361	0.126907	-0.0230874	-0.0354744	-0.326751	-0.184231	-0.342587	-0.012568	-0.0948045	0.90882	-0.377966	-0.018906	0
	-0.155	-0.105936	-0.127738	-0.0185843	-0.0833187	-0.00615789	-0.0832617	-0.213797	-0.00439829	-0.0307378	-0.041903	-0.178739	0.464123	-0.0256121	-0.234318	-0.0831464	-0.0633612	-0.0214207	-0.0106648	-0.143969	-0.0248546	-0.0636185	-0.0746745	-0.105591		-0.033	-0.0213338	0.741361	1.0914	-0.0230874	-0.0354744	-0.326751	-0.184231	1.08129	-0.012568	-0.0948045	0.26928	0.509142	-0.018906	0
	-0.154	-0.105936	-0.127738	-0.0185843	-0.0833187	-0.00615789	-0.0832617	0.305425	-0.00439829	-0.0307378	-0.041903	-0.178739	-0.329294	-0.0256121	0.461811	-0.0831464	-0.0633612	-0.0214207	-0.0106648	-0.143969	-0.0248546	-0.0636185	-0.0746745	-0.105591		-0.032	-0.0213338	-0.0646418	-0.355338	-0.0230874	-0.0354744	-0.326751	-0.184231	-0.342587	-0.012568	-0.0948045	-1.0098	0.509142	-0.018906	0
	-0.153	-0.105936	-0.127738	-0.0185843	-0.0833187	-0.00615789	0.666093	-0.213797	-0.00439829	-0.0307378	-0.041903	-0.178739	-0.329294	-0.0256121	-0.234318	-0.0831464	0.654732	-0.0214207	-0.0106648	-0.143969	-0.0248546	-0.0636185	-0.0746745	-0.105591		-0.031	-0.0213338	-0.0646418	-0.355338	-0.0230874	-0.0354744	-0.326751	1.31593	-0.342587	-0.012568	-0.0948045	-1.0098	-0.377966	-0.018906	0
	-0.152	-0.105936	-0.127738	-0.0185843	-0.0833187	-0.00615789	-0.0832617	0.305425	-0.00439829	-0.0307378	-0.041903	0.5916	-0.329294	-0.0256121	0.461811	-0.0831464	-0.0633612	-0.0214207	-0.0106648	-0.143969	-0.0248546	-0.0636185	-0.0746745	-0.105591		-0.03	-0.0213338	0.741361	1.0914	-0.0230874	-0.0354744	-0.326751	1.31593	-0.342587	-0.012568	-0.0948045	2.1879	0.509142	-0.018906	0
	-0.151	-0.105936	-0.127738	-0.0185843	-0.0833187	-0.00615789	-0.0832617	-0.213797	-0.00439829	-0.0307378	-0.041903	-0.178739	-0.329294	-0.0256121	0.461811	0.586401	-0.0633612	-0.0214207	-0.0106648	-0.143969	-0.0248546	-0.0636185	-0.0746745	-0.105591		-0.029	-0.0213338	-0.0646418	0.126907	-0.0230874	-0.0354744	-0.326751	-0.184231	1.08129	-0.012568	-0.0948045	-0.37026	-0.377966	-0.018906	0
	-0.15	-0.105936	-0.127738	-0.0185843	-0.0833187	-0.00615789	-0.0832617	0.824647	-0.00439829	-0.0307378	-0.041903	-0.178739	-0.329294	-0.0256121	-0.234318	-0.0831464	-0.0633612	-0.0214207	-0.0106648	-0.143969	0.666555	-0.0636185	-0.0746745	-0.105591		-0.028	-0.0213338	-0.0646418	-0.355338	-0.0230874	-0.0354744	-0.326751	-0.184231	-0.342587	-0.012568	-0.0948045	-1.0098	-0.377966	-0.018906	0
	-0.149	-0.105936	-0.127738	-0.0185843	-0.0833187	-0.00615789	-0.0832617	-0.213797	-0.00439829	-0.0307378	-0.041903	0.5916	-0.329294	-0.0256121	-0.234318	-0.0831464	-0.0633612	-0.0214207	-0.0106648	-0.143969	-0.0248546	-0.0636185	-0.0746745	-0.105591		-0.027	-0.0213338	-0.0646418	-0.355338	-0.0230874	-0.0354744	-0.326751	-0.184231	-0.342587	-0.012568	-0.0948045	-0.37026	-0.377966	-0.018906	0
	-0.148	-0.105936	1.09375	-0.0185843	-0.0833187	-0.00615789	-0.0832617	0.305425	-0.00439829	-0.0307378	-0.041903	-0.178739	-0.329294	-0.0256121	-0.234318	-0.0831464	-0.0633612	-0.0214207	-0.0106648	0.476518	-0.0248546	-0.0636185	-0.0746745	-0.105591		-0.026	-0.0213338	-0.0646418	0.126907	-0.0230874	-0.0354744	-0.326751	1.31593	-0.342587	-0.012568	-0.0948045	0.90882	1.39625	-0.018906	0
	-0.147	-0.105936	-0.127738	-0.0185843	-0.0833187	-0.00615789	-0.0832617	0.824647	-0.00439829	-0.0307378	0.568683	-0.178739	0.464123	-0.0256121	-0.234318	-0.0831464	-0.0633612	-0.0214207	-0.0106648	-0.143969	-0.0248546	-0.0636185	-0.0746745	0.663717		-0.025	-0.0213338	-0.0646418	0.609151	-0.0230874	-0.0354744	-0.326751	-0.184231	-0.342587	-0.012568	-0.0948045	0.26928	-0.377966	-0.018906	0
	-0.146	-0.105936	-0.127738	-0.0185843	-0.0833187	-0.00615789	-0.0832617	-0.213797	-0.00439829	-0.0307378	-0.041903	-0.178739	0.464123	-0.0256121	0.461811	-0.0831464	-0.0633612	-0.0214207	-0.0106648	-0.143969	-0.0248546	-0.0636185	-0.0746745	-0.105591		-0.024	-0.0213338	-0.0646418	-0.355338	-0.0230874	-0.0354744	-0.326751	-0.184231	-0.342587	-0.012568	-0.0948045	0.26928	-0.377966	-0.018906	0
	-0.145	-0.105936	-0.127738	-0.0185843	-0.0833187	-0.00615789	0.666093	-0.213797	-0.00439829	-0.0307378	0.568683	-0.178739	-0.329294	-0.0256121	-0.234318	-0.0831464	-0.0633612	-0.0214207	-0.0106648	0.476518	-0.0248546	-0.0636185	-0.0746745	-0.105591		-0.023	-0.0213338	-0.0646418	0.126907	-0.0230874	-0.0354744	-0.326751	-0.184231	2.50517	-0.012568	-0.0948045	-0.37026	-0.377966	-0.018906	0
	-0.144	-0.105936	-0.127738	-0.0185843	-0.0833187	-0.00615789	-0.0832617	-0.213797	-0.00439829	-0.0307378	-0.041903	-0.178739	-0.329294	-0.0256121	-0.234318	-0.0831464	-0.0633612	-0.0214207	0.835408	-0.143969	-0.0248546	-0.0636185	-0.0746745	-0.105591		-0.022	-0.0213338	-0.0646418	0.126907	-0.0230874	-0.0354744	-0.326751	-0.184231	-0.342587	-0.012568	-0.0948045	0.26928	-0.377966	-0.018906	0
	-0.143	-0.105936	-0.127738	-0.0185843	-0.0833187	-0.00615789	-0.0832617	0.824647	-0.00439829	-0.0307378	-0.041903	0.5916	0.464123	-0.0256121	0.461811	-0.0831464	-0.0633612	-0.0214207	-0.0106648	-0.143969	-0.0248546	-0.0636185	-0.0746745	-0.105591		-0.021	-0.0213338	-0.0646418	-0.355338	-0.0230874	1.14405	1.18922	-0.184231	1.08129	-0.012568	-0.0948045	0.26928	0.509142	-0.018906	0
	-0.142	-0.105936	-0.127738	-0.0185843	-0.0833187	-0.00615789	0.666093	-0.213797	-0.00439829	-0.0307378	-0.041903	-0.178739	-0.329294	-0.0256121	-0.234318	-0.0831464	-0.0633612	-0.0214207	-0.0106648	-0.143969	-0.0248546	-0.0636185	-0.0746745	-0.105591		-0.02	-0.0213338	-0.0646418	-0.355338	-0.0230874	-0.0354744	-0.326751	-0.184231	-0.342587	-0.012568	-0.0948045	0.26928	-0.377966	-0.018906	0
	-0.141	-0.105936	-0.127738	-0.0185843	-0.0833187	-0.00615789	-0.0832617	-0.213797	-0.00439829	-0.0307378	-0.041903	-0.178739	0.464123	-0.0256121	-0.234318	-0.0831464	-0.0633612	-0.0214207	-0.0106648	-0.143969	0.666555	-0.0636185	-0.0746745	-0.105591		-0.019	-0.0213338	-0.0646418	0.609151	-0.0230874	-0.0354744	-0.326751	-0.184231	1.08129	-0.012568	-0.0948045	0.26928	0.509142	-0.018906	0
	-0.14	-0.105936	-0.127738	-0.0185843	-0.0833187	-0.00615789	-0.0832617	0.305425	-0.00439829	-0.0307378	-0.041903	-0.178739	1.25754	-0.0256121	-0.234318	-0.0831464	-0.0633612	-0.0214207	-0.0106648	-0.143969	-0.0248546	-0.0636185	-0.0746745	-0.105591		-0.018	-0.0213338	-0.0646418	-0.355338	-0.0230874	-0.0354744	-0.326751	1.31593	-0.342587	-0.012568	-0.0948045	-0.37026	-0.377966	-0.018906	0
	-0.139	-0.105936	-0.127738	-0.0185843	0.523718	-0.00615789	1.41545	-0.213797	-0.00439829	-0.0307378	-0.041903	-0.178739	0.464123	-0.0256121	-0.234318	-0.0831464	-0.0633612	-0.0214207	-0.0106648	-0.143969	-0.0248546	0.526298	-0.0746745	-0.105591		-0.017	-0.0213338	-0.0646418	-0.355338	-0.0230874	-0.0354744	-0.326751	-0.184231	1.08129	-0.012568	-0.0948045	-1.0098	0.509142	-0.018906	0
	-0.138	-0.105936	-0.127738	-0.0185843	-0.0833187	-0.00615789	0.666093	-0.213797	-0.00439829	-0.0307378	-0.041903	-0.178739	-0.329294	-0.0256121	-0.234318	-0.0831464	-0.0633612	-0.0214207	-0.0106648	-0.143969	-0.0248546	-0.0636185	-0.0746745	-0.105591		-0.016	-0.0213338	-0.0646418	0.609151	-0.0230874	-0.0354744	2.70519	-0.184231	-0.342587	-0.012568	0.927547	-0.37026	-0.377966	-0.018906	0
	-0.137	-0.105936	-0.127738	-0.0185843	1.13075	-0.00615789	-0.0832617	-0.213797	-0.00439829	-0.0307378	-0.041903	-0.178739	-0.329294	-0.0256121	-0.234318	-0.0831464	-0.0633612	-0.0214207	-0.0106648	-0.143969	-0.0248546	-0.0636185	-0.0746745	-0.105591		-0.015	-0.0213338	-0.0646418	-0.355338	-0.0230874	-0.0354744	-0.326751	-0.184231	-0.342587	-0.012568	-0.0948045	2.1879	-0.377966	-0.018906	0
	-0.136	-0.105936	-0.127738	-0.0185843	-0.0833187	-0.00615789	-0.0832617	0.305425	-0.00439829	-0.0307378	-0.041903	-0.178739	-0.329294	-0.0256121	-0.234318	-0.0831464	-0.0633612	-0.0214207	-0.0106648	-0.143969	-0.0248546	-0.0636185	-0.0746745	-0.105591		-0.014	-0.0213338	-0.0646418	-0.355338	1.1284	-0.0354744	-0.326751	1.31593	-0.342587	-0.012568	-0.0948045	0.26928	0.509142	-0.018906	0
	-0.135	-0.105936	-0.127738	-0.0185843	-0.0833187	-0.00615789	-0.0832617	-0.213797	-0.00439829	-0.0307378	0.568683	-0.178739	-0.329294	-0.0256121	0.461811	-0.0831464	-0.0633612	-0.0214207	-0.0106648	-0.143969	-0.0248546	-0.0636185	-0.0746745	-0.105591		-0.013	-0.0213338	-0.0646418	0.126907	-0.0230874	-0.0354744	-0.326751	-0.184231	-0.342587	-0.012568	-0.0948045	-0.37026	-0.377966	-0.018906	0
	-0.134	-0.105936	-0.127738	-0.0185843	-0.0833187	-0.00615789	-0.0832617	-0.213797	-0.00439829	-0.0307378	-0.041903	0.5916	-0.329294	-0.0256121	-0.234318	-0.0831464	0.654732	-0.0214207	-0.0106648	0.476518	-0.0248546	0.526298	-0.0746745	-0.105591		-0.012	-0.0213338	-0.0646418	-0.355338	1.1284	1.14405	1.18922	-0.184231	-0.342587	-0.012568	-0.0948045	0.26928	-0.377966	-0.018906	0
	-0.133	-0.105936	-0.127738	-0.0185843	-0.0833187	-0.00615789	-0.0832617	-0.213797	-0.00439829	-0.0307378	0.568683	0.5916	-0.329294	-0.0256121	-0.234318	-0.0831464	-0.0633612	-0.0214207	-0.0106648	0.476518	-0.0248546	-0.0636185	-0.0746745	-0.105591		-0.011	-0.0213338	-0.0646418	-0.355338	-0.0230874	-0.0354744	-0.326751	-0.184231	-0.342587	-0.012568	-0.0948045	2.1879	-0.377966	-0.018906	0
	-0.132	-0.105936	-0.127738	-0.0185843	-0.0833187	-0.00615789	0.666093	-0.213797	-0.00439829	-0.0307378	-0.041903	-0.178739	0.464123	-0.0256121	0.461811	-0.0831464	-0.0633612	-0.0214207	-0.0106648	-0.143969	-0.0248546	-0.0636185	-0.0746745	-0.105591		-0.01	-0.0213338	0.741361	-0.355338	-0.0230874	-0.0354744	-0.326751	-0.184231	-0.342587	-0.012568	-0.0948045	-0.37026	0.509142	-0.018906	0
	-0.131	-0.105936	-0.127738	-0.0185843	-0.0833187	-0.00615789	0.666093	-0.213797	-0.00439829	-0.0307378	-0.041903	-0.178739	-0.329294	-0.0256121	1.15794	-0.0831464	-0.0633612	-0.0214207	-0.0106648	-0.143969	-0.0248546	0.526298	-0.0746745	-0.105591		-0.009	-0.0213338	0.741361	1.57364	-0.0230874	-0.0354744	1.18922	-0.184231	-0.342587	-0.012568	-0.0948045	0.26928	0.509142	-0.018906	0
	-0.13	-0.105936	-0.127738	-0.0185843	-0.0833187	-0.00615789	-0.0832617	-0.213797	-0.00439829	-0.0307378	-0.041903	0.5916	-0.329294	-0.0256121	-0.234318	-0.0831464	-0.0633612	-0.0214207	-0.0106648	-0.143969	-0.0248546	-0.0636185	0.526652	-0.105591		-0.008	-0.0213338	-0.0646418	-0.355338	-0.0230874	-0.0354744	-0.326751	-0.184231	-0.342587	-0.012568	-0.0948045	0.26928	-0.377966	-0.018906	0
	-0.129	-0.105936	-0.127738	-0.0185843	-0.0833187	-0.00615789	0.666093	-0.213797	-0.00439829	-0.0307378	-0.041903	-0.178739	-0.329294	-0.0256121	0.461811	-0.0831464	0.654732	-0.0214207	-0.0106648	-0.143969	-0.0248546	-0.0636185	0.526652	-0.105591		-0.007	-0.0213338	-0.0646418	-0.355338	-0.0230874	-0.0354744	-0.326751	1.31593	-0.342587	-0.012568	-0.0948045	0.26928	0.509142	-0.018906	0
	-0.128	-0.105936	-0.127738	-0.0185843	-0.0833187	-0.00615789	-0.0832617	-0.213797	-0.00439829	-0.0307378	-0.041903	-0.178739	-0.329294	-0.0256121	-0.234318	-0.0831464	-0.0633612	-0.0214207	-0.0106648	0.476518	-0.0248546	-0.0636185	-0.0746745	-0.105591		-0.006	-0.0213338	-0.0646418	-0.355338	-0.0230874	-0.0354744	-0.326751	-0.184231	-0.342587	-0.012568	-0.0948045	0.90882	0.509142	-0.018906	0
	-0.127	-0.105936	-0.127738	-0.0185843	-0.0833187	-0.00615789	0.666093	0.305425	-0.00439829	-0.0307378	-0.041903	-0.178739	-0.329294	-0.0256121	-0.234318	-0.0831464	-0.0633612	-0.0214207	-0.0106648	-0.143969	-0.0248546	-0.0636185	-0.0746745	-0.105591		-0.005	-0.0213338	-0.0646418	-0.355338	-0.0230874	-0.0354744	-0.326751	-0.184231	-0.342587	-0.012568	0.927547	0.26928	-0.377966	-0.018906	0
	-0.126	-0.105936	0.483008	-0.0185843	-0.0833187	-0.00615789	-0.0832617	-0.213797	-0.00439829	-0.0307378	-0.041903	-0.178739	0.464123	-0.0256121	-0.234318	-0.0831464	-0.0633612	-0.0214207	-0.0106648	0.476518	-0.0248546	-0.0636185	-0.0746745	-0.105591		-0.004	-0.0213338	-0.0646418	0.126907	-0.0230874	-0.0354744	1.18922	-0.184231	-0.342587	-0.012568	-0.0948045	1.54836	-0.377966	-0.018906	0
	-0.125	-0.105936	-0.127738	-0.0185843	-0.0833187	-0.00615789	-0.0832617	0.305425	-0.00439829	-0.0307378	-0.041903	-0.178739	0.464123	-0.0256121	-0.234318	-0.0831464	-0.0633612	-0.0214207	-0.0106648	-0.143969	-0.0248546	0.526298	-0.0746745	-0.105591		-0.003	-0.0213338	-0.0646418	0.126907	-0.0230874	-0.0354744	-0.326751	-0.184231	-0.342587	-0.012568	-0.0948045	0.26928	-0.377966	-0.018906	0
	-0.124	-0.105936	-0.127738	-0.0185843	-0.0833187	-0.00615789	-0.0832617	0.305425	-0.00439829	-0.0307378	-0.041903	-0.178739	-0.329294	-0.0256121	0.461811	-0.0831464	-0.0633612	-0.0214207	-0.0106648	-0.143969	-0.0248546	-0.0636185	-0.0746745	-0.105591		-0.002	-0.0213338	-0.0646418	-0.355338	-0.0230874	-0.0354744	-0.326751	-0.184231	-0.342587	-0.012568	0.927547	1.54836	-0.377966	-0.018906	0
	-0.123	-0.105936	-0.127738	-0.0185843	-0.0833187	-0.00615789	-0.0832617	0.305425	-0.00439829	-0.0307378	-0.041903	0.5916	1.25754	-0.0256121	-0.234318	-0.0831464	-0.0633612	-0.0214207	-0.0106648	-0.143969	-0.0248546	-0.0636185	-0.0746745	-0.105591		-0.001	-0.0213338	-0.0646418	-0.355338	-0.0230874	-0.0354744	-0.326751	-0.184231	-0.342587	-0.012568	0.927547	-1.0098	-0.377966	-0.018906	0
	-0.122	-0.105936	-0.127738	-0.0185843	-0.0833187	-0.00615789	0.666093	0.305425	-0.00439829	-0.0307378	-0.041903	-0.178739	-0.329294	-0.0256121	-0.234318	-0.0831464	-0.0633612	-0.0214207	-0.0106648	0.476518	-0.0248546	0.526298	-0.0746745	-0.105591		0	-0.0213338	-0.0646418	0.126907	-0.0230874	-0.0354744	-0.326751	-0.184231	1.08129	-0.012568	-0.0948045	-0.37026	-0.377966	-0.018906	0
	-0.121	-0.105936	-0.127738	-0.0185843	-0.0833187	-0.00615789	-0.0832617	-0.213797	-0.00439829	-0.0307378	-0.041903	-0.178739	-0.329294	-0.0256121	-0.234318	-0.0831464	-0.0633612	-0.0214207	-0.0106648	-0.143969	-0.0248546	-0.0636185	-0.0746745	-0.105591		0.001	-0.0213338	-0.0646418	-0.355338	-0.0230874	-0.0354744	-0.326751	-0.184231	1.08129	-0.012568	-0.0948045	-0.37026	-0.377966	-0.018906	0
	-0.12	-0.105936	-0.127738	-0.0185843	-0.0833187	-0.00615789	-0.0832617	-0.213797	-0.00439829	0.692783	-0.041903	0.5916	-0.329294	-0.0256121	-0.234318	-0.0831464	-0.0633612	-0.0214207	-0.0106648	-0.143969	-0.0248546	0.526298	0.526652	-0.105591		0.002	-0.0213338	-0.0646418	0.126907	-0.0230874	-0.0354744	-0.326751	-0.184231	-0.342587	-0.012568	-0.0948045	-1.0098	-0.377966	-0.018906	0
	-0.119	0.87638	-0.127738	-0.0185843	-0.0833187	-0.00615789	0.666093	-0.213797	-0.00439829	-0.0307378	-0.041903	-0.178739	-0.329294	0.758118	-0.234318	-0.0831464	-0.0633612	-0.0214207	-0.0106648	-0.143969	-0.0248546	0.526298	-0.0746745	-0.105591		0.003	-0.0213338	-0.0646418	0.609151	-0.0230874	-0.0354744	-0.326751	-0.184231	-0.342587	-0.012568	-0.0948045	-1.0098	-0.377966	-0.018906	0
	-0.118	-0.105936	-0.127738	-0.0185843	-0.0833187	-0.00615789	-0.0832617	-0.213797	-0.00439829	-0.0307378	-0.041903	-0.178739	-0.329294	-0.0256121	0.461811	-0.0831464	-0.0633612	-0.0214207	-0.0106648	-0.143969	-0.0248546	-0.0636185	0.526652	-0.105591		0.004	-0.0213338	-0.0646418	0.126907	-0.0230874	-0.0354744	-0.326751	1.31593	-0.342587	-0.012568	-0.0948045	-1.0098	-0.377966	-0.018906	0
	-0.117	1.8587	-0.127738	-0.0185843	-0.0833187	-0.00615789	-0.0832617	-0.213797	-0.00439829	-0.0307378	-0.041903	-0.178739	-0.329294	-0.0256121	0.461811	-0.0831464	-0.0633612	-0.0214207	-0.0106648	0.476518	-0.0248546	-0.0636185	-0.0746745	-0.105591		0.005	-0.0213338	-0.0646418	-0.355338	-0.0230874	-0.0354744	-0.326751	-0.184231	-0.342587	-0.012568	-0.0948045	-1.0098	2.28336	-0.018906	0
	-0.116	-0.105936	0.483008	-0.0185843	0.523718	-0.00615789	-0.0832617	-0.213797	-0.00439829	-0.0307378	-0.041903	-0.178739	0.464123	-0.0256121	1.15794	-0.0831464	-0.0633612	-0.0214207	-0.0106648	-0.143969	-0.0248546	-0.0636185	-0.0746745	-0.105591		0.006	-0.0213338	-0.0646418	-0.355338	-0.0230874	1.14405	-0.326751	-0.184231	-0.342587	-0.012568	-0.0948045	-0.37026	-0.377966	-0.018906	0
	-0.115	-0.105936	0.483008	-0.0185843	-0.0833187	-0.00615789	-0.0832617	-0.213797	-0.00439829	-0.0307378	-0.041903	-0.178739	0.464123	-0.0256121	-0.234318	-0.0831464	-0.0633612	-0.0214207	-0.0106648	-0.143969	-0.0248546	-0.0636185	-0.0746745	-0.105591		0.007	-0.0213338	-0.0646418	0.126907	-0.0230874	-0.0354744	-0.326751	-0.184231	1.08129	-0.012568	-0.0948045	0.26928	0.509142	-0.018906	0
	-0.114	-0.105936	-0.127738	-0.0185843	-0.0833187	-0.00615789	-0.0832617	-0.213797	-0.00439829	-0.0307378	-0.041903	-0.178739	0.464123	-0.0256121	-0.234318	-0.0831464	-0.0633612	-0.0214207	-0.0106648	-0.143969	-0.0248546	-0.0636185	-0.0746745	-0.105591		0.008	-0.0213338	-0.0646418	0.126907	-0.0230874	-0.0354744	-0.326751	-0.184231	-0.342587	-0.012568	0.927547	0.26928	-0.377966	-0.018906	0
	-0.113	-0.105936	-0.127738	-0.0185843	-0.0833187	-0.00615789	-0.0832617	-0.213797	-0.00439829	-0.0307378	-0.041903	-0.178739	-0.329294	-0.0256121	1.15794	-0.0831464	-0.0633612	-0.0214207	-0.0106648	-0.143969	-0.0248546	-0.0636185	-0.0746745	-0.105591		0.009	-0.0213338	-0.0646418	0.126907	-0.0230874	-0.0354744	-0.326751	-0.184231	-0.342587	-0.012568	-0.0948045	0.26928	-0.377966	-0.018906	0
	-0.112	-0.105936	-0.127738	-0.0185843	-0.0833187	-0.00615789	-0.0832617	-0.213797	-0.00439829	-0.0307378	-0.041903	-0.178739	-0.329294	-0.0256121	-0.234318	-0.0831464	-0.0633612	-0.0214207	-0.0106648	-0.143969	-0.0248546	-0.0636185	-0.0746745	-0.105591		0.01	-0.0213338	-0.0646418	0.126907	-0.0230874	-0.0354744	-0.326751	-0.184231	1.08129	-0.012568	-0.0948045	-1.0098	-0.377966	-0.018906	0
	-0.111	-0.105936	-0.127738	-0.0185843	-0.0833187	-0.00615789	-0.0832617	-0.213797	-0.00439829	-0.0307378	-0.041903	-0.178739	-0.329294	-0.0256121	-0.234318	-0.0831464	-0.0633612	-0.0214207	-0.0106648	-0.143969	-0.0248546	-0.0636185	-0.0746745	-0.105591		0.011	-0.0213338	-0.0646418	-0.355338	-0.0230874	-0.0354744	-0.326751	-0.184231	-0.342587	-0.012568	-0.0948045	-1.0098	-0.377966	-0.018906	0
	-0.11	-0.105936	1.09375	-0.0185843	-0.0833187	-0.00615789	-0.0832617	0.305425	-0.00439829	-0.0307378	-0.041903	0.5916	-0.329294	-0.0256121	-0.234318	-0.0831464	-0.0633612	-0.0214207	-0.0106648	-0.143969	-0.0248546	-0.0636185	-0.0746745	-0.105591		0.012	-0.0213338	-0.0646418	-0.355338	-0.0230874	-0.0354744	-0.326751	-0.184231	-0.342587	-0.012568	-0.0948045	-0.37026	-0.377966	-0.018906	0
	-0.109	-0.105936	0.483008	-0.0185843	-0.0833187	-0.00615789	-0.0832617	-0.213797	-0.00439829	-0.0307378	-0.041903	-0.178739	0.464123	-0.0256121	-0.234318	-0.0831464	-0.0633612	-0.0214207	-0.0106648	-0.143969	-0.0248546	-0.0636185	-0.0746745	-0.105591		0.013	-0.0213338	-0.0646418	0.126907	-0.0230874	-0.0354744	-0.326751	-0.184231	-0.342587	-0.012568	-0.0948045	0.90882	0.509142	-0.018906	0
	-0.108	0.87638	-0.127738	-0.0185843	-0.0833187	-0.00615789	-0.0832617	-0.213797	-0.00439829	-0.0307378	-0.041903	-0.178739	0.464123	-0.0256121	-0.234318	0.586401	-0.0633612	-0.0214207	-0.0106648	-0.143969	-0.0248546	-0.0636185	-0.0746745	-0.105591		0.014	-0.0213338	-0.0646418	-0.355338	-0.0230874	-0.0354744	-0.326751	1.31593	-0.342587	-0.012568	-0.0948045	0.90882	-0.377966	-0.018906	0
	-0.107	-0.105936	-0.127738	-0.0185843	-0.0833187	-0.00615789	-0.0832617	0.305425	-0.00439829	-0.0307378	-0.041903	-0.178739	0.464123	-0.0256121	-0.234318	0.586401	-0.0633612	-0.0214207	-0.0106648	-0.143969	-0.0248546	-0.0636185	-0.0746745	-0.105591		0.015	-0.0213338	-0.0646418	0.126907	-0.0230874	-0.0354744	-0.326751	-0.184231	1.08129	-0.012568	-0.0948045	-1.0098	0.509142	-0.018906	0
	-0.106	-0.105936	-0.127738	-0.0185843	-0.0833187	-0.00615789	-0.0832617	0.305425	-0.00439829	-0.0307378	-0.041903	-0.178739	-0.329294	-0.0256121	-0.234318	-0.0831464	-0.0633612	-0.0214207	-0.0106648	-0.143969	-0.0248546	-0.0636185	-0.0746745	-0.105591		0.016	-0.0213338	3.96537	0.126907	-0.0230874	-0.0354744	1.18922	-0.184231	-0.342587	-0.012568	-0.0948045	-0.37026	-0.377966	-0.018906	0
	-0.105	-0.105936	-0.127738	-0.0185843	-0.0833187	-0.00615789	-0.0832617	0.305425	-0.00439829	-0.0307378	-0.041903	-0.178739	0.464123	-0.0256121	-0.234318	-0.0831464	0.654732	-0.0214207	-0.0106648	-0.143969	-0.0248546	-0.0636185	-0.0746745	-0.105591		0.017	-0.0213338	11.2194	0.126907	-0.0230874	-0.0354744	-0.326751	-0.184231	2.50517	-0.012568	0.927547	-0.37026	-0.377966	-0.018906	0
	-0.104	-0.105936	-0.127738	-0.0185843	-0.0833187	-0.00615789	-0.0832617	-0.213797	-0.00439829	-0.0307378	-0.041903	0.5916	-0.329294	-0.0256121	1.15794	-0.0831464	-0.0633612	-0.0214207	-0.0106648	-0.143969	-0.0248546	-0.0636185	-0.0746745	-0.105591		0.018	0.829886	16.8614	1.0914	-0.0230874	1.14405	-0.326751	-0.184231	1.08129	-0.012568	-0.0948045	1.54836	-0.377966	-0.018906	0
	-0.103	-0.105936	-0.127738	-0.0185843	0.523718	-0.00615789	0.666093	-0.213797	-0.00439829	-0.0307378	-0.041903	0.5916	-0.329294	-0.0256121	-0.234318	-0.0831464	-0.0633612	-0.0214207	-0.0106648	-0.143969	-0.0248546	0.526298	-0.0746745	-0.105591		0.019	-0.0213338	16.0554	3.02038	-0.0230874	2.32357	1.18922	-0.184231	1.08129	-0.012568	-0.0948045	0.26928	-0.377966	-0.018906	0
	-0.102	-0.105936	-0.127738	-0.0185843	-0.0833187	-0.00615789	0.666093	-0.213797	-0.00439829	-0.0307378	-0.041903	-0.178739	-0.329294	-0.0256121	-0.234318	-0.0831464	-0.0633612	-0.0214207	-0.0106648	-0.143969	-0.0248546	-0.0636185	0.526652	-0.105591		0.02	0.829886	14.4434	4.46711	1.1284	7.04166	4.22116	-0.184231	2.50517	-0.012568	0.927547	3.46698	-0.377966	-0.018906	0
	-0.101	-0.105936	-0.127738	-0.0185843	-0.0833187	-0.00615789	-0.0832617	-0.213797	-0.00439829	-0.0307378	-0.041903	-0.178739	-0.329294	-0.0256121	-0.234318	-0.0831464	0.654732	-0.0214207	-0.0106648	0.476518	-0.0248546	-0.0636185	0.526652	-0.105591		0.021	1.68111	4.77137	3.50262	-0.0230874	4.68262	5.73714	-0.184231	6.7768	1.24109	2.97225	6.02514	-0.377966	-0.018906	0
	-0.1	-0.105936	-0.127738	-0.0185843	-0.0833187	-0.00615789	-0.0832617	0.824647	-0.00439829	-0.0307378	-0.041903	-0.178739	0.464123	-0.0256121	-0.234318	-0.0831464	-0.0633612	-0.0214207	-0.0106648	-0.143969	-0.0248546	-0.0636185	-0.0746745	-0.105591		0.022	8.49087	3.15937	4.94935	1.1284	1.14405	4.22116	4.31626	5.35292	1.24109	1.9499	5.3856	-0.377966	-0.018906	0
	-0.099	-0.105936	-0.127738	-0.0185843	0.523718	-0.00615789	-0.0832617	0.305425	-0.00439829	-0.0307378	-0.041903	-0.178739	-0.329294	-0.0256121	-0.234318	-0.0831464	-0.0633612	-0.0214207	-0.0106648	-0.143969	-0.0248546	-0.0636185	-0.0746745	-0.105591		0.023	12.747	0.741361	5.91384	1.1284	9.40071	7.25311	5.81642	13.8962	2.49475	3.9946	5.3856	1.39625	-0.018906	0
	-0.098	-0.105936	-0.127738	-0.0185843	-0.0833187	-0.00615789	-0.0832617	-0.213797	-0.00439829	-0.0307378	-0.041903	-0.178739	0.464123	-0.0256121	-0.234318	-0.0831464	-0.0633612	-0.0214207	-0.0106648	-0.143969	-0.0248546	-0.0636185	-0.0746745	-0.105591		0.024	17.8543	-0.0646418	6.39609	1.1284	3.5031	4.22116	11.8171	9.62455	1.24109	1.9499	6.66468	0.509142	-0.018906	0
	-0.097	-0.105936	-0.127738	-0.0185843	-0.0833187	-0.00615789	-0.0832617	-0.213797	-0.00439829	-0.0307378	-0.041903	-0.178739	0.464123	-0.0256121	0.461811	-0.0831464	0.654732	-0.0214207	-0.0106648	-0.143969	-0.0248546	-0.0636185	0.526652	-0.105591		0.025	8.49087	0.741361	4.94935	4.58286	7.04166	2.70519	14.8174	8.20067	5.00206	3.9946	5.3856	2.28336	1.86697	0
	-0.096	-0.105936	-0.127738	-0.0185843	-0.0833187	0.46492	-0.0832617	0.305425	-0.00439829	-0.0307378	-0.041903	-0.178739	-0.329294	-0.0256121	-0.234318	-0.0831464	-0.0633612	-0.0214207	-0.0106648	-0.143969	-0.0248546	-0.0636185	-0.0746745	-0.105591		0.026	11.0445	-0.0646418	5.91384	1.1284	2.32357	1.18922	14.8174	6.7768	8.76303	0.927547	6.02514	-0.377966	1.86697	0
	-0.095	-0.105936	-0.127738	-0.0185843	-0.0833187	-0.00615789	-0.0832617	-0.213797	-0.00439829	-0.0307378	-0.041903	1.36194	0.464123	-0.0256121	-0.234318	-0.0831464	-0.0633612	-0.0214207	-0.0106648	-0.143969	-0.0248546	0.526298	-0.0746745	-0.105591		0.027	5.08599	-0.0646418	4.46711	10.3403	1.14405	1.18922	5.81642	1.08129	6.25572	1.9499	4.10652	7.60601	-0.018906	0
	-0.094	-0.105936	-0.127738	-0.0185843	-0.0833187	0.46492	-0.0832617	0.305425	-0.00439829	-0.0307378	-0.041903	-0.178739	-0.329294	-0.0256121	-0.234318	-0.0831464	-0.0633612	-0.0214207	-0.0106648	-0.143969	-0.0248546	-0.0636185	-0.0746745	-0.105591		0.028	0.829886	-0.0646418	3.02038	6.88583	-0.0354744	1.18922	1.31593	2.50517	5.00206	-0.0948045	6.02514	4.94468	-0.018906	0
	-0.093	-0.105936	-0.127738	-0.0185843	-0.0833187	-0.00615789	-0.0832617	-0.213797	-0.00439829	-0.0307378	-0.041903	-0.178739	2.84437	-0.0256121	0.461811	-0.0831464	-0.0633612	-0.0214207	-0.0106648	-0.143969	-0.0248546	-0.0636185	-0.0746745	0.663717		0.029	-0.0213338	0.741361	3.50262	4.58286	-0.0354744	-0.326751	1.31593	-0.342587	7.50937	3.9946	3.46698	5.83179	-0.018906	0
	-0.092	-0.105936	-0.127738	-0.0185843	-0.0833187	-0.00615789	-0.0832617	-0.213797	-0.00439829	-0.0307378	-0.041903	-0.178739	-0.329294	-0.0256121	-0.234318	-0.0831464	-0.0633612	-0.0214207	-0.0106648	-0.143969	-0.0248546	-0.0636185	-0.0746745	-0.105591		0.03	-0.0213338	-0.0646418	5.4316	3.43137	1.14405	-0.326751	1.31593	2.50517	8.76303	0.927547	6.02514	7.60601	-0.018906	0
	-0.091	-0.105936	-0.127738	-0.0185843	-0.0833187	-0.00615789	-0.0832617	-0.213797	-0.00439829	-0.0307378	-0.041903	0.5916	-0.329294	-0.0256121	1.85407	1.25595	-0.0633612	-0.0214207	-0.0106648	-0.143969	-0.0248546	-0.0636185	-0.0746745	-0.105591		0.031	-0.0213338	0.741361	0.609151	1.1284	-0.0354744	-0.326751	-0.184231	3.92904	6.25572	0.927547	2.1879	6.7189	-0.018906	0
	-0.09	-0.105936	-0.127738	-0.0185843	-0.0833187	-0.00615789	-0.0832617	-0.213797	-0.00439829	-0.0307378	-0.041903	-0.178739	-0.329294	-0.0256121	0.461811	-0.0831464	-0.0633612	-0.0214207	-0.0106648	-0.143969	-0.0248546	-0.0636185	-0.0746745	-0.105591		0.032	-0.0213338	3.15937	2.05589	3.43137	-0.0354744	-0.326751	4.31626	2.50517	7.50937	0.927547	3.46698	4.05757	-0.018906	0
	-0.089	-0.105936	-0.127738	-0.0185843	-0.0833187	-0.00615789	-0.0832617	0.305425	-0.00439829	-0.0307378	-0.041903	-0.178739	-0.329294	-0.0256121	0.461811	-0.0831464	-0.0633612	-0.0214207	-0.0106648	-0.143969	-0.0248546	0.526298	-0.0746745	-0.105591		0.033	-0.0213338	1.54736	1.0914	-0.0230874	-0.0354744	-0.326751	1.31593	-0.342587	8.76303	-0.0948045	4.10652	10.2673	-0.018906	0
	-0.088	-0.105936	-0.127738	-0.0185843	-0.0833187	-0.00615789	-0.0832617	-0.213797	-0.00439829	-0.0307378	-0.041903	-0.178739	-0.329294	-0.0256121	0.461811	-0.0831464	-0.0633612	-0.0214207	-0.0106648	-0.143969	-0.0248546	-0.0636185	0.526652	-0.105591		0.034	-0.0213338	0.741361	-0.355338	1.1284	-0.0354744	1.18922	2.8161	-0.342587	5.00206	1.9499	2.1879	7.60601	-0.018906	0
	-0.087	-0.105936	-0.127738	-0.0185843	-0.0833187	-0.00615789	-0.0832617	-0.213797	-0.00439829	-0.0307378	-0.041903	-0.178739	0.464123	-0.0256121	-0.234318	-0.0831464	-0.0633612	-0.0214207	-0.0106648	0.476518	-0.0248546	-0.0636185	-0.0746745	-0.105591		0.035	-0.0213338	-0.0646418	-0.355338	1.1284	1.14405	-0.326751	-0.184231	1.08129	10.0167	-0.0948045	1.54836	2.28336	-0.018906	0
	-0.086	-0.105936	-0.127738	-0.0185843	-0.0833187	-0.00615789	-0.0832617	-0.213797	-0.00439829	-0.0307378	-0.041903	-0.178739	0.464123	-0.0256121	-0.234318	-0.0831464	-0.0633612	-0.0214207	-0.0106648	-0.143969	-0.0248546	-0.0636185	-0.0746745	-0.105591		0.036	-0.0213338	-0.0646418	0.126907	-0.0230874	-0.0354744	1.18922	-0.184231	1.08129	2.49475	-0.0948045	0.26928	4.05757	-0.018906	0
	-0.085	-0.105936	-0.127738	-0.0185843	-0.0833187	-0.00615789	-0.0832617	-0.213797	-0.00439829	-0.0307378	-0.041903	-0.178739	-0.329294	-0.0256121	-0.234318	-0.0831464	-0.0633612	-0.0214207	-0.0106648	-0.143969	-0.0248546	-0.0636185	-0.0746745	-0.105591		0.037	-0.0213338	-0.0646418	1.0914	1.1284	-0.0354744	1.18922	-0.184231	1.08129	8.76303	-0.0948045	1.54836	4.05757	-0.018906	0
	-0.084	-0.105936	-0.127738	-0.0185843	0.523718	-0.00615789	-0.0832617	0.305425	-0.00439829	-0.0307378	-0.041903	-0.178739	0.464123	-0.0256121	-0.234318	-0.0831464	-0.0633612	-0.0214207	-0.0106648	-0.143969	-0.0248546	-0.0636185	-0.0746745	-0.105591		0.038	-0.0213338	-0.0646418	-0.355338	-0.0230874	-0.0354744	1.18922	-0.184231	-0.342587	5.00206	-0.0948045	0.26928	4.05757	-0.018906	0
	-0.083	-0.105936	-0.127738	-0.0185843	-0.0833187	-0.00615789	-0.0832617	-0.213797	-0.00439829	0.692783	0.568683	-0.178739	-0.329294	-0.0256121	-0.234318	-0.0831464	-0.0633612	-0.0214207	-0.0106648	-0.143969	-0.0248546	-0.0636185	-0.0746745	-0.105591		0.039	-0.0213338	-0.0646418	-0.355338	2.27988	-0.0354744	-0.326751	-0.184231	-0.342587	6.25572	-0.0948045	0.26928	4.94468	-0.018906	0
	-0.082	0.87638	-0.127738	-0.0185843	-0.0833187	-0.00615789	-0.0832617	-0.213797	-0.00439829	-0.0307378	0.568683	-0.178739	0.464123	-0.0256121	0.461811	-0.0831464	-0.0633612	-0.0214207	-0.0106648	0.476518	-0.0248546	-0.0636185	-0.0746745	0.663717		0.04	-0.0213338	-0.0646418	-0.355338	-0.0230874	-0.0354744	2.70519	-0.184231	-0.342587	3.7484	-0.0948045	0.26928	-0.377966	-0.018906	0
	-0.081	-0.105936	-0.127738	-0.0185843	-0.0833187	-0.00615789	-0.0832617	-0.213797	-0.00439829	-0.0307378	-0.041903	-0.178739	-0.329294	-0.0256121	1.15794	-0.0831464	-0.0633612	-0.0214207	-0.0106648	-0.143969	-0.0248546	-0.0636185	0.526652	-0.105591		0.041	-0.0213338	-0.0646418	-0.355338	-0.0230874	-0.0354744	-0.326751	-0.184231	-0.342587	1.24109	-0.0948045	0.26928	0.509142	-0.018906	0
	-0.08	0.87638	-0.127738	-0.0185843	-0.0833187	-0.00615789	-0.0832617	0.305425	-0.00439829	-0.0307378	-0.041903	-0.178739	0.464123	-0.0256121	0.461811	-0.0831464	-0.0633612	-0.0214207	-0.0106648	-0.143969	-0.0248546	-0.0636185	-0.0746745	-0.105591		0.042	-0.0213338	-0.0646418	-0.355338	-0.0230874	-0.0354744	-0.326751	-0.184231	-0.342587	2.49475	0.927547	0.26928	2.28336	-0.018906	0
	-0.079	-0.105936	0.483008	-0.0185843	-0.0833187	-0.00615789	-0.0832617	0.305425	-0.00439829	-0.0307378	0.568683	-0.178739	-0.329294	-0.0256121	0.461811	-0.0831464	0.654732	-0.0214207	-0.0106648	-0.143969	-0.0248546	0.526298	-0.0746745	-0.105591		0.043	-0.0213338	-0.0646418	-0.355338	-0.0230874	-0.0354744	-0.326751	-0.184231	-0.342587	3.7484	-0.0948045	2.1879	0.509142	-0.018906	0
	-0.078	-0.105936	-0.127738	-0.0185843	-0.0833187	-0.00615789	-0.0832617	0.305425	-0.00439829	-0.0307378	-0.041903	-0.178739	-0.329294	-0.0256121	-0.234318	-0.0831464	-0.0633612	-0.0214207	-0.0106648	0.476518	-0.0248546	-0.0636185	-0.0746745	-0.105591		0.044	-0.0213338	-0.0646418	-0.355338	1.1284	-0.0354744	1.18922	-0.184231	-0.342587	3.7484	-0.0948045	1.54836	0.509142	-0.018906	0
	-0.077	-0.105936	-0.127738	-0.0185843	0.523718	-0.00615789	-0.0832617	-0.213797	-0.00439829	-0.0307378	-0.041903	-0.178739	-0.329294	-0.0256121	0.461811	-0.0831464	-0.0633612	-0.0214207	-0.0106648	-0.143969	-0.0248546	-0.0636185	-0.0746745	-0.105591		0.045	-0.0213338	-0.0646418	-0.355338	-0.0230874	-0.0354744	-0.326751	-0.184231	-0.342587	5.00206	-0.0948045	0.90882	0.509142	-0.018906	0
	-0.076	-0.105936	0.483008	-0.0185843	-0.0833187	-0.00615789	-0.0832617	-0.213797	-0.00439829	-0.0307378	-0.041903	-0.178739	-0.329294	-0.0256121	-0.234318	-0.0831464	-0.0633612	-0.0214207	-0.0106648	-0.143969	-0.0248546	-0.0636185	0.526652	-0.105591		0.046	-0.0213338	-0.0646418	-0.355338	2.27988	-0.0354744	-0.326751	1.31593	-0.342587	3.7484	-0.0948045	0.90882	0.509142	-0.018906	0
	-0.075	0.87638	-0.127738	-0.0185843	-0.0833187	-0.00615789	-0.0832617	-0.213797	-0.00439829	-0.0307378	-0.041903	-0.178739	-0.329294	-0.0256121	-0.234318	-0.0831464	-0.0633612	-0.0214207	-0.0106648	-0.143969	-0.0248546	-0.0636185	0.526652	-0.105591		0.047	-0.0213338	-0.0646418	-0.355338	1.1284	-0.0354744	-0.326751	-0.184231	-0.342587	3.7484	-0.0948045	0.90882	0.509142	-0.018906	0
	-0.074	-0.105936	-0.127738	-0.0185843	-0.0833187	-0.00615789	-0.0832617	-0.213797	-0.00439829	-0.0307378	-0.041903	-0.178739	-0.329294	-0.0256121	-0.234318	-0.0831464	0.654732	0.797921	-0.0106648	-0.143969	-0.0248546	0.526298	0.526652	-0.105591		0.048	-0.0213338	-0.0646418	-0.355338	-0.0230874	-0.0354744	1.18922	1.31593	-0.342587	3.7484	-0.0948045	-0.37026	2.28336	-0.018906	0
	-0.073	-0.105936	-0.127738	-0.0185843	-0.0833187	-0.00615789	-0.0832617	-0.213797	-0.00439829	-0.0307378	-0.041903	-0.178739	-0.329294	-0.0256121	-0.234318	-0.0831464	-0.0633612	-0.0214207	-0.0106648	0.476518	-0.0248546	-0.0636185	-0.0746745	-0.105591		0.049	-0.0213338	-0.0646418	-0.355338	-0.0230874	-0.0354744	-0.326751	-0.184231	-0.342587	5.00206	-0.0948045	-1.0098	-0.377966	-0.018906	0
	-0.072	-0.105936	-0.127738	-0.0185843	-0.0833187	-0.00615789	-0.0832617	0.305425	-0.00439829	-0.0307378	0.568683	-0.178739	-0.329294	-0.0256121	-0.234318	-0.0831464	0.654732	-0.0214207	-0.0106648	-0.143969	-0.0248546	-0.0636185	-0.0746745	-0.105591		0.05	-0.0213338	-0.0646418	-0.355338	-0.0230874	-0.0354744	-0.326751	-0.184231	-0.342587	2.49475	0.927547	-0.37026	1.39625	-0.018906	0
	-0.071	0.87638	-0.127738	-0.0185843	-0.0833187	-0.00615789	-0.0832617	-0.213797	-0.00439829	-0.0307378	-0.041903	0.5916	-0.329294	-0.0256121	-0.234318	-0.0831464	-0.0633612	-0.0214207	-0.0106648	-0.143969	-0.0248546	-0.0636185	0.526652	-0.105591		0.051	-0.0213338	-0.0646418	-0.355338	1.1284	-0.0354744	-0.326751	-0.184231	-0.342587	3.7484	-0.0948045	-1.0098	2.28336	-0.018906	0
	-0.07	1.8587	-0.127738	-0.0185843	-0.0833187	-0.00615789	-0.0832617	-0.213797	-0.00439829	-0.0307378	1.17927	-0.178739	-0.329294	-0.0256121	-0.234318	-0.0831464	-0.0633612	-0.0214207	-0.0106648	0.476518	-0.0248546	-0.0636185	-0.0746745	-0.105591		0.052	-0.0213338	-0.0646418	-0.355338	-0.0230874	-0.0354744	-0.326751	-0.184231	-0.342587	-0.012568	-0.0948045	-1.0098	1.39625	-0.018906	0
	-0.069	-0.105936	-0.127738	-0.0185843	-0.0833187	-0.00615789	-0.0832617	-0.213797	-0.00439829	-0.0307378	-0.041903	-0.178739	-0.329294	-0.0256121	-0.234318	-0.0831464	-0.0633612	-0.0214207	-0.0106648	0.476518	-0.0248546	-0.0636185	-0.0746745	-0.105591		0.053	-0.0213338	-0.0646418	-0.355338	-0.0230874	-0.0354744	1.18922	-0.184231	-0.342587	1.24109	-0.0948045	0.26928	0.509142	-0.018906	0
	-0.068	-0.105936	-0.127738	-0.0185843	-0.0833187	-0.00615789	-0.0832617	-0.213797	-0.00439829	-0.0307378	0.568683	-0.178739	-0.329294	-0.0256121	0.461811	-0.0831464	-0.0633612	-0.0214207	-0.0106648	1.09701	-0.0248546	-0.0636185	-0.0746745	-0.105591		0.054	-0.0213338	-0.0646418	-0.355338	-0.0230874	-0.0354744	1.18922	-0.184231	-0.342587	-0.012568	-0.0948045	2.1879	2.28336	-0.018906	0
	-0.067	-0.105936	-0.127738	-0.0185843	-0.0833187	-0.00615789	0.666093	0.305425	-0.00439829	-0.0307378	-0.041903	-0.178739	-0.329294	-0.0256121	0.461811	-0.0831464	-0.0633612	-0.0214207	-0.0106648	0.476518	-0.0248546	-0.0636185	-0.0746745	2.97164		0.055	-0.0213338	-0.0646418	0.126907	-0.0230874	-0.0354744	-0.326751	-0.184231	-0.342587	-0.012568	-0.0948045	0.90882	0.509142	-0.018906	0
	-0.066	-0.105936	-0.127738	-0.0185843	-0.0833187	-0.00615789	0.666093	-0.213797	-0.00439829	-0.0307378	-0.041903	0.5916	-0.329294	-0.0256121	-0.234318	-0.0831464	-0.0633612	-0.0214207	-0.0106648	-0.143969	-0.0248546	-0.0636185	-0.0746745	-0.105591		0.056	-0.0213338	-0.0646418	-0.355338	1.1284	-0.0354744	-0.326751	1.31593	-0.342587	1.24109	-0.0948045	-1.0098	1.39625	-0.018906	0
	-0.065	-0.105936	-0.127738	-0.0185843	-0.0833187	-0.00615789	-0.0832617	0.305425	-0.00439829	-0.0307378	-0.041903	-0.178739	-0.329294	-0.0256121	-0.234318	-0.0831464	-0.0633612	-0.0214207	-0.0106648	-0.143969	-0.0248546	0.526298	-0.0746745	0.663717		0.057	-0.0213338	-0.0646418	-0.355338	-0.0230874	-0.0354744	-0.326751	-0.184231	-0.342587	-0.012568	-0.0948045	0.90882	-0.377966	-0.018906	0
	-0.064	-0.105936	0.483008	-0.0185843	-0.0833187	-0.00615789	-0.0832617	-0.213797	-0.00439829	-0.0307378	-0.041903	-0.178739	-0.329294	-0.0256121	0.461811	-0.0831464	-0.0633612	-0.0214207	-0.0106648	-0.143969	-0.0248546	-0.0636185	-0.0746745	-0.105591		0.058	-0.0213338	-0.0646418	-0.355338	-0.0230874	-0.0354744	-0.326751	-0.184231	-0.342587	1.24109	-0.0948045	0.90882	0.509142	-0.018906	0
	-0.063	0.87638	-0.127738	-0.0185843	-0.0833187	-0.00615789	-0.0832617	-0.213797	-0.00439829	-0.0307378	-0.041903	-0.178739	-0.329294	-0.0256121	1.15794	-0.0831464	-0.0633612	-0.0214207	-0.0106648	-0.143969	-0.0248546	-0.0636185	-0.0746745	0.663717		0.059	-0.0213338	0.741361	-0.355338	-0.0230874	-0.0354744	-0.326751	-0.184231	-0.342587	2.49475	-0.0948045	1.54836	-0.377966	-0.018906	0
	-0.062	-0.105936	-0.127738	-0.0185843	-0.0833187	-0.00615789	0.666093	-0.213797	-0.00439829	-0.0307378	-0.041903	-0.178739	-0.329294	-0.0256121	0.461811	-0.0831464	-0.0633612	-0.0214207	-0.0106648	-0.143969	-0.0248546	-0.0636185	0.526652	-0.105591		0.06	-0.0213338	-0.0646418	-0.355338	-0.0230874	-0.0354744	-0.326751	-0.184231	1.08129	1.24109	-0.0948045	-0.37026	-0.377966	-0.018906	0
	-0.061	-0.105936	-0.127738	-0.0185843	-0.0833187	-0.00615789	-0.0832617	0.824647	-0.00439829	-0.0307378	-0.041903	0.5916	-0.329294	-0.0256121	0.461811	-0.0831464	-0.0633612	-0.0214207	-0.0106648	-0.143969	-0.0248546	-0.0636185	-0.0746745	0.663717		0.061	-0.0213338	0.741361	-0.355338	-0.0230874	-0.0354744	-0.326751	-0.184231	-0.342587	3.7484	-0.0948045	0.90882	-0.377966	-0.018906	0
	-0.06	-0.105936	-0.127738	-0.0185843	0.523718	-0.00615789	-0.0832617	-0.213797	-0.00439829	-0.0307378	-0.041903	-0.178739	-0.329294	-0.0256121	-0.234318	-0.0831464	-0.0633612	-0.0214207	-0.0106648	-0.143969	-0.0248546	-0.0636185	-0.0746745	-0.105591		0.062	-0.0213338	-0.0646418	-0.355338	-0.0230874	-0.0354744	-0.326751	-0.184231	-0.342587	2.49475	-0.0948045	-0.37026	0.509142	-0.018906	0
	-0.059	-0.105936	-0.127738	-0.0185843	-0.0833187	-0.00615789	-0.0832617	0.305425	-0.00439829	-0.0307378	-0.041903	-0.178739	-0.329294	-0.0256121	-0.234318	-0.0831464	-0.0633612	-0.0214207	-0.0106648	-0.143969	-0.0248546	-0.0636185	-0.0746745	-0.105591		0.063	-0.0213338	-0.0646418	0.126907	-0.0230874	-0.0354744	-0.326751	-0.184231	-0.342587	1.24109	-0.0948045	-1.0098	0.509142	-0.018906	0
	-0.058	-0.105936	-0.127738	-0.0185843	-0.0833187	-0.00615789	-0.0832617	-0.213797	-0.00439829	-0.0307378	-0.041903	-0.178739	0.464123	-0.0256121	-0.234318	-0.0831464	-0.0633612	-0.0214207	-0.0106648	-0.143969	-0.0248546	-0.0636185	-0.0746745	-0.105591		0.064	-0.0213338	-0.0646418	0.126907	-0.0230874	-0.0354744	-0.326751	-0.184231	-0.342587	-0.012568	-0.0948045	-0.37026	0.509142	-0.018906	0
	-0.057	-0.105936	-0.127738	-0.0185843	-0.0833187	-0.00615789	-0.0832617	0.305425	-0.00439829	-0.0307378	-0.041903	-0.178739	1.25754	-0.0256121	-0.234318	-0.0831464	-0.0633612	-0.0214207	-0.0106648	-0.143969	-0.0248546	-0.0636185	-0.0746745	0.663717		0.065	-0.0213338	-0.0646418	-0.355338	-0.0230874	-0.0354744	-0.326751	-0.184231	-0.342587	1.24109	-0.0948045	-0.37026	-0.377966	-0.018906	0
	-0.056	-0.105936	-0.127738	-0.0185843	-0.0833187	-0.00615789	-0.0832617	0.824647	-0.00439829	-0.0307378	-0.041903	-0.178739	-0.329294	-0.0256121	-0.234318	-0.0831464	-0.0633612	-0.0214207	-0.0106648	-0.143969	-0.0248546	-0.0636185	-0.0746745	-0.105591		0.066	-0.0213338	-0.0646418	-0.355338	-0.0230874	-0.0354744	-0.326751	-0.184231	-0.342587	-0.012568	-0.0948045	0.26928	-0.377966	-0.018906	0
	-0.055	-0.105936	-0.127738	-0.0185843	-0.0833187	-0.00615789	-0.0832617	-0.213797	-0.00439829	-0.0307378	-0.041903	-0.178739	-0.329294	-0.0256121	-0.234318	0.586401	-0.0633612	-0.0214207	-0.0106648	0.476518	-0.0248546	-0.0636185	-0.0746745	-0.105591		0.067	-0.0213338	0.741361	0.609151	-0.0230874	-0.0354744	-0.326751	-0.184231	-0.342587	-0.012568	-0.0948045	0.90882	-0.377966	-0.018906	0
	-0.054	-0.105936	-0.127738	-0.0185843	-0.0833187	-0.00615789	-0.0832617	0.305425	-0.00439829	-0.0307378	-0.041903	0.5916	-0.329294	-0.0256121	-0.234318	-0.0831464	-0.0633612	-0.0214207	-0.0106648	-0.143969	-0.0248546	-0.0636185	-0.0746745	-0.105591		0.068	-0.0213338	0.741361	1.0914	-0.0230874	-0.0354744	-0.326751	-0.184231	-0.342587	-0.012568	-0.0948045	-1.0098	-0.377966	-0.018906	0
	-0.053	-0.105936	-0.127738	-0.0185843	-0.0833187	-0.00615789	-0.0832617	-0.213797	-0.00439829	-0.0307378	-0.041903	-0.178739	0.464123	-0.0256121	-0.234318	0.586401	-0.0633612	-0.0214207	-0.0106648	-0.143969	0.666555	-0.0636185	-0.0746745	-0.105591		0.069	-0.0213338	-0.0646418	-0.355338	-0.0230874	-0.0354744	-0.326751	-0.184231	-0.342587	-0.012568	-0.0948045	-1.0098	0.509142	-0.018906	0
	-0.052	0.87638	0.483008	-0.0185843	-0.0833187	-0.00615789	-0.0832617	-0.213797	-0.00439829	-0.0307378	-0.041903	0.5916	-0.329294	-0.0256121	0.461811	-0.0831464	-0.0633612	-0.0214207	-0.0106648	0.476518	-0.0248546	-0.0636185	-0.0746745	-0.105591		0.07	-0.0213338	0.741361	-0.355338	-0.0230874	-0.0354744	-0.326751	-0.184231	-0.342587	-0.012568	-0.0948045	-0.37026	-0.377966	-0.018906	0
	-0.051	-0.105936	-0.127738	-0.0185843	0.523718	-0.00615789	-0.0832617	-0.213797	-0.00439829	-0.0307378	0.568683	-0.178739	-0.329294	-0.0256121	-0.234318	-0.0831464	-0.0633612	-0.0214207	-0.0106648	-0.143969	-0.0248546	-0.0636185	0.526652	-0.105591		0.071	-0.0213338	-0.0646418	0.126907	-0.0230874	-0.0354744	-0.326751	-0.184231	-0.342587	-0.012568	-0.0948045	0.26928	-0.377966	-0.018906	0
	-0.05	-0.105936	-0.127738	-0.0185843	0.523718	-0.00615789	-0.0832617	0.305425	-0.00439829	-0.0307378	-0.041903	-0.178739	0.464123	-0.0256121	0.461811	-0.0831464	-0.0633612	-0.0214207	-0.0106648	-0.143969	0.666555	-0.0636185	0.526652	-0.105591		0.072	-0.0213338	-0.0646418	0.126907	-0.0230874	-0.0354744	-0.326751	-0.184231	-0.342587	-0.012568	-0.0948045	0.26928	-0.377966	-0.018906	0
	-0.049	-0.105936	-0.127738	-0.0185843	-0.0833187	-0.00615789	0.666093	-0.213797	-0.00439829	-0.0307378	1.17927	-0.178739	-0.329294	-0.0256121	0.461811	-0.0831464	-0.0633612	-0.0214207	-0.0106648	-0.143969	-0.0248546	-0.0636185	-0.0746745	-0.105591		0.073	-0.0213338	-0.0646418	0.126907	-0.0230874	-0.0354744	-0.326751	-0.184231	-0.342587	1.24109	-0.0948045	-0.37026	-0.377966	-0.018906	0
	-0.048	0.87638	-0.127738	-0.0185843	-0.0833187	-0.00615789	-0.0832617	-0.213797	-0.00439829	-0.0307378	-0.041903	-0.178739	0.464123	-0.0256121	-0.234318	-0.0831464	-0.0633612	-0.0214207	-0.0106648	-0.143969	-0.0248546	-0.0636185	0.526652	-0.105591		0.074	-0.0213338	-0.0646418	0.126907	-0.0230874	-0.0354744	-0.326751	-0.184231	-0.342587	-0.012568	-0.0948045	-1.0098	-0.377966	-0.018906	0
	-0.047	-0.105936	-0.127738	-0.0185843	-0.0833187	-0.00615789	0.666093	-0.213797	-0.00439829	-0.0307378	-0.041903	-0.178739	0.464123	-0.0256121	-0.234318	-0.0831464	-0.0633612	-0.0214207	-0.0106648	-0.143969	-0.0248546	-0.0636185	-0.0746745	-0.105591		0.075	-0.0213338	-0.0646418	0.126907	-0.0230874	-0.0354744	-0.326751	-0.184231	-0.342587	-0.012568	-0.0948045	-0.37026	-0.377966	-0.018906	0
	-0.046	-0.105936	-0.127738	-0.0185843	0.523718	-0.00615789	-0.0832617	-0.213797	-0.00439829	-0.0307378	-0.041903	-0.178739	-0.329294	-0.0256121	0.461811	-0.0831464	-0.0633612	-0.0214207	-0.0106648	0.476518	-0.0248546	-0.0636185	-0.0746745	-0.105591		0.076	-0.0213338	-0.0646418	0.126907	-0.0230874	-0.0354744	-0.326751	-0.184231	-0.342587	-0.012568	-0.0948045	0.26928	-0.377966	-0.018906	0
	-0.045	-0.105936	0.483008	-0.0185843	-0.0833187	-0.00615789	-0.0832617	-0.213797	-0.00439829	-0.0307378	-0.041903	-0.178739	-0.329294	-0.0256121	0.461811	-0.0831464	-0.0633612	-0.0214207	-0.0106648	-0.143969	-0.0248546	-0.0636185	-0.0746745	-0.105591		0.077	-0.0213338	-0.0646418	-0.355338	-0.0230874	-0.0354744	-0.326751	-0.184231	-0.342587	-0.012568	-0.0948045	1.54836	-0.377966	-0.018906	0
	-0.044	-0.105936	-0.127738	-0.0185843	-0.0833187	-0.00615789	-0.0832617	0.305425	-0.00439829	-0.0307378	-0.041903	-0.178739	0.464123	-0.0256121	0.461811	-0.0831464	-0.0633612	-0.0214207	-0.0106648	1.09701	-0.0248546	-0.0636185	-0.0746745	-0.105591		0.078	-0.0213338	-0.0646418	-0.355338	-0.0230874	-0.0354744	1.18922	1.31593	-0.342587	-0.012568	-0.0948045	-1.0098	0.509142	-0.018906	0
	-0.043	-0.105936	-0.127738	-0.0185843	-0.0833187	-0.00615789	-0.0832617	0.305425	-0.00439829	-0.0307378	-0.041903	-0.178739	0.464123	-0.0256121	0.461811	-0.0831464	-0.0633612	-0.0214207	-0.0106648	-0.143969	-0.0248546	-0.0636185	-0.0746745	-0.105591		0.079	-0.0213338	-0.0646418	2.05589	-0.0230874	-0.0354744	-0.326751	-0.184231	-0.342587	-0.012568	-0.0948045	0.26928	-0.377966	-0.018906	0
	-0.042	-0.105936	0.483008	-0.0185843	-0.0833187	-0.00615789	-0.0832617	-0.213797	-0.00439829	-0.0307378	-0.041903	-0.178739	-0.329294	-0.0256121	-0.234318	-0.0831464	-0.0633612	-0.0214207	-0.0106648	-0.143969	-0.0248546	-0.0636185	-0.0746745	-0.105591		0.08	-0.0213338	-0.0646418	0.126907	-0.0230874	-0.0354744	-0.326751	-0.184231	-0.342587	-0.012568	-0.0948045	-0.37026	-0.377966	-0.018906	0
	-0.041	-0.105936	-0.127738	-0.0185843	-0.0833187	-0.00615789	-0.0832617	-0.213797	-0.00439829	-0.0307378	-0.041903	-0.178739	1.25754	-0.0256121	-0.234318	-0.0831464	0.654732	-0.0214207	-0.0106648	-0.143969	-0.0248546	-0.0636185	-0.0746745	-0.105591		0.081	-0.0213338	-0.0646418	-0.355338	-0.0230874	-0.0354744	-0.326751	-0.184231	-0.342587	-0.012568	-0.0948045	0.26928	-0.377966	-0.018906	0
	-0.04	-0.105936	-0.127738	-0.0185843	-0.0833187	-0.00615789	-0.0832617	-0.213797	-0.00439829	-0.0307378	-0.041903	-0.178739	-0.329294	-0.0256121	-0.234318	-0.0831464	-0.0633612	-0.0214207	-0.0106648	-0.143969	-0.0248546	0.526298	-0.0746745	-0.105591		0.082	-0.0213338	-0.0646418	-0.355338	-0.0230874	-0.0354744	-0.326751	-0.184231	-0.342587	-0.012568	-0.0948045	-0.37026	-0.377966	-0.018906	0
	-0.039	-0.105936	-0.127738	-0.0185843	-0.0833187	-0.00615789	-0.0832617	-0.213797	-0.00439829	-0.0307378	-0.041903	-0.178739	0.464123	-0.0256121	0.461811	-0.0831464	-0.0633612	-0.0214207	-0.0106648	-0.143969	-0.0248546	0.526298	-0.0746745	-0.105591		0.083	-0.0213338	-0.0646418	-0.355338	-0.0230874	-0.0354744	-0.326751	-0.184231	-0.342587	-0.012568	-0.0948045	0.26928	-0.377966	-0.018906	0
	-0.038	-0.105936	-0.127738	-0.0185843	-0.0833187	-0.00615789	-0.0832617	-0.213797	-0.00439829	-0.0307378	-0.041903	-0.178739	-0.329294	-0.0256121	-0.234318	-0.0831464	-0.0633612	-0.0214207	-0.0106648	0.476518	-0.0248546	-0.0636185	1.12798	-0.105591		0.084	-0.0213338	-0.0646418	1.57364	-0.0230874	1.14405	-0.326751	1.31593	-0.342587	-0.012568	-0.0948045	-0.37026	-0.377966	-0.018906	0
	-0.037	-0.105936	0.483008	-0.0185843	-0.0833187	-0.00615789	-0.0832617	-0.213797	-0.00439829	-0.0307378	-0.041903	-0.178739	0.464123	-0.0256121	-0.234318	0.586401	-0.0633612	-0.0214207	-0.0106648	0.476518	-0.0248546	-0.0636185	-0.0746745	-0.105591		0.085	-0.0213338	-0.0646418	-0.355338	-0.0230874	-0.0354744	-0.326751	1.31593	-0.342587	-0.012568	-0.0948045	-0.37026	-0.377966	-0.018906	0
	-0.036	-0.105936	-0.127738	-0.0185843	-0.0833187	-0.00615789	-0.0832617	-0.213797	-0.00439829	-0.0307378	-0.041903	-0.178739	-0.329294	-0.0256121	-0.234318	-0.0831464	0.654732	-0.0214207	-0.0106648	-0.143969	-0.0248546	0.526298	-0.0746745	-0.105591		0.086	-0.0213338	-0.0646418	0.126907	-0.0230874	1.14405	1.18922	-0.184231	-0.342587	-0.012568	-0.0948045	-0.37026	-0.377966	-0.018906	0
	-0.035	-0.105936	-0.127738	-0.0185843	-0.0833187	-0.00615789	-0.0832617	0.824647	-0.00439829	-0.0307378	-0.041903	0.5916	-0.329294	-0.0256121	-0.234318	-0.0831464	-0.0633612	-0.0214207	-0.0106648	-0.143969	-0.0248546	-0.0636185	-0.0746745	0.663717		0.087	0.829886	-0.0646418	0.609151	-0.0230874	1.14405	1.18922	-0.184231	-0.342587	-0.012568	-0.0948045	-0.37026	-0.377966	-0.018906	0
	-0.034	-0.105936	-0.127738	-0.0185843	-0.0833187	-0.00615789	-0.0832617	0.305425	-0.00439829	-0.0307378	-0.041903	-0.178739	-0.329294	-0.0256121	1.15794	-0.0831464	-0.0633612	-0.0214207	-0.0106648	-0.143969	-0.0248546	-0.0636185	-0.0746745	-0.105591		0.088	-0.0213338	-0.0646418	-0.355338	1.1284	-0.0354744	-0.326751	-0.184231	-0.342587	-0.012568	-0.0948045	0.90882	-0.377966	-0.018906	0
	-0.033	-0.105936	0.483008	-0.0185843	-0.0833187	-0.00615789	-0.0832617	1.34387	-0.00439829	-0.0307378	-0.041903	0.5916	-0.329294	-0.0256121	-0.234318	-0.0831464	0.654732	-0.0214207	-0.0106648	1.09701	-0.0248546	-0.0636185	-0.0746745	0.663717		0.089	-0.0213338	-0.0646418	0.609151	-0.0230874	-0.0354744	1.18922	-0.184231	-0.342587	-0.012568	0.927547	0.26928	-0.377966	-0.018906	0
	-0.032	0.87638	-0.127738	-0.0185843	-0.0833187	-0.00615789	-0.0832617	-0.213797	-0.00439829	-0.0307378	-0.041903	-0.178739	-0.329294	0.758118	-0.234318	-0.0831464	-0.0633612	-0.0214207	-0.0106648	0.476518	-0.0248546	-0.0636185	0.526652	-0.105591		0.09	-0.0213338	-0.0646418	0.126907	-0.0230874	1.14405	-0.326751	-0.184231	-0.342587	-0.012568	0.927547	0.26928	-0.377966	-0.018906	0
	-0.031	-0.105936	-0.127738	-0.0185843	-0.0833187	-0.00615789	-0.0832617	-0.213797	-0.00439829	-0.0307378	-0.041903	-0.178739	0.464123	-0.0256121	-0.234318	0.586401	-0.0633612	-0.0214207	-0.0106648	0.476518	-0.0248546	-0.0636185	-0.0746745	-0.105591		0.091	-0.0213338	-0.0646418	2.05589	1.1284	-0.0354744	1.18922	-0.184231	-0.342587	-0.012568	-0.0948045	0.26928	0.509142	-0.018906	0
	-0.03	-0.105936	-0.127738	-0.0185843	-0.0833187	-0.00615789	-0.0832617	-0.213797	-0.00439829	-0.0307378	-0.041903	-0.178739	-0.329294	-0.0256121	-0.234318	-0.0831464	-0.0633612	-0.0214207	-0.0106648	1.09701	-0.0248546	-0.0636185	-0.0746745	-0.105591		0.092	-0.0213338	-0.0646418	-0.355338	-0.0230874	2.32357	-0.326751	-0.184231	-0.342587	-0.012568	-0.0948045	-0.37026	-0.377966	-0.018906	0
	-0.029	-0.105936	-0.127738	-0.0185843	-0.0833187	-0.00615789	-0.0832617	-0.213797	-0.00439829	-0.0307378	0.568683	-0.178739	0.464123	-0.0256121	-0.234318	-0.0831464	-0.0633612	-0.0214207	-0.0106648	-0.143969	-0.0248546	-0.0636185	-0.0746745	-0.105591		0.093	-0.0213338	-0.0646418	-0.355338	1.1284	1.14405	-0.326751	-0.184231	-0.342587	-0.012568	-0.0948045	-0.37026	-0.377966	-0.018906	0
	-0.028	-0.105936	-0.127738	-0.0185843	-0.0833187	-0.00615789	0.666093	-0.213797	-0.00439829	-0.0307378	-0.041903	-0.178739	-0.329294	0.758118	-0.234318	-0.0831464	-0.0633612	-0.0214207	-0.0106648	-0.143969	-0.0248546	-0.0636185	-0.0746745	-0.105591		0.094	-0.0213338	-0.0646418	1.0914	1.1284	-0.0354744	-0.326751	-0.184231	-0.342587	-0.012568	-0.0948045	0.90882	-0.377966	-0.018906	0
	-0.027	-0.105936	-0.127738	-0.0185843	-0.0833187	-0.00615789	-0.0832617	-0.213797	-0.00439829	-0.0307378	-0.041903	-0.178739	-0.329294	-0.0256121	-0.234318	-0.0831464	-0.0633612	-0.0214207	-0.0106648	-0.143969	-0.0248546	-0.0636185	-0.0746745	-0.105591		0.095	-0.0213338	-0.0646418	2.05589	-0.0230874	-0.0354744	1.18922	-0.184231	-0.342587	1.24109	-0.0948045	-0.37026	-0.377966	-0.018906	0
	-0.026	-0.105936	-0.127738	-0.0185843	-0.0833187	-0.00615789	-0.0832617	-0.213797	-0.00439829	-0.0307378	-0.041903	-0.178739	-0.329294	-0.0256121	-0.234318	-0.0831464	-0.0633612	-0.0214207	-0.0106648	-0.143969	-0.0248546	-0.0636185	-0.0746745	0.663717		0.096	-0.0213338	-0.0646418	1.0914	-0.0230874	-0.0354744	-0.326751	-0.184231	-0.342587	-0.012568	-0.0948045	-0.37026	-0.377966	-0.018906	0
	-0.025	-0.105936	-0.127738	-0.0185843	-0.0833187	-0.00615789	-0.0832617	-0.213797	0.668541	-0.0307378	-0.041903	-0.178739	-0.329294	-0.0256121	-0.234318	-0.0831464	-0.0633612	-0.0214207	-0.0106648	-0.143969	-0.0248546	0.526298	-0.0746745	-0.105591		0.097	0.829886	-0.0646418	0.609151	-0.0230874	-0.0354744	1.18922	-0.184231	-0.342587	-0.012568	-0.0948045	-1.0098	-0.377966	-0.018906	0
	-0.024	-0.105936	-0.127738	-0.0185843	-0.0833187	-0.00615789	-0.0832617	-0.213797	0.668541	-0.0307378	-0.041903	1.36194	-0.329294	-0.0256121	-0.234318	0.586401	-0.0633612	-0.0214207	-0.0106648	0.476518	-0.0248546	-0.0636185	-0.0746745	-0.105591		0.098	0.829886	-0.0646418	1.57364	-0.0230874	1.14405	-0.326751	-0.184231	-0.342587	-0.012568	-0.0948045	-0.37026	0.509142	-0.018906	0
	-0.023	-0.105936	-0.127738	-0.0185843	-0.0833187	-0.00615789	-0.0832617	-0.213797	-0.00439829	-0.0307378	-0.041903	-0.178739	-0.329294	-0.0256121	-0.234318	-0.0831464	-0.0633612	-0.0214207	-0.0106648	-0.143969	-0.0248546	-0.0636185	-0.0746745	-0.105591		0.099	-0.0213338	-0.0646418	1.0914	-0.0230874	-0.0354744	-0.326751	-0.184231	-0.342587	-0.012568	-0.0948045	-0.37026	0.509142	-0.018906	0
	-0.022	-0.105936	-0.127738	-0.0185843	-0.0833187	-0.00615789	-0.0832617	-0.213797	0.668541	0.692783	-0.041903	0.5916	0.464123	-0.0256121	-0.234318	-0.0831464	-0.0633612	-0.0214207	-0.0106648	-0.143969	-0.0248546	-0.0636185	0.526652	-0.105591		0.1	-0.0213338	-0.0646418	0.609151	1.1284	-0.0354744	-0.326751	-0.184231	-0.342587	-0.012568	-0.0948045	0.26928	-0.377966	-0.018906	0
	-0.021	-0.105936	-0.127738	-0.0185843	-0.0833187	-0.00615789	0.666093	0.305425	-0.00439829	-0.0307378	-0.041903	-0.178739	-0.329294	-0.0256121	-0.234318	-0.0831464	-0.0633612	-0.0214207	-0.0106648	-0.143969	-0.0248546	-0.0636185	-0.0746745	-0.105591		0.101	-0.0213338	-0.0646418	0.609151	-0.0230874	1.14405	-0.326751	-0.184231	1.08129	-0.012568	-0.0948045	-0.37026	0.509142	-0.018906	0
	-0.02	-0.105936	-0.127738	-0.0185843	-0.0833187	-0.00615789	-0.0832617	-0.213797	-0.00439829	-0.0307378	-0.041903	-0.178739	0.464123	-0.0256121	-0.234318	-0.0831464	-0.0633612	-0.0214207	-0.0106648	-0.143969	-0.0248546	-0.0636185	-0.0746745	-0.105591		0.102	-0.0213338	-0.0646418	2.05589	-0.0230874	-0.0354744	-0.326751	-0.184231	-0.342587	-0.012568	-0.0948045	-1.0098	-0.377966	-0.018906	0
	-0.019	-0.105936	-0.127738	-0.0185843	-0.0833187	-0.00615789	-0.0832617	0.305425	-0.00439829	-0.0307378	-0.041903	-0.178739	-0.329294	-0.0256121	0.461811	-0.0831464	-0.0633612	-0.0214207	-0.0106648	-0.143969	-0.0248546	0.526298	-0.0746745	-0.105591		0.103	0.829886	-0.0646418	0.126907	-0.0230874	-0.0354744	1.18922	-0.184231	-0.342587	1.24109	-0.0948045	0.90882	-0.377966	-0.018906	0
	-0.018	-0.105936	-0.127738	-0.0185843	-0.0833187	-0.00615789	-0.0832617	-0.213797	-0.00439829	-0.0307378	-0.041903	-0.178739	-0.329294	-0.0256121	-0.234318	-0.0831464	-0.0633612	-0.0214207	-0.0106648	-0.143969	-0.0248546	-0.0636185	-0.0746745	-0.105591		0.104	0.829886	-0.0646418	1.57364	-0.0230874	-0.0354744	-0.326751	-0.184231	-0.342587	-0.012568	-0.0948045	-0.37026	1.39625	-0.018906	0
	-0.017	-0.105936	-0.127738	-0.0185843	-0.0833187	-0.00615789	-0.0832617	-0.213797	-0.00439829	-0.0307378	-0.041903	0.5916	-0.329294	-0.0256121	0.461811	-0.0831464	-0.0633612	-0.0214207	-0.0106648	-0.143969	-0.0248546	-0.0636185	-0.0746745	-0.105591		0.105	-0.0213338	-0.0646418	1.57364	-0.0230874	-0.0354744	1.18922	-0.184231	-0.342587	-0.012568	-0.0948045	0.26928	-0.377966	-0.018906	0
	-0.016	-0.105936	-0.127738	-0.0185843	0.523718	-0.00615789	-0.0832617	0.305425	-0.00439829	-0.0307378	-0.041903	-0.178739	-0.329294	-0.0256121	-0.234318	-0.0831464	-0.0633612	-0.0214207	-0.0106648	-0.143969	-0.0248546	-0.0636185	0.526652	-0.105591		0.106	-0.0213338	-0.0646418	0.609151	-0.0230874	-0.0354744	1.18922	-0.184231	-0.342587	-0.012568	-0.0948045	0.26928	0.509142	-0.018906	0
	-0.015	-0.105936	-0.127738	0.550096	-0.0833187	-0.00615789	-0.0832617	-0.213797	-0.00439829	-0.0307378	-0.041903	-0.178739	0.464123	-0.0256121	1.15794	-0.0831464	-0.0633612	-0.0214207	-0.0106648	-0.143969	-0.0248546	-0.0636185	-0.0746745	-0.105591		0.107	-0.0213338	-0.0646418	0.126907	-0.0230874	-0.0354744	-0.326751	-0.184231	-0.342587	-0.012568	-0.0948045	-1.0098	-0.377966	-0.018906	0
	-0.014	-0.105936	-0.127738	-0.0185843	-0.0833187	-0.00615789	-0.0832617	-0.213797	-0.00439829	-0.0307378	-0.041903	-0.178739	-0.329294	-0.0256121	-0.234318	-0.0831464	-0.0633612	-0.0214207	-0.0106648	-0.143969	-0.0248546	-0.0636185	-0.0746745	0.663717		0.108	-0.0213338	-0.0646418	0.609151	-0.0230874	-0.0354744	1.18922	-0.184231	-0.342587	-0.012568	1.9499	-1.0098	-0.377966	-0.018906	0
	-0.013	-0.105936	0.483008	0.550096	0.523718	-0.00615789	0.666093	-0.213797	-0.00439829	-0.0307378	-0.041903	-0.178739	-0.329294	-0.0256121	0.461811	-0.0831464	-0.0633612	-0.0214207	-0.0106648	-0.143969	-0.0248546	0.526298	-0.0746745	-0.105591		0.109	-0.0213338	-0.0646418	0.126907	-0.0230874	1.14405	-0.326751	-0.184231	-0.342587	-0.012568	-0.0948045	-1.0098	-0.377966	-0.018906	0
	-0.012	-0.105936	-0.127738	-0.0185843	-0.0833187	-0.00615789	-0.0832617	0.824647	-0.00439829	-0.0307378	-0.041903	-0.178739	-0.329294	-0.0256121	-0.234318	-0.0831464	-0.0633612	-0.0214207	-0.0106648	-0.143969	-0.0248546	-0.0636185	0.526652	-0.105591		0.11	0.829886	0.741361	-0.355338	-0.0230874	1.14405	2.70519	-0.184231	-0.342587	-0.012568	1.9499	-1.0098	-0.377966	-0.018906	0
	-0.011	-0.105936	-0.127738	-0.0185843	-0.0833187	-0.00615789	-0.0832617	-0.213797	-0.00439829	-0.0307378	-0.041903	-0.178739	0.464123	-0.0256121	-0.234318	-0.0831464	-0.0633612	-0.0214207	-0.0106648	0.476518	-0.0248546	-0.0636185	-0.0746745	-0.105591		0.111	-0.0213338	-0.0646418	0.609151	-0.0230874	-0.0354744	2.70519	-0.184231	-0.342587	-0.012568	1.9499	-0.37026	0.509142	-0.018906	0
	-0.01	-0.105936	-0.127738	-0.0185843	-0.0833187	-0.00615789	-0.0832617	-0.213797	-0.00439829	-0.0307378	-0.041903	-0.178739	-0.329294	-0.0256121	-0.234318	0.586401	-0.0633612	-0.0214207	-0.0106648	0.476518	-0.0248546	-0.0636185	-0.0746745	-0.105591		0.112	-0.0213338	-0.0646418	1.0914	-0.0230874	-0.0354744	-0.326751	-0.184231	1.08129	-0.012568	3.9946	0.26928	-0.377966	-0.018906	0
	-0.009	-0.105936	0.483008	-0.0185843	-0.0833187	-0.00615789	-0.0832617	0.305425	-0.00439829	-0.0307378	-0.041903	-0.178739	0.464123	-0.0256121	-0.234318	-0.0831464	-0.0633612	-0.0214207	-0.0106648	-0.143969	-0.0248546	-0.0636185	-0.0746745	0.663717		0.113	-0.0213338	0.741361	2.53813	-0.0230874	2.32357	-0.326751	-0.184231	-0.342587	-0.012568	2.97225	0.90882	0.509142	-0.018906	0
	-0.008	1.8587	-0.127738	-0.0185843	0.523718	-0.00615789	-0.0832617	0.305425	-0.00439829	-0.0307378	-0.041903	-0.178739	-0.329294	-0.0256121	0.461811	-0.0831464	-0.0633612	-0.0214207	-0.0106648	-0.143969	-0.0248546	-0.0636185	-0.0746745	-0.105591		0.114	0.829886	0.741361	0.609151	1.1284	-0.0354744	2.70519	-0.184231	1.08129	-0.012568	5.01695	-0.37026	-0.377966	-0.018906	0
	-0.007	-0.105936	-0.127738	-0.0185843	-0.0833187	-0.00615789	-0.0832617	-0.213797	-0.00439829	-0.0307378	-0.041903	-0.178739	-0.329294	-0.0256121	-0.234318	-0.0831464	-0.0633612	-0.0214207	-0.0106648	-0.143969	-0.0248546	-0.0636185	-0.0746745	-0.105591		0.115	-0.0213338	-0.0646418	0.126907	-0.0230874	2.32357	-0.326751	-0.184231	1.08129	-0.012568	1.9499	-1.0098	0.509142	-0.018906	0
	-0.006	-0.105936	-0.127738	-0.0185843	-0.0833187	-0.00615789	-0.0832617	-0.213797	-0.00439829	-0.0307378	-0.041903	-0.178739	0.464123	-0.0256121	0.461811	0.586401	-0.0633612	-0.0214207	-0.0106648	-0.143969	0.666555	0.526298	-0.0746745	-0.105591		0.116	-0.0213338	-0.0646418	2.05589	-0.0230874	1.14405	1.18922	-0.184231	1.08129	-0.012568	7.06165	-1.0098	1.39625	-0.018906	0
	-0.005	-0.105936	-0.127738	-0.0185843	-0.0833187	-0.00615789	-0.0832617	-0.213797	-0.00439829	-0.0307378	-0.041903	-0.178739	0.464123	-0.0256121	-0.234318	-0.0831464	-0.0633612	-0.0214207	-0.0106648	-0.143969	-0.0248546	-0.0636185	-0.0746745	-0.105591		0.117	-0.0213338	-0.0646418	3.02038	-0.0230874	-0.0354744	1.18922	-0.184231	-0.342587	-0.012568	1.9499	0.26928	-0.377966	-0.018906	0
	-0.004	-0.105936	-0.127738	-0.0185843	-0.0833187	-0.00615789	-0.0832617	0.305425	-0.00439829	-0.0307378	-0.041903	-0.178739	-0.329294	-0.0256121	0.461811	-0.0831464	-0.0633612	-0.0214207	-0.0106648	-0.143969	-0.0248546	-0.0636185	-0.0746745	-0.105591		0.118	-0.0213338	-0.0646418	1.57364	-0.0230874	3.5031	2.70519	-0.184231	-0.342587	-0.012568	2.97225	0.90882	2.28336	1.86697	0
	-0.003	-0.105936	0.483008	-0.0185843	-0.0833187	-0.00615789	-0.0832617	-0.213797	-0.00439829	-0.0307378	-0.041903	-0.178739	-0.329294	-0.0256121	1.15794	-0.0831464	-0.0633612	-0.0214207	-0.0106648	-0.143969	-0.0248546	-0.0636185	-0.0746745	-0.105591		0.119	-0.0213338	-0.0646418	3.02038	-0.0230874	2.32357	1.18922	-0.184231	-0.342587	1.24109	1.9499	2.1879	-0.377966	-0.018906	0
	-0.002	-0.105936	-0.127738	-0.0185843	-0.0833187	-0.00615789	0.666093	0.305425	-0.00439829	-0.0307378	-0.041903	-0.178739	-0.329294	-0.0256121	-0.234318	-0.0831464	-0.0633612	-0.0214207	-0.0106648	-0.143969	-0.0248546	-0.0636185	-0.0746745	-0.105591		0.12	-0.0213338	-0.0646418	3.02038	-0.0230874	3.5031	2.70519	-0.184231	-0.342587	1.24109	3.9946	0.90882	-0.377966	-0.018906	0
	-0.001	-0.105936	0.483008	-0.0185843	-0.0833187	-0.00615789	-0.0832617	-0.213797	-0.00439829	-0.0307378	-0.041903	1.36194	-0.329294	-0.0256121	0.461811	-0.0831464	-0.0633612	-0.0214207	-0.0106648	-0.143969	-0.0248546	-0.0636185	-0.0746745	-0.105591		0.121	-0.0213338	-0.0646418	3.02038	-0.0230874	2.32357	1.18922	-0.184231	-0.342587	-0.012568	0.927547	1.54836	0.509142	3.75285	0
	0	-0.105936	-0.127738	-0.0185843	-0.0833187	-0.00615789	-0.0832617	0.305425	-0.00439829	-0.0307378	-0.041903	-0.178739	-0.329294	-0.0256121	-0.234318	-0.0831464	-0.0633612	-0.0214207	-0.0106648	-0.143969	-0.0248546	-0.0636185	-0.0746745	-0.105591		0.122	-0.0213338	-0.0646418	2.05589	-0.0230874	2.32357	-0.326751	-0.184231	-0.342587	-0.012568	6.0393	-0.37026	-0.377966	1.86697	0
	0.001	0.87638	-0.127738	-0.0185843	-0.0833187	-0.00615789	-0.0832617	-0.213797	-0.00439829	-0.0307378	-0.041903	-0.178739	0.464123	-0.0256121	0.461811	-0.0831464	-0.0633612	-0.0214207	-0.0106648	-0.143969	-0.0248546	-0.0636185	-0.0746745	0.663717		0.123	-0.0213338	-0.0646418	2.53813	1.1284	1.14405	1.18922	-0.184231	-0.342587	1.24109	-0.0948045	2.1879	0.509142	1.86697	0
	0.002	-0.105936	-0.127738	-0.0185843	-0.0833187	-0.00615789	-0.0832617	0.305425	-0.00439829	-0.0307378	-0.041903	-0.178739	0.464123	-0.0256121	-0.234318	-0.0831464	-0.0633612	-0.0214207	-0.0106648	-0.143969	-0.0248546	-0.0636185	-0.0746745	-0.105591		0.124	-0.0213338	-0.0646418	3.50262	1.1284	-0.0354744	-0.326751	-0.184231	-0.342587	-0.012568	1.9499	0.90882	-0.377966	1.86697	0
	0.003	-0.105936	-0.127738	-0.0185843	-0.0833187	-0.00615789	-0.0832617	-0.213797	-0.00439829	-0.0307378	-0.041903	-0.178739	-0.329294	-0.0256121	-0.234318	-0.0831464	0.654732	-0.0214207	-0.0106648	-0.143969	-0.0248546	-0.0636185	0.526652	-0.105591		0.125	0.829886	-0.0646418	0.126907	2.27988	1.14405	-0.326751	-0.184231	-0.342587	-0.012568	2.97225	0.90882	0.509142	1.86697	0
	0.004	0.87638	-0.127738	-0.0185843	0.523718	-0.00615789	0.666093	-0.213797	-0.00439829	-0.0307378	-0.041903	-0.178739	-0.329294	-0.0256121	1.15794	-0.0831464	-0.0633612	-0.0214207	-0.0106648	0.476518	0.666555	-0.0636185	-0.0746745	-0.105591		0.126	-0.0213338	-0.0646418	3.02038	2.27988	1.14405	2.70519	1.31593	-0.342587	1.24109	0.927547	1.54836	-0.377966	-0.018906	0
	0.005	14.6288	-0.127738	6.23689	-0.0833187	-0.00615789	-0.0832617	-0.213797	-0.00439829	-0.0307378	-0.041903	-0.178739	0.464123	-0.0256121	-0.234318	-0.0831464	-0.0633612	-0.0214207	-0.0106648	-0.143969	-0.0248546	-0.0636185	-0.0746745	-0.105591		0.127	-0.0213338	-0.0646418	1.0914	2.27988	-0.0354744	-0.326751	-0.184231	1.08129	1.24109	-0.0948045	2.1879	2.28336	-0.018906	0
	0.006	14.6288	15.1409	2.25614	3.5589	7.5311	2.91416	0.305425	-0.00439829	-0.0307378	-0.041903	-0.178739	-0.329294	-0.0256121	-0.234318	-0.0831464	-0.0633612	-0.0214207	-0.0106648	-0.143969	-0.0248546	-0.0636185	-0.0746745	-0.105591		0.128	-0.0213338	-0.0646418	2.05589	4.58286	-0.0354744	-0.326751	1.31593	-0.342587	-0.012568	-0.0948045	2.1879	0.509142	1.86697	0
	0.007	2.84101	14.5302	9.08029	13.8785	18.3659	2.91416	0.305425	-0.00439829	-0.0307378	3.01103	-0.178739	-0.329294	0.758118	-0.234318	0.586401	-0.0633612	-0.0214207	-0.0106648	-0.143969	-0.0248546	-0.0636185	-0.0746745	-0.105591		0.129	0.829886	-0.0646418	2.05589	3.43137	-0.0354744	-0.326751	1.31593	1.08129	-0.012568	-0.0948045	0.90882	0.509142	-0.018906	0
	0.008	5.78796	9.64419	4.53085	10.8433	14.1262	13.4051	10.1707	-0.00439829	2.86335	3.62161	-0.178739	-0.329294	-0.0256121	0.461811	-0.0831464	-0.0633612	-0.0214207	-0.0106648	-0.143969	1.35797	1.11621	-0.0746745	-0.105591		0.13	-0.0213338	-0.0646418	1.57364	1.1284	1.14405	-0.326751	2.8161	-0.342587	-0.012568	-0.0948045	2.1879	2.28336	-0.018906	0
	0.009	-0.105936	4.75823	7.37425	0.523718	6.11786	7.41029	16.9205	7.39793	4.31039	4.2322	-0.178739	-0.329294	2.32558	-0.234318	-0.0831464	-0.0633612	-0.0214207	-0.0106648	-0.143969	7.58065	9.37505	-0.0746745	-0.105591		0.131	-0.0213338	-0.0646418	1.57364	3.43137	1.14405	-0.326751	1.31593	1.08129	-0.012568	-0.0948045	4.10652	0.509142	1.86697	0
	0.01	-0.105936	1.7045	2.82481	1.73779	2.34923	5.91158	11.7283	7.39793	6.48095	4.84279	0.5916	1.25754	3.10931	3.94246	-0.0831464	-0.0633612	-0.0214207	-0.0106648	-0.143969	2.04938	7.01538	-0.0746745	-0.105591		0.132	-0.0213338	-0.0646418	0.126907	1.1284	-0.0354744	-0.326751	-0.184231	1.08129	-0.012568	-0.0948045	1.54836	4.05757	-0.018906	0
	0.011	-0.105936	-0.127738	1.68746	2.34483	0.46492	3.66351	6.01687	1.34148	5.75743	6.06396	7.52464	2.05096	4.67677	6.72697	-0.0831464	0.654732	-0.0214207	-0.0106648	-0.143969	4.1236	6.42546	-0.0746745	-0.105591		0.133	-0.0213338	0.741361	0.609151	-0.0230874	-0.0354744	-0.326751	2.8161	-0.342587	-0.012568	-0.0948045	-0.37026	2.28336	-0.018906	0
	0.012	-0.105936	-0.127738	2.25614	3.5589	0.935999	2.1648	2.38231	3.3603	3.58687	1.17927	7.52464	1.25754	9.37915	3.94246	0.586401	2.80901	-0.0214207	-0.0106648	6.0609	-0.0248546	2.29605	0.526652	-0.105591		0.134	-0.0213338	-0.0646418	2.53813	-0.0230874	-0.0354744	-0.326751	-0.184231	1.08129	-0.012568	-0.0948045	1.54836	2.28336	-0.018906	0
	0.013	-0.105936	0.483008	-0.0185843	1.13075	5.64678	-0.0832617	3.42076	1.34148	4.31039	1.78986	2.90261	-0.329294	6.24423	8.81536	-0.0831464	7.83567	4.89463	-0.0106648	1.71749	-0.0248546	2.88596	-0.0746745	-0.105591		0.135	-0.0213338	0.741361	1.0914	2.27988	-0.0354744	-0.326751	1.31593	1.08129	1.24109	-0.0948045	2.1879	6.7189	-0.018906	0
	0.014	-0.105936	-0.127738	0.550096	0.523718	3.29139	-0.0832617	1.34387	-0.00439829	-0.0307378	1.78986	1.36194	-0.329294	8.59542	3.94246	8.62097	11.4261	8.99134	-0.0106648	3.57895	0.666555	3.47588	1.12798	0.663717		0.136	-0.0213338	-0.0646418	1.0914	-0.0230874	-0.0354744	-0.326751	2.8161	-0.342587	-0.012568	-0.0948045	0.90882	2.28336	-0.018906	0
	0.015	-0.105936	0.483008	0.550096	0.523718	3.76247	-0.0832617	1.34387	-0.00439829	-0.0307378	1.17927	1.36194	-0.329294	2.32558	4.63859	7.95142	9.27185	11.4494	2.52755	1.09701	1.35797	2.29605	0.526652	-0.105591		0.137	-0.0213338	-0.0646418	0.609151	2.27988	-0.0354744	-0.326751	4.31626	-0.342587	-0.012568	-0.0948045	-0.37026	3.17047	-0.018906	0
	0.016	-0.105936	1.09375	-0.0185843	-0.0833187	4.23355	-0.0832617	1.34387	0.668541	-0.0307378	-0.041903	1.36194	0.464123	5.4605	1.15794	6.61233	11.4261	7.35265	15.2186	6.68139	4.1236	4.0658	1.7293	1.43303		0.138	0.829886	-0.0646418	2.05589	-0.0230874	-0.0354744	-0.326751	2.8161	-0.342587	-0.012568	-0.0948045	-0.37026	4.05757	-0.018906	0
	0.017	-0.105936	5.97972	1.68746	-0.0833187	2.82031	-0.0832617	-0.213797	-0.00439829	-0.0307378	0.568683	1.36194	-0.329294	3.10931	0.461811	5.94278	6.39948	6.53331	8.45006	4.19944	9.65488	5.24563	4.73594	1.43303		0.139	0.829886	-0.0646418	-0.355338	-0.0230874	-0.0354744	-0.326751	1.31593	-0.342587	-0.012568	-0.0948045	1.54836	1.39625	-0.018906	0
	0.018	-0.105936	4.14748	0.550096	-0.0833187	1.40708	-0.0832617	-0.213797	0.668541	-0.0307378	0.568683	2.13228	-0.329294	3.10931	-0.234318	3.93414	7.11757	1.61726	4.2197	2.33798	8.27206	10.5549	5.33726	4.51026		0.14	5.08599	-0.0646418	0.126907	-0.0230874	-0.0354744	1.18922	-0.184231	-0.342587	-0.012568	-0.0948045	0.26928	1.39625	-0.018906	0
	0.019	-0.105936	1.7045	2.82481	-0.0833187	0.935999	-0.0832617	0.824647	2.01442	-0.0307378	-0.041903	1.36194	-0.329294	3.89304	-0.234318	1.9255	3.52711	0.797921	0.835408	2.33798	7.58065	4.0658	9.54655	5.27957		0.141	3.38355	-0.0646418	0.126907	-0.0230874	-0.0354744	-0.326751	1.31593	-0.342587	2.49475	-0.0948045	0.90882	1.39625	-0.018906	0
	0.02	-0.105936	0.483008	0.550096	-0.0833187	-0.00615789	-0.0832617	1.34387	2.68736	-0.0307378	-0.041903	3.67295	1.25754	3.89304	1.15794	1.25595	6.39948	0.797921	-0.0106648	2.33798	4.1236	5.83555	5.93859	3.74095		0.142	9.34209	-0.0646418	-0.355338	1.1284	-0.0354744	-0.326751	1.31593	-0.342587	-0.012568	-0.0948045	2.82744	2.28336	-0.018906	0
	0.021	0.87638	0.483008	1.68746	-0.0833187	-0.00615789	-0.0832617	1.86309	3.3603	-0.0307378	0.568683	0.5916	1.25754	3.10931	-0.234318	-0.0831464	2.80901	-0.0214207	1.68148	1.09701	2.74078	7.01538	6.53992	2.97164		0.143	4.23477	0.741361	1.0914	-0.0230874	-0.0354744	-0.326751	2.8161	1.08129	-0.012568	-0.0948045	-1.0098	2.28336	-0.018906	0
	0.022	-0.105936	-0.127738	1.11878	-0.0833187	0.46492	-0.0832617	0.305425	4.70618	-0.0307378	0.568683	1.36194	0.464123	1.54185	-0.234318	-0.0831464	2.09092	-0.0214207	-0.0106648	1.71749	2.04938	1.11621	4.73594	2.20233		0.144	5.93721	-0.0646418	1.0914	-0.0230874	-0.0354744	-0.326751	1.31593	-0.342587	2.49475	-0.0948045	0.26928	-0.377966	-0.018906	0
	0.023	-0.105936	-0.127738	1.11878	-0.0833187	-0.00615789	-0.0832617	-0.213797	2.01442	0.692783	0.568683	2.13228	-0.329294	1.54185	0.461811	-0.0831464	1.37283	-0.0214207	3.37363	1.09701	3.43219	-0.0636185	4.13461	2.97164		0.145	5.08599	-0.0646418	0.126907	-0.0230874	-0.0354744	-0.326751	1.31593	-0.342587	1.24109	-0.0948045	-0.37026	1.39625	-0.018906	0
	0.024	-0.105936	-0.127738	1.11878	-0.0833187	-0.00615789	-0.0832617	0.824647	2.68736	2.13983	-0.041903	1.36194	0.464123	0.758118	-0.234318	0.586401	-0.0633612	-0.0214207	3.37363	0.476518	0.666555	-0.0636185	2.93196	3.74095		0.146	3.38355	-0.0646418	0.126907	-0.0230874	-0.0354744	1.18922	1.31593	1.08129	1.24109	-0.0948045	0.90882	2.28336	-0.018906	0
	0.025	-0.105936	-0.127738	1.11878	-0.0833187	-0.00615789	-0.0832617	0.305425	1.34148	1.4163	2.40044	-0.178739	-0.329294	-0.0256121	-0.234318	-0.0831464	-0.0633612	-0.0214207	1.68148	-0.143969	-0.0248546	-0.0636185	-0.0746745	0.663717		0.147	-0.0213338	-0.0646418	0.126907	-0.0230874	-0.0354744	1.18922	-0.184231	-0.342587	1.24109	0.927547	-0.37026	1.39625	-0.018906	0
	0.026	-0.105936	-0.127738	-0.0185843	-0.0833187	-0.00615789	-0.0832617	0.305425	0.668541	4.31039	1.78986	0.5916	-0.329294	0.758118	-0.234318	0.586401	-0.0633612	-0.0214207	5.06577	-0.143969	-0.0248546	-0.0636185	-0.0746745	2.20233		0.148	-0.0213338	-0.0646418	-0.355338	-0.0230874	-0.0354744	-0.326751	-0.184231	1.08129	2.49475	-0.0948045	2.1879	0.509142	-0.018906	0
	0.027	-0.105936	-0.127738	-0.0185843	-0.0833187	-0.00615789	-0.0832617	0.305425	0.668541	1.4163	0.568683	-0.178739	-0.329294	0.758118	-0.234318	-0.0831464	-0.0633612	-0.0214207	5.06577	0.476518	-0.0248546	-0.0636185	0.526652	-0.105591		0.149	-0.0213338	-0.0646418	-0.355338	-0.0230874	-0.0354744	-0.326751	-0.184231	2.50517	1.24109	-0.0948045	-0.37026	1.39625	-0.018906	0
	0.028	-0.105936	0.483008	-0.0185843	-0.0833187	-0.00615789	-0.0832617	-0.213797	-0.00439829	-0.0307378	1.78986	-0.178739	0.464123	-0.0256121	-0.234318	-0.0831464	-0.0633612	-0.0214207	7.60399	-0.143969	-0.0248546	-0.0636185	-0.0746745	2.20233		0.15	-0.0213338	-0.0646418	0.126907	-0.0230874	-0.0354744	-0.326751	1.31593	-0.342587	1.24109	-0.0948045	0.90882	1.39625	-0.018906	0
	0.029	-0.105936	-0.127738	-0.0185843	-0.0833187	-0.00615789	-0.0832617	-0.213797	-0.00439829	1.4163	1.17927	-0.178739	-0.329294	0.758118	0.461811	-0.0831464	0.654732	-0.0214207	-0.0106648	0.476518	-0.0248546	-0.0636185	-0.0746745	-0.105591		0.151	-0.0213338	-0.0646418	0.126907	-0.0230874	-0.0354744	-0.326751	-0.184231	-0.342587	-0.012568	-0.0948045	2.1879	2.28336	-0.018906	0
	0.03	-0.105936	0.483008	-0.0185843	-0.0833187	-0.00615789	-0.0832617	1.34387	0.668541	0.692783	0.568683	-0.178739	1.25754	-0.0256121	-0.234318	-0.0831464	-0.0633612	-0.0214207	3.37363	-0.143969	-0.0248546	-0.0636185	-0.0746745	-0.105591		0.152	-0.0213338	-0.0646418	0.126907	-0.0230874	-0.0354744	-0.326751	-0.184231	-0.342587	2.49475	-0.0948045	-0.37026	0.509142	-0.018906	0
	0.031	-0.105936	-0.127738	-0.0185843	-0.0833187	-0.00615789	-0.0832617	-0.213797	0.668541	-0.0307378	1.17927	0.5916	-0.329294	-0.0256121	-0.234318	-0.0831464	-0.0633612	-0.0214207	-0.0106648	0.476518	-0.0248546	-0.0636185	-0.0746745	-0.105591		0.153	-0.0213338	-0.0646418	-0.355338	-0.0230874	-0.0354744	-0.326751	-0.184231	-0.342587	-0.012568	-0.0948045	-1.0098	1.39625	-0.018906	0
	0.032	-0.105936	-0.127738	-0.0185843	-0.0833187	-0.00615789	-0.0832617	-0.213797	0.668541	-0.0307378	0.568683	0.5916	-0.329294	-0.0256121	-0.234318	-0.0831464	-0.0633612	-0.0214207	0.835408	1.71749	-0.0248546	-0.0636185	-0.0746745	0.663717		0.154	-0.0213338	-0.0646418	-0.355338	-0.0230874	-0.0354744	-0.326751	-0.184231	1.08129	1.24109	-0.0948045	1.54836	0.509142	-0.018906	0
	0.033	-0.105936	-0.127738	-0.0185843	-0.0833187	-0.00615789	-0.0832617	0.305425	-0.00439829	0.692783	-0.041903	1.36194	0.464123	-0.0256121	-0.234318	-0.0831464	-0.0633612	0.797921	-0.0106648	-0.143969	-0.0248546	-0.0636185	-0.0746745	-0.105591		0.155	-0.0213338	0.741361	-0.355338	-0.0230874	-0.0354744	-0.326751	-0.184231	-0.342587	2.49475	-0.0948045	0.90882	-0.377966	-0.018906	0
	0.034	-0.105936	-0.127738	-0.0185843	-0.0833187	-0.00615789	-0.0832617	0.824647	-0.00439829	-0.0307378	-0.041903	-0.178739	0.464123	-0.0256121	0.461811	-0.0831464	-0.0633612	-0.0214207	1.68148	1.71749	-0.0248546	-0.0636185	-0.0746745	-0.105591		0.156	-0.0213338	0.741361	-0.355338	-0.0230874	-0.0354744	-0.326751	-0.184231	-0.342587	2.49475	-0.0948045	-0.37026	-0.377966	-0.018906	0
	0.035	-0.105936	-0.127738	-0.0185843	-0.0833187	-0.00615789	-0.0832617	1.86309	-0.00439829	0.692783	-0.041903	-0.178739	-0.329294	-0.0256121	-0.234318	-0.0831464	-0.0633612	-0.0214207	-0.0106648	-0.143969	-0.0248546	-0.0636185	-0.0746745	-0.105591		0.157	-0.0213338	0.741361	-0.355338	-0.0230874	-0.0354744	-0.326751	-0.184231	-0.342587	-0.012568	-0.0948045	0.26928	-0.377966	-0.018906	0
	0.036	-0.105936	-0.127738	-0.0185843	-0.0833187	-0.00615789	-0.0832617	-0.213797	0.668541	-0.0307378	-0.041903	-0.178739	0.464123	-0.0256121	-0.234318	-0.0831464	-0.0633612	-0.0214207	-0.0106648	-0.143969	-0.0248546	-0.0636185	0.526652	-0.105591		0.158	0.829886	-0.0646418	-0.355338	-0.0230874	-0.0354744	-0.326751	-0.184231	-0.342587	-0.012568	-0.0948045	0.90882	-0.377966	-0.018906	0
	0.037	-0.105936	-0.127738	-0.0185843	-0.0833187	-0.00615789	-0.0832617	-0.213797	0.668541	-0.0307378	-0.041903	0.5916	-0.329294	-0.0256121	-0.234318	-0.0831464	-0.0633612	-0.0214207	0.835408	0.476518	-0.0248546	-0.0636185	0.526652	-0.105591		0.159	-0.0213338	0.741361	-0.355338	-0.0230874	-0.0354744	-0.326751	-0.184231	-0.342587	1.24109	-0.0948045	1.54836	-0.377966	-0.018906	0
	0.038	-0.105936	-0.127738	-0.0185843	-0.0833187	0.46492	-0.0832617	-0.213797	-0.00439829	-0.0307378	-0.041903	-0.178739	-0.329294	-0.0256121	-0.234318	-0.0831464	-0.0633612	-0.0214207	-0.0106648	1.71749	-0.0248546	-0.0636185	0.526652	-0.105591		0.16	-0.0213338	-0.0646418	-0.355338	-0.0230874	-0.0354744	-0.326751	-0.184231	-0.342587	-0.012568	-0.0948045	0.26928	-0.377966	-0.018906	0
	0.039	-0.105936	-0.127738	-0.0185843	-0.0833187	-0.00615789	-0.0832617	-0.213797	-0.00439829	0.692783	-0.041903	0.5916	-0.329294	-0.0256121	-0.234318	-0.0831464	-0.0633612	-0.0214207	-0.0106648	1.09701	-0.0248546	-0.0636185	-0.0746745	-0.105591		0.161	-0.0213338	0.741361	-0.355338	-0.0230874	-0.0354744	-0.326751	-0.184231	-0.342587	1.24109	-0.0948045	2.1879	0.509142	-0.018906	0
	0.04	-0.105936	-0.127738	-0.0185843	-0.0833187	-0.00615789	-0.0832617	0.305425	-0.00439829	-0.0307378	-0.041903	-0.178739	-0.329294	-0.0256121	-0.234318	-0.0831464	-0.0633612	-0.0214207	-0.0106648	1.71749	-0.0248546	-0.0636185	-0.0746745	-0.105591		0.162	-0.0213338	0.741361	-0.355338	-0.0230874	-0.0354744	-0.326751	-0.184231	-0.342587	1.24109	-0.0948045	-0.37026	1.39625	-0.018906	0
	0.041	-0.105936	-0.127738	-0.0185843	-0.0833187	0.46492	-0.0832617	0.305425	-0.00439829	-0.0307378	-0.041903	-0.178739	-0.329294	-0.0256121	0.461811	-0.0831464	-0.0633612	-0.0214207	-0.0106648	1.09701	-0.0248546	-0.0636185	-0.0746745	-0.105591		0.163	-0.0213338	0.741361	-0.355338	-0.0230874	-0.0354744	-0.326751	-0.184231	-0.342587	-0.012568	-0.0948045	-1.0098	-0.377966	-0.018906	0
	0.042	-0.105936	-0.127738	-0.0185843	-0.0833187	-0.00615789	-0.0832617	-0.213797	-0.00439829	-0.0307378	0.568683	0.5916	0.464123	-0.0256121	-0.234318	-0.0831464	-0.0633612	-0.0214207	2.52755	-0.143969	-0.0248546	-0.0636185	-0.0746745	-0.105591		0.164	-0.0213338	-0.0646418	0.126907	-0.0230874	-0.0354744	-0.326751	-0.184231	-0.342587	1.24109	-0.0948045	-0.37026	0.509142	-0.018906	0
	0.043	-0.105936	-0.127738	-0.0185843	-0.0833187	-0.00615789	-0.0832617	-0.213797	-0.00439829	-0.0307378	-0.041903	0.5916	0.464123	-0.0256121	-0.234318	-0.0831464	-0.0633612	-0.0214207	-0.0106648	1.09701	-0.0248546	-0.0636185	-0.0746745	-0.105591		0.165	-0.0213338	-0.0646418	0.126907	-0.0230874	-0.0354744	-0.326751	-0.184231	-0.342587	-0.012568	-0.0948045	-0.37026	2.28336	-0.018906	0
	0.044	-0.105936	-0.127738	-0.0185843	-0.0833187	-0.00615789	-0.0832617	-0.213797	-0.00439829	-0.0307378	-0.041903	-0.178739	0.464123	-0.0256121	-0.234318	-0.0831464	-0.0633612	-0.0214207	-0.0106648	0.476518	-0.0248546	-0.0636185	-0.0746745	-0.105591		0.166	-0.0213338	-0.0646418	0.609151	-0.0230874	-0.0354744	-0.326751	1.31593	-0.342587	-0.012568	-0.0948045	0.90882	-0.377966	-0.018906	0
	0.045	-0.105936	0.483008	-0.0185843	-0.0833187	-0.00615789	-0.0832617	-0.213797	-0.00439829	-0.0307378	-0.041903	0.5916	1.25754	-0.0256121	-0.234318	-0.0831464	-0.0633612	-0.0214207	-0.0106648	-0.143969	-0.0248546	-0.0636185	-0.0746745	-0.105591		0.167	-0.0213338	-0.0646418	0.126907	-0.0230874	-0.0354744	1.18922	1.31593	-0.342587	1.24109	-0.0948045	0.90882	0.509142	-0.018906	0
	0.046	-0.105936	-0.127738	-0.0185843	-0.0833187	-0.00615789	-0.0832617	-0.213797	-0.00439829	-0.0307378	0.568683	-0.178739	-0.329294	-0.0256121	-0.234318	-0.0831464	-0.0633612	-0.0214207	3.37363	-0.143969	-0.0248546	-0.0636185	-0.0746745	-0.105591		0.168	-0.0213338	0.741361	-0.355338	-0.0230874	-0.0354744	-0.326751	-0.184231	-0.342587	-0.012568	-0.0948045	0.26928	1.39625	-0.018906	0
	0.047	-0.105936	-0.127738	-0.0185843	-0.0833187	-0.00615789	-0.0832617	0.305425	-0.00439829	-0.0307378	-0.041903	-0.178739	1.25754	-0.0256121	-0.234318	-0.0831464	-0.0633612	-0.0214207	1.68148	1.09701	-0.0248546	-0.0636185	-0.0746745	-0.105591		0.169	-0.0213338	-0.0646418	0.126907	-0.0230874	-0.0354744	-0.326751	-0.184231	-0.342587	-0.012568	-0.0948045	-0.37026	2.28336	-0.018906	0
	0.048	-0.105936	-0.127738	-0.0185843	-0.0833187	-0.00615789	-0.0832617	-0.213797	-0.00439829	-0.0307378	0.568683	-0.178739	-0.329294	-0.0256121	0.461811	-0.0831464	-0.0633612	-0.0214207	0.835408	-0.143969	-0.0248546	-0.0636185	-0.0746745	-0.105591		0.17	-0.0213338	-0.0646418	-0.355338	-0.0230874	-0.0354744	-0.326751	1.31593	-0.342587	1.24109	-0.0948045	-0.37026	0.509142	-0.018906	0
	0.049	-0.105936	-0.127738	-0.0185843	-0.0833187	-0.00615789	-0.0832617	0.305425	-0.00439829	-0.0307378	-0.041903	0.5916	-0.329294	-0.0256121	-0.234318	-0.0831464	-0.0633612	-0.0214207	-0.0106648	0.476518	-0.0248546	-0.0636185	-0.0746745	-0.105591		0.171	-0.0213338	0.741361	-0.355338	-0.0230874	-0.0354744	-0.326751	-0.184231	-0.342587	-0.012568	-0.0948045	0.90882	3.17047	-0.018906	0
	0.05	-0.105936	-0.127738	-0.0185843	-0.0833187	-0.00615789	-0.0832617	-0.213797	-0.00439829	-0.0307378	0.568683	1.36194	0.464123	-0.0256121	-0.234318	-0.0831464	-0.0633612	-0.0214207	-0.0106648	0.476518	-0.0248546	-0.0636185	-0.0746745	-0.105591		0.172	-0.0213338	-0.0646418	0.609151	-0.0230874	-0.0354744	-0.326751	-0.184231	-0.342587	-0.012568	-0.0948045	0.26928	1.39625	-0.018906	0
	0.051	-0.105936	-0.127738	-0.0185843	-0.0833187	-0.00615789	-0.0832617	-0.213797	-0.00439829	-0.0307378	-0.041903	-0.178739	-0.329294	-0.0256121	-0.234318	-0.0831464	-0.0633612	-0.0214207	0.835408	-0.143969	-0.0248546	-0.0636185	-0.0746745	-0.105591		0.173	-0.0213338	-0.0646418	0.126907	-0.0230874	1.14405	-0.326751	-0.184231	-0.342587	-0.012568	-0.0948045	-0.37026	3.17047	-0.018906	0
	0.052	-0.105936	-0.127738	-0.0185843	-0.0833187	-0.00615789	-0.0832617	0.305425	-0.00439829	-0.0307378	-0.041903	0.5916	0.464123	-0.0256121	-0.234318	-0.0831464	-0.0633612	-0.0214207	-0.0106648	0.476518	-0.0248546	-0.0636185	-0.0746745	-0.105591		0.174	-0.0213338	-0.0646418	0.126907	-0.0230874	-0.0354744	1.18922	-0.184231	-0.342587	-0.012568	-0.0948045	0.26928	2.28336	-0.018906	0
	0.053	-0.105936	-0.127738	-0.0185843	-0.0833187	-0.00615789	-0.0832617	-0.213797	-0.00439829	-0.0307378	-0.041903	-0.178739	-0.329294	-0.0256121	-0.234318	-0.0831464	0.654732	-0.0214207	-0.0106648	-0.143969	-0.0248546	-0.0636185	-0.0746745	0.663717		0.175	-0.0213338	0.741361	0.126907	-0.0230874	-0.0354744	-0.326751	-0.184231	-0.342587	-0.012568	-0.0948045	0.26928	2.28336	-0.018906	0
	0.054	-0.105936	-0.127738	-0.0185843	-0.0833187	-0.00615789	-0.0832617	0.305425	-0.00439829	-0.0307378	-0.041903	1.36194	-0.329294	-0.0256121	-0.234318	-0.0831464	-0.0633612	-0.0214207	-0.0106648	1.09701	-0.0248546	-0.0636185	-0.0746745	-0.105591		0.176	-0.0213338	0.741361	-0.355338	-0.0230874	-0.0354744	-0.326751	-0.184231	-0.342587	1.24109	-0.0948045	0.90882	2.28336	-0.018906	0
	0.055	-0.105936	-0.127738	-0.0185843	-0.0833187	-0.00615789	-0.0832617	0.305425	-0.00439829	-0.0307378	-0.041903	-0.178739	-0.329294	-0.0256121	-0.234318	-0.0831464	-0.0633612	-0.0214207	-0.0106648	0.476518	-0.0248546	-0.0636185	-0.0746745	-0.105591		0.177	-0.0213338	-0.0646418	0.126907	-0.0230874	-0.0354744	-0.326751	-0.184231	-0.342587	-0.012568	-0.0948045	2.1879	2.28336	-0.018906	0
	0.056	-0.105936	-0.127738	-0.0185843	-0.0833187	-0.00615789	-0.0832617	0.305425	-0.00439829	-0.0307378	-0.041903	0.5916	-0.329294	-0.0256121	-0.234318	-0.0831464	-0.0633612	-0.0214207	0.835408	-0.143969	0.666555	-0.0636185	-0.0746745	-0.105591		0.178	-0.0213338	2.35337	0.126907	-0.0230874	-0.0354744	-0.326751	-0.184231	1.08129	-0.012568	-0.0948045	-0.37026	1.39625	-0.018906	0
	0.057	-0.105936	-0.127738	-0.0185843	-0.0833187	-0.00615789	-0.0832617	0.305425	0.668541	-0.0307378	-0.041903	-0.178739	-0.329294	-0.0256121	-0.234318	-0.0831464	-0.0633612	-0.0214207	-0.0106648	0.476518	-0.0248546	-0.0636185	-0.0746745	-0.105591		0.179	-0.0213338	-0.0646418	0.126907	-0.0230874	-0.0354744	1.18922	-0.184231	-0.342587	-0.012568	-0.0948045	0.90882	0.509142	-0.018906	0
	0.058	-0.105936	-0.127738	-0.0185843	-0.0833187	-0.00615789	-0.0832617	-0.213797	-0.00439829	-0.0307378	-0.041903	-0.178739	-0.329294	-0.0256121	-0.234318	-0.0831464	-0.0633612	-0.0214207	-0.0106648	0.476518	0.666555	-0.0636185	-0.0746745	-0.105591		0.18	-0.0213338	0.741361	1.0914	-0.0230874	-0.0354744	-0.326751	-0.184231	-0.342587	-0.012568	-0.0948045	0.26928	3.17047	-0.018906	0
	0.059	-0.105936	-0.127738	-0.0185843	-0.0833187	-0.00615789	-0.0832617	-0.213797	0.668541	-0.0307378	-0.041903	-0.178739	-0.329294	-0.0256121	-0.234318	-0.0831464	-0.0633612	-0.0214207	-0.0106648	-0.143969	-0.0248546	-0.0636185	-0.0746745	-0.105591		0.181	-0.0213338	3.15937	0.126907	-0.0230874	-0.0354744	-0.326751	-0.184231	-0.342587	-0.012568	-0.0948045	-0.37026	-0.377966	-0.018906	0
	0.06	-0.105936	0.483008	-0.0185843	-0.0833187	-0.00615789	0.666093	-0.213797	-0.00439829	-0.0307378	-0.041903	-0.178739	-0.329294	-0.0256121	-0.234318	-0.0831464	-0.0633612	-0.0214207	-0.0106648	1.09701	-0.0248546	-0.0636185	-0.0746745	-0.105591		0.182	-0.0213338	0.741361	0.126907	-0.0230874	-0.0354744	-0.326751	-0.184231	-0.342587	-0.012568	-0.0948045	0.90882	0.509142	-0.018906	0
	0.061	-0.105936	-0.127738	-0.0185843	-0.0833187	-0.00615789	-0.0832617	-0.213797	-0.00439829	-0.0307378	-0.041903	0.5916	0.464123	-0.0256121	0.461811	-0.0831464	-0.0633612	-0.0214207	-0.0106648	-0.143969	-0.0248546	-0.0636185	-0.0746745	-0.105591		0.183	-0.0213338	0.741361	0.126907	-0.0230874	-0.0354744	-0.326751	-0.184231	-0.342587	-0.012568	-0.0948045	0.26928	0.509142	-0.018906	0
	0.062	-0.105936	0.483008	-0.0185843	-0.0833187	-0.00615789	-0.0832617	0.305425	-0.00439829	-0.0307378	0.568683	-0.178739	-0.329294	-0.0256121	-0.234318	-0.0831464	-0.0633612	-0.0214207	-0.0106648	0.476518	-0.0248546	-0.0636185	-0.0746745	0.663717		0.184	-0.0213338	-0.0646418	-0.355338	-0.0230874	-0.0354744	-0.326751	-0.184231	2.50517	1.24109	-0.0948045	0.26928	-0.377966	-0.018906	0
	0.063	-0.105936	-0.127738	-0.0185843	-0.0833187	-0.00615789	-0.0832617	-0.213797	-0.00439829	-0.0307378	-0.041903	-0.178739	1.25754	-0.0256121	-0.234318	-0.0831464	-0.0633612	-0.0214207	-0.0106648	-0.143969	-0.0248546	-0.0636185	-0.0746745	-0.105591		0.185	-0.0213338	-0.0646418	-0.355338	-0.0230874	-0.0354744	2.70519	-0.184231	-0.342587	-0.012568	-0.0948045	0.26928	0.509142	-0.018906	0
	0.064	-0.105936	-0.127738	-0.0185843	-0.0833187	-0.00615789	-0.0832617	-0.213797	-0.00439829	-0.0307378	-0.041903	-0.178739	-0.329294	-0.0256121	0.461811	-0.0831464	-0.0633612	-0.0214207	-0.0106648	0.476518	-0.0248546	-0.0636185	-0.0746745	-0.105591		0.186	-0.0213338	-0.0646418	-0.355338	-0.0230874	-0.0354744	-0.326751	-0.184231	1.08129	-0.012568	-0.0948045	0.26928	-0.377966	-0.018906	0
	0.065	-0.105936	0.483008	-0.0185843	0.523718	-0.00615789	-0.0832617	0.305425	-0.00439829	-0.0307378	-0.041903	0.5916	0.464123	-0.0256121	-0.234318	-0.0831464	-0.0633612	-0.0214207	-0.0106648	-0.143969	-0.0248546	-0.0636185	-0.0746745	0.663717		0.187	-0.0213338	-0.0646418	0.126907	-0.0230874	-0.0354744	-0.326751	-0.184231	-0.342587	-0.012568	-0.0948045	-0.37026	0.509142	-0.018906	0
	0.066	-0.105936	-0.127738	-0.0185843	0.523718	0.46492	-0.0832617	0.305425	-0.00439829	-0.0307378	-0.041903	0.5916	-0.329294	-0.0256121	-0.234318	-0.0831464	-0.0633612	-0.0214207	-0.0106648	-0.143969	-0.0248546	-0.0636185	-0.0746745	-0.105591		0.188	-0.0213338	0.741361	0.609151	-0.0230874	-0.0354744	-0.326751	-0.184231	-0.342587	1.24109	-0.0948045	0.90882	-0.377966	-0.018906	0
	0.067	-0.105936	-0.127738	-0.0185843	0.523718	-0.00615789	-0.0832617	0.305425	-0.00439829	-0.0307378	-0.041903	-0.178739	-0.329294	-0.0256121	0.461811	-0.0831464	-0.0633612	-0.0214207	-0.0106648	0.476518	-0.0248546	-0.0636185	-0.0746745	-0.105591		0.189	-0.0213338	-0.0646418	1.57364	-0.0230874	-0.0354744	-0.326751	-0.184231	1.08129	-0.012568	-0.0948045	-0.37026	1.39625	-0.018906	0
	0.068	-0.105936	0.483008	-0.0185843	-0.0833187	-0.00615789	-0.0832617	0.305425	-0.00439829	-0.0307378	-0.041903	0.5916	-0.329294	-0.0256121	-0.234318	-0.0831464	-0.0633612	-0.0214207	-0.0106648	-0.143969	-0.0248546	-0.0636185	-0.0746745	-0.105591		0.19	-0.0213338	-0.0646418	0.126907	-0.0230874	-0.0354744	-0.326751	-0.184231	-0.342587	1.24109	-0.0948045	0.26928	0.509142	-0.018906	0
	0.069	-0.105936	-0.127738	-0.0185843	-0.0833187	0.46492	-0.0832617	0.305425	-0.00439829	-0.0307378	-0.041903	0.5916	-0.329294	-0.0256121	-0.234318	-0.0831464	-0.0633612	-0.0214207	-0.0106648	-0.143969	-0.0248546	-0.0636185	-0.0746745	-0.105591		0.191	-0.0213338	-0.0646418	-0.355338	-0.0230874	-0.0354744	1.18922	-0.184231	-0.342587	-0.012568	-0.0948045	0.90882	0.509142	-0.018906	0
	0.07	-0.105936	-0.127738	-0.0185843	-0.0833187	0.46492	-0.0832617	-0.213797	-0.00439829	-0.0307378	-0.041903	-0.178739	-0.329294	-0.0256121	-0.234318	-0.0831464	-0.0633612	-0.0214207	-0.0106648	-0.143969	-0.0248546	-0.0636185	-0.0746745	-0.105591		0.192	-0.0213338	-0.0646418	0.126907	-0.0230874	-0.0354744	1.18922	-0.184231	-0.342587	-0.012568	-0.0948045	0.90882	0.509142	-0.018906	0
	0.071	-0.105936	-0.127738	-0.0185843	-0.0833187	0.46492	-0.0832617	0.305425	-0.00439829	-0.0307378	-0.041903	-0.178739	0.464123	-0.0256121	1.15794	-0.0831464	-0.0633612	-0.0214207	-0.0106648	-0.143969	-0.0248546	-0.0636185	-0.0746745	-0.105591		0.193	-0.0213338	-0.0646418	-0.355338	-0.0230874	-0.0354744	-0.326751	-0.184231	-0.342587	-0.012568	-0.0948045	-0.37026	0.509142	-0.018906	0
	0.072	-0.105936	-0.127738	-0.0185843	-0.0833187	0.46492	-0.0832617	0.305425	-0.00439829	-0.0307378	-0.041903	0.5916	-0.329294	-0.0256121	-0.234318	-0.0831464	-0.0633612	-0.0214207	-0.0106648	-0.143969	-0.0248546	-0.0636185	-0.0746745	-0.105591		0.194	0.829886	0.741361	1.57364	-0.0230874	-0.0354744	-0.326751	-0.184231	-0.342587	-0.012568	-0.0948045	0.26928	-0.377966	-0.018906	0
	0.073	-0.105936	-0.127738	-0.0185843	1.13075	-0.00615789	-0.0832617	0.305425	-0.00439829	-0.0307378	-0.041903	-0.178739	-0.329294	-0.0256121	-0.234318	-0.0831464	-0.0633612	-0.0214207	-0.0106648	-0.143969	-0.0248546	-0.0636185	-0.0746745	-0.105591		0.195	-0.0213338	-0.0646418	0.126907	-0.0230874	-0.0354744	-0.326751	-0.184231	-0.342587	1.24109	-0.0948045	-1.0098	1.39625	-0.018906	0
	0.074	-0.105936	0.483008	-0.0185843	-0.0833187	-0.00615789	-0.0832617	0.305425	-0.00439829	-0.0307378	-0.041903	-0.178739	-0.329294	-0.0256121	-0.234318	-0.0831464	-0.0633612	-0.0214207	-0.0106648	0.476518	-0.0248546	-0.0636185	-0.0746745	-0.105591		0.196	-0.0213338	-0.0646418	0.126907	-0.0230874	-0.0354744	-0.326751	-0.184231	-0.342587	-0.012568	0.927547	0.90882	0.509142	-0.018906	0
	0.075	-0.105936	-0.127738	-0.0185843	-0.0833187	-0.00615789	-0.0832617	-0.213797	-0.00439829	-0.0307378	-0.041903	-0.178739	-0.329294	-0.0256121	-0.234318	-0.0831464	-0.0633612	-0.0214207	-0.0106648	-0.143969	-0.0248546	-0.0636185	-0.0746745	-0.105591		0.197	-0.0213338	-0.0646418	0.609151	-0.0230874	-0.0354744	-0.326751	-0.184231	-0.342587	-0.012568	-0.0948045	0.26928	-0.377966	-0.018906	0
	0.076	-0.105936	-0.127738	-0.0185843	-0.0833187	-0.00615789	-0.0832617	-0.213797	-0.00439829	-0.0307378	-0.041903	-0.178739	0.464123	-0.0256121	-0.234318	-0.0831464	-0.0633612	-0.0214207	-0.0106648	0.476518	-0.0248546	-0.0636185	-0.0746745	-0.105591		0.198	-0.0213338	-0.0646418	0.126907	-0.0230874	-0.0354744	-0.326751	-0.184231	-0.342587	-0.012568	-0.0948045	0.26928	1.39625	-0.018906	0
	0.077	-0.105936	-0.127738	-0.0185843	-0.0833187	-0.00615789	-0.0832617	0.305425	-0.00439829	-0.0307378	-0.041903	-0.178739	0.464123	-0.0256121	-0.234318	-0.0831464	-0.0633612	-0.0214207	-0.0106648	0.476518	-0.0248546	-0.0636185	-0.0746745	-0.105591		0.199	-0.0213338	-0.0646418	0.609151	-0.0230874	-0.0354744	-0.326751	-0.184231	1.08129	-0.012568	-0.0948045	0.90882	0.509142	-0.018906	0
	0.078	-0.105936	-0.127738	-0.0185843	-0.0833187	-0.00615789	-0.0832617	0.305425	-0.00439829	-0.0307378	-0.041903	-0.178739	-0.329294	-0.0256121	-0.234318	-0.0831464	-0.0633612	-0.0214207	-0.0106648	-0.143969	-0.0248546	-0.0636185	-0.0746745	-0.105591		0.2	-0.0213338	-0.0646418	-0.355338	-0.0230874	-0.0354744	2.70519	-0.184231	-0.342587	-0.012568	-0.0948045	0.90882	0.509142	-0.018906	0
	0.079	-0.105936	-0.127738	-0.0185843	-0.0833187	-0.00615789	-0.0832617	0.305425	-0.00439829	-0.0307378	-0.041903	-0.178739	-0.329294	-0.0256121	-0.234318	-0.0831464	-0.0633612	-0.0214207	-0.0106648	-0.143969	-0.0248546	0.526298	-0.0746745	-0.105591		0.201	-0.0213338	-0.0646418	-0.355338	-0.0230874	-0.0354744	-0.326751	-0.184231	-0.342587	-0.012568	-0.0948045	0.26928	-0.377966	-0.018906	0
	0.08	-0.105936	-0.127738	-0.0185843	-0.0833187	-0.00615789	-0.0832617	-0.213797	-0.00439829	-0.0307378	-0.041903	-0.178739	-0.329294	-0.0256121	-0.234318	-0.0831464	-0.0633612	-0.0214207	-0.0106648	0.476518	-0.0248546	-0.0636185	-0.0746745	-0.105591		0.202	-0.0213338	-0.0646418	0.126907	-0.0230874	-0.0354744	-0.326751	-0.184231	1.08129	-0.012568	-0.0948045	2.1879	-0.377966	-0.018906	0
	0.081	-0.105936	-0.127738	-0.0185843	0.523718	-0.00615789	-0.0832617	-0.213797	-0.00439829	-0.0307378	-0.041903	-0.178739	-0.329294	-0.0256121	-0.234318	-0.0831464	-0.0633612	-0.0214207	-0.0106648	-0.143969	-0.0248546	-0.0636185	-0.0746745	-0.105591		0.203	-0.0213338	-0.0646418	-0.355338	-0.0230874	-0.0354744	-0.326751	-0.184231	1.08129	-0.012568	-0.0948045	-1.0098	0.509142	-0.018906	0
	0.082	-0.105936	0.483008	-0.0185843	-0.0833187	-0.00615789	-0.0832617	-0.213797	-0.00439829	-0.0307378	-0.041903	0.5916	0.464123	-0.0256121	-0.234318	-0.0831464	-0.0633612	-0.0214207	-0.0106648	0.476518	-0.0248546	-0.0636185	-0.0746745	-0.105591		0.204	-0.0213338	-0.0646418	-0.355338	-0.0230874	-0.0354744	-0.326751	-0.184231	1.08129	-0.012568	-0.0948045	1.54836	0.509142	-0.018906	0
	0.083	-0.105936	-0.127738	-0.0185843	-0.0833187	-0.00615789	-0.0832617	-0.213797	-0.00439829	-0.0307378	0.568683	-0.178739	-0.329294	-0.0256121	0.461811	-0.0831464	-0.0633612	-0.0214207	-0.0106648	-0.143969	-0.0248546	-0.0636185	-0.0746745	-0.105591		0.205	-0.0213338	-0.0646418	0.126907	-0.0230874	-0.0354744	1.18922	-0.184231	1.08129	-0.012568	-0.0948045	0.26928	-0.377966	-0.018906	0
	0.084	-0.105936	-0.127738	-0.0185843	-0.0833187	-0.00615789	-0.0832617	0.305425	-0.00439829	-0.0307378	-0.041903	-0.178739	-0.329294	-0.0256121	-0.234318	-0.0831464	-0.0633612	-0.0214207	-0.0106648	-0.143969	-0.0248546	-0.0636185	-0.0746745	-0.105591		0.206	-0.0213338	-0.0646418	-0.355338	-0.0230874	1.14405	-0.326751	-0.184231	-0.342587	-0.012568	-0.0948045	-0.37026	-0.377966	-0.018906	0
	0.085	-0.105936	-0.127738	-0.0185843	-0.0833187	0.46492	-0.0832617	0.305425	-0.00439829	-0.0307378	-0.041903	-0.178739	-0.329294	-0.0256121	0.461811	-0.0831464	-0.0633612	-0.0214207	-0.0106648	-0.143969	-0.0248546	1.11621	-0.0746745	-0.105591		0.207	-0.0213338	-0.0646418	0.609151	-0.0230874	-0.0354744	-0.326751	-0.184231	1.08129	-0.012568	-0.0948045	0.26928	0.509142	-0.018906	0
	0.086	-0.105936	-0.127738	-0.0185843	-0.0833187	-0.00615789	0.666093	0.305425	-0.00439829	-0.0307378	-0.041903	0.5916	0.464123	-0.0256121	-0.234318	-0.0831464	-0.0633612	-0.0214207	-0.0106648	-0.143969	-0.0248546	-0.0636185	-0.0746745	-0.105591		0.208	-0.0213338	-0.0646418	0.126907	-0.0230874	-0.0354744	-0.326751	-0.184231	-0.342587	-0.012568	-0.0948045	1.54836	1.39625	-0.018906	0
	0.087	-0.105936	-0.127738	-0.0185843	-0.0833187	-0.00615789	-0.0832617	-0.213797	-0.00439829	-0.0307378	0.568683	0.5916	-0.329294	-0.0256121	-0.234318	-0.0831464	-0.0633612	-0.0214207	-0.0106648	0.476518	-0.0248546	-0.0636185	-0.0746745	-0.105591		0.209	-0.0213338	-0.0646418	0.126907	-0.0230874	-0.0354744	-0.326751	-0.184231	-0.342587	-0.012568	-0.0948045	0.26928	2.28336	-0.018906	0
	0.088	-0.105936	-0.127738	-0.0185843	-0.0833187	-0.00615789	-0.0832617	0.824647	-0.00439829	-0.0307378	0.568683	-0.178739	-0.329294	-0.0256121	-0.234318	-0.0831464	-0.0633612	-0.0214207	-0.0106648	-0.143969	-0.0248546	0.526298	-0.0746745	-0.105591		0.21	-0.0213338	-0.0646418	0.609151	-0.0230874	-0.0354744	1.18922	-0.184231	-0.342587	-0.012568	-0.0948045	0.26928	-0.377966	-0.018906	0
	0.089	-0.105936	-0.127738	-0.0185843	-0.0833187	-0.00615789	-0.0832617	0.305425	-0.00439829	-0.0307378	-0.041903	-0.178739	0.464123	-0.0256121	-0.234318	-0.0831464	-0.0633612	-0.0214207	-0.0106648	-0.143969	-0.0248546	-0.0636185	-0.0746745	-0.105591		0.211	-0.0213338	-0.0646418	0.609151	-0.0230874	-0.0354744	2.70519	-0.184231	-0.342587	-0.012568	-0.0948045	-1.0098	1.39625	-0.018906	0
	0.09	-0.105936	-0.127738	-0.0185843	0.523718	0.46492	0.666093	-0.213797	-0.00439829	-0.0307378	-0.041903	-0.178739	-0.329294	-0.0256121	-0.234318	-0.0831464	0.654732	-0.0214207	-0.0106648	-0.143969	-0.0248546	0.526298	-0.0746745	-0.105591		0.212	-0.0213338	-0.0646418	0.126907	-0.0230874	-0.0354744	1.18922	-0.184231	-0.342587	-0.012568	-0.0948045	1.54836	-0.377966	-0.018906	0
	0.091	-0.105936	-0.127738	-0.0185843	-0.0833187	-0.00615789	-0.0832617	0.305425	-0.00439829	-0.0307378	-0.041903	-0.178739	0.464123	-0.0256121	-0.234318	-0.0831464	-0.0633612	-0.0214207	-0.0106648	0.476518	-0.0248546	-0.0636185	-0.0746745	-0.105591		0.213	-0.0213338	-0.0646418	0.126907	-0.0230874	-0.0354744	1.18922	-0.184231	1.08129	-0.012568	0.927547	0.90882	1.39625	-0.018906	0
	0.092	-0.105936	-0.127738	-0.0185843	-0.0833187	0.46492	0.666093	-0.213797	-0.00439829	-0.0307378	-0.041903	-0.178739	0.464123	-0.0256121	0.461811	-0.0831464	-0.0633612	-0.0214207	-0.0106648	0.476518	-0.0248546	-0.0636185	-0.0746745	-0.105591		0.214	-0.0213338	-0.0646418	0.609151	-0.0230874	-0.0354744	-0.326751	-0.184231	-0.342587	-0.012568	-0.0948045	0.90882	-0.377966	-0.018906	0
	0.093	-0.105936	-0.127738	-0.0185843	-0.0833187	-0.00615789	-0.0832617	0.305425	-0.00439829	-0.0307378	-0.041903	-0.178739	1.25754	-0.0256121	-0.234318	-0.0831464	0.654732	-0.0214207	-0.0106648	0.476518	-0.0248546	-0.0636185	-0.0746745	-0.105591		0.215	-0.0213338	-0.0646418	-0.355338	-0.0230874	-0.0354744	-0.326751	-0.184231	-0.342587	-0.012568	-0.0948045	-1.0098	0.509142	-0.018906	0
	0.094	-0.105936	-0.127738	-0.0185843	-0.0833187	0.46492	-0.0832617	0.305425	-0.00439829	-0.0307378	-0.041903	0.5916	-0.329294	-0.0256121	-0.234318	-0.0831464	-0.0633612	-0.0214207	-0.0106648	0.476518	-0.0248546	-0.0636185	-0.0746745	-0.105591		0.216	-0.0213338	-0.0646418	-0.355338	-0.0230874	-0.0354744	-0.326751	-0.184231	-0.342587	-0.012568	-0.0948045	2.1879	0.509142	-0.018906	0
	0.095	-0.105936	-0.127738	-0.0185843	-0.0833187	-0.00615789	-0.0832617	-0.213797	-0.00439829	-0.0307378	-0.041903	1.36194	-0.329294	-0.0256121	0.461811	-0.0831464	-0.0633612	-0.0214207	-0.0106648	-0.143969	-0.0248546	-0.0636185	-0.0746745	0.663717		0.217	-0.0213338	-0.0646418	0.609151	-0.0230874	-0.0354744	1.18922	1.31593	-0.342587	-0.012568	-0.0948045	-0.37026	0.509142	-0.018906	0
	0.096	-0.105936	-0.127738	-0.0185843	-0.0833187	-0.00615789	0.666093	-0.213797	-0.00439829	-0.0307378	-0.041903	-0.178739	-0.329294	-0.0256121	-0.234318	-0.0831464	-0.0633612	-0.0214207	-0.0106648	-0.143969	-0.0248546	-0.0636185	-0.0746745	-0.105591		0.218	-0.0213338	0.741361	0.126907	-0.0230874	-0.0354744	-0.326751	-0.184231	-0.342587	-0.012568	-0.0948045	0.26928	0.509142	-0.018906	0
	0.097	-0.105936	-0.127738	-0.0185843	-0.0833187	-0.00615789	-0.0832617	-0.213797	-0.00439829	-0.0307378	-0.041903	-0.178739	0.464123	-0.0256121	-0.234318	-0.0831464	-0.0633612	-0.0214207	-0.0106648	-0.143969	-0.0248546	-0.0636185	-0.0746745	-0.105591		0.219	-0.0213338	-0.0646418	-0.355338	-0.0230874	-0.0354744	-0.326751	-0.184231	1.08129	-0.012568	-0.0948045	0.90882	-0.377966	-0.018906	0
	0.098	-0.105936	-0.127738	-0.0185843	-0.0833187	-0.00615789	-0.0832617	-0.213797	-0.00439829	-0.0307378	-0.041903	0.5916	-0.329294	-0.0256121	-0.234318	-0.0831464	-0.0633612	-0.0214207	-0.0106648	-0.143969	-0.0248546	-0.0636185	-0.0746745	-0.105591		0.22	-0.0213338	-0.0646418	-0.355338	-0.0230874	-0.0354744	-0.326751	-0.184231	1.08129	-0.012568	-0.0948045	0.26928	-0.377966	-0.018906	0
	0.099	-0.105936	1.09375	-0.0185843	0.523718	0.46492	-0.0832617	0.305425	-0.00439829	-0.0307378	-0.041903	-0.178739	1.25754	-0.0256121	-0.234318	-0.0831464	-0.0633612	-0.0214207	-0.0106648	1.09701	-0.0248546	-0.0636185	0.526652	-0.105591		0.221	-0.0213338	-0.0646418	0.126907	-0.0230874	-0.0354744	-0.326751	-0.184231	-0.342587	-0.012568	-0.0948045	-0.37026	-0.377966	-0.018906	0
	0.1	-0.105936	-0.127738	-0.0185843	-0.0833187	0.46492	-0.0832617	-0.213797	-0.00439829	-0.0307378	-0.041903	-0.178739	-0.329294	-0.0256121	-0.234318	-0.0831464	-0.0633612	-0.0214207	-0.0106648	-0.143969	-0.0248546	-0.0636185	-0.0746745	-0.105591		0.222	-0.0213338	-0.0646418	-0.355338	-0.0230874	1.14405	-0.326751	-0.184231	1.08129	-0.012568	-0.0948045	1.54836	0.509142	-0.018906	0
	0.101	-0.105936	0.483008	-0.0185843	-0.0833187	0.46492	-0.0832617	-0.213797	-0.00439829	-0.0307378	-0.041903	-0.178739	1.25754	-0.0256121	-0.234318	-0.0831464	-0.0633612	-0.0214207	-0.0106648	1.09701	-0.0248546	-0.0636185	0.526652	-0.105591		0.223	-0.0213338	-0.0646418	0.126907	-0.0230874	-0.0354744	-0.326751	-0.184231	1.08129	-0.012568	-0.0948045	1.54836	-0.377966	-0.018906	0
	0.102	0.87638	-0.127738	-0.0185843	-0.0833187	-0.00615789	-0.0832617	-0.213797	-0.00439829	-0.0307378	-0.041903	-0.178739	0.464123	-0.0256121	-0.234318	-0.0831464	-0.0633612	-0.0214207	-0.0106648	-0.143969	-0.0248546	-0.0636185	-0.0746745	-0.105591		0.224	-0.0213338	-0.0646418	0.126907	-0.0230874	-0.0354744	-0.326751	-0.184231	-0.342587	-0.012568	-0.0948045	1.54836	-0.377966	-0.018906	0
	0.103	0.87638	-0.127738	-0.0185843	-0.0833187	-0.00615789	-0.0832617	-0.213797	-0.00439829	-0.0307378	-0.041903	-0.178739	-0.329294	-0.0256121	-0.234318	-0.0831464	-0.0633612	-0.0214207	-0.0106648	-0.143969	-0.0248546	-0.0636185	0.526652	-0.105591		0.225	-0.0213338	-0.0646418	0.126907	-0.0230874	-0.0354744	-0.326751	-0.184231	-0.342587	-0.012568	-0.0948045	0.26928	-0.377966	-0.018906	0
	0.104	-0.105936	-0.127738	-0.0185843	-0.0833187	-0.00615789	-0.0832617	-0.213797	-0.00439829	-0.0307378	-0.041903	-0.178739	-0.329294	-0.0256121	-0.234318	-0.0831464	0.654732	-0.0214207	-0.0106648	-0.143969	-0.0248546	-0.0636185	-0.0746745	-0.105591		0.226	-0.0213338	-0.0646418	0.609151	-0.0230874	-0.0354744	1.18922	1.31593	-0.342587	-0.012568	-0.0948045	0.26928	1.39625	-0.018906	0
	0.105	-0.105936	-0.127738	-0.0185843	-0.0833187	0.46492	-0.0832617	-0.213797	-0.00439829	-0.0307378	-0.041903	-0.178739	-0.329294	-0.0256121	0.461811	-0.0831464	0.654732	-0.0214207	-0.0106648	0.476518	-0.0248546	-0.0636185	-0.0746745	-0.105591		0.227	-0.0213338	-0.0646418	0.126907	-0.0230874	-0.0354744	-0.326751	-0.184231	1.08129	-0.012568	-0.0948045	0.26928	0.509142	-0.018906	0
	0.106	-0.105936	-0.127738	-0.0185843	-0.0833187	-0.00615789	-0.0832617	-0.213797	-0.00439829	-0.0307378	-0.041903	-0.178739	-0.329294	-0.0256121	-0.234318	-0.0831464	-0.0633612	-0.0214207	-0.0106648	0.476518	-0.0248546	-0.0636185	-0.0746745	-0.105591		0.228	-0.0213338	-0.0646418	-0.355338	-0.0230874	-0.0354744	1.18922	-0.184231	-0.342587	-0.012568	-0.0948045	-1.0098	0.509142	-0.018906	0
	0.107	-0.105936	0.483008	-0.0185843	-0.0833187	-0.00615789	0.666093	-0.213797	-0.00439829	-0.0307378	-0.041903	1.36194	-0.329294	-0.0256121	-0.234318	-0.0831464	-0.0633612	-0.0214207	-0.0106648	-0.143969	-0.0248546	0.526298	-0.0746745	-0.105591		0.229	-0.0213338	-0.0646418	1.57364	-0.0230874	-0.0354744	-0.326751	-0.184231	-0.342587	-0.012568	-0.0948045	0.26928	0.509142	-0.018906	0
	0.108	-0.105936	-0.127738	-0.0185843	-0.0833187	-0.00615789	-0.0832617	-0.213797	-0.00439829	-0.0307378	-0.041903	-0.178739	-0.329294	-0.0256121	0.461811	-0.0831464	-0.0633612	-0.0214207	-0.0106648	0.476518	-0.0248546	-0.0636185	-0.0746745	-0.105591		0.23	-0.0213338	-0.0646418	0.126907	-0.0230874	1.14405	-0.326751	-0.184231	1.08129	-0.012568	-0.0948045	0.26928	-0.377966	-0.018906	0
	0.109	-0.105936	-0.127738	-0.0185843	-0.0833187	-0.00615789	-0.0832617	0.824647	-0.00439829	-0.0307378	-0.041903	0.5916	-0.329294	-0.0256121	0.461811	-0.0831464	-0.0633612	-0.0214207	-0.0106648	0.476518	-0.0248546	-0.0636185	-0.0746745	-0.105591		0.231	-0.0213338	-0.0646418	0.126907	-0.0230874	-0.0354744	-0.326751	-0.184231	-0.342587	-0.012568	-0.0948045	0.90882	0.509142	-0.018906	0
	0.11	-0.105936	1.09375	-0.0185843	-0.0833187	-0.00615789	-0.0832617	0.305425	-0.00439829	-0.0307378	-0.041903	-0.178739	-0.329294	-0.0256121	-0.234318	-0.0831464	-0.0633612	-0.0214207	-0.0106648	-0.143969	-0.0248546	0.526298	-0.0746745	-0.105591		0.232	-0.0213338	-0.0646418	0.126907	-0.0230874	-0.0354744	-0.326751	-0.184231	-0.342587	-0.012568	-0.0948045	0.26928	0.509142	-0.018906	0
	0.111	-0.105936	-0.127738	-0.0185843	-0.0833187	-0.00615789	-0.0832617	-0.213797	-0.00439829	-0.0307378	-0.041903	0.5916	0.464123	-0.0256121	-0.234318	-0.0831464	-0.0633612	-0.0214207	-0.0106648	1.09701	-0.0248546	-0.0636185	-0.0746745	-0.105591		0.233	-0.0213338	-0.0646418	1.0914	-0.0230874	2.32357	-0.326751	-0.184231	-0.342587	-0.012568	-0.0948045	-0.37026	-0.377966	-0.018906	0
	0.112	-0.105936	0.483008	-0.0185843	-0.0833187	0.46492	-0.0832617	0.824647	-0.00439829	-0.0307378	-0.041903	-0.178739	-0.329294	-0.0256121	-0.234318	-0.0831464	-0.0633612	-0.0214207	-0.0106648	-0.143969	-0.0248546	-0.0636185	-0.0746745	-0.105591		0.234	-0.0213338	-0.0646418	0.126907	-0.0230874	-0.0354744	-0.326751	-0.184231	-0.342587	-0.012568	0.927547	0.26928	0.509142	-0.018906	0
	0.113	-0.105936	-0.127738	-0.0185843	-0.0833187	0.46492	-0.0832617	0.305425	-0.00439829	-0.0307378	-0.041903	0.5916	-0.329294	-0.0256121	-0.234318	-0.0831464	0.654732	-0.0214207	-0.0106648	-0.143969	-0.0248546	0.526298	-0.0746745	-0.105591		0.235	-0.0213338	-0.0646418	0.126907	-0.0230874	-0.0354744	-0.326751	-0.184231	-0.342587	-0.012568	-0.0948045	1.54836	-0.377966	-0.018906	0
	0.114	-0.105936	1.09375	-0.0185843	-0.0833187	-0.00615789	-0.0832617	-0.213797	-0.00439829	-0.0307378	-0.041903	-0.178739	-0.329294	-0.0256121	0.461811	-0.0831464	0.654732	-0.0214207	-0.0106648	-0.143969	-0.0248546	0.526298	-0.0746745	-0.105591		0.236	-0.0213338	-0.0646418	0.126907	-0.0230874	-0.0354744	-0.326751	-0.184231	-0.342587	-0.012568	-0.0948045	0.26928	-0.377966	-0.018906	0
	0.115	-0.105936	0.483008	-0.0185843	-0.0833187	-0.00615789	-0.0832617	-0.213797	-0.00439829	-0.0307378	-0.041903	-0.178739	-0.329294	-0.0256121	-0.234318	-0.0831464	-0.0633612	-0.0214207	-0.0106648	-0.143969	-0.0248546	-0.0636185	-0.0746745	-0.105591		0.237	-0.0213338	-0.0646418	-0.355338	-0.0230874	-0.0354744	-0.326751	1.31593	-0.342587	-0.012568	-0.0948045	-1.0098	-0.377966	-0.018906	0
	0.116	-0.105936	0.483008	-0.0185843	-0.0833187	-0.00615789	-0.0832617	0.305425	-0.00439829	-0.0307378	0.568683	-0.178739	-0.329294	-0.0256121	-0.234318	-0.0831464	-0.0633612	-0.0214207	-0.0106648	0.476518	-0.0248546	-0.0636185	-0.0746745	-0.105591		0.238	-0.0213338	-0.0646418	0.126907	-0.0230874	-0.0354744	-0.326751	-0.184231	-0.342587	-0.012568	-0.0948045	0.90882	-0.377966	-0.018906	0
	0.117	-0.105936	-0.127738	-0.0185843	0.523718	-0.00615789	-0.0832617	0.305425	-0.00439829	-0.0307378	-0.041903	-0.178739	-0.329294	-0.0256121	-0.234318	-0.0831464	-0.0633612	-0.0214207	-0.0106648	0.476518	-0.0248546	0.526298	-0.0746745	-0.105591		0.239	-0.0213338	-0.0646418	-0.355338	-0.0230874	-0.0354744	-0.326751	-0.184231	-0.342587	-0.012568	-0.0948045	-1.0098	0.509142	-0.018906	0
	0.118	-0.105936	0.483008	-0.0185843	-0.0833187	-0.00615789	-0.0832617	-0.213797	-0.00439829	-0.0307378	-0.041903	0.5916	-0.329294	-0.0256121	-0.234318	-0.0831464	-0.0633612	-0.0214207	-0.0106648	-0.143969	-0.0248546	-0.0636185	-0.0746745	-0.105591		0.24	-0.0213338	-0.0646418	0.609151	-0.0230874	-0.0354744	-0.326751	-0.184231	-0.342587	-0.012568	0.927547	0.90882	0.509142	-0.018906	0
	0.119	-0.105936	-0.127738	-0.0185843	-0.0833187	-0.00615789	-0.0832617	-0.213797	-0.00439829	-0.0307378	-0.041903	-0.178739	-0.329294	-0.0256121	-0.234318	-0.0831464	-0.0633612	-0.0214207	-0.0106648	-0.143969	-0.0248546	-0.0636185	-0.0746745	-0.105591		0.241	-0.0213338	-0.0646418	-0.355338	-0.0230874	1.14405	-0.326751	-0.184231	1.08129	-0.012568	-0.0948045	0.90882	-0.377966	-0.018906	0
	0.12	-0.105936	-0.127738	-0.0185843	-0.0833187	-0.00615789	-0.0832617	-0.213797	-0.00439829	-0.0307378	-0.041903	-0.178739	0.464123	-0.0256121	-0.234318	-0.0831464	-0.0633612	-0.0214207	-0.0106648	-0.143969	-0.0248546	-0.0636185	-0.0746745	0.663717		0.242	-0.0213338	-0.0646418	0.126907	-0.0230874	-0.0354744	-0.326751	-0.184231	-0.342587	-0.012568	0.927547	-0.37026	-0.377966	-0.018906	0
	0.121	-0.105936	-0.127738	-0.0185843	0.523718	-0.00615789	-0.0832617	-0.213797	-0.00439829	-0.0307378	-0.041903	-0.178739	0.464123	-0.0256121	-0.234318	-0.0831464	0.654732	-0.0214207	-0.0106648	-0.143969	-0.0248546	-0.0636185	-0.0746745	-0.105591		0.243	-0.0213338	-0.0646418	0.609151	-0.0230874	-0.0354744	-0.326751	-0.184231	-0.342587	-0.012568	-0.0948045	0.90882	0.509142	-0.018906	0
	0.122	-0.105936	-0.127738	-0.0185843	0.523718	-0.00615789	-0.0832617	-0.213797	-0.00439829	-0.0307378	-0.041903	-0.178739	-0.329294	-0.0256121	0.461811	-0.0831464	-0.0633612	-0.0214207	-0.0106648	-0.143969	-0.0248546	-0.0636185	-0.0746745	-0.105591		0.244	-0.0213338	-0.0646418	-0.355338	-0.0230874	-0.0354744	-0.326751	-0.184231	-0.342587	-0.012568	-0.0948045	-1.0098	-0.377966	-0.018906	0
	0.123	-0.105936	-0.127738	-0.0185843	-0.0833187	1.40708	-0.0832617	-0.213797	-0.00439829	-0.0307378	-0.041903	-0.178739	0.464123	0.758118	-0.234318	-0.0831464	-0.0633612	-0.0214207	-0.0106648	-0.143969	-0.0248546	-0.0636185	-0.0746745	0.663717		0.245	-0.0213338	-0.0646418	-0.355338	-0.0230874	-0.0354744	-0.326751	-0.184231	2.50517	-0.012568	-0.0948045	0.90882	0.509142	-0.018906	0
	0.124	-0.105936	-0.127738	-0.0185843	-0.0833187	-0.00615789	-0.0832617	-0.213797	-0.00439829	-0.0307378	-0.041903	0.5916	-0.329294	-0.0256121	0.461811	-0.0831464	-0.0633612	-0.0214207	-0.0106648	-0.143969	-0.0248546	-0.0636185	-0.0746745	-0.105591		0.246	-0.0213338	-0.0646418	0.126907	-0.0230874	-0.0354744	-0.326751	1.31593	-0.342587	-0.012568	-0.0948045	0.26928	-0.377966	-0.018906	0
	0.125	-0.105936	-0.127738	-0.0185843	-0.0833187	-0.00615789	-0.0832617	-0.213797	-0.00439829	-0.0307378	-0.041903	0.5916	-0.329294	0.758118	-0.234318	-0.0831464	-0.0633612	-0.0214207	-0.0106648	1.09701	0.666555	-0.0636185	-0.0746745	-0.105591		0.247	-0.0213338	-0.0646418	-0.355338	-0.0230874	-0.0354744	-0.326751	-0.184231	-0.342587	-0.012568	-0.0948045	-0.37026	1.39625	-0.018906	0
	0.126	-0.105936	-0.127738	-0.0185843	-0.0833187	-0.00615789	-0.0832617	0.305425	-0.00439829	-0.0307378	-0.041903	-0.178739	0.464123	-0.0256121	0.461811	-0.0831464	-0.0633612	-0.0214207	-0.0106648	0.476518	0.666555	-0.0636185	-0.0746745	-0.105591		0.248	-0.0213338	-0.0646418	0.126907	-0.0230874	-0.0354744	1.18922	-0.184231	-0.342587	-0.012568	0.927547	0.26928	0.509142	-0.018906	0
	0.127	-0.105936	-0.127738	-0.0185843	-0.0833187	-0.00615789	-0.0832617	-0.213797	-0.00439829	-0.0307378	-0.041903	-0.178739	-0.329294	-0.0256121	-0.234318	-0.0831464	0.654732	-0.0214207	-0.0106648	0.476518	-0.0248546	-0.0636185	0.526652	0.663717		0.249	-0.0213338	-0.0646418	-0.355338	-0.0230874	-0.0354744	-0.326751	-0.184231	-0.342587	-0.012568	-0.0948045	-0.37026	2.28336	-0.018906	0
	0.128	-0.105936	-0.127738	-0.0185843	-0.0833187	-0.00615789	-0.0832617	-0.213797	-0.00439829	-0.0307378	-0.041903	-0.178739	-0.329294	-0.0256121	-0.234318	-0.0831464	-0.0633612	-0.0214207	-0.0106648	-0.143969	-0.0248546	-0.0636185	-0.0746745	-0.105591		0.25	-0.0213338	-0.0646418	-0.355338	-0.0230874	-0.0354744	-0.326751	-0.184231	1.08129	-0.012568	-0.0948045	0.90882	0.509142	1.86697	0
	0.129	-0.105936	-0.127738	-0.0185843	-0.0833187	0.46492	-0.0832617	-0.213797	-0.00439829	-0.0307378	-0.041903	-0.178739	-0.329294	-0.0256121	1.15794	-0.0831464	-0.0633612	-0.0214207	0.835408	-0.143969	-0.0248546	-0.0636185	-0.0746745	-0.105591		0.251	-0.0213338	-0.0646418	-0.355338	-0.0230874	-0.0354744	1.18922	-0.184231	1.08129	-0.012568	-0.0948045	-0.37026	2.28336	-0.018906	0
	0.13	-0.105936	-0.127738	-0.0185843	-0.0833187	-0.00615789	-0.0832617	-0.213797	-0.00439829	-0.0307378	-0.041903	-0.178739	-0.329294	-0.0256121	1.15794	-0.0831464	-0.0633612	-0.0214207	-0.0106648	-0.143969	-0.0248546	-0.0636185	0.526652	-0.105591		0.252	-0.0213338	-0.0646418	-0.355338	-0.0230874	-0.0354744	1.18922	1.31593	-0.342587	-0.012568	-0.0948045	0.90882	-0.377966	-0.018906	0
	0.131	-0.105936	-0.127738	-0.0185843	-0.0833187	0.46492	0.666093	0.305425	-0.00439829	-0.0307378	-0.041903	-0.178739	-0.329294	-0.0256121	-0.234318	-0.0831464	-0.0633612	-0.0214207	-0.0106648	0.476518	-0.0248546	-0.0636185	-0.0746745	-0.105591		0.253	-0.0213338	-0.0646418	1.57364	-0.0230874	-0.0354744	-0.326751	-0.184231	-0.342587	-0.012568	-0.0948045	0.90882	-0.377966	-0.018906	0
	0.132	-0.105936	0.483008	-0.0185843	-0.0833187	0.46492	0.666093	-0.213797	-0.00439829	-0.0307378	-0.041903	0.5916	-0.329294	-0.0256121	-0.234318	0.586401	-0.0633612	-0.0214207	-0.0106648	-0.143969	-0.0248546	-0.0636185	-0.0746745	-0.105591		0.254	-0.0213338	-0.0646418	0.609151	-0.0230874	-0.0354744	-0.326751	-0.184231	1.08129	-0.012568	-0.0948045	0.90882	-0.377966	-0.018906	0
	0.133	0.87638	-0.127738	-0.0185843	-0.0833187	0.46492	0.666093	0.305425	-0.00439829	-0.0307378	0.568683	-0.178739	-0.329294	0.758118	0.461811	-0.0831464	-0.0633612	-0.0214207	0.835408	-0.143969	-0.0248546	0.526298	-0.0746745	-0.105591		0.255	-0.0213338	-0.0646418	-0.355338	-0.0230874	-0.0354744	-0.326751	-0.184231	-0.342587	-0.012568	-0.0948045	0.26928	-0.377966	-0.018906	0
	0.134	-0.105936	-0.127738	-0.0185843	0.523718	-0.00615789	-0.0832617	-0.213797	-0.00439829	-0.0307378	-0.041903	0.5916	-0.329294	-0.0256121	-0.234318	-0.0831464	-0.0633612	-0.0214207	-0.0106648	1.09701	-0.0248546	-0.0636185	-0.0746745	-0.105591		0.256	-0.0213338	-0.0646418	-0.355338	-0.0230874	-0.0354744	-0.326751	-0.184231	1.08129	-0.012568	0.927547	-1.0098	-0.377966	-0.018906	0
	0.135	-0.105936	-0.127738	-0.0185843	0.523718	0.46492	-0.0832617	-0.213797	-0.00439829	-0.0307378	-0.041903	0.5916	-0.329294	0.758118	-0.234318	-0.0831464	-0.0633612	-0.0214207	-0.0106648	-0.143969	-0.0248546	-0.0636185	-0.0746745	-0.105591		0.257	-0.0213338	-0.0646418	0.609151	-0.0230874	-0.0354744	-0.326751	-0.184231	-0.342587	-0.012568	-0.0948045	0.26928	0.509142	-0.018906	0
	0.136	-0.105936	0.483008	-0.0185843	-0.0833187	-0.00615789	-0.0832617	-0.213797	-0.00439829	-0.0307378	-0.041903	-0.178739	-0.329294	-0.0256121	-0.234318	-0.0831464	-0.0633612	-0.0214207	-0.0106648	0.476518	-0.0248546	-0.0636185	-0.0746745	-0.105591		0.258	-0.0213338	-0.0646418	2.05589	-0.0230874	-0.0354744	-0.326751	-0.184231	-0.342587	-0.012568	-0.0948045	0.26928	1.39625	-0.018906	0
	0.137	-0.105936	-0.127738	0.550096	-0.0833187	0.935999	-0.0832617	-0.213797	-0.00439829	-0.0307378	-0.041903	0.5916	-0.329294	-0.0256121	0.461811	-0.0831464	-0.0633612	-0.0214207	-0.0106648	-0.143969	-0.0248546	-0.0636185	-0.0746745	-0.105591		0.259	-0.0213338	-0.0646418	-0.355338	-0.0230874	-0.0354744	-0.326751	-0.184231	1.08129	-0.012568	-0.0948045	0.90882	0.509142	-0.018906	0
	0.138	-0.105936	-0.127738	-0.0185843	0.523718	-0.00615789	-0.0832617	-0.213797	-0.00439829	-0.0307378	-0.041903	-0.178739	-0.329294	-0.0256121	-0.234318	-0.0831464	-0.0633612	-0.0214207	-0.0106648	-0.143969	-0.0248546	-0.0636185	-0.0746745	-0.105591		0.26	-0.0213338	0.741361	-0.355338	-0.0230874	1.14405	-0.326751	1.31593	-0.342587	-0.012568	-0.0948045	0.26928	-0.377966	-0.018906	0
	0.139	-0.105936	-0.127738	-0.0185843	-0.0833187	1.40708	-0.0832617	0.305425	-0.00439829	-0.0307378	-0.041903	0.5916	-0.329294	-0.0256121	0.461811	-0.0831464	-0.0633612	-0.0214207	-0.0106648	0.476518	-0.0248546	-0.0636185	-0.0746745	-0.105591		0.261	-0.0213338	-0.0646418	-0.355338	-0.0230874	-0.0354744	1.18922	-0.184231	-0.342587	-0.012568	-0.0948045	0.26928	1.39625	-0.018906	0
	0.14	-0.105936	-0.127738	0.550096	-0.0833187	-0.00615789	-0.0832617	0.824647	-0.00439829	-0.0307378	-0.041903	-0.178739	0.464123	-0.0256121	-0.234318	-0.0831464	-0.0633612	-0.0214207	-0.0106648	-0.143969	-0.0248546	-0.0636185	-0.0746745	-0.105591		0.262	-0.0213338	-0.0646418	1.0914	-0.0230874	-0.0354744	-0.326751	-0.184231	-0.342587	-0.012568	-0.0948045	-0.37026	0.509142	-0.018906	0
	0.141	-0.105936	-0.127738	-0.0185843	-0.0833187	-0.00615789	-0.0832617	-0.213797	-0.00439829	-0.0307378	-0.041903	0.5916	-0.329294	-0.0256121	-0.234318	-0.0831464	-0.0633612	-0.0214207	-0.0106648	0.476518	-0.0248546	-0.0636185	-0.0746745	-0.105591		0.263	-0.0213338	-0.0646418	0.126907	-0.0230874	-0.0354744	1.18922	-0.184231	1.08129	-0.012568	-0.0948045	-0.37026	0.509142	-0.018906	0
	0.142	-0.105936	0.483008	-0.0185843	-0.0833187	-0.00615789	-0.0832617	-0.213797	-0.00439829	-0.0307378	-0.041903	-0.178739	0.464123	-0.0256121	1.85407	-0.0831464	0.654732	-0.0214207	-0.0106648	1.09701	-0.0248546	-0.0636185	-0.0746745	-0.105591		0.264	-0.0213338	-0.0646418	0.126907	-0.0230874	-0.0354744	1.18922	-0.184231	1.08129	-0.012568	-0.0948045	-0.37026	1.39625	-0.018906	0
	0.143	0.87638	-0.127738	-0.0185843	-0.0833187	-0.00615789	-0.0832617	-0.213797	-0.00439829	-0.0307378	-0.041903	-0.178739	0.464123	-0.0256121	0.461811	-0.0831464	-0.0633612	-0.0214207	-0.0106648	-0.143969	-0.0248546	-0.0636185	0.526652	-0.105591		0.265	-0.0213338	-0.0646418	0.609151	-0.0230874	-0.0354744	-0.326751	-0.184231	-0.342587	-0.012568	-0.0948045	2.1879	0.509142	-0.018906	0
	0.144	-0.105936	-0.127738	-0.0185843	-0.0833187	-0.00615789	-0.0832617	-0.213797	-0.00439829	-0.0307378	-0.041903	-0.178739	0.464123	-0.0256121	-0.234318	-0.0831464	-0.0633612	-0.0214207	-0.0106648	0.476518	-0.0248546	0.526298	0.526652	0.663717		0.266	-0.0213338	-0.0646418	0.126907	-0.0230874	-0.0354744	1.18922	-0.184231	-0.342587	-0.012568	0.927547	0.90882	-0.377966	-0.018906	0
	0.145	-0.105936	-0.127738	-0.0185843	-0.0833187	-0.00615789	-0.0832617	0.305425	-0.00439829	-0.0307378	-0.041903	0.5916	0.464123	-0.0256121	-0.234318	-0.0831464	-0.0633612	-0.0214207	-0.0106648	-0.143969	-0.0248546	0.526298	-0.0746745	-0.105591		0.267	-0.0213338	-0.0646418	-0.355338	-0.0230874	-0.0354744	-0.326751	-0.184231	-0.342587	-0.012568	-0.0948045	0.26928	-0.377966	-0.018906	0
	0.146	-0.105936	-0.127738	-0.0185843	-0.0833187	-0.00615789	-0.0832617	0.305425	-0.00439829	-0.0307378	-0.041903	-0.178739	0.464123	-0.0256121	-0.234318	-0.0831464	-0.0633612	-0.0214207	-0.0106648	-0.143969	-0.0248546	0.526298	0.526652	-0.105591		0.268	-0.0213338	-0.0646418	0.126907	-0.0230874	-0.0354744	-0.326751	-0.184231	-0.342587	-0.012568	-0.0948045	0.26928	0.509142	-0.018906	0
	0.147	0.87638	-0.127738	-0.0185843	0.523718	-0.00615789	-0.0832617	-0.213797	-0.00439829	-0.0307378	-0.041903	-0.178739	-0.329294	-0.0256121	-0.234318	-0.0831464	-0.0633612	-0.0214207	-0.0106648	-0.143969	-0.0248546	-0.0636185	-0.0746745	-0.105591		0.269	-0.0213338	-0.0646418	-0.355338	-0.0230874	-0.0354744	-0.326751	-0.184231	1.08129	-0.012568	-0.0948045	-1.0098	-0.377966	-0.018906	0
	0.148	-0.105936	0.483008	-0.0185843	-0.0833187	-0.00615789	0.666093	-0.213797	-0.00439829	-0.0307378	-0.041903	0.5916	-0.329294	-0.0256121	0.461811	-0.0831464	-0.0633612	-0.0214207	-0.0106648	-0.143969	-0.0248546	-0.0636185	-0.0746745	-0.105591		0.27	-0.0213338	-0.0646418	1.0914	-0.0230874	-0.0354744	-0.326751	-0.184231	-0.342587	-0.012568	-0.0948045	0.26928	-0.377966	-0.018906	0
	0.149	-0.105936	0.483008	-0.0185843	-0.0833187	-0.00615789	-0.0832617	-0.213797	-0.00439829	-0.0307378	-0.041903	0.5916	-0.329294	-0.0256121	0.461811	-0.0831464	-0.0633612	-0.0214207	-0.0106648	-0.143969	-0.0248546	-0.0636185	-0.0746745	-0.105591		0.271	-0.0213338	-0.0646418	-0.355338	-0.0230874	-0.0354744	1.18922	-0.184231	1.08129	-0.012568	-0.0948045	-0.37026	-0.377966	-0.018906	0
	0.15	0.87638	0.483008	-0.0185843	-0.0833187	-0.00615789	-0.0832617	-0.213797	-0.00439829	-0.0307378	-0.041903	-0.178739	-0.329294	-0.0256121	-0.234318	0.586401	-0.0633612	0.797921	-0.0106648	0.476518	-0.0248546	-0.0636185	-0.0746745	-0.105591		0.272	-0.0213338	-0.0646418	-0.355338	-0.0230874	-0.0354744	-0.326751	-0.184231	-0.342587	-0.012568	-0.0948045	0.26928	0.509142	-0.018906	0
	0.151	-0.105936	0.483008	-0.0185843	-0.0833187	-0.00615789	-0.0832617	0.824647	-0.00439829	-0.0307378	-0.041903	-0.178739	-0.329294	-0.0256121	0.461811	-0.0831464	-0.0633612	1.61726	-0.0106648	-0.143969	-0.0248546	-0.0636185	-0.0746745	-0.105591		0.273	-0.0213338	-0.0646418	0.126907	-0.0230874	-0.0354744	-0.326751	-0.184231	-0.342587	-0.012568	-0.0948045	0.26928	-0.377966	-0.018906	0
	0.152	-0.105936	-0.127738	-0.0185843	-0.0833187	-0.00615789	0.666093	-0.213797	-0.00439829	0.692783	-0.041903	-0.178739	0.464123	-0.0256121	0.461811	-0.0831464	-0.0633612	-0.0214207	-0.0106648	0.476518	-0.0248546	-0.0636185	-0.0746745	-0.105591		0.274	-0.0213338	-0.0646418	0.609151	-0.0230874	-0.0354744	-0.326751	-0.184231	-0.342587	-0.012568	0.927547	0.90882	-0.377966	-0.018906	0
	0.153	-0.105936	-0.127738	-0.0185843	-0.0833187	-0.00615789	-0.0832617	1.34387	-0.00439829	-0.0307378	-0.041903	-0.178739	1.25754	-0.0256121	-0.234318	-0.0831464	-0.0633612	-0.0214207	-0.0106648	-0.143969	-0.0248546	-0.0636185	-0.0746745	-0.105591		0.275	-0.0213338	-0.0646418	1.0914	-0.0230874	-0.0354744	-0.326751	1.31593	-0.342587	-0.012568	-0.0948045	-0.37026	0.509142	-0.018906	0
	0.154	-0.105936	-0.127738	-0.0185843	-0.0833187	-0.00615789	-0.0832617	0.305425	-0.00439829	-0.0307378	-0.041903	-0.178739	-0.329294	-0.0256121	0.461811	-0.0831464	-0.0633612	-0.0214207	-0.0106648	-0.143969	-0.0248546	0.526298	-0.0746745	-0.105591		0.276	-0.0213338	-0.0646418	-0.355338	-0.0230874	-0.0354744	1.18922	-0.184231	3.92904	-0.012568	0.927547	0.90882	-0.377966	-0.018906	0
	0.155	0.87638	-0.127738	-0.0185843	-0.0833187	-0.00615789	-0.0832617	0.305425	-0.00439829	-0.0307378	-0.041903	-0.178739	-0.329294	-0.0256121	-0.234318	0.586401	-0.0633612	-0.0214207	-0.0106648	0.476518	-0.0248546	-0.0636185	-0.0746745	-0.105591		0.277	-0.0213338	-0.0646418	-0.355338	-0.0230874	-0.0354744	-0.326751	1.31593	-0.342587	-0.012568	-0.0948045	-1.0098	0.509142	-0.018906	0
	0.156	-0.105936	-0.127738	-0.0185843	-0.0833187	-0.00615789	-0.0832617	0.305425	-0.00439829	-0.0307378	-0.041903	0.5916	-0.329294	-0.0256121	0.461811	-0.0831464	-0.0633612	-0.0214207	-0.0106648	-0.143969	-0.0248546	-0.0636185	-0.0746745	-0.105591		0.278	-0.0213338	-0.0646418	0.126907	-0.0230874	-0.0354744	-0.326751	-0.184231	-0.342587	-0.012568	-0.0948045	-0.37026	0.509142	-0.018906	0
	0.157	-0.105936	-0.127738	-0.0185843	-0.0833187	-0.00615789	-0.0832617	-0.213797	-0.00439829	-0.0307378	-0.041903	0.5916	0.464123	-0.0256121	-0.234318	0.586401	-0.0633612	-0.0214207	-0.0106648	-0.143969	-0.0248546	-0.0636185	-0.0746745	-0.105591		0.279	-0.0213338	-0.0646418	-0.355338	-0.0230874	1.14405	-0.326751	1.31593	-0.342587	-0.012568	0.927547	-0.37026	0.509142	-0.018906	0
	0.158	-0.105936	-0.127738	-0.0185843	-0.0833187	-0.00615789	-0.0832617	0.305425	-0.00439829	-0.0307378	-0.041903	0.5916	-0.329294	-0.0256121	-0.234318	-0.0831464	-0.0633612	-0.0214207	0.835408	-0.143969	-0.0248546	-0.0636185	-0.0746745	-0.105591		0.28	-0.0213338	-0.0646418	1.0914	-0.0230874	-0.0354744	-0.326751	-0.184231	-0.342587	-0.012568	-0.0948045	-0.37026	-0.377966	-0.018906	0
	0.159	0.87638	-0.127738	-0.0185843	-0.0833187	0.46492	-0.0832617	-0.213797	-0.00439829	-0.0307378	-0.041903	-0.178739	-0.329294	-0.0256121	0.461811	1.25595	-0.0633612	-0.0214207	0.835408	-0.143969	-0.0248546	-0.0636185	-0.0746745	-0.105591		0.281	-0.0213338	-0.0646418	-0.355338	-0.0230874	-0.0354744	-0.326751	-0.184231	-0.342587	-0.012568	-0.0948045	0.26928	0.509142	-0.018906	0
	0.16	-0.105936	0.483008	-0.0185843	-0.0833187	0.46492	-0.0832617	0.824647	-0.00439829	-0.0307378	-0.041903	-0.178739	1.25754	-0.0256121	-0.234318	-0.0831464	-0.0633612	-0.0214207	-0.0106648	1.09701	-0.0248546	-0.0636185	-0.0746745	-0.105591		0.282	-0.0213338	-0.0646418	-0.355338	-0.0230874	-0.0354744	-0.326751	-0.184231	-0.342587	-0.012568	-0.0948045	-0.37026	-0.377966	-0.018906	0
	0.161	-0.105936	-0.127738	-0.0185843	-0.0833187	-0.00615789	0.666093	-0.213797	-0.00439829	-0.0307378	-0.041903	-0.178739	0.464123	-0.0256121	0.461811	0.586401	-0.0633612	-0.0214207	-0.0106648	-0.143969	-0.0248546	-0.0636185	0.526652	-0.105591		0.283	-0.0213338	-0.0646418	1.0914	-0.0230874	-0.0354744	-0.326751	-0.184231	-0.342587	-0.012568	-0.0948045	-0.37026	-0.377966	-0.018906	0
	0.162	-0.105936	-0.127738	-0.0185843	-0.0833187	0.46492	-0.0832617	-0.213797	-0.00439829	-0.0307378	-0.041903	-0.178739	-0.329294	-0.0256121	-0.234318	-0.0831464	-0.0633612	-0.0214207	0.835408	-0.143969	-0.0248546	-0.0636185	-0.0746745	-0.105591		0.284	-0.0213338	-0.0646418	0.126907	-0.0230874	-0.0354744	-0.326751	-0.184231	-0.342587	-0.012568	-0.0948045	0.90882	0.509142	-0.018906	0
	0.163	-0.105936	-0.127738	-0.0185843	0.523718	-0.00615789	-0.0832617	-0.213797	-0.00439829	-0.0307378	-0.041903	-0.178739	0.464123	-0.0256121	-0.234318	-0.0831464	-0.0633612	-0.0214207	-0.0106648	0.476518	-0.0248546	-0.0636185	-0.0746745	-0.105591		0.285	-0.0213338	-0.0646418	-0.355338	-0.0230874	-0.0354744	-0.326751	-0.184231	-0.342587	-0.012568	-0.0948045	-0.37026	0.509142	-0.018906	0
	0.164	-0.105936	0.483008	-0.0185843	-0.0833187	-0.00615789	-0.0832617	-0.213797	-0.00439829	-0.0307378	-0.041903	-0.178739	-0.329294	-0.0256121	-0.234318	-0.0831464	-0.0633612	-0.0214207	-0.0106648	-0.143969	-0.0248546	-0.0636185	-0.0746745	-0.105591		0.286	-0.0213338	-0.0646418	0.126907	-0.0230874	-0.0354744	-0.326751	-0.184231	-0.342587	-0.012568	-0.0948045	-0.37026	-0.377966	-0.018906	0
	0.165	-0.105936	-0.127738	-0.0185843	-0.0833187	-0.00615789	-0.0832617	0.305425	-0.00439829	-0.0307378	0.568683	0.5916	0.464123	-0.0256121	-0.234318	-0.0831464	-0.0633612	-0.0214207	-0.0106648	-0.143969	-0.0248546	-0.0636185	0.526652	-0.105591		0.287	-0.0213338	-0.0646418	-0.355338	-0.0230874	-0.0354744	1.18922	-0.184231	-0.342587	-0.012568	-0.0948045	-0.37026	0.509142	-0.018906	0
	0.166	-0.105936	-0.127738	-0.0185843	-0.0833187	-0.00615789	-0.0832617	-0.213797	-0.00439829	-0.0307378	-0.041903	0.5916	-0.329294	-0.0256121	-0.234318	-0.0831464	-0.0633612	-0.0214207	-0.0106648	-0.143969	-0.0248546	0.526298	-0.0746745	0.663717		0.288	-0.0213338	-0.0646418	0.126907	-0.0230874	-0.0354744	1.18922	-0.184231	3.92904	-0.012568	0.927547	0.90882	0.509142	-0.018906	0
	0.167	-0.105936	-0.127738	-0.0185843	-0.0833187	-0.00615789	0.666093	-0.213797	-0.00439829	-0.0307378	0.568683	0.5916	-0.329294	-0.0256121	-0.234318	-0.0831464	-0.0633612	-0.0214207	-0.0106648	-0.143969	-0.0248546	-0.0636185	0.526652	-0.105591		0.289	-0.0213338	-0.0646418	-0.355338	-0.0230874	-0.0354744	1.18922	-0.184231	-0.342587	-0.012568	-0.0948045	0.26928	-0.377966	-0.018906	0
	0.168	-0.105936	1.09375	-0.0185843	-0.0833187	0.46492	-0.0832617	0.305425	-0.00439829	-0.0307378	-0.041903	0.5916	-0.329294	-0.0256121	0.461811	-0.0831464	-0.0633612	-0.0214207	-0.0106648	-0.143969	-0.0248546	-0.0636185	-0.0746745	-0.105591		0.29	-0.0213338	-0.0646418	0.126907	-0.0230874	-0.0354744	-0.326751	-0.184231	-0.342587	-0.012568	-0.0948045	-1.0098	0.509142	-0.018906	0
	0.169	-0.105936	-0.127738	-0.0185843	-0.0833187	-0.00615789	0.666093	0.824647	0.668541	-0.0307378	-0.041903	-0.178739	-0.329294	-0.0256121	-0.234318	0.586401	-0.0633612	-0.0214207	-0.0106648	-0.143969	-0.0248546	0.526298	-0.0746745	-0.105591		0.291	-0.0213338	0.741361	1.0914	-0.0230874	-0.0354744	-0.326751	-0.184231	-0.342587	-0.012568	-0.0948045	-1.0098	0.509142	-0.018906	0
	0.17	-0.105936	-0.127738	-0.0185843	-0.0833187	0.46492	-0.0832617	-0.213797	-0.00439829	-0.0307378	-0.041903	-0.178739	-0.329294	-0.0256121	1.15794	-0.0831464	-0.0633612	-0.0214207	-0.0106648	-0.143969	-0.0248546	-0.0636185	-0.0746745	-0.105591		0.292	-0.0213338	-0.0646418	0.609151	-0.0230874	-0.0354744	-0.326751	-0.184231	-0.342587	-0.012568	-0.0948045	0.26928	-0.377966	-0.018906	0
	0.171	-0.105936	-0.127738	-0.0185843	-0.0833187	-0.00615789	-0.0832617	0.305425	0.668541	-0.0307378	-0.041903	-0.178739	0.464123	-0.0256121	-0.234318	-0.0831464	-0.0633612	-0.0214207	-0.0106648	-0.143969	-0.0248546	-0.0636185	-0.0746745	-0.105591		0.293	-0.0213338	-0.0646418	0.126907	-0.0230874	-0.0354744	-0.326751	-0.184231	-0.342587	1.24109	-0.0948045	-0.37026	0.509142	-0.018906	0
	0.172	-0.105936	-0.127738	-0.0185843	-0.0833187	-0.00615789	-0.0832617	-0.213797	-0.00439829	-0.0307378	-0.041903	-0.178739	1.25754	-0.0256121	-0.234318	-0.0831464	-0.0633612	-0.0214207	-0.0106648	-0.143969	-0.0248546	-0.0636185	-0.0746745	-0.105591		0.294	-0.0213338	-0.0646418	0.126907	-0.0230874	-0.0354744	-0.326751	-0.184231	1.08129	-0.012568	-0.0948045	0.26928	0.509142	-0.018906	0
	0.173	0.87638	-0.127738	-0.0185843	-0.0833187	-0.00615789	-0.0832617	-0.213797	0.668541	-0.0307378	-0.041903	0.5916	0.464123	-0.0256121	0.461811	-0.0831464	-0.0633612	-0.0214207	-0.0106648	-0.143969	-0.0248546	-0.0636185	0.526652	-0.105591		0.295	-0.0213338	-0.0646418	-0.355338	-0.0230874	-0.0354744	-0.326751	-0.184231	-0.342587	-0.012568	0.927547	-0.37026	0.509142	-0.018906	0
	0.174	-0.105936	0.483008	-0.0185843	-0.0833187	-0.00615789	0.666093	0.305425	-0.00439829	-0.0307378	0.568683	0.5916	-0.329294	-0.0256121	-0.234318	-0.0831464	-0.0633612	-0.0214207	-0.0106648	0.476518	-0.0248546	-0.0636185	0.526652	-0.105591		0.296	-0.0213338	-0.0646418	-0.355338	-0.0230874	-0.0354744	-0.326751	1.31593	1.08129	-0.012568	-0.0948045	0.26928	-0.377966	-0.018906	0
	0.175	-0.105936	0.483008	-0.0185843	-0.0833187	0.46492	-0.0832617	-0.213797	-0.00439829	-0.0307378	0.568683	0.5916	-0.329294	-0.0256121	-0.234318	0.586401	-0.0633612	-0.0214207	-0.0106648	-0.143969	-0.0248546	-0.0636185	-0.0746745	-0.105591		0.297	-0.0213338	-0.0646418	-0.355338	-0.0230874	-0.0354744	-0.326751	-0.184231	1.08129	-0.012568	0.927547	-0.37026	-0.377966	-0.018906	0
	0.176	-0.105936	-0.127738	-0.0185843	-0.0833187	-0.00615789	1.41545	0.824647	-0.00439829	-0.0307378	-0.041903	-0.178739	-0.329294	-0.0256121	-0.234318	0.586401	-0.0633612	-0.0214207	-0.0106648	-0.143969	-0.0248546	-0.0636185	1.7293	-0.105591		0.298	-0.0213338	-0.0646418	-0.355338	-0.0230874	-0.0354744	-0.326751	-0.184231	-0.342587	-0.012568	-0.0948045	-0.37026	-0.377966	-0.018906	0
	0.177	-0.105936	-0.127738	-0.0185843	-0.0833187	0.46492	-0.0832617	-0.213797	-0.00439829	-0.0307378	0.568683	-0.178739	0.464123	-0.0256121	-0.234318	-0.0831464	-0.0633612	-0.0214207	-0.0106648	-0.143969	-0.0248546	-0.0636185	0.526652	-0.105591		0.299	-0.0213338	-0.0646418	1.57364	-0.0230874	-0.0354744	-0.326751	1.31593	-0.342587	-0.012568	-0.0948045	-1.0098	-0.377966	-0.018906	0
	0.178	-0.105936	-0.127738	-0.0185843	-0.0833187	-0.00615789	-0.0832617	-0.213797	-0.00439829	-0.0307378	0.568683	0.5916	-0.329294	-0.0256121	-0.234318	0.586401	-0.0633612	-0.0214207	0.835408	-0.143969	-0.0248546	-0.0636185	-0.0746745	-0.105591		0.3	-0.0213338	-0.0646418	0.126907	-0.0230874	-0.0354744	-0.326751	1.31593	1.08129	-0.012568	-0.0948045	-0.37026	-0.377966	-0.018906	0
	0.179	-0.105936	-0.127738	-0.0185843	-0.0833187	-0.00615789	-0.0832617	-0.213797	-0.00439829	-0.0307378	-0.041903	-0.178739	-0.329294	-0.0256121	-0.234318	-0.0831464	-0.0633612	-0.0214207	-0.0106648	-0.143969	-0.0248546	-0.0636185	-0.0746745	-0.105591		0.301	-0.0213338	-0.0646418	0.126907	-0.0230874	-0.0354744	-0.326751	-0.184231	-0.342587	-0.012568	-0.0948045	-0.37026	-0.377966	-0.018906	0
	0.18	-0.105936	-0.127738	-0.0185843	-0.0833187	-0.00615789	-0.0832617	-0.213797	-0.00439829	-0.0307378	-0.041903	0.5916	-0.329294	-0.0256121	-0.234318	-0.0831464	-0.0633612	-0.0214207	-0.0106648	1.09701	-0.0248546	-0.0636185	-0.0746745	-0.105591		0.302	-0.0213338	-0.0646418	0.126907	-0.0230874	-0.0354744	-0.326751	-0.184231	-0.342587	-0.012568	-0.0948045	-0.37026	-0.377966	-0.018906	0
	0.181	-0.105936	-0.127738	-0.0185843	-0.0833187	-0.00615789	-0.0832617	-0.213797	-0.00439829	-0.0307378	-0.041903	-0.178739	-0.329294	-0.0256121	-0.234318	-0.0831464	-0.0633612	-0.0214207	-0.0106648	0.476518	-0.0248546	0.526298	-0.0746745	-0.105591		0.303	-0.0213338	-0.0646418	-0.355338	-0.0230874	-0.0354744	-0.326751	-0.184231	-0.342587	-0.012568	-0.0948045	0.90882	0.509142	-0.018906	0
	0.182	-0.105936	0.483008	-0.0185843	0.523718	-0.00615789	-0.0832617	-0.213797	-0.00439829	-0.0307378	-0.041903	0.5916	-0.329294	-0.0256121	0.461811	0.586401	-0.0633612	-0.0214207	-0.0106648	0.476518	-0.0248546	0.526298	-0.0746745	-0.105591		0.304	-0.0213338	-0.0646418	-0.355338	-0.0230874	-0.0354744	1.18922	-0.184231	-0.342587	-0.012568	-0.0948045	0.90882	1.39625	-0.018906	0
	0.183	-0.105936	-0.127738	-0.0185843	1.13075	-0.00615789	-0.0832617	-0.213797	-0.00439829	-0.0307378	-0.041903	0.5916	2.05096	-0.0256121	-0.234318	-0.0831464	-0.0633612	-0.0214207	-0.0106648	-0.143969	-0.0248546	-0.0636185	-0.0746745	-0.105591		0.305	-0.0213338	-0.0646418	0.126907	-0.0230874	-0.0354744	-0.326751	-0.184231	1.08129	-0.012568	-0.0948045	-0.37026	-0.377966	-0.018906	0
	0.184	-0.105936	-0.127738	-0.0185843	-0.0833187	-0.00615789	-0.0832617	0.305425	-0.00439829	-0.0307378	-0.041903	-0.178739	-0.329294	-0.0256121	-0.234318	-0.0831464	1.37283	-0.0214207	-0.0106648	0.476518	-0.0248546	-0.0636185	1.12798	-0.105591		0.306	-0.0213338	0.741361	-0.355338	-0.0230874	1.14405	-0.326751	-0.184231	-0.342587	-0.012568	-0.0948045	0.90882	0.509142	-0.018906	0
	0.185	-0.105936	0.483008	-0.0185843	-0.0833187	-0.00615789	-0.0832617	-0.213797	-0.00439829	-0.0307378	-0.041903	-0.178739	-0.329294	-0.0256121	-0.234318	-0.0831464	-0.0633612	-0.0214207	-0.0106648	-0.143969	-0.0248546	-0.0636185	-0.0746745	-0.105591		0.307	-0.0213338	-0.0646418	-0.355338	-0.0230874	-0.0354744	-0.326751	-0.184231	1.08129	-0.012568	-0.0948045	0.90882	1.39625	1.86697	0
	0.186	-0.105936	-0.127738	-0.0185843	-0.0833187	0.46492	-0.0832617	-0.213797	-0.00439829	-0.0307378	-0.041903	0.5916	-0.329294	-0.0256121	0.461811	-0.0831464	-0.0633612	-0.0214207	-0.0106648	0.476518	-0.0248546	-0.0636185	-0.0746745	-0.105591		0.308	-0.0213338	-0.0646418	0.126907	-0.0230874	-0.0354744	-0.326751	-0.184231	-0.342587	-0.012568	-0.0948045	-0.37026	1.39625	-0.018906	0
	0.187	-0.105936	-0.127738	-0.0185843	-0.0833187	0.46492	-0.0832617	-0.213797	-0.00439829	-0.0307378	-0.041903	-0.178739	-0.329294	-0.0256121	-0.234318	-0.0831464	-0.0633612	-0.0214207	-0.0106648	-0.143969	-0.0248546	-0.0636185	-0.0746745	-0.105591		0.309	-0.0213338	0.741361	0.609151	-0.0230874	-0.0354744	-0.326751	-0.184231	2.50517	-0.012568	-0.0948045	0.26928	-0.377966	-0.018906	0
	0.188	0.87638	-0.127738	-0.0185843	-0.0833187	-0.00615789	-0.0832617	-0.213797	-0.00439829	-0.0307378	-0.041903	0.5916	-0.329294	-0.0256121	-0.234318	0.586401	-0.0633612	-0.0214207	-0.0106648	0.476518	-0.0248546	0.526298	-0.0746745	0.663717		0.31	-0.0213338	-0.0646418	0.126907	-0.0230874	-0.0354744	-0.326751	1.31593	-0.342587	-0.012568	-0.0948045	-0.37026	-0.377966	-0.018906	0
	0.189	-0.105936	-0.127738	-0.0185843	0.523718	-0.00615789	-0.0832617	0.305425	-0.00439829	-0.0307378	-0.041903	-0.178739	-0.329294	-0.0256121	-0.234318	0.586401	-0.0633612	-0.0214207	-0.0106648	-0.143969	-0.0248546	-0.0636185	-0.0746745	0.663717		0.311	-0.0213338	-0.0646418	0.609151	-0.0230874	-0.0354744	1.18922	-0.184231	-0.342587	-0.012568	-0.0948045	1.54836	-0.377966	-0.018906	0
	0.19	-0.105936	-0.127738	-0.0185843	-0.0833187	-0.00615789	-0.0832617	0.305425	-0.00439829	-0.0307378	-0.041903	-0.178739	-0.329294	-0.0256121	-0.234318	-0.0831464	-0.0633612	-0.0214207	-0.0106648	-0.143969	-0.0248546	-0.0636185	-0.0746745	-0.105591		0.312	-0.0213338	-0.0646418	0.609151	-0.0230874	-0.0354744	-0.326751	-0.184231	-0.342587	1.24109	0.927547	3.46698	-0.377966	-0.018906	0
	0.191	0.87638	0.483008	-0.0185843	-0.0833187	-0.00615789	-0.0832617	0.305425	-0.00439829	-0.0307378	0.568683	-0.178739	0.464123	-0.0256121	-0.234318	-0.0831464	-0.0633612	-0.0214207	-0.0106648	-0.143969	-0.0248546	-0.0636185	-0.0746745	0.663717		0.313	-0.0213338	-0.0646418	-0.355338	-0.0230874	-0.0354744	-0.326751	1.31593	-0.342587	-0.012568	-0.0948045	0.26928	-0.377966	-0.018906	0
	0.192	-0.105936	-0.127738	-0.0185843	-0.0833187	-0.00615789	-0.0832617	-0.213797	-0.00439829	-0.0307378	-0.041903	-0.178739	0.464123	-0.0256121	0.461811	-0.0831464	-0.0633612	-0.0214207	-0.0106648	-0.143969	-0.0248546	-0.0636185	-0.0746745	-0.105591		0.314	-0.0213338	-0.0646418	0.609151	-0.0230874	-0.0354744	-0.326751	-0.184231	-0.342587	-0.012568	-0.0948045	0.26928	-0.377966	-0.018906	0
	0.193	-0.105936	0.483008	-0.0185843	-0.0833187	-0.00615789	-0.0832617	-0.213797	-0.00439829	-0.0307378	-0.041903	-0.178739	0.464123	-0.0256121	-0.234318	-0.0831464	-0.0633612	-0.0214207	-0.0106648	-0.143969	-0.0248546	-0.0636185	-0.0746745	0.663717		0.315	-0.0213338	-0.0646418	-0.355338	-0.0230874	-0.0354744	-0.326751	-0.184231	-0.342587	-0.012568	-0.0948045	-1.0098	-0.377966	-0.018906	0
	0.194	-0.105936	-0.127738	-0.0185843	-0.0833187	-0.00615789	-0.0832617	-0.213797	-0.00439829	-0.0307378	-0.041903	-0.178739	-0.329294	-0.0256121	-0.234318	-0.0831464	-0.0633612	-0.0214207	-0.0106648	-0.143969	-0.0248546	-0.0636185	-0.0746745	0.663717		0.316	-0.0213338	0.741361	0.126907	-0.0230874	-0.0354744	2.70519	-0.184231	-0.342587	-0.012568	-0.0948045	-1.0098	-0.377966	-0.018906	0
	0.195	-0.105936	-0.127738	-0.0185843	-0.0833187	-0.00615789	-0.0832617	-0.213797	-0.00439829	-0.0307378	-0.041903	0.5916	-0.329294	-0.0256121	-0.234318	-0.0831464	0.654732	0.797921	-0.0106648	-0.143969	-0.0248546	-0.0636185	0.526652	-0.105591		0.317	-0.0213338	-0.0646418	0.126907	-0.0230874	1.14405	-0.326751	1.31593	1.08129	-0.012568	-0.0948045	1.54836	0.509142	-0.018906	0
	0.196	-0.105936	-0.127738	-0.0185843	-0.0833187	-0.00615789	-0.0832617	0.305425	-0.00439829	-0.0307378	-0.041903	1.36194	-0.329294	-0.0256121	-0.234318	0.586401	-0.0633612	-0.0214207	-0.0106648	-0.143969	-0.0248546	-0.0636185	-0.0746745	-0.105591		0.318	-0.0213338	-0.0646418	0.126907	-0.0230874	-0.0354744	-0.326751	-0.184231	-0.342587	-0.012568	-0.0948045	0.26928	-0.377966	-0.018906	0
	0.197	-0.105936	-0.127738	-0.0185843	-0.0833187	-0.00615789	-0.0832617	0.305425	-0.00439829	-0.0307378	-0.041903	-0.178739	-0.329294	-0.0256121	-0.234318	-0.0831464	-0.0633612	-0.0214207	-0.0106648	-0.143969	-0.0248546	-0.0636185	0.526652	-0.105591		0.319	-0.0213338	-0.0646418	-0.355338	-0.0230874	-0.0354744	-0.326751	-0.184231	-0.342587	-0.012568	0.927547	-1.0098	-0.377966	-0.018906	0
	0.198	-0.105936	-0.127738	-0.0185843	-0.0833187	-0.00615789	-0.0832617	-0.213797	-0.00439829	-0.0307378	-0.041903	0.5916	-0.329294	-0.0256121	-0.234318	-0.0831464	-0.0633612	-0.0214207	-0.0106648	-0.143969	-0.0248546	-0.0636185	0.526652	-0.105591		0.32	-0.0213338	-0.0646418	0.126907	-0.0230874	-0.0354744	1.18922	-0.184231	-0.342587	-0.012568	-0.0948045	0.90882	-0.377966	-0.018906	0
	0.199	-0.105936	-0.127738	-0.0185843	-0.0833187	-0.00615789	-0.0832617	0.305425	-0.00439829	-0.0307378	-0.041903	-0.178739	-0.329294	-0.0256121	-0.234318	-0.0831464	-0.0633612	-0.0214207	-0.0106648	0.476518	-0.0248546	-0.0636185	-0.0746745	0.663717		0.321	-0.0213338	-0.0646418	-0.355338	-0.0230874	-0.0354744	-0.326751	-0.184231	-0.342587	-0.012568	-0.0948045	-0.37026	-0.377966	-0.018906	0
	0.2	-0.105936	-0.127738	-0.0185843	-0.0833187	0.46492	-0.0832617	0.305425	-0.00439829	-0.0307378	-0.041903	-0.178739	-0.329294	-0.0256121	-0.234318	-0.0831464	-0.0633612	-0.0214207	-0.0106648	-0.143969	-0.0248546	-0.0636185	-0.0746745	-0.105591		0.322	-0.0213338	-0.0646418	1.57364	-0.0230874	-0.0354744	-0.326751	1.31593	-0.342587	-0.012568	-0.0948045	-1.0098	-0.377966	-0.018906	0
	0.201	-0.105936	0.483008	-0.0185843	-0.0833187	0.46492	-0.0832617	-0.213797	-0.00439829	-0.0307378	-0.041903	-0.178739	0.464123	-0.0256121	0.461811	-0.0831464	-0.0633612	-0.0214207	-0.0106648	-0.143969	-0.0248546	-0.0636185	-0.0746745	-0.105591		0.323	-0.0213338	-0.0646418	0.609151	-0.0230874	-0.0354744	-0.326751	-0.184231	1.08129	-0.012568	-0.0948045	2.1879	-0.377966	-0.018906	0
	0.202	-0.105936	0.483008	-0.0185843	-0.0833187	0.46492	-0.0832617	-0.213797	-0.00439829	-0.0307378	-0.041903	0.5916	-0.329294	-0.0256121	0.461811	-0.0831464	-0.0633612	-0.0214207	-0.0106648	-0.143969	-0.0248546	-0.0636185	-0.0746745	-0.105591		0.324	-0.0213338	0.741361	-0.355338	-0.0230874	-0.0354744	-0.326751	1.31593	-0.342587	-0.012568	-0.0948045	-1.0098	-0.377966	-0.018906	0
	0.203	-0.105936	0.483008	-0.0185843	-0.0833187	0.46492	-0.0832617	-0.213797	-0.00439829	-0.0307378	-0.041903	0.5916	-0.329294	0.758118	0.461811	-0.0831464	-0.0633612	-0.0214207	-0.0106648	-0.143969	-0.0248546	-0.0636185	-0.0746745	-0.105591		0.325	-0.0213338	-0.0646418	-0.355338	-0.0230874	-0.0354744	-0.326751	-0.184231	-0.342587	-0.012568	-0.0948045	0.90882	0.509142	-0.018906	0
	0.204	-0.105936	-0.127738	-0.0185843	-0.0833187	-0.00615789	-0.0832617	-0.213797	-0.00439829	-0.0307378	-0.041903	0.5916	-0.329294	-0.0256121	1.15794	-0.0831464	-0.0633612	-0.0214207	-0.0106648	-0.143969	-0.0248546	-0.0636185	-0.0746745	-0.105591		0.326	-0.0213338	-0.0646418	0.609151	-0.0230874	-0.0354744	1.18922	-0.184231	-0.342587	-0.012568	-0.0948045	0.90882	-0.377966	-0.018906	0
	0.205	-0.105936	0.483008	-0.0185843	0.523718	-0.00615789	-0.0832617	-0.213797	-0.00439829	-0.0307378	-0.041903	0.5916	-0.329294	0.758118	-0.234318	-0.0831464	-0.0633612	-0.0214207	-0.0106648	0.476518	-0.0248546	-0.0636185	-0.0746745	-0.105591		0.327	-0.0213338	-0.0646418	0.609151	-0.0230874	-0.0354744	1.18922	-0.184231	-0.342587	-0.012568	-0.0948045	0.26928	0.509142	-0.018906	0
	0.206	-0.105936	-0.127738	-0.0185843	-0.0833187	-0.00615789	-0.0832617	0.305425	-0.00439829	-0.0307378	-0.041903	-0.178739	-0.329294	-0.0256121	0.461811	-0.0831464	0.654732	-0.0214207	-0.0106648	0.476518	-0.0248546	-0.0636185	0.526652	-0.105591		0.328	-0.0213338	-0.0646418	-0.355338	-0.0230874	-0.0354744	1.18922	-0.184231	1.08129	-0.012568	-0.0948045	-0.37026	-0.377966	-0.018906	0
	0.207	-0.105936	-0.127738	-0.0185843	-0.0833187	-0.00615789	-0.0832617	-0.213797	-0.00439829	-0.0307378	-0.041903	-0.178739	-0.329294	-0.0256121	0.461811	-0.0831464	-0.0633612	-0.0214207	-0.0106648	0.476518	-0.0248546	0.526298	0.526652	-0.105591		0.329	-0.0213338	-0.0646418	0.609151	-0.0230874	-0.0354744	-0.326751	-0.184231	1.08129	-0.012568	-0.0948045	0.26928	-0.377966	-0.018906	0
	0.208	-0.105936	-0.127738	-0.0185843	-0.0833187	-0.00615789	0.666093	-0.213797	-0.00439829	-0.0307378	-0.041903	0.5916	-0.329294	-0.0256121	0.461811	0.586401	-0.0633612	-0.0214207	-0.0106648	-0.143969	0.666555	-0.0636185	0.526652	-0.105591		0.33	-0.0213338	-0.0646418	0.126907	-0.0230874	-0.0354744	-0.326751	-0.184231	-0.342587	-0.012568	-0.0948045	-0.37026	0.509142	-0.018906	0
	0.209	-0.105936	-0.127738	-0.0185843	-0.0833187	0.46492	-0.0832617	-0.213797	-0.00439829	-0.0307378	-0.041903	0.5916	-0.329294	-0.0256121	-0.234318	0.586401	0.654732	-0.0214207	-0.0106648	-0.143969	-0.0248546	-0.0636185	-0.0746745	-0.105591		0.331	-0.0213338	-0.0646418	0.609151	-0.0230874	-0.0354744	-0.326751	-0.184231	-0.342587	-0.012568	-0.0948045	0.26928	-0.377966	-0.018906	0
	0.21	-0.105936	-0.127738	-0.0185843	-0.0833187	0.46492	-0.0832617	-0.213797	-0.00439829	-0.0307378	-0.041903	1.36194	-0.329294	-0.0256121	0.461811	-0.0831464	0.654732	-0.0214207	-0.0106648	0.476518	-0.0248546	-0.0636185	-0.0746745	-0.105591		0.332	-0.0213338	-0.0646418	-0.355338	-0.0230874	-0.0354744	1.18922	-0.184231	-0.342587	-0.012568	-0.0948045	1.54836	0.509142	-0.018906	0
	0.211	-0.105936	-0.127738	-0.0185843	-0.0833187	-0.00615789	-0.0832617	-0.213797	-0.00439829	-0.0307378	-0.041903	0.5916	-0.329294	-0.0256121	-0.234318	-0.0831464	-0.0633612	-0.0214207	-0.0106648	-0.143969	-0.0248546	-0.0636185	0.526652	0.663717		0.333	-0.0213338	0.741361	-0.355338	-0.0230874	-0.0354744	-0.326751	-0.184231	-0.342587	-0.012568	-0.0948045	0.26928	0.509142	-0.018906	0
	0.212	-0.105936	-0.127738	-0.0185843	-0.0833187	0.46492	-0.0832617	0.305425	-0.00439829	-0.0307378	0.568683	-0.178739	-0.329294	-0.0256121	-0.234318	-0.0831464	0.654732	-0.0214207	-0.0106648	-0.143969	-0.0248546	-0.0636185	0.526652	0.663717		0.334	-0.0213338	-0.0646418	-0.355338	-0.0230874	-0.0354744	-0.326751	-0.184231	-0.342587	-0.012568	-0.0948045	-0.37026	0.509142	1.86697	0
	0.213	-0.105936	-0.127738	-0.0185843	-0.0833187	-0.00615789	-0.0832617	0.305425	-0.00439829	-0.0307378	-0.041903	0.5916	-0.329294	-0.0256121	0.461811	0.586401	-0.0633612	-0.0214207	-0.0106648	1.71749	-0.0248546	-0.0636185	-0.0746745	-0.105591		0.335	-0.0213338	-0.0646418	1.57364	-0.0230874	-0.0354744	1.18922	-0.184231	-0.342587	-0.012568	-0.0948045	-0.37026	1.39625	-0.018906	0
	0.214	0.87638	-0.127738	-0.0185843	-0.0833187	-0.00615789	0.666093	-0.213797	-0.00439829	-0.0307378	0.568683	-0.178739	-0.329294	-0.0256121	-0.234318	-0.0831464	-0.0633612	-0.0214207	-0.0106648	-0.143969	-0.0248546	-0.0636185	0.526652	-0.105591		0.336	-0.0213338	-0.0646418	0.126907	-0.0230874	-0.0354744	-0.326751	-0.184231	-0.342587	-0.012568	-0.0948045	-0.37026	-0.377966	-0.018906	0
	0.215	-0.105936	-0.127738	-0.0185843	0.523718	-0.00615789	-0.0832617	0.305425	-0.00439829	-0.0307378	-0.041903	-0.178739	0.464123	-0.0256121	-0.234318	-0.0831464	-0.0633612	-0.0214207	-0.0106648	0.476518	-0.0248546	-0.0636185	-0.0746745	-0.105591		0.337	-0.0213338	-0.0646418	0.126907	-0.0230874	-0.0354744	-0.326751	-0.184231	-0.342587	-0.012568	-0.0948045	-1.0098	0.509142	-0.018906	0
	0.216	-0.105936	-0.127738	-0.0185843	-0.0833187	-0.00615789	-0.0832617	-0.213797	-0.00439829	-0.0307378	-0.041903	-0.178739	-0.329294	-0.0256121	0.461811	-0.0831464	-0.0633612	-0.0214207	-0.0106648	0.476518	0.666555	-0.0636185	1.12798	-0.105591		0.338	-0.0213338	-0.0646418	-0.355338	-0.0230874	-0.0354744	1.18922	-0.184231	1.08129	-0.012568	-0.0948045	-0.37026	0.509142	1.86697	0
	0.217	-0.105936	0.483008	-0.0185843	-0.0833187	-0.00615789	0.666093	0.305425	-0.00439829	-0.0307378	-0.041903	-0.178739	-0.329294	-0.0256121	-0.234318	0.586401	-0.0633612	-0.0214207	-0.0106648	0.476518	-0.0248546	-0.0636185	-0.0746745	-0.105591		0.339	-0.0213338	-0.0646418	-0.355338	-0.0230874	-0.0354744	-0.326751	-0.184231	-0.342587	-0.012568	-0.0948045	0.90882	-0.377966	-0.018906	0
	0.218	-0.105936	-0.127738	-0.0185843	0.523718	-0.00615789	0.666093	0.305425	-0.00439829	-0.0307378	-0.041903	-0.178739	2.05096	-0.0256121	-0.234318	-0.0831464	-0.0633612	-0.0214207	-0.0106648	-0.143969	-0.0248546	-0.0636185	-0.0746745	0.663717		0.34	-0.0213338	-0.0646418	-0.355338	-0.0230874	-0.0354744	-0.326751	-0.184231	-0.342587	-0.012568	-0.0948045	0.26928	-0.377966	-0.018906	0
	0.219	-0.105936	-0.127738	-0.0185843	-0.0833187	-0.00615789	-0.0832617	-0.213797	-0.00439829	-0.0307378	-0.041903	-0.178739	-0.329294	-0.0256121	1.15794	-0.0831464	-0.0633612	-0.0214207	-0.0106648	1.09701	-0.0248546	-0.0636185	-0.0746745	-0.105591		0.341	-0.0213338	-0.0646418	0.609151	-0.0230874	-0.0354744	1.18922	-0.184231	1.08129	-0.012568	-0.0948045	-0.37026	0.509142	-0.018906	0
	0.22	-0.105936	0.483008	-0.0185843	0.523718	-0.00615789	-0.0832617	-0.213797	-0.00439829	-0.0307378	-0.041903	-0.178739	0.464123	-0.0256121	1.15794	-0.0831464	-0.0633612	-0.0214207	-0.0106648	-0.143969	-0.0248546	-0.0636185	-0.0746745	-0.105591		0.342	-0.0213338	-0.0646418	-0.355338	-0.0230874	-0.0354744	-0.326751	-0.184231	-0.342587	-0.012568	-0.0948045	0.26928	-0.377966	-0.018906	0
	0.221	-0.105936	-0.127738	-0.0185843	-0.0833187	-0.00615789	0.666093	-0.213797	-0.00439829	-0.0307378	-0.041903	-0.178739	0.464123	-0.0256121	0.461811	-0.0831464	-0.0633612	-0.0214207	-0.0106648	-0.143969	-0.0248546	-0.0636185	-0.0746745	-0.105591		0.343	-0.0213338	-0.0646418	-0.355338	-0.0230874	-0.0354744	-0.326751	-0.184231	-0.342587	-0.012568	-0.0948045	-1.0098	0.509142	-0.018906	0
	0.222	-0.105936	-0.127738	-0.0185843	-0.0833187	-0.00615789	-0.0832617	1.34387	-0.00439829	-0.0307378	-0.041903	-0.178739	-0.329294	0.758118	-0.234318	-0.0831464	-0.0633612	-0.0214207	-0.0106648	-0.143969	-0.0248546	-0.0636185	-0.0746745	-0.105591		0.344	-0.0213338	-0.0646418	0.126907	-0.0230874	-0.0354744	-0.326751	-0.184231	-0.342587	-0.012568	-0.0948045	-0.37026	1.39625	-0.018906	0
	0.223	-0.105936	-0.127738	-0.0185843	-0.0833187	-0.00615789	-0.0832617	0.305425	-0.00439829	-0.0307378	-0.041903	-0.178739	-0.329294	-0.0256121	-0.234318	-0.0831464	-0.0633612	-0.0214207	-0.0106648	0.476518	-0.0248546	-0.0636185	-0.0746745	-0.105591		0.345	-0.0213338	-0.0646418	-0.355338	-0.0230874	-0.0354744	-0.326751	-0.184231	-0.342587	-0.012568	-0.0948045	-0.37026	-0.377966	-0.018906	0
	0.224	-0.105936	-0.127738	-0.0185843	-0.0833187	-0.00615789	-0.0832617	-0.213797	-0.00439829	-0.0307378	-0.041903	-0.178739	-0.329294	-0.0256121	-0.234318	-0.0831464	-0.0633612	-0.0214207	-0.0106648	-0.143969	-0.0248546	0.526298	-0.0746745	-0.105591		0.346	-0.0213338	-0.0646418	-0.355338	-0.0230874	-0.0354744	-0.326751	-0.184231	2.50517	-0.012568	-0.0948045	0.26928	0.509142	-0.018906	0
	0.225	-0.105936	-0.127738	-0.0185843	-0.0833187	-0.00615789	-0.0832617	0.305425	-0.00439829	-0.0307378	-0.041903	-0.178739	3.63779	-0.0256121	-0.234318	-0.0831464	-0.0633612	-0.0214207	-0.0106648	-0.143969	-0.0248546	-0.0636185	-0.0746745	-0.105591		0.347	-0.0213338	-0.0646418	-0.355338	-0.0230874	-0.0354744	-0.326751	1.31593	2.50517	-0.012568	-0.0948045	-0.37026	-0.377966	-0.018906	0
	0.226	-0.105936	-0.127738	-0.0185843	-0.0833187	-0.00615789	-0.0832617	0.305425	-0.00439829	-0.0307378	-0.041903	-0.178739	-0.329294	0.758118	-0.234318	-0.0831464	-0.0633612	-0.0214207	-0.0106648	-0.143969	-0.0248546	-0.0636185	-0.0746745	-0.105591		0.348	-0.0213338	-0.0646418	0.126907	-0.0230874	-0.0354744	-0.326751	-0.184231	-0.342587	-0.012568	-0.0948045	-1.0098	0.509142	-0.018906	0
	0.227	0.87638	0.483008	-0.0185843	-0.0833187	-0.00615789	-0.0832617	0.305425	-0.00439829	-0.0307378	-0.041903	0.5916	-0.329294	-0.0256121	-0.234318	-0.0831464	0.654732	-0.0214207	-0.0106648	0.476518	-0.0248546	-0.0636185	-0.0746745	-0.105591		0.349	-0.0213338	-0.0646418	1.0914	-0.0230874	-0.0354744	1.18922	-0.184231	-0.342587	-0.012568	-0.0948045	0.90882	-0.377966	-0.018906	0
	0.228	-0.105936	0.483008	-0.0185843	-0.0833187	-0.00615789	-0.0832617	-0.213797	-0.00439829	-0.0307378	-0.041903	-0.178739	-0.329294	-0.0256121	-0.234318	-0.0831464	-0.0633612	-0.0214207	-0.0106648	-0.143969	-0.0248546	-0.0636185	-0.0746745	-0.105591		0.35	-0.0213338	-0.0646418	-0.355338	-0.0230874	-0.0354744	-0.326751	-0.184231	-0.342587	-0.012568	-0.0948045	0.26928	-0.377966	-0.018906	0
	0.229	-0.105936	-0.127738	-0.0185843	-0.0833187	-0.00615789	-0.0832617	0.305425	-0.00439829	-0.0307378	-0.041903	1.36194	-0.329294	-0.0256121	-0.234318	-0.0831464	-0.0633612	-0.0214207	-0.0106648	-0.143969	-0.0248546	0.526298	-0.0746745	-0.105591		0.351	-0.0213338	-0.0646418	0.609151	-0.0230874	-0.0354744	1.18922	-0.184231	1.08129	-0.012568	-0.0948045	1.54836	0.509142	-0.018906	0
	0.23	-0.105936	-0.127738	-0.0185843	-0.0833187	0.46492	-0.0832617	-0.213797	-0.00439829	-0.0307378	-0.041903	-0.178739	-0.329294	0.758118	1.15794	-0.0831464	-0.0633612	-0.0214207	-0.0106648	-0.143969	-0.0248546	-0.0636185	-0.0746745	-0.105591		0.352	-0.0213338	-0.0646418	0.609151	-0.0230874	-0.0354744	-0.326751	-0.184231	-0.342587	-0.012568	0.927547	0.26928	-0.377966	-0.018906	0
	0.231	-0.105936	-0.127738	-0.0185843	-0.0833187	-0.00615789	-0.0832617	-0.213797	-0.00439829	0.692783	-0.041903	0.5916	-0.329294	-0.0256121	-0.234318	-0.0831464	-0.0633612	-0.0214207	-0.0106648	-0.143969	-0.0248546	-0.0636185	-0.0746745	-0.105591		0.353	-0.0213338	-0.0646418	-0.355338	-0.0230874	-0.0354744	1.18922	-0.184231	1.08129	-0.012568	-0.0948045	0.26928	1.39625	-0.018906	0
	0.232	-0.105936	-0.127738	-0.0185843	-0.0833187	0.46492	-0.0832617	0.824647	-0.00439829	-0.0307378	-0.041903	0.5916	-0.329294	-0.0256121	-0.234318	-0.0831464	-0.0633612	-0.0214207	-0.0106648	-0.143969	-0.0248546	-0.0636185	-0.0746745	0.663717		0.354	-0.0213338	-0.0646418	0.126907	-0.0230874	-0.0354744	-0.326751	-0.184231	-0.342587	-0.012568	-0.0948045	0.26928	-0.377966	-0.018906	0
	0.233	-0.105936	-0.127738	-0.0185843	-0.0833187	-0.00615789	-0.0832617	-0.213797	-0.00439829	-0.0307378	-0.041903	0.5916	-0.329294	0.758118	-0.234318	-0.0831464	-0.0633612	-0.0214207	-0.0106648	-0.143969	-0.0248546	0.526298	-0.0746745	-0.105591		0.355	-0.0213338	-0.0646418	0.126907	-0.0230874	1.14405	-0.326751	-0.184231	1.08129	-0.012568	-0.0948045	-0.37026	-0.377966	-0.018906	0
	0.234	-0.105936	-0.127738	-0.0185843	-0.0833187	-0.00615789	-0.0832617	0.305425	-0.00439829	-0.0307378	-0.041903	0.5916	0.464123	-0.0256121	-0.234318	-0.0831464	0.654732	-0.0214207	-0.0106648	-0.143969	-0.0248546	0.526298	-0.0746745	-0.105591		0.356	-0.0213338	-0.0646418	-0.355338	-0.0230874	-0.0354744	-0.326751	-0.184231	-0.342587	-0.012568	-0.0948045	-0.37026	-0.377966	-0.018906	0
	0.235	-0.105936	-0.127738	-0.0185843	-0.0833187	-0.00615789	-0.0832617	-0.213797	-0.00439829	-0.0307378	-0.041903	-0.178739	0.464123	0.758118	0.461811	0.586401	-0.0633612	-0.0214207	-0.0106648	0.476518	-0.0248546	-0.0636185	-0.0746745	-0.105591		0.357	-0.0213338	-0.0646418	0.126907	-0.0230874	-0.0354744	-0.326751	-0.184231	1.08129	-0.012568	-0.0948045	0.90882	1.39625	-0.018906	0
	0.236	-0.105936	-0.127738	-0.0185843	-0.0833187	0.46492	-0.0832617	-0.213797	-0.00439829	-0.0307378	-0.041903	-0.178739	-0.329294	-0.0256121	-0.234318	-0.0831464	-0.0633612	-0.0214207	-0.0106648	0.476518	-0.0248546	0.526298	-0.0746745	0.663717		0.358	0.829886	-0.0646418	-0.355338	-0.0230874	-0.0354744	-0.326751	-0.184231	-0.342587	-0.012568	-0.0948045	0.26928	0.509142	-0.018906	0
	0.237	-0.105936	-0.127738	0.550096	-0.0833187	0.46492	0.666093	0.824647	-0.00439829	-0.0307378	-0.041903	-0.178739	-0.329294	-0.0256121	0.461811	-0.0831464	-0.0633612	-0.0214207	-0.0106648	-0.143969	-0.0248546	0.526298	-0.0746745	-0.105591		0.359	-0.0213338	-0.0646418	-0.355338	-0.0230874	-0.0354744	-0.326751	1.31593	-0.342587	-0.012568	-0.0948045	-0.37026	-0.377966	-0.018906	0
	0.238	-0.105936	0.483008	-0.0185843	-0.0833187	-0.00615789	-0.0832617	-0.213797	-0.00439829	-0.0307378	-0.041903	-0.178739	-0.329294	-0.0256121	0.461811	-0.0831464	-0.0633612	-0.0214207	-0.0106648	-0.143969	-0.0248546	-0.0636185	-0.0746745	-0.105591		0.36	-0.0213338	-0.0646418	-0.355338	-0.0230874	-0.0354744	1.18922	-0.184231	1.08129	-0.012568	-0.0948045	-1.0098	-0.377966	-0.018906	0
	0.239	-0.105936	-0.127738	-0.0185843	-0.0833187	0.46492	-0.0832617	0.305425	-0.00439829	-0.0307378	-0.041903	-0.178739	1.25754	-0.0256121	-0.234318	-0.0831464	-0.0633612	-0.0214207	-0.0106648	-0.143969	-0.0248546	-0.0636185	-0.0746745	-0.105591		0.361	-0.0213338	-0.0646418	0.126907	-0.0230874	-0.0354744	-0.326751	-0.184231	1.08129	-0.012568	-0.0948045	2.1879	-0.377966	-0.018906	0
	0.24	-0.105936	0.483008	0.550096	-0.0833187	0.935999	-0.0832617	0.305425	-0.00439829	-0.0307378	-0.041903	-0.178739	-0.329294	-0.0256121	0.461811	-0.0831464	-0.0633612	-0.0214207	-0.0106648	-0.143969	-0.0248546	0.526298	-0.0746745	-0.105591		0.362	-0.0213338	-0.0646418	-0.355338	-0.0230874	-0.0354744	-0.326751	-0.184231	1.08129	-0.012568	-0.0948045	-1.0098	1.39625	-0.018906	0
	0.241	-0.105936	-0.127738	-0.0185843	-0.0833187	-0.00615789	-0.0832617	-0.213797	-0.00439829	-0.0307378	-0.041903	-0.178739	-0.329294	-0.0256121	-0.234318	-0.0831464	-0.0633612	-0.0214207	-0.0106648	-0.143969	0.666555	-0.0636185	-0.0746745	-0.105591		0.363	-0.0213338	-0.0646418	0.126907	-0.0230874	-0.0354744	-0.326751	-0.184231	-0.342587	-0.012568	0.927547	0.26928	-0.377966	-0.018906	0
	0.242	-0.105936	-0.127738	-0.0185843	-0.0833187	0.46492	0.666093	0.305425	-0.00439829	-0.0307378	-0.041903	-0.178739	-0.329294	-0.0256121	-0.234318	-0.0831464	-0.0633612	-0.0214207	-0.0106648	-0.143969	-0.0248546	-0.0636185	-0.0746745	-0.105591		0.364	-0.0213338	-0.0646418	0.609151	-0.0230874	-0.0354744	1.18922	-0.184231	1.08129	-0.012568	-0.0948045	0.26928	1.39625	-0.018906	0
	0.243	-0.105936	-0.127738	-0.0185843	-0.0833187	-0.00615789	-0.0832617	-0.213797	-0.00439829	-0.0307378	-0.041903	-0.178739	-0.329294	-0.0256121	-0.234318	-0.0831464	-0.0633612	-0.0214207	-0.0106648	0.476518	-0.0248546	-0.0636185	-0.0746745	-0.105591		0.365	-0.0213338	-0.0646418	0.609151	-0.0230874	-0.0354744	-0.326751	-0.184231	1.08129	-0.012568	-0.0948045	0.90882	-0.377966	-0.018906	0
	0.244	0.87638	-0.127738	-0.0185843	-0.0833187	-0.00615789	0.666093	-0.213797	-0.00439829	-0.0307378	-0.041903	0.5916	-0.329294	-0.0256121	-0.234318	-0.0831464	-0.0633612	-0.0214207	-0.0106648	0.476518	-0.0248546	-0.0636185	0.526652	-0.105591		0.366	-0.0213338	-0.0646418	0.126907	-0.0230874	1.14405	-0.326751	-0.184231	-0.342587	-0.012568	-0.0948045	-1.0098	0.509142	-0.018906	0
	0.245	-0.105936	1.09375	-0.0185843	-0.0833187	-0.00615789	-0.0832617	-0.213797	-0.00439829	-0.0307378	-0.041903	0.5916	1.25754	-0.0256121	0.461811	-0.0831464	-0.0633612	-0.0214207	-0.0106648	-0.143969	-0.0248546	-0.0636185	-0.0746745	-0.105591		0.367	-0.0213338	-0.0646418	0.609151	-0.0230874	-0.0354744	-0.326751	-0.184231	1.08129	-0.012568	0.927547	-0.37026	1.39625	-0.018906	0
	0.246	-0.105936	-0.127738	-0.0185843	-0.0833187	0.935999	1.41545	-0.213797	-0.00439829	-0.0307378	-0.041903	-0.178739	-0.329294	0.758118	-0.234318	-0.0831464	-0.0633612	-0.0214207	-0.0106648	0.476518	-0.0248546	-0.0636185	-0.0746745	0.663717		0.368	-0.0213338	-0.0646418	-0.355338	-0.0230874	-0.0354744	-0.326751	-0.184231	-0.342587	-0.012568	-0.0948045	0.26928	0.509142	-0.018906	0
	0.247	0.87638	0.483008	-0.0185843	-0.0833187	-0.00615789	-0.0832617	0.305425	-0.00439829	-0.0307378	-0.041903	-0.178739	0.464123	-0.0256121	-0.234318	-0.0831464	-0.0633612	-0.0214207	-0.0106648	-0.143969	-0.0248546	-0.0636185	-0.0746745	-0.105591		0.369	-0.0213338	-0.0646418	-0.355338	-0.0230874	-0.0354744	1.18922	-0.184231	-0.342587	-0.012568	0.927547	0.26928	-0.377966	-0.018906	0
	0.248	-0.105936	1.09375	-0.0185843	-0.0833187	-0.00615789	-0.0832617	-0.213797	-0.00439829	-0.0307378	-0.041903	0.5916	0.464123	-0.0256121	0.461811	-0.0831464	-0.0633612	-0.0214207	-0.0106648	-0.143969	-0.0248546	-0.0636185	-0.0746745	-0.105591		0.37	-0.0213338	-0.0646418	0.609151	-0.0230874	-0.0354744	-0.326751	-0.184231	-0.342587	-0.012568	-0.0948045	0.90882	0.509142	-0.018906	0
	0.249	-0.105936	-0.127738	-0.0185843	-0.0833187	-0.00615789	-0.0832617	0.824647	-0.00439829	-0.0307378	-0.041903	-0.178739	-0.329294	-0.0256121	-0.234318	-0.0831464	-0.0633612	-0.0214207	-0.0106648	0.476518	-0.0248546	-0.0636185	-0.0746745	-0.105591		0.371	-0.0213338	-0.0646418	0.126907	-0.0230874	-0.0354744	-0.326751	-0.184231	-0.342587	-0.012568	-0.0948045	0.26928	-0.377966	-0.018906	0
	0.25	-0.105936	-0.127738	-0.0185843	-0.0833187	0.46492	-0.0832617	-0.213797	-0.00439829	-0.0307378	-0.041903	-0.178739	0.464123	-0.0256121	-0.234318	-0.0831464	-0.0633612	-0.0214207	-0.0106648	-0.143969	-0.0248546	-0.0636185	0.526652	-0.105591		0.372	-0.0213338	-0.0646418	0.126907	-0.0230874	-0.0354744	-0.326751	-0.184231	-0.342587	-0.012568	-0.0948045	-0.37026	-0.377966	-0.018906	0
	0.251	-0.105936	-0.127738	-0.0185843	-0.0833187	0.46492	-0.0832617	-0.213797	-0.00439829	-0.0307378	-0.041903	0.5916	-0.329294	-0.0256121	-0.234318	-0.0831464	-0.0633612	-0.0214207	-0.0106648	-0.143969	-0.0248546	-0.0636185	-0.0746745	-0.105591		0.373	-0.0213338	-0.0646418	0.126907	-0.0230874	-0.0354744	-0.326751	1.31593	1.08129	1.24109	-0.0948045	0.90882	0.509142	-0.018906	0
	0.252	-0.105936	-0.127738	-0.0185843	-0.0833187	-0.00615789	-0.0832617	0.305425	-0.00439829	-0.0307378	-0.041903	-0.178739	-0.329294	-0.0256121	-0.234318	-0.0831464	-0.0633612	-0.0214207	-0.0106648	-0.143969	-0.0248546	0.526298	-0.0746745	0.663717		0.374	-0.0213338	0.741361	0.609151	-0.0230874	-0.0354744	-0.326751	-0.184231	-0.342587	-0.012568	-0.0948045	-1.0098	-0.377966	-0.018906	0
	0.253	-0.105936	0.483008	-0.0185843	-0.0833187	-0.00615789	0.666093	0.305425	-0.00439829	-0.0307378	-0.041903	0.5916	-0.329294	-0.0256121	-0.234318	-0.0831464	-0.0633612	-0.0214207	-0.0106648	-0.143969	-0.0248546	-0.0636185	-0.0746745	-0.105591		0.375	-0.0213338	-0.0646418	0.609151	-0.0230874	-0.0354744	-0.326751	-0.184231	-0.342587	-0.012568	-0.0948045	-0.37026	-0.377966	-0.018906	0
	0.254	0.87638	-0.127738	-0.0185843	-0.0833187	-0.00615789	-0.0832617	-0.213797	-0.00439829	-0.0307378	-0.041903	-0.178739	-0.329294	-0.0256121	-0.234318	-0.0831464	-0.0633612	-0.0214207	-0.0106648	-0.143969	-0.0248546	-0.0636185	-0.0746745	-0.105591		0.376	-0.0213338	0.741361	0.126907	-0.0230874	-0.0354744	-0.326751	-0.184231	-0.342587	-0.012568	-0.0948045	-0.37026	0.509142	-0.018906	0
	0.255	-0.105936	-0.127738	-0.0185843	-0.0833187	-0.00615789	2.1648	-0.213797	-0.00439829	-0.0307378	-0.041903	0.5916	1.25754	-0.0256121	0.461811	-0.0831464	0.654732	-0.0214207	-0.0106648	-0.143969	-0.0248546	-0.0636185	-0.0746745	-0.105591		0.377	-0.0213338	-0.0646418	-0.355338	-0.0230874	-0.0354744	-0.326751	1.31593	-0.342587	-0.012568	-0.0948045	-1.0098	-0.377966	-0.018906	0
	0.256	-0.105936	-0.127738	-0.0185843	-0.0833187	-0.00615789	-0.0832617	-0.213797	-0.00439829	0.692783	-0.041903	0.5916	-0.329294	-0.0256121	-0.234318	-0.0831464	-0.0633612	-0.0214207	-0.0106648	-0.143969	-0.0248546	-0.0636185	-0.0746745	0.663717		0.378	-0.0213338	-0.0646418	-0.355338	-0.0230874	-0.0354744	-0.326751	-0.184231	-0.342587	-0.012568	-0.0948045	0.90882	0.509142	-0.018906	0
	0.257	-0.105936	-0.127738	-0.0185843	-0.0833187	-0.00615789	0.666093	-0.213797	-0.00439829	-0.0307378	-0.041903	-0.178739	0.464123	-0.0256121	0.461811	-0.0831464	-0.0633612	-0.0214207	-0.0106648	0.476518	-0.0248546	0.526298	-0.0746745	0.663717		0.379	0.829886	-0.0646418	-0.355338	-0.0230874	-0.0354744	-0.326751	-0.184231	-0.342587	-0.012568	-0.0948045	0.90882	0.509142	-0.018906	0
	0.258	-0.105936	-0.127738	-0.0185843	-0.0833187	-0.00615789	-0.0832617	-0.213797	-0.00439829	-0.0307378	-0.041903	-0.178739	-0.329294	-0.0256121	1.15794	-0.0831464	-0.0633612	-0.0214207	-0.0106648	-0.143969	-0.0248546	-0.0636185	-0.0746745	-0.105591		0.38	-0.0213338	-0.0646418	0.609151	-0.0230874	-0.0354744	-0.326751	-0.184231	1.08129	-0.012568	-0.0948045	0.26928	0.509142	-0.018906	0
	0.259	1.8587	-0.127738	-0.0185843	-0.0833187	-0.00615789	-0.0832617	-0.213797	-0.00439829	-0.0307378	-0.041903	0.5916	-0.329294	-0.0256121	-0.234318	-0.0831464	-0.0633612	-0.0214207	-0.0106648	-0.143969	-0.0248546	-0.0636185	-0.0746745	-0.105591		0.381	-0.0213338	-0.0646418	0.126907	-0.0230874	-0.0354744	-0.326751	-0.184231	-0.342587	-0.012568	1.9499	0.26928	-0.377966	-0.018906	0
	0.26	-0.105936	-0.127738	-0.0185843	-0.0833187	-0.00615789	-0.0832617	-0.213797	-0.00439829	-0.0307378	-0.041903	-0.178739	-0.329294	-0.0256121	0.461811	-0.0831464	-0.0633612	-0.0214207	-0.0106648	0.476518	-0.0248546	-0.0636185	-0.0746745	-0.105591		0.382	-0.0213338	-0.0646418	0.609151	-0.0230874	-0.0354744	-0.326751	-0.184231	-0.342587	-0.012568	-0.0948045	2.1879	0.509142	-0.018906	0
	0.261	-0.105936	-0.127738	-0.0185843	-0.0833187	-0.00615789	-0.0832617	-0.213797	-0.00439829	-0.0307378	-0.041903	0.5916	-0.329294	-0.0256121	1.15794	-0.0831464	0.654732	-0.0214207	-0.0106648	-0.143969	-0.0248546	-0.0636185	-0.0746745	-0.105591		0.383	-0.0213338	-0.0646418	-0.355338	-0.0230874	-0.0354744	-0.326751	-0.184231	-0.342587	-0.012568	-0.0948045	1.54836	0.509142	-0.018906	0
	0.262	-0.105936	-0.127738	-0.0185843	0.523718	-0.00615789	-0.0832617	-0.213797	-0.00439829	-0.0307378	-0.041903	0.5916	-0.329294	-0.0256121	-0.234318	-0.0831464	-0.0633612	-0.0214207	-0.0106648	-0.143969	-0.0248546	-0.0636185	-0.0746745	-0.105591		0.384	-0.0213338	-0.0646418	0.609151	-0.0230874	-0.0354744	1.18922	-0.184231	-0.342587	-0.012568	-0.0948045	0.90882	-0.377966	-0.018906	0
	0.263	-0.105936	-0.127738	-0.0185843	-0.0833187	-0.00615789	-0.0832617	-0.213797	-0.00439829	-0.0307378	-0.041903	-0.178739	-0.329294	-0.0256121	-0.234318	-0.0831464	0.654732	-0.0214207	-0.0106648	-0.143969	-0.0248546	-0.0636185	0.526652	-0.105591		0.385	-0.0213338	-0.0646418	-0.355338	-0.0230874	-0.0354744	-0.326751	-0.184231	-0.342587	-0.012568	-0.0948045	0.26928	-0.377966	-0.018906	0
	0.264	-0.105936	-0.127738	-0.0185843	-0.0833187	-0.00615789	-0.0832617	-0.213797	-0.00439829	-0.0307378	-0.041903	0.5916	-0.329294	-0.0256121	0.461811	0.586401	0.654732	-0.0214207	-0.0106648	-0.143969	-0.0248546	-0.0636185	-0.0746745	-0.105591		0.386	-0.0213338	-0.0646418	-0.355338	-0.0230874	-0.0354744	-0.326751	-0.184231	-0.342587	-0.012568	-0.0948045	-0.37026	-0.377966	-0.018906	0
	0.265	-0.105936	1.7045	-0.0185843	-0.0833187	-0.00615789	-0.0832617	-0.213797	-0.00439829	-0.0307378	-0.041903	-0.178739	-0.329294	-0.0256121	0.461811	0.586401	-0.0633612	-0.0214207	-0.0106648	-0.143969	-0.0248546	0.526298	-0.0746745	-0.105591		0.387	-0.0213338	-0.0646418	-0.355338	-0.0230874	-0.0354744	-0.326751	-0.184231	-0.342587	-0.012568	0.927547	0.90882	1.39625	-0.018906	0
	0.266	-0.105936	-0.127738	-0.0185843	-0.0833187	-0.00615789	-0.0832617	-0.213797	-0.00439829	-0.0307378	0.568683	-0.178739	-0.329294	-0.0256121	-0.234318	-0.0831464	-0.0633612	-0.0214207	-0.0106648	-0.143969	0.666555	-0.0636185	0.526652	-0.105591		0.388	-0.0213338	-0.0646418	0.609151	-0.0230874	-0.0354744	1.18922	-0.184231	-0.342587	-0.012568	-0.0948045	0.26928	-0.377966	-0.018906	0
	0.267	-0.105936	-0.127738	-0.0185843	-0.0833187	-0.00615789	-0.0832617	-0.213797	-0.00439829	-0.0307378	0.568683	-0.178739	-0.329294	-0.0256121	0.461811	0.586401	-0.0633612	-0.0214207	-0.0106648	-0.143969	-0.0248546	-0.0636185	-0.0746745	-0.105591		0.389	-0.0213338	-0.0646418	0.126907	-0.0230874	-0.0354744	-0.326751	-0.184231	-0.342587	-0.012568	-0.0948045	-1.0098	-0.377966	-0.018906	0
	0.268	-0.105936	0.483008	-0.0185843	-0.0833187	-0.00615789	-0.0832617	-0.213797	-0.00439829	-0.0307378	0.568683	-0.178739	-0.329294	-0.0256121	0.461811	-0.0831464	-0.0633612	-0.0214207	0.835408	0.476518	-0.0248546	-0.0636185	-0.0746745	-0.105591		0.39	-0.0213338	-0.0646418	0.126907	-0.0230874	-0.0354744	-0.326751	-0.184231	-0.342587	-0.012568	-0.0948045	-0.37026	-0.377966	-0.018906	0
	0.269	-0.105936	-0.127738	-0.0185843	-0.0833187	-0.00615789	-0.0832617	0.305425	-0.00439829	-0.0307378	0.568683	0.5916	-0.329294	-0.0256121	-0.234318	-0.0831464	0.654732	-0.0214207	-0.0106648	-0.143969	-0.0248546	-0.0636185	-0.0746745	-0.105591		0.391	-0.0213338	0.741361	-0.355338	-0.0230874	-0.0354744	-0.326751	-0.184231	-0.342587	-0.012568	0.927547	-0.37026	-0.377966	-0.018906	0
	0.27	-0.105936	-0.127738	-0.0185843	-0.0833187	-0.00615789	-0.0832617	-0.213797	-0.00439829	-0.0307378	-0.041903	1.36194	-0.329294	-0.0256121	-0.234318	-0.0831464	-0.0633612	-0.0214207	0.835408	-0.143969	-0.0248546	-0.0636185	-0.0746745	-0.105591		0.392	-0.0213338	-0.0646418	0.609151	-0.0230874	-0.0354744	-0.326751	-0.184231	1.08129	-0.012568	0.927547	-0.37026	-0.377966	-0.018906	0
	0.271	-0.105936	-0.127738	-0.0185843	-0.0833187	-0.00615789	-0.0832617	0.824647	-0.00439829	-0.0307378	-0.041903	0.5916	-0.329294	-0.0256121	-0.234318	-0.0831464	0.654732	-0.0214207	-0.0106648	-0.143969	-0.0248546	-0.0636185	0.526652	-0.105591		0.393	-0.0213338	-0.0646418	0.126907	-0.0230874	-0.0354744	-0.326751	-0.184231	-0.342587	-0.012568	0.927547	-0.37026	-0.377966	1.86697	0
	0.272	-0.105936	-0.127738	-0.0185843	-0.0833187	-0.00615789	0.666093	0.824647	-0.00439829	-0.0307378	-0.041903	0.5916	-0.329294	-0.0256121	0.461811	-0.0831464	-0.0633612	-0.0214207	-0.0106648	0.476518	-0.0248546	-0.0636185	-0.0746745	-0.105591		0.394	-0.0213338	-0.0646418	1.0914	-0.0230874	-0.0354744	2.70519	-0.184231	-0.342587	-0.012568	-0.0948045	-0.37026	-0.377966	-0.018906	0
	0.273	-0.105936	-0.127738	-0.0185843	-0.0833187	-0.00615789	-0.0832617	-0.213797	-0.00439829	0.692783	-0.041903	-0.178739	-0.329294	-0.0256121	-0.234318	-0.0831464	-0.0633612	-0.0214207	-0.0106648	-0.143969	-0.0248546	-0.0636185	-0.0746745	-0.105591		0.395	-0.0213338	-0.0646418	-0.355338	-0.0230874	-0.0354744	-0.326751	-0.184231	-0.342587	-0.012568	0.927547	-1.0098	-0.377966	-0.018906	0
	0.274	-0.105936	0.483008	-0.0185843	-0.0833187	0.46492	-0.0832617	-0.213797	-0.00439829	-0.0307378	-0.041903	0.5916	-0.329294	-0.0256121	0.461811	-0.0831464	-0.0633612	-0.0214207	-0.0106648	-0.143969	-0.0248546	-0.0636185	-0.0746745	-0.105591		0.396	-0.0213338	-0.0646418	0.609151	-0.0230874	-0.0354744	-0.326751	1.31593	-0.342587	-0.012568	0.927547	0.90882	0.509142	-0.018906	0
	0.275	-0.105936	0.483008	-0.0185843	-0.0833187	0.46492	-0.0832617	-0.213797	-0.00439829	-0.0307378	-0.041903	-0.178739	-0.329294	-0.0256121	-0.234318	-0.0831464	-0.0633612	0.797921	-0.0106648	0.476518	-0.0248546	-0.0636185	-0.0746745	-0.105591		0.397	-0.0213338	-0.0646418	-0.355338	-0.0230874	-0.0354744	-0.326751	-0.184231	-0.342587	-0.012568	-0.0948045	0.90882	0.509142	-0.018906	0
	0.276	-0.105936	0.483008	-0.0185843	-0.0833187	-0.00615789	-0.0832617	-0.213797	-0.00439829	-0.0307378	-0.041903	-0.178739	-0.329294	-0.0256121	-0.234318	-0.0831464	-0.0633612	-0.0214207	-0.0106648	1.09701	-0.0248546	0.526298	-0.0746745	-0.105591		0.398	-0.0213338	-0.0646418	-0.355338	-0.0230874	1.14405	-0.326751	1.31593	-0.342587	-0.012568	0.927547	0.26928	-0.377966	-0.018906	0
	0.277	-0.105936	-0.127738	-0.0185843	-0.0833187	-0.00615789	-0.0832617	0.305425	-0.00439829	-0.0307378	-0.041903	-0.178739	-0.329294	-0.0256121	0.461811	-0.0831464	-0.0633612	-0.0214207	-0.0106648	-0.143969	-0.0248546	-0.0636185	-0.0746745	0.663717
	0.278	-0.105936	-0.127738	-0.0185843	-0.0833187	-0.00615789	-0.0832617	-0.213797	-0.00439829	-0.0307378	-0.041903	-0.178739	-0.329294	-0.0256121	-0.234318	-0.0831464	-0.0633612	-0.0214207	-0.0106648	-0.143969	-0.0248546	-0.0636185	-0.0746745	-0.105591
	0.279	-0.105936	-0.127738	-0.0185843	-0.0833187	-0.00615789	-0.0832617	0.305425	-0.00439829	-0.0307378	-0.041903	-0.178739	0.464123	-0.0256121	-0.234318	-0.0831464	-0.0633612	-0.0214207	-0.0106648	-0.143969	-0.0248546	-0.0636185	-0.0746745	-0.105591
	0.28	-0.105936	0.483008	-0.0185843	-0.0833187	-0.00615789	-0.0832617	-0.213797	-0.00439829	-0.0307378	-0.041903	-0.178739	1.25754	-0.0256121	0.461811	0.586401	0.654732	-0.0214207	-0.0106648	0.476518	-0.0248546	-0.0636185	-0.0746745	-0.105591
	0.281	-0.105936	-0.127738	-0.0185843	-0.0833187	-0.00615789	-0.0832617	0.305425	-0.00439829	-0.0307378	-0.041903	-0.178739	-0.329294	-0.0256121	0.461811	-0.0831464	-0.0633612	-0.0214207	-0.0106648	-0.143969	-0.0248546	-0.0636185	-0.0746745	-0.105591
	0.282	-0.105936	0.483008	-0.0185843	-0.0833187	-0.00615789	-0.0832617	-0.213797	-0.00439829	-0.0307378	-0.041903	-0.178739	-0.329294	-0.0256121	-0.234318	-0.0831464	-0.0633612	-0.0214207	-0.0106648	-0.143969	-0.0248546	-0.0636185	-0.0746745	-0.105591
	0.283	-0.105936	-0.127738	-0.0185843	-0.0833187	-0.00615789	-0.0832617	-0.213797	-0.00439829	-0.0307378	-0.041903	-0.178739	0.464123	-0.0256121	-0.234318	-0.0831464	-0.0633612	-0.0214207	-0.0106648	-0.143969	-0.0248546	-0.0636185	-0.0746745	0.663717
	0.284	0.87638	-0.127738	-0.0185843	-0.0833187	-0.00615789	-0.0832617	-0.213797	0.668541	-0.0307378	-0.041903	-0.178739	1.25754	-0.0256121	-0.234318	-0.0831464	-0.0633612	-0.0214207	-0.0106648	-0.143969	-0.0248546	-0.0636185	-0.0746745	-0.105591
	0.285	-0.105936	-0.127738	-0.0185843	-0.0833187	-0.00615789	-0.0832617	0.305425	-0.00439829	-0.0307378	-0.041903	-0.178739	-0.329294	-0.0256121	-0.234318	-0.0831464	-0.0633612	-0.0214207	-0.0106648	-0.143969	-0.0248546	-0.0636185	-0.0746745	-0.105591
	0.286	-0.105936	-0.127738	-0.0185843	-0.0833187	-0.00615789	-0.0832617	0.305425	0.668541	-0.0307378	-0.041903	-0.178739	0.464123	-0.0256121	1.15794	-0.0831464	-0.0633612	-0.0214207	-0.0106648	-0.143969	-0.0248546	-0.0636185	-0.0746745	-0.105591
	0.287	-0.105936	-0.127738	-0.0185843	-0.0833187	-0.00615789	-0.0832617	-0.213797	-0.00439829	-0.0307378	-0.041903	0.5916	-0.329294	-0.0256121	0.461811	-0.0831464	-0.0633612	-0.0214207	-0.0106648	-0.143969	-0.0248546	-0.0636185	-0.0746745	-0.105591
	0.288	-0.105936	-0.127738	0.550096	-0.0833187	-0.00615789	0.666093	-0.213797	0.668541	-0.0307378	-0.041903	-0.178739	-0.329294	-0.0256121	-0.234318	-0.0831464	-0.0633612	-0.0214207	-0.0106648	0.476518	-0.0248546	-0.0636185	-0.0746745	-0.105591
	0.289	-0.105936	0.483008	0.550096	-0.0833187	-0.00615789	-0.0832617	0.305425	-0.00439829	-0.0307378	-0.041903	-0.178739	-0.329294	-0.0256121	-0.234318	-0.0831464	-0.0633612	-0.0214207	-0.0106648	-0.143969	-0.0248546	-0.0636185	-0.0746745	-0.105591
	0.29	-0.105936	0.483008	-0.0185843	-0.0833187	0.46492	-0.0832617	1.34387	-0.00439829	-0.0307378	-0.041903	-0.178739	-0.329294	-0.0256121	1.15794	-0.0831464	0.654732	-0.0214207	-0.0106648	-0.143969	-0.0248546	-0.0636185	-0.0746745	-0.105591
	0.291	-0.105936	-0.127738	0.550096	-0.0833187	0.46492	-0.0832617	-0.213797	-0.00439829	-0.0307378	-0.041903	0.5916	-0.329294	-0.0256121	0.461811	-0.0831464	-0.0633612	-0.0214207	-0.0106648	-0.143969	-0.0248546	-0.0636185	-0.0746745	-0.105591
	0.292	1.8587	-0.127738	-0.0185843	-0.0833187	-0.00615789	-0.0832617	-0.213797	-0.00439829	-0.0307378	-0.041903	-0.178739	-0.329294	-0.0256121	-0.234318	-0.0831464	-0.0633612	-0.0214207	-0.0106648	-0.143969	-0.0248546	-0.0636185	-0.0746745	-0.105591
	0.293	-0.105936	0.483008	-0.0185843	-0.0833187	-0.00615789	-0.0832617	-0.213797	-0.00439829	-0.0307378	-0.041903	0.5916	-0.329294	-0.0256121	-0.234318	-0.0831464	-0.0633612	-0.0214207	0.835408	1.09701	-0.0248546	-0.0636185	-0.0746745	-0.105591
	0.294	-0.105936	-0.127738	-0.0185843	-0.0833187	-0.00615789	-0.0832617	0.305425	-0.00439829	-0.0307378	-0.041903	-0.178739	-0.329294	-0.0256121	-0.234318	-0.0831464	-0.0633612	-0.0214207	-0.0106648	-0.143969	-0.0248546	-0.0636185	-0.0746745	-0.105591
	0.295	-0.105936	-0.127738	-0.0185843	-0.0833187	-0.00615789	-0.0832617	0.305425	-0.00439829	-0.0307378	-0.041903	-0.178739	0.464123	-0.0256121	-0.234318	-0.0831464	-0.0633612	-0.0214207	-0.0106648	-0.143969	-0.0248546	-0.0636185	0.526652	-0.105591
	0.296	-0.105936	-0.127738	-0.0185843	0.523718	-0.00615789	-0.0832617	0.305425	-0.00439829	-0.0307378	-0.041903	-0.178739	-0.329294	-0.0256121	0.461811	-0.0831464	-0.0633612	-0.0214207	-0.0106648	0.476518	-0.0248546	-0.0636185	-0.0746745	-0.105591
	0.297	-0.105936	-0.127738	-0.0185843	-0.0833187	-0.00615789	-0.0832617	-0.213797	-0.00439829	-0.0307378	-0.041903	-0.178739	0.464123	-0.0256121	0.461811	0.586401	0.654732	-0.0214207	-0.0106648	0.476518	-0.0248546	-0.0636185	-0.0746745	-0.105591
	0.298	-0.105936	-0.127738	-0.0185843	-0.0833187	-0.00615789	-0.0832617	0.305425	-0.00439829	-0.0307378	-0.041903	-0.178739	0.464123	-0.0256121	-0.234318	-0.0831464	-0.0633612	-0.0214207	-0.0106648	-0.143969	-0.0248546	0.526298	-0.0746745	-0.105591
	0.299	-0.105936	-0.127738	-0.0185843	-0.0833187	-0.00615789	-0.0832617	-0.213797	-0.00439829	-0.0307378	-0.041903	-0.178739	0.464123	1.54185	-0.234318	-0.0831464	-0.0633612	-0.0214207	-0.0106648	-0.143969	-0.0248546	-0.0636185	-0.0746745	-0.105591
	0.3	-0.105936	0.483008	-0.0185843	-0.0833187	-0.00615789	-0.0832617	-0.213797	-0.00439829	-0.0307378	-0.041903	-0.178739	-0.329294	-0.0256121	-0.234318	-0.0831464	-0.0633612	-0.0214207	-0.0106648	-0.143969	-0.0248546	-0.0636185	0.526652	-0.105591
	0.301	-0.105936	-0.127738	-0.0185843	-0.0833187	-0.00615789	-0.0832617	-0.213797	-0.00439829	-0.0307378	-0.041903	-0.178739	-0.329294	0.758118	0.461811	-0.0831464	0.654732	-0.0214207	-0.0106648	-0.143969	-0.0248546	-0.0636185	-0.0746745	0.663717
	0.302	-0.105936	-0.127738	-0.0185843	-0.0833187	-0.00615789	-0.0832617	-0.213797	-0.00439829	-0.0307378	-0.041903	0.5916	0.464123	-0.0256121	-0.234318	-0.0831464	-0.0633612	-0.0214207	-0.0106648	-0.143969	-0.0248546	-0.0636185	-0.0746745	-0.105591
	0.303	-0.105936	-0.127738	-0.0185843	-0.0833187	0.46492	-0.0832617	-0.213797	-0.00439829	-0.0307378	-0.041903	0.5916	-0.329294	-0.0256121	-0.234318	-0.0831464	-0.0633612	0.797921	0.835408	-0.143969	-0.0248546	-0.0636185	-0.0746745	-0.105591
	0.304	-0.105936	-0.127738	-0.0185843	0.523718	-0.00615789	-0.0832617	-0.213797	-0.00439829	-0.0307378	-0.041903	-0.178739	-0.329294	-0.0256121	-0.234318	0.586401	-0.0633612	-0.0214207	-0.0106648	-0.143969	-0.0248546	-0.0636185	-0.0746745	-0.105591
	0.305	17.5758	0.483008	1.68746	-0.0833187	-0.00615789	-0.0832617	0.305425	-0.00439829	-0.0307378	-0.041903	0.5916	1.25754	-0.0256121	-0.234318	-0.0831464	-0.0633612	-0.0214207	-0.0106648	-0.143969	-0.0248546	-0.0636185	-0.0746745	0.663717
	0.306	12.6642	-0.127738	7.94293	16.3067	8.47325	0.666093	0.824647	-0.00439829	-0.0307378	-0.041903	0.5916	-0.329294	-0.0256121	0.461811	-0.0831464	-0.0633612	-0.0214207	-0.0106648	-0.143969	-0.0248546	-0.0636185	-0.0746745	-0.105591
	0.307	1.8587	0.483008	7.37425	9.02223	8.47325	-0.0832617	0.824647	-0.00439829	-0.0307378	-0.041903	-0.178739	0.464123	-0.0256121	-0.234318	-0.0831464	-0.0633612	-0.0214207	-0.0106648	-0.143969	-0.0248546	-0.0636185	-0.0746745	-0.105591
	0.308	10.6995	1.09375	1.68746	16.9137	8.94433	13.4051	0.824647	-0.00439829	-0.0307378	-0.041903	-0.178739	-0.329294	-0.0256121	1.15794	-0.0831464	-0.0633612	-0.0214207	-0.0106648	0.476518	0.666555	-0.0636185	-0.0746745	-0.105591
	0.309	-0.105936	0.483008	1.68746	1.13075	2.34923	12.6558	0.305425	-0.00439829	-0.0307378	0.568683	-0.178739	-0.329294	0.758118	-0.234318	-0.0831464	-0.0633612	-0.0214207	-0.0106648	-0.143969	11.0377	0.526298	-0.0746745	0.663717
	0.31	-0.105936	-0.127738	-0.0185843	13.8785	1.40708	3.66351	-0.213797	-0.00439829	-0.0307378	0.568683	1.36194	0.464123	-0.0256121	-0.234318	0.586401	-0.0633612	-0.0214207	-0.0106648	-0.143969	2.74078	1.11621	0.526652	-0.105591
	0.311	2.84101	0.483008	-0.0185843	1.13075	0.46492	2.91416	-0.213797	-0.00439829	-0.0307378	1.17927	-0.178739	2.05096	2.32558	-0.234318	0.586401	-0.0633612	-0.0214207	-0.0106648	-0.143969	0.666555	1.70613	0.526652	-0.105591
	0.312	-0.105936	0.483008	-0.0185843	0.523718	-0.00615789	0.666093	-0.213797	-0.00439829	2.86335	-0.041903	-0.178739	-0.329294	0.758118	-0.234318	-0.0831464	-0.0633612	-0.0214207	-0.0106648	-0.143969	2.04938	0.526298	0.526652	0.663717
	0.313	-0.105936	-0.127738	-0.0185843	0.523718	1.87816	-0.0832617	0.305425	-0.00439829	1.4163	1.17927	-0.178739	0.464123	3.10931	0.461811	0.586401	-0.0633612	-0.0214207	-0.0106648	0.476518	-0.0248546	-0.0636185	0.526652	-0.105591
	0.314	-0.105936	2.31524	-0.0185843	-0.0833187	3.29139	-0.0832617	-0.213797	-0.00439829	0.692783	1.17927	0.5916	1.25754	1.54185	2.5502	-0.0831464	-0.0633612	4.07529	-0.0106648	-0.143969	-0.0248546	-0.0636185	0.526652	0.663717
	0.315	-0.105936	2.31524	-0.0185843	-0.0833187	4.70463	-0.0832617	-0.213797	-0.00439829	-0.0307378	0.568683	-0.178739	-0.329294	3.89304	0.461811	-0.0831464	0.654732	6.53331	3.37363	1.09701	-0.0248546	0.526298	1.7293	0.663717
	0.316	-0.105936	-0.127738	-0.0185843	-0.0833187	4.70463	0.666093	-0.213797	-0.00439829	-0.0307378	1.78986	0.5916	-0.329294	3.10931	1.85407	-0.0831464	0.654732	7.35265	8.45006	1.71749	1.35797	2.29605	0.526652	0.663717
	0.317	-0.105936	2.31524	-0.0185843	-0.0833187	4.23355	-0.0832617	-0.213797	-0.00439829	-0.0307378	0.568683	0.5916	-0.329294	2.32558	0.461811	0.586401	2.80901	8.17199	10.1422	2.33798	7.58065	2.29605	4.13461	-0.105591
	0.318	-0.105936	-0.127738	0.550096	-0.0833187	4.23355	-0.0832617	-0.213797	-0.00439829	-0.0307378	1.17927	-0.178739	-0.329294	3.10931	0.461811	-0.0831464	3.52711	3.25595	3.37363	2.95847	3.43219	5.83555	6.53992	0.663717
	0.319	-0.105936	0.483008	1.11878	-0.0833187	1.87816	-0.0832617	-0.213797	0.668541	-0.0307378	0.568683	-0.178739	0.464123	0.758118	2.5502	0.586401	4.2452	4.07529	0.835408	1.71749	4.1236	5.24563	5.33726	-0.105591
	0.32	-0.105936	-0.127738	1.11878	-0.0833187	0.935999	-0.0832617	0.305425	2.68736	-0.0307378	0.568683	-0.178739	-0.329294	3.89304	1.15794	-0.0831464	4.96329	3.25595	-0.0106648	3.57895	4.1236	8.19521	4.13461	-0.105591
	0.321	-0.105936	1.09375	-0.0185843	-0.0833187	0.46492	-0.0832617	0.305425	5.37912	-0.0307378	0.568683	-0.178739	-0.329294	2.32558	3.94246	-0.0831464	2.80901	-0.0214207	-0.0106648	1.09701	2.74078	3.47588	2.93196	1.43303
	0.322	0.87638	-0.127738	2.82481	-0.0833187	-0.00615789	-0.0832617	-0.213797	8.07087	-0.0307378	0.568683	-0.178739	0.464123	4.67677	0.461811	-0.0831464	3.52711	-0.0214207	0.835408	1.09701	3.43219	2.29605	5.33726	-0.105591
	0.323	-0.105936	0.483008	-0.0185843	-0.0833187	-0.00615789	-0.0832617	-0.213797	4.70618	-0.0307378	-0.041903	-0.178739	0.464123	2.32558	-0.234318	-0.0831464	-0.0633612	-0.0214207	1.68148	2.95847	2.74078	2.29605	1.7293	2.20233
	0.324	-0.105936	0.483008	4.53085	-0.0833187	-0.00615789	-0.0832617	-0.213797	1.34148	-0.0307378	1.78986	0.5916	-0.329294	2.32558	0.461811	-0.0831464	0.654732	-0.0214207	0.835408	0.476518	2.04938	1.70613	0.526652	0.663717
	0.325	-0.105936	0.483008	-0.0185843	-0.0833187	-0.00615789	-0.0832617	-0.213797	2.01442	-0.0307378	-0.041903	-0.178739	-0.329294	1.54185	0.461811	-0.0831464	0.654732	-0.0214207	0.835408	-0.143969	0.666555	1.11621	0.526652	2.20233
	0.326	-0.105936	-0.127738	1.68746	-0.0833187	-0.00615789	-0.0832617	-0.213797	0.668541	-0.0307378	0.568683	-0.178739	-0.329294	-0.0256121	-0.234318	0.586401	1.37283	-0.0214207	5.06577	0.476518	0.666555	-0.0636185	0.526652	1.43303
	0.327	-0.105936	-0.127738	0.550096	-0.0833187	-0.00615789	-0.0832617	-0.213797	0.668541	-0.0307378	0.568683	-0.178739	-0.329294	-0.0256121	1.15794	-0.0831464	0.654732	-0.0214207	2.52755	-0.143969	-0.0248546	-0.0636185	-0.0746745	2.20233
	0.328	-0.105936	-0.127738	0.550096	-0.0833187	-0.00615789	-0.0832617	-0.213797	0.668541	-0.0307378	0.568683	-0.178739	1.25754	0.758118	-0.234318	-0.0831464	0.654732	-0.0214207	8.45006	-0.143969	0.666555	0.526298	-0.0746745	2.97164
	0.329	-0.105936	0.483008	-0.0185843	-0.0833187	-0.00615789	-0.0832617	-0.213797	-0.00439829	0.692783	-0.041903	-0.178739	-0.329294	-0.0256121	-0.234318	-0.0831464	0.654732	-0.0214207	0.835408	-0.143969	-0.0248546	-0.0636185	-0.0746745	1.43303
	0.33	-0.105936	-0.127738	-0.0185843	-0.0833187	-0.00615789	-0.0832617	-0.213797	0.668541	-0.0307378	0.568683	-0.178739	-0.329294	-0.0256121	0.461811	-0.0831464	0.654732	-0.0214207	2.52755	-0.143969	-0.0248546	0.526298	0.526652	-0.105591
	0.331	-0.105936	-0.127738	-0.0185843	-0.0833187	-0.00615789	-0.0832617	0.305425	-0.00439829	-0.0307378	-0.041903	-0.178739	-0.329294	-0.0256121	-0.234318	-0.0831464	-0.0633612	-0.0214207	1.68148	-0.143969	-0.0248546	-0.0636185	-0.0746745	2.20233
	0.332	-0.105936	-0.127738	0.550096	-0.0833187	-0.00615789	-0.0832617	-0.213797	0.668541	-0.0307378	1.17927	-0.178739	-0.329294	-0.0256121	-0.234318	-0.0831464	0.654732	-0.0214207	0.835408	0.476518	-0.0248546	-0.0636185	-0.0746745	-0.105591
	0.333	-0.105936	-0.127738	-0.0185843	-0.0833187	-0.00615789	-0.0832617	-0.213797	-0.00439829	0.692783	0.568683	-0.178739	-0.329294	-0.0256121	-0.234318	-0.0831464	0.654732	-0.0214207	0.835408	-0.143969	-0.0248546	-0.0636185	-0.0746745	-0.105591
	0.334	-0.105936	-0.127738	-0.0185843	-0.0833187	-0.00615789	-0.0832617	-0.213797	-0.00439829	1.4163	0.568683	-0.178739	-0.329294	-0.0256121	-0.234318	-0.0831464	-0.0633612	-0.0214207	-0.0106648	0.476518	-0.0248546	-0.0636185	-0.0746745	-0.105591
	0.335	-0.105936	-0.127738	-0.0185843	-0.0833187	-0.00615789	-0.0832617	-0.213797	-0.00439829	-0.0307378	1.17927	-0.178739	-0.329294	-0.0256121	-0.234318	-0.0831464	-0.0633612	-0.0214207	-0.0106648	0.476518	-0.0248546	-0.0636185	-0.0746745	-0.105591
	0.336	-0.105936	-0.127738	-0.0185843	-0.0833187	-0.00615789	-0.0832617	-0.213797	-0.00439829	-0.0307378	-0.041903	-0.178739	-0.329294	-0.0256121	-0.234318	-0.0831464	-0.0633612	-0.0214207	-0.0106648	0.476518	-0.0248546	-0.0636185	-0.0746745	0.663717
	0.337	-0.105936	-0.127738	-0.0185843	-0.0833187	-0.00615789	-0.0832617	-0.213797	-0.00439829	-0.0307378	-0.041903	-0.178739	0.464123	-0.0256121	-0.234318	-0.0831464	-0.0633612	-0.0214207	-0.0106648	0.476518	-0.0248546	-0.0636185	-0.0746745	-0.105591
	0.338	-0.105936	-0.127738	-0.0185843	-0.0833187	-0.00615789	-0.0832617	-0.213797	-0.00439829	-0.0307378	-0.041903	-0.178739	0.464123	0.758118	1.15794	1.25595	-0.0633612	-0.0214207	-0.0106648	-0.143969	0.666555	-0.0636185	-0.0746745	-0.105591
	0.339	-0.105936	-0.127738	-0.0185843	-0.0833187	-0.00615789	-0.0832617	-0.213797	-0.00439829	-0.0307378	-0.041903	-0.178739	-0.329294	-0.0256121	-0.234318	-0.0831464	-0.0633612	-0.0214207	-0.0106648	0.476518	-0.0248546	-0.0636185	-0.0746745	-0.105591
	0.34	-0.105936	-0.127738	-0.0185843	-0.0833187	-0.00615789	-0.0832617	-0.213797	-0.00439829	-0.0307378	0.568683	0.5916	0.464123	0.758118	-0.234318	-0.0831464	-0.0633612	-0.0214207	-0.0106648	0.476518	-0.0248546	-0.0636185	1.12798	-0.105591
	0.341	-0.105936	0.483008	-0.0185843	-0.0833187	-0.00615789	-0.0832617	-0.213797	-0.00439829	-0.0307378	0.568683	-0.178739	-0.329294	-0.0256121	-0.234318	-0.0831464	-0.0633612	-0.0214207	0.835408	-0.143969	0.666555	-0.0636185	-0.0746745	-0.105591
	0.342	-0.105936	-0.127738	-0.0185843	-0.0833187	-0.00615789	-0.0832617	-0.213797	-0.00439829	-0.0307378	0.568683	-0.178739	-0.329294	-0.0256121	-0.234318	-0.0831464	-0.0633612	-0.0214207	1.68148	-0.143969	-0.0248546	-0.0636185	1.12798	-0.105591
	0.343	-0.105936	-0.127738	-0.0185843	-0.0833187	-0.00615789	-0.0832617	0.305425	-0.00439829	-0.0307378	-0.041903	-0.178739	2.05096	-0.0256121	0.461811	-0.0831464	-0.0633612	-0.0214207	-0.0106648	-0.143969	-0.0248546	-0.0636185	-0.0746745	-0.105591
	0.344	-0.105936	-0.127738	-0.0185843	-0.0833187	-0.00615789	-0.0832617	-0.213797	-0.00439829	0.692783	-0.041903	-0.178739	-0.329294	-0.0256121	-0.234318	-0.0831464	-0.0633612	-0.0214207	-0.0106648	-0.143969	-0.0248546	-0.0636185	-0.0746745	-0.105591
	0.345	-0.105936	-0.127738	-0.0185843	-0.0833187	-0.00615789	-0.0832617	-0.213797	-0.00439829	-0.0307378	-0.041903	-0.178739	-0.329294	-0.0256121	-0.234318	-0.0831464	-0.0633612	-0.0214207	-0.0106648	0.476518	-0.0248546	-0.0636185	-0.0746745	-0.105591
	0.346	-0.105936	-0.127738	-0.0185843	-0.0833187	-0.00615789	-0.0832617	0.305425	-0.00439829	-0.0307378	0.568683	0.5916	-0.329294	-0.0256121	-0.234318	-0.0831464	-0.0633612	-0.0214207	0.835408	-0.143969	-0.0248546	-0.0636185	-0.0746745	-0.105591
	0.347	-0.105936	-0.127738	-0.0185843	-0.0833187	-0.00615789	-0.0832617	-0.213797	-0.00439829	-0.0307378	-0.041903	0.5916	0.464123	-0.0256121	-0.234318	-0.0831464	-0.0633612	-0.0214207	-0.0106648	-0.143969	-0.0248546	-0.0636185	-0.0746745	-0.105591
	0.348	-0.105936	-0.127738	0.550096	-0.0833187	-0.00615789	-0.0832617	-0.213797	-0.00439829	-0.0307378	0.568683	-0.178739	-0.329294	-0.0256121	-0.234318	-0.0831464	-0.0633612	-0.0214207	-0.0106648	0.476518	-0.0248546	-0.0636185	-0.0746745	-0.105591
	0.349	-0.105936	-0.127738	0.550096	-0.0833187	-0.00615789	-0.0832617	-0.213797	-0.00439829	-0.0307378	-0.041903	0.5916	-0.329294	-0.0256121	-0.234318	-0.0831464	-0.0633612	-0.0214207	-0.0106648	-0.143969	-0.0248546	-0.0636185	-0.0746745	-0.105591
	0.35	-0.105936	-0.127738	-0.0185843	-0.0833187	-0.00615789	-0.0832617	-0.213797	-0.00439829	-0.0307378	-0.041903	-0.178739	-0.329294	-0.0256121	-0.234318	-0.0831464	-0.0633612	-0.0214207	-0.0106648	0.476518	-0.0248546	-0.0636185	-0.0746745	-0.105591
	0.351	-0.105936	-0.127738	-0.0185843	-0.0833187	-0.00615789	-0.0832617	0.305425	-0.00439829	-0.0307378	-0.041903	-0.178739	-0.329294	-0.0256121	-0.234318	-0.0831464	-0.0633612	-0.0214207	-0.0106648	-0.143969	-0.0248546	-0.0636185	-0.0746745	-0.105591
	0.352	-0.105936	-0.127738	-0.0185843	-0.0833187	-0.00615789	-0.0832617	-0.213797	-0.00439829	-0.0307378	-0.041903	-0.178739	-0.329294	-0.0256121	-0.234318	-0.0831464	-0.0633612	-0.0214207	-0.0106648	-0.143969	-0.0248546	-0.0636185	-0.0746745	-0.105591
	0.353	-0.105936	-0.127738	-0.0185843	-0.0833187	-0.00615789	-0.0832617	-0.213797	-0.00439829	-0.0307378	-0.041903	-0.178739	0.464123	-0.0256121	0.461811	-0.0831464	-0.0633612	-0.0214207	-0.0106648	0.476518	-0.0248546	-0.0636185	-0.0746745	1.43303
	0.354	-0.105936	-0.127738	-0.0185843	-0.0833187	-0.00615789	-0.0832617	-0.213797	-0.00439829	-0.0307378	-0.041903	-0.178739	-0.329294	-0.0256121	-0.234318	-0.0831464	-0.0633612	-0.0214207	-0.0106648	-0.143969	-0.0248546	-0.0636185	0.526652	-0.105591
	0.355	-0.105936	-0.127738	-0.0185843	-0.0833187	-0.00615789	-0.0832617	1.34387	-0.00439829	-0.0307378	-0.041903	-0.178739	-0.329294	-0.0256121	-0.234318	-0.0831464	-0.0633612	-0.0214207	-0.0106648	1.09701	-0.0248546	-0.0636185	-0.0746745	0.663717
	0.356	-0.105936	-0.127738	-0.0185843	-0.0833187	-0.00615789	-0.0832617	0.824647	-0.00439829	-0.0307378	-0.041903	-0.178739	-0.329294	-0.0256121	-0.234318	-0.0831464	-0.0633612	-0.0214207	-0.0106648	-0.143969	-0.0248546	-0.0636185	-0.0746745	-0.105591
	0.357	-0.105936	-0.127738	-0.0185843	-0.0833187	-0.00615789	-0.0832617	0.305425	-0.00439829	-0.0307378	-0.041903	-0.178739	-0.329294	-0.0256121	0.461811	-0.0831464	-0.0633612	-0.0214207	-0.0106648	-0.143969	-0.0248546	-0.0636185	-0.0746745	-0.105591
	0.358	-0.105936	-0.127738	-0.0185843	-0.0833187	-0.00615789	-0.0832617	1.34387	-0.00439829	-0.0307378	-0.041903	-0.178739	-0.329294	-0.0256121	-0.234318	-0.0831464	-0.0633612	-0.0214207	-0.0106648	-0.143969	-0.0248546	-0.0636185	-0.0746745	-0.105591
	0.359	-0.105936	-0.127738	-0.0185843	-0.0833187	-0.00615789	-0.0832617	0.824647	-0.00439829	-0.0307378	-0.041903	0.5916	-0.329294	-0.0256121	-0.234318	-0.0831464	-0.0633612	-0.0214207	-0.0106648	-0.143969	-0.0248546	-0.0636185	-0.0746745	-0.105591
	0.36	-0.105936	-0.127738	-0.0185843	-0.0833187	-0.00615789	-0.0832617	-0.213797	-0.00439829	-0.0307378	-0.041903	-0.178739	-0.329294	-0.0256121	-0.234318	-0.0831464	-0.0633612	-0.0214207	-0.0106648	-0.143969	-0.0248546	-0.0636185	-0.0746745	-0.105591
	0.361	-0.105936	-0.127738	-0.0185843	-0.0833187	-0.00615789	-0.0832617	0.305425	-0.00439829	-0.0307378	-0.041903	0.5916	-0.329294	-0.0256121	-0.234318	-0.0831464	-0.0633612	-0.0214207	-0.0106648	-0.143969	-0.0248546	-0.0636185	-0.0746745	1.43303
	0.362	-0.105936	-0.127738	-0.0185843	-0.0833187	-0.00615789	-0.0832617	-0.213797	-0.00439829	-0.0307378	-0.041903	-0.178739	-0.329294	-0.0256121	-0.234318	-0.0831464	-0.0633612	-0.0214207	-0.0106648	-0.143969	-0.0248546	-0.0636185	-0.0746745	-0.105591
	0.363	-0.105936	1.09375	-0.0185843	-0.0833187	-0.00615789	-0.0832617	1.86309	-0.00439829	-0.0307378	-0.041903	-0.178739	1.25754	-0.0256121	-0.234318	-0.0831464	-0.0633612	-0.0214207	-0.0106648	-0.143969	-0.0248546	-0.0636185	-0.0746745	-0.105591
	0.364	-0.105936	-0.127738	-0.0185843	-0.0833187	-0.00615789	-0.0832617	-0.213797	-0.00439829	-0.0307378	-0.041903	-0.178739	0.464123	-0.0256121	-0.234318	-0.0831464	-0.0633612	-0.0214207	-0.0106648	-0.143969	-0.0248546	-0.0636185	-0.0746745	-0.105591
	0.365	-0.105936	-0.127738	-0.0185843	-0.0833187	-0.00615789	-0.0832617	0.824647	-0.00439829	-0.0307378	-0.041903	-0.178739	0.464123	-0.0256121	-0.234318	-0.0831464	-0.0633612	-0.0214207	-0.0106648	-0.143969	-0.0248546	-0.0636185	-0.0746745	-0.105591
	0.366	-0.105936	-0.127738	-0.0185843	-0.0833187	-0.00615789	-0.0832617	0.305425	-0.00439829	-0.0307378	-0.041903	-0.178739	-0.329294	-0.0256121	-0.234318	-0.0831464	-0.0633612	-0.0214207	-0.0106648	-0.143969	-0.0248546	-0.0636185	-0.0746745	-0.105591
	0.367	-0.105936	-0.127738	-0.0185843	-0.0833187	-0.00615789	-0.0832617	0.824647	-0.00439829	-0.0307378	-0.041903	-0.178739	-0.329294	-0.0256121	-0.234318	-0.0831464	-0.0633612	-0.0214207	-0.0106648	0.476518	-0.0248546	-0.0636185	-0.0746745	-0.105591
	0.368	-0.105936	-0.127738	-0.0185843	-0.0833187	-0.00615789	-0.0832617	0.305425	-0.00439829	-0.0307378	-0.041903	-0.178739	0.464123	-0.0256121	-0.234318	-0.0831464	-0.0633612	-0.0214207	-0.0106648	-0.143969	-0.0248546	-0.0636185	-0.0746745	0.663717
	0.369	-0.105936	0.483008	-0.0185843	-0.0833187	-0.00615789	-0.0832617	-0.213797	-0.00439829	-0.0307378	-0.041903	-0.178739	0.464123	-0.0256121	-0.234318	-0.0831464	-0.0633612	-0.0214207	-0.0106648	-0.143969	-0.0248546	-0.0636185	-0.0746745	-0.105591
	0.37	-0.105936	-0.127738	-0.0185843	-0.0833187	-0.00615789	-0.0832617	-0.213797	-0.00439829	-0.0307378	-0.041903	-0.178739	-0.329294	-0.0256121	-0.234318	-0.0831464	-0.0633612	-0.0214207	-0.0106648	-0.143969	-0.0248546	-0.0636185	-0.0746745	-0.105591
	0.371	-0.105936	-0.127738	-0.0185843	-0.0833187	-0.00615789	-0.0832617	0.305425	-0.00439829	-0.0307378	-0.041903	0.5916	-0.329294	-0.0256121	0.461811	-0.0831464	-0.0633612	-0.0214207	-0.0106648	-0.143969	-0.0248546	-0.0636185	-0.0746745	-0.105591
	0.372	-0.105936	-0.127738	-0.0185843	-0.0833187	-0.00615789	-0.0832617	0.305425	-0.00439829	-0.0307378	0.568683	0.5916	0.464123	-0.0256121	0.461811	-0.0831464	-0.0633612	-0.0214207	-0.0106648	0.476518	-0.0248546	-0.0636185	-0.0746745	-0.105591
	0.373	-0.105936	-0.127738	-0.0185843	-0.0833187	-0.00615789	-0.0832617	-0.213797	-0.00439829	-0.0307378	-0.041903	-0.178739	-0.329294	-0.0256121	-0.234318	-0.0831464	-0.0633612	-0.0214207	-0.0106648	-0.143969	-0.0248546	-0.0636185	-0.0746745	-0.105591
	0.374	-0.105936	-0.127738	-0.0185843	-0.0833187	-0.00615789	-0.0832617	0.305425	-0.00439829	-0.0307378	-0.041903	-0.178739	-0.329294	-0.0256121	0.461811	0.586401	-0.0633612	-0.0214207	-0.0106648	-0.143969	-0.0248546	-0.0636185	-0.0746745	-0.105591
	0.375	-0.105936	-0.127738	-0.0185843	-0.0833187	-0.00615789	-0.0832617	0.305425	-0.00439829	-0.0307378	-0.041903	-0.178739	-0.329294	-0.0256121	-0.234318	-0.0831464	-0.0633612	-0.0214207	-0.0106648	-0.143969	-0.0248546	0.526298	-0.0746745	-0.105591
	0.376	-0.105936	-0.127738	-0.0185843	-0.0833187	-0.00615789	-0.0832617	-0.213797	-0.00439829	-0.0307378	-0.041903	-0.178739	1.25754	-0.0256121	-0.234318	-0.0831464	-0.0633612	-0.0214207	-0.0106648	-0.143969	-0.0248546	-0.0636185	-0.0746745	-0.105591
	0.377	-0.105936	-0.127738	-0.0185843	-0.0833187	-0.00615789	-0.0832617	-0.213797	-0.00439829	-0.0307378	-0.041903	-0.178739	-0.329294	-0.0256121	0.461811	-0.0831464	-0.0633612	-0.0214207	-0.0106648	-0.143969	-0.0248546	-0.0636185	-0.0746745	-0.105591
	0.378	-0.105936	-0.127738	-0.0185843	-0.0833187	-0.00615789	-0.0832617	0.305425	-0.00439829	-0.0307378	-0.041903	-0.178739	-0.329294	-0.0256121	-0.234318	-0.0831464	-0.0633612	-0.0214207	-0.0106648	0.476518	-0.0248546	-0.0636185	-0.0746745	-0.105591
	0.379	-0.105936	-0.127738	-0.0185843	-0.0833187	-0.00615789	-0.0832617	-0.213797	-0.00439829	-0.0307378	-0.041903	-0.178739	-0.329294	-0.0256121	0.461811	-0.0831464	-0.0633612	-0.0214207	-0.0106648	-0.143969	-0.0248546	-0.0636185	-0.0746745	-0.105591
	0.38	-0.105936	-0.127738	-0.0185843	0.523718	-0.00615789	-0.0832617	-0.213797	-0.00439829	-0.0307378	0.568683	-0.178739	0.464123	-0.0256121	0.461811	-0.0831464	-0.0633612	-0.0214207	-0.0106648	-0.143969	-0.0248546	-0.0636185	-0.0746745	-0.105591
	0.381	-0.105936	-0.127738	-0.0185843	-0.0833187	-0.00615789	-0.0832617	-0.213797	-0.00439829	-0.0307378	-0.041903	-0.178739	0.464123	-0.0256121	0.461811	-0.0831464	-0.0633612	-0.0214207	-0.0106648	-0.143969	-0.0248546	-0.0636185	-0.0746745	-0.105591
	0.382	-0.105936	-0.127738	-0.0185843	0.523718	-0.00615789	-0.0832617	-0.213797	-0.00439829	-0.0307378	-0.041903	-0.178739	0.464123	-0.0256121	-0.234318	-0.0831464	-0.0633612	-0.0214207	-0.0106648	-0.143969	-0.0248546	-0.0636185	-0.0746745	-0.105591
	0.383	-0.105936	-0.127738	-0.0185843	-0.0833187	-0.00615789	-0.0832617	0.305425	-0.00439829	-0.0307378	0.568683	-0.178739	-0.329294	-0.0256121	0.461811	-0.0831464	-0.0633612	-0.0214207	-0.0106648	0.476518	-0.0248546	-0.0636185	-0.0746745	-0.105591
	0.384	-0.105936	-0.127738	-0.0185843	-0.0833187	-0.00615789	0.666093	-0.213797	-0.00439829	-0.0307378	-0.041903	-0.178739	-0.329294	-0.0256121	0.461811	-0.0831464	-0.0633612	-0.0214207	-0.0106648	-0.143969	-0.0248546	-0.0636185	-0.0746745	-0.105591
	0.385	-0.105936	-0.127738	-0.0185843	-0.0833187	-0.00615789	-0.0832617	-0.213797	-0.00439829	-0.0307378	0.568683	0.5916	-0.329294	-0.0256121	-0.234318	0.586401	-0.0633612	-0.0214207	-0.0106648	-0.143969	-0.0248546	0.526298	-0.0746745	-0.105591
	0.386	-0.105936	-0.127738	-0.0185843	-0.0833187	-0.00615789	-0.0832617	-0.213797	-0.00439829	-0.0307378	-0.041903	-0.178739	0.464123	-0.0256121	-0.234318	-0.0831464	-0.0633612	-0.0214207	-0.0106648	-0.143969	-0.0248546	-0.0636185	-0.0746745	-0.105591
	0.387	-0.105936	-0.127738	-0.0185843	-0.0833187	-0.00615789	-0.0832617	-0.213797	-0.00439829	-0.0307378	-0.041903	-0.178739	-0.329294	-0.0256121	0.461811	-0.0831464	-0.0633612	-0.0214207	-0.0106648	-0.143969	-0.0248546	-0.0636185	-0.0746745	-0.105591
	0.388	-0.105936	0.483008	-0.0185843	-0.0833187	-0.00615789	-0.0832617	-0.213797	-0.00439829	-0.0307378	0.568683	-0.178739	-0.329294	-0.0256121	-0.234318	-0.0831464	-0.0633612	-0.0214207	-0.0106648	-0.143969	-0.0248546	-0.0636185	-0.0746745	-0.105591
	0.389	-0.105936	-0.127738	-0.0185843	-0.0833187	-0.00615789	-0.0832617	-0.213797	-0.00439829	-0.0307378	-0.041903	-0.178739	-0.329294	-0.0256121	0.461811	-0.0831464	-0.0633612	-0.0214207	-0.0106648	-0.143969	-0.0248546	0.526298	-0.0746745	-0.105591
	0.39	-0.105936	-0.127738	-0.0185843	-0.0833187	-0.00615789	-0.0832617	-0.213797	-0.00439829	-0.0307378	-0.041903	0.5916	-0.329294	-0.0256121	-0.234318	-0.0831464	-0.0633612	-0.0214207	-0.0106648	-0.143969	-0.0248546	-0.0636185	-0.0746745	-0.105591
	0.391	-0.105936	-0.127738	-0.0185843	-0.0833187	-0.00615789	-0.0832617	-0.213797	-0.00439829	-0.0307378	-0.041903	-0.178739	-0.329294	-0.0256121	-0.234318	-0.0831464	-0.0633612	-0.0214207	-0.0106648	-0.143969	-0.0248546	-0.0636185	-0.0746745	-0.105591
	0.392	-0.105936	-0.127738	-0.0185843	-0.0833187	-0.00615789	-0.0832617	-0.213797	-0.00439829	-0.0307378	-0.041903	-0.178739	-0.329294	-0.0256121	0.461811	-0.0831464	-0.0633612	-0.0214207	-0.0106648	-0.143969	-0.0248546	-0.0636185	-0.0746745	-0.105591
	0.393	-0.105936	-0.127738	-0.0185843	-0.0833187	-0.00615789	-0.0832617	-0.213797	-0.00439829	-0.0307378	-0.041903	-0.178739	-0.329294	-0.0256121	0.461811	-0.0831464	-0.0633612	-0.0214207	-0.0106648	-0.143969	-0.0248546	-0.0636185	-0.0746745	-0.105591
	0.394	-0.105936	-0.127738	-0.0185843	-0.0833187	-0.00615789	-0.0832617	-0.213797	-0.00439829	-0.0307378	-0.041903	-0.178739	1.25754	-0.0256121	-0.234318	-0.0831464	-0.0633612	-0.0214207	-0.0106648	-0.143969	-0.0248546	-0.0636185	-0.0746745	-0.105591
	0.395	-0.105936	-0.127738	-0.0185843	-0.0833187	-0.00615789	-0.0832617	-0.213797	-0.00439829	-0.0307378	-0.041903	-0.178739	-0.329294	-0.0256121	-0.234318	-0.0831464	-0.0633612	-0.0214207	-0.0106648	-0.143969	-0.0248546	0.526298	-0.0746745	-0.105591
	0.396	-0.105936	-0.127738	-0.0185843	-0.0833187	-0.00615789	-0.0832617	-0.213797	-0.00439829	-0.0307378	-0.041903	-0.178739	-0.329294	-0.0256121	-0.234318	-0.0831464	-0.0633612	-0.0214207	-0.0106648	-0.143969	-0.0248546	-0.0636185	-0.0746745	-0.105591
	0.397	-0.105936	-0.127738	-0.0185843	-0.0833187	-0.00615789	-0.0832617	0.305425	-0.00439829	-0.0307378	-0.041903	-0.178739	-0.329294	-0.0256121	-0.234318	-0.0831464	0.654732	-0.0214207	-0.0106648	-0.143969	-0.0248546	-0.0636185	-0.0746745	-0.105591
	0.398	-0.105936	0.483008	-0.0185843	0.523718	-0.00615789	-0.0832617	-0.213797	-0.00439829	-0.0307378	-0.041903	-0.178739	-0.329294	-0.0256121	1.85407	-0.0831464	0.654732	-0.0214207	-0.0106648	-0.143969	-0.0248546	0.526298	-0.0746745	-0.105591
	0.399	-0.105936	-0.127738	-0.0185843	-0.0833187	-0.00615789	0.666093	-0.213797	-0.00439829	-0.0307378	-0.041903	-0.178739	-0.329294	-0.0256121	-0.234318	-0.0831464	-0.0633612	-0.0214207	-0.0106648	0.476518	-0.0248546	-0.0636185	-0.0746745	-0.105591
	0.4	-0.105936	-0.127738	-0.0185843	-0.0833187	-0.00615789	-0.0832617	-0.213797	-0.00439829	-0.0307378	-0.041903	-0.178739	0.464123	-0.0256121	0.461811	-0.0831464	-0.0633612	-0.0214207	-0.0106648	-0.143969	-0.0248546	-0.0636185	-0.0746745	-0.105591
	0.401	-0.105936	0.483008	-0.0185843	-0.0833187	-0.00615789	-0.0832617	0.305425	-0.00439829	-0.0307378	-0.041903	0.5916	0.464123	-0.0256121	-0.234318	-0.0831464	-0.0633612	-0.0214207	-0.0106648	-0.143969	-0.0248546	0.526298	-0.0746745	-0.105591
	0.402	-0.105936	-0.127738	-0.0185843	-0.0833187	-0.00615789	-0.0832617	-0.213797	-0.00439829	-0.0307378	-0.041903	-0.178739	-0.329294	-0.0256121	-0.234318	-0.0831464	-0.0633612	-0.0214207	-0.0106648	-0.143969	-0.0248546	-0.0636185	-0.0746745	-0.105591
	0.403	-0.105936	-0.127738	-0.0185843	0.523718	-0.00615789	-0.0832617	-0.213797	-0.00439829	-0.0307378	-0.041903	-0.178739	1.25754	-0.0256121	1.15794	-0.0831464	-0.0633612	-0.0214207	-0.0106648	0.476518	-0.0248546	0.526298	-0.0746745	-0.105591
	0.404	-0.105936	-0.127738	-0.0185843	-0.0833187	-0.00615789	-0.0832617	0.305425	-0.00439829	-0.0307378	-0.041903	-0.178739	-0.329294	-0.0256121	-0.234318	-0.0831464	-0.0633612	-0.0214207	-0.0106648	-0.143969	-0.0248546	-0.0636185	-0.0746745	-0.105591
	0.405	-0.105936	-0.127738	-0.0185843	-0.0833187	-0.00615789	-0.0832617	-0.213797	-0.00439829	-0.0307378	-0.041903	-0.178739	-0.329294	-0.0256121	-0.234318	-0.0831464	-0.0633612	-0.0214207	-0.0106648	-0.143969	-0.0248546	-0.0636185	-0.0746745	-0.105591
	0.406	-0.105936	0.483008	-0.0185843	-0.0833187	-0.00615789	-0.0832617	-0.213797	-0.00439829	-0.0307378	-0.041903	0.5916	-0.329294	-0.0256121	-0.234318	-0.0831464	0.654732	-0.0214207	-0.0106648	1.09701	-0.0248546	-0.0636185	-0.0746745	-0.105591
	0.407	-0.105936	-0.127738	-0.0185843	-0.0833187	-0.00615789	-0.0832617	-0.213797	-0.00439829	-0.0307378	-0.041903	-0.178739	0.464123	-0.0256121	-0.234318	-0.0831464	-0.0633612	-0.0214207	-0.0106648	-0.143969	-0.0248546	-0.0636185	-0.0746745	-0.105591
	0.408	-0.105936	-0.127738	-0.0185843	-0.0833187	-0.00615789	1.41545	0.305425	-0.00439829	-0.0307378	0.568683	-0.178739	-0.329294	-0.0256121	-0.234318	-0.0831464	-0.0633612	-0.0214207	-0.0106648	-0.143969	-0.0248546	-0.0636185	-0.0746745	-0.105591
	0.409	-0.105936	-0.127738	-0.0185843	-0.0833187	-0.00615789	-0.0832617	-0.213797	-0.00439829	-0.0307378	-0.041903	-0.178739	-0.329294	-0.0256121	-0.234318	-0.0831464	0.654732	-0.0214207	-0.0106648	-0.143969	-0.0248546	-0.0636185	-0.0746745	-0.105591
	0.41	-0.105936	-0.127738	-0.0185843	-0.0833187	-0.00615789	-0.0832617	-0.213797	-0.00439829	-0.0307378	0.568683	-0.178739	-0.329294	-0.0256121	-0.234318	-0.0831464	-0.0633612	-0.0214207	-0.0106648	-0.143969	-0.0248546	-0.0636185	-0.0746745	-0.105591
	0.411	-0.105936	0.483008	-0.0185843	-0.0833187	-0.00615789	-0.0832617	-0.213797	-0.00439829	0.692783	-0.041903	-0.178739	0.464123	-0.0256121	0.461811	-0.0831464	-0.0633612	-0.0214207	-0.0106648	-0.143969	-0.0248546	-0.0636185	-0.0746745	-0.105591
	0.412	-0.105936	-0.127738	-0.0185843	-0.0833187	-0.00615789	-0.0832617	-0.213797	-0.00439829	-0.0307378	-0.041903	-0.178739	0.464123	-0.0256121	-0.234318	-0.0831464	-0.0633612	-0.0214207	-0.0106648	0.476518	-0.0248546	-0.0636185	-0.0746745	-0.105591
	0.413	-0.105936	0.483008	-0.0185843	-0.0833187	-0.00615789	-0.0832617	-0.213797	-0.00439829	-0.0307378	-0.041903	-0.178739	-0.329294	-0.0256121	-0.234318	-0.0831464	-0.0633612	-0.0214207	-0.0106648	-0.143969	-0.0248546	-0.0636185	-0.0746745	-0.105591
	0.414	-0.105936	-0.127738	-0.0185843	-0.0833187	-0.00615789	-0.0832617	-0.213797	-0.00439829	-0.0307378	0.568683	-0.178739	0.464123	-0.0256121	-0.234318	-0.0831464	-0.0633612	-0.0214207	-0.0106648	-0.143969	-0.0248546	-0.0636185	-0.0746745	-0.105591
	0.415	-0.105936	-0.127738	-0.0185843	-0.0833187	-0.00615789	-0.0832617	-0.213797	-0.00439829	-0.0307378	-0.041903	-0.178739	-0.329294	-0.0256121	-0.234318	-0.0831464	-0.0633612	-0.0214207	-0.0106648	-0.143969	-0.0248546	-0.0636185	-0.0746745	-0.105591
	0.416	-0.105936	-0.127738	-0.0185843	-0.0833187	-0.00615789	-0.0832617	-0.213797	-0.00439829	-0.0307378	0.568683	-0.178739	0.464123	-0.0256121	-0.234318	-0.0831464	-0.0633612	-0.0214207	-0.0106648	-0.143969	-0.0248546	-0.0636185	-0.0746745	-0.105591
	0.417	-0.105936	0.483008	-0.0185843	-0.0833187	-0.00615789	-0.0832617	0.305425	-0.00439829	-0.0307378	-0.041903	0.5916	-0.329294	-0.0256121	0.461811	-0.0831464	-0.0633612	-0.0214207	-0.0106648	0.476518	-0.0248546	-0.0636185	-0.0746745	-0.105591
	0.418	-0.105936	-0.127738	-0.0185843	-0.0833187	-0.00615789	0.666093	-0.213797	-0.00439829	-0.0307378	-0.041903	-0.178739	-0.329294	-0.0256121	-0.234318	-0.0831464	0.654732	-0.0214207	-0.0106648	-0.143969	-0.0248546	-0.0636185	-0.0746745	-0.105591
	0.419	-0.105936	-0.127738	-0.0185843	-0.0833187	-0.00615789	-0.0832617	-0.213797	-0.00439829	-0.0307378	-0.041903	-0.178739	-0.329294	-0.0256121	-0.234318	-0.0831464	-0.0633612	-0.0214207	-0.0106648	-0.143969	-0.0248546	-0.0636185	-0.0746745	-0.105591
	0.42	-0.105936	-0.127738	-0.0185843	-0.0833187	-0.00615789	0.666093	-0.213797	-0.00439829	-0.0307378	-0.041903	-0.178739	-0.329294	-0.0256121	-0.234318	-0.0831464	-0.0633612	-0.0214207	-0.0106648	-0.143969	-0.0248546	-0.0636185	-0.0746745	-0.105591
	0.421	-0.105936	-0.127738	-0.0185843	-0.0833187	-0.00615789	-0.0832617	0.305425	-0.00439829	-0.0307378	-0.041903	0.5916	1.25754	-0.0256121	-0.234318	0.586401	-0.0633612	-0.0214207	-0.0106648	-0.143969	-0.0248546	-0.0636185	-0.0746745	-0.105591
	0.422	0.87638	-0.127738	-0.0185843	-0.0833187	-0.00615789	-0.0832617	-0.213797	-0.00439829	-0.0307378	-0.041903	-0.178739	-0.329294	-0.0256121	0.461811	-0.0831464	-0.0633612	-0.0214207	-0.0106648	-0.143969	-0.0248546	-0.0636185	-0.0746745	-0.105591
	0.423	-0.105936	-0.127738	-0.0185843	-0.0833187	-0.00615789	-0.0832617	-0.213797	-0.00439829	-0.0307378	-0.041903	-0.178739	-0.329294	-0.0256121	0.461811	-0.0831464	-0.0633612	-0.0214207	-0.0106648	-0.143969	-0.0248546	-0.0636185	-0.0746745	0.663717
	0.424	0.87638	0.483008	-0.0185843	-0.0833187	-0.00615789	-0.0832617	0.305425	-0.00439829	-0.0307378	-0.041903	-0.178739	-0.329294	-0.0256121	-0.234318	-0.0831464	-0.0633612	-0.0214207	-0.0106648	-0.143969	-0.0248546	0.526298	-0.0746745	-0.105591
	0.425	-0.105936	-0.127738	-0.0185843	-0.0833187	-0.00615789	-0.0832617	-0.213797	-0.00439829	-0.0307378	-0.041903	-0.178739	-0.329294	-0.0256121	-0.234318	-0.0831464	-0.0633612	-0.0214207	-0.0106648	-0.143969	0.666555	-0.0636185	-0.0746745	-0.105591
	0.426	-0.105936	-0.127738	-0.0185843	-0.0833187	-0.00615789	-0.0832617	-0.213797	-0.00439829	-0.0307378	-0.041903	-0.178739	-0.329294	-0.0256121	0.461811	-0.0831464	-0.0633612	-0.0214207	-0.0106648	-0.143969	-0.0248546	-0.0636185	-0.0746745	-0.105591
	0.427	-0.105936	-0.127738	-0.0185843	0.523718	0.46492	-0.0832617	-0.213797	-0.00439829	0.692783	-0.041903	-0.178739	-0.329294	-0.0256121	-0.234318	-0.0831464	-0.0633612	-0.0214207	-0.0106648	-0.143969	0.666555	-0.0636185	-0.0746745	-0.105591
	0.428	-0.105936	-0.127738	-0.0185843	-0.0833187	-0.00615789	-0.0832617	1.34387	-0.00439829	-0.0307378	-0.041903	-0.178739	-0.329294	-0.0256121	0.461811	-0.0831464	-0.0633612	-0.0214207	-0.0106648	-0.143969	-0.0248546	-0.0636185	-0.0746745	-0.105591
	0.429	-0.105936	-0.127738	-0.0185843	-0.0833187	-0.00615789	-0.0832617	-0.213797	-0.00439829	-0.0307378	-0.041903	-0.178739	0.464123	-0.0256121	-0.234318	-0.0831464	-0.0633612	-0.0214207	-0.0106648	-0.143969	0.666555	-0.0636185	-0.0746745	-0.105591
	0.43	-0.105936	0.483008	-0.0185843	-0.0833187	-0.00615789	-0.0832617	-0.213797	-0.00439829	-0.0307378	-0.041903	-0.178739	-0.329294	-0.0256121	-0.234318	-0.0831464	-0.0633612	-0.0214207	-0.0106648	-0.143969	-0.0248546	-0.0636185	-0.0746745	-0.105591
	0.431	-0.105936	-0.127738	-0.0185843	-0.0833187	-0.00615789	-0.0832617	-0.213797	-0.00439829	-0.0307378	-0.041903	-0.178739	-0.329294	-0.0256121	0.461811	-0.0831464	-0.0633612	-0.0214207	-0.0106648	-0.143969	-0.0248546	-0.0636185	-0.0746745	-0.105591
	0.432	-0.105936	-0.127738	-0.0185843	-0.0833187	-0.00615789	-0.0832617	0.305425	-0.00439829	-0.0307378	-0.041903	0.5916	-0.329294	-0.0256121	0.461811	-0.0831464	-0.0633612	-0.0214207	-0.0106648	-0.143969	-0.0248546	-0.0636185	-0.0746745	-0.105591
	0.433	0.87638	-0.127738	-0.0185843	0.523718	-0.00615789	1.41545	-0.213797	-0.00439829	-0.0307378	-0.041903	-0.178739	-0.329294	-0.0256121	-0.234318	-0.0831464	-0.0633612	-0.0214207	-0.0106648	-0.143969	-0.0248546	-0.0636185	-0.0746745	-0.105591
	0.434	-0.105936	-0.127738	-0.0185843	-0.0833187	-0.00615789	-0.0832617	0.305425	-0.00439829	-0.0307378	-0.041903	-0.178739	-0.329294	-0.0256121	-0.234318	-0.0831464	-0.0633612	-0.0214207	-0.0106648	-0.143969	-0.0248546	-0.0636185	-0.0746745	-0.105591
	0.435	-0.105936	-0.127738	-0.0185843	-0.0833187	-0.00615789	-0.0832617	1.86309	-0.00439829	-0.0307378	-0.041903	-0.178739	-0.329294	-0.0256121	-0.234318	-0.0831464	-0.0633612	-0.0214207	-0.0106648	-0.143969	-0.0248546	-0.0636185	-0.0746745	-0.105591
	0.436	-0.105936	0.483008	-0.0185843	-0.0833187	-0.00615789	-0.0832617	0.824647	-0.00439829	-0.0307378	-0.041903	-0.178739	-0.329294	-0.0256121	0.461811	-0.0831464	-0.0633612	-0.0214207	-0.0106648	-0.143969	-0.0248546	-0.0636185	1.12798	-0.105591
	0.437	-0.105936	0.483008	-0.0185843	-0.0833187	0.46492	0.666093	-0.213797	-0.00439829	-0.0307378	-0.041903	-0.178739	-0.329294	-0.0256121	-0.234318	-0.0831464	-0.0633612	-0.0214207	-0.0106648	0.476518	-0.0248546	-0.0636185	-0.0746745	-0.105591
	0.438	-0.105936	-0.127738	-0.0185843	-0.0833187	-0.00615789	-0.0832617	-0.213797	-0.00439829	-0.0307378	-0.041903	0.5916	-0.329294	-0.0256121	-0.234318	-0.0831464	-0.0633612	-0.0214207	-0.0106648	0.476518	-0.0248546	-0.0636185	-0.0746745	-0.105591
	0.439	-0.105936	-0.127738	-0.0185843	-0.0833187	-0.00615789	-0.0832617	0.305425	-0.00439829	-0.0307378	-0.041903	-0.178739	-0.329294	-0.0256121	0.461811	-0.0831464	-0.0633612	-0.0214207	-0.0106648	-0.143969	-0.0248546	-0.0636185	-0.0746745	-0.105591
	0.44	-0.105936	-0.127738	-0.0185843	0.523718	-0.00615789	0.666093	0.305425	-0.00439829	-0.0307378	-0.041903	0.5916	-0.329294	-0.0256121	-0.234318	0.586401	-0.0633612	-0.0214207	-0.0106648	-0.143969	-0.0248546	-0.0636185	-0.0746745	-0.105591
	0.441	-0.105936	-0.127738	-0.0185843	-0.0833187	-0.00615789	-0.0832617	-0.213797	-0.00439829	-0.0307378	0.568683	-0.178739	-0.329294	-0.0256121	-0.234318	-0.0831464	-0.0633612	-0.0214207	-0.0106648	-0.143969	0.666555	-0.0636185	-0.0746745	-0.105591
	0.442	0.87638	-0.127738	-0.0185843	-0.0833187	0.46492	-0.0832617	-0.213797	-0.00439829	-0.0307378	-0.041903	-0.178739	-0.329294	-0.0256121	-0.234318	0.586401	-0.0633612	-0.0214207	-0.0106648	-0.143969	-0.0248546	-0.0636185	-0.0746745	0.663717
	0.443	-0.105936	0.483008	-0.0185843	-0.0833187	-0.00615789	-0.0832617	-0.213797	-0.00439829	-0.0307378	-0.041903	-0.178739	-0.329294	-0.0256121	-0.234318	-0.0831464	-0.0633612	-0.0214207	-0.0106648	-0.143969	-0.0248546	-0.0636185	-0.0746745	-0.105591
	0.444	-0.105936	-0.127738	-0.0185843	-0.0833187	-0.00615789	-0.0832617	0.305425	-0.00439829	-0.0307378	-0.041903	-0.178739	-0.329294	-0.0256121	0.461811	0.586401	-0.0633612	-0.0214207	-0.0106648	0.476518	-0.0248546	-0.0636185	-0.0746745	-0.105591
	0.445	-0.105936	-0.127738	-0.0185843	-0.0833187	-0.00615789	-0.0832617	-0.213797	-0.00439829	-0.0307378	-0.041903	-0.178739	-0.329294	-0.0256121	0.461811	-0.0831464	-0.0633612	-0.0214207	-0.0106648	-0.143969	-0.0248546	-0.0636185	-0.0746745	-0.105591
	0.446	-0.105936	-0.127738	-0.0185843	-0.0833187	-0.00615789	-0.0832617	0.824647	-0.00439829	-0.0307378	-0.041903	-0.178739	0.464123	-0.0256121	0.461811	0.586401	-0.0633612	-0.0214207	-0.0106648	-0.143969	-0.0248546	-0.0636185	-0.0746745	0.663717
	0.447	0.87638	0.483008	-0.0185843	-0.0833187	-0.00615789	-0.0832617	-0.213797	-0.00439829	-0.0307378	-0.041903	-0.178739	0.464123	-0.0256121	1.15794	-0.0831464	-0.0633612	-0.0214207	-0.0106648	-0.143969	-0.0248546	-0.0636185	-0.0746745	-0.105591
	0.448	-0.105936	0.483008	-0.0185843	0.523718	-0.00615789	-0.0832617	0.305425	-0.00439829	-0.0307378	-0.041903	-0.178739	0.464123	-0.0256121	0.461811	-0.0831464	-0.0633612	-0.0214207	-0.0106648	-0.143969	-0.0248546	-0.0636185	-0.0746745	-0.105591
	0.449	-0.105936	1.09375	-0.0185843	-0.0833187	-0.00615789	-0.0832617	-0.213797	-0.00439829	-0.0307378	-0.041903	-0.178739	-0.329294	0.758118	-0.234318	-0.0831464	-0.0633612	-0.0214207	-0.0106648	-0.143969	-0.0248546	0.526298	-0.0746745	-0.105591
	0.45	-0.105936	0.483008	-0.0185843	-0.0833187	-0.00615789	-0.0832617	0.305425	-0.00439829	-0.0307378	-0.041903	-0.178739	-0.329294	-0.0256121	-0.234318	-0.0831464	-0.0633612	-0.0214207	-0.0106648	-0.143969	-0.0248546	0.526298	-0.0746745	-0.105591
	0.451	0.87638	-0.127738	-0.0185843	-0.0833187	-0.00615789	0.666093	-0.213797	-0.00439829	-0.0307378	-0.041903	-0.178739	-0.329294	-0.0256121	-0.234318	0.586401	-0.0633612	-0.0214207	-0.0106648	-0.143969	-0.0248546	-0.0636185	-0.0746745	-0.105591
	0.452	-0.105936	-0.127738	-0.0185843	-0.0833187	-0.00615789	-0.0832617	0.824647	-0.00439829	0.692783	-0.041903	0.5916	0.464123	-0.0256121	0.461811	-0.0831464	-0.0633612	-0.0214207	-0.0106648	0.476518	-0.0248546	-0.0636185	0.526652	-0.105591
	0.453	-0.105936	-0.127738	-0.0185843	-0.0833187	-0.00615789	-0.0832617	0.824647	-0.00439829	-0.0307378	-0.041903	-0.178739	-0.329294	-0.0256121	0.461811	-0.0831464	-0.0633612	-0.0214207	-0.0106648	-0.143969	-0.0248546	-0.0636185	-0.0746745	-0.105591
	0.454	-0.105936	-0.127738	-0.0185843	-0.0833187	-0.00615789	-0.0832617	-0.213797	-0.00439829	-0.0307378	-0.041903	0.5916	-0.329294	-0.0256121	-0.234318	-0.0831464	-0.0633612	-0.0214207	-0.0106648	-0.143969	-0.0248546	-0.0636185	-0.0746745	-0.105591
	0.455	-0.105936	-0.127738	-0.0185843	-0.0833187	-0.00615789	-0.0832617	0.824647	-0.00439829	-0.0307378	-0.041903	-0.178739	0.464123	-0.0256121	1.15794	-0.0831464	0.654732	-0.0214207	-0.0106648	-0.143969	-0.0248546	-0.0636185	-0.0746745	-0.105591
	0.456	0.87638	-0.127738	-0.0185843	-0.0833187	-0.00615789	-0.0832617	0.305425	-0.00439829	-0.0307378	-0.041903	-0.178739	-0.329294	-0.0256121	0.461811	-0.0831464	-0.0633612	-0.0214207	-0.0106648	-0.143969	-0.0248546	-0.0636185	0.526652	-0.105591
	0.457	-0.105936	-0.127738	-0.0185843	-0.0833187	-0.00615789	-0.0832617	0.305425	-0.00439829	-0.0307378	-0.041903	0.5916	2.84437	-0.0256121	-0.234318	-0.0831464	0.654732	-0.0214207	-0.0106648	0.476518	-0.0248546	0.526298	-0.0746745	0.663717
	0.458	-0.105936	-0.127738	-0.0185843	-0.0833187	-0.00615789	-0.0832617	0.305425	-0.00439829	-0.0307378	-0.041903	-0.178739	-0.329294	-0.0256121	-0.234318	-0.0831464	-0.0633612	-0.0214207	-0.0106648	-0.143969	-0.0248546	-0.0636185	-0.0746745	-0.105591
	0.459	-0.105936	-0.127738	-0.0185843	-0.0833187	-0.00615789	-0.0832617	-0.213797	-0.00439829	-0.0307378	-0.041903	-0.178739	-0.329294	-0.0256121	-0.234318	-0.0831464	-0.0633612	-0.0214207	-0.0106648	-0.143969	-0.0248546	-0.0636185	0.526652	-0.105591
	0.46	-0.105936	-0.127738	-0.0185843	0.523718	-0.00615789	-0.0832617	-0.213797	-0.00439829	-0.0307378	-0.041903	-0.178739	1.25754	-0.0256121	0.461811	-0.0831464	-0.0633612	-0.0214207	-0.0106648	-0.143969	-0.0248546	-0.0636185	-0.0746745	-0.105591
	0.461	0.87638	-0.127738	-0.0185843	-0.0833187	-0.00615789	-0.0832617	-0.213797	-0.00439829	-0.0307378	-0.041903	0.5916	-0.329294	-0.0256121	0.461811	0.586401	-0.0633612	-0.0214207	-0.0106648	0.476518	-0.0248546	0.526298	0.526652	-0.105591
	0.462	0.87638	-0.127738	-0.0185843	-0.0833187	-0.00615789	-0.0832617	-0.213797	-0.00439829	-0.0307378	-0.041903	-0.178739	-0.329294	-0.0256121	0.461811	-0.0831464	-0.0633612	-0.0214207	-0.0106648	-0.143969	-0.0248546	-0.0636185	-0.0746745	-0.105591
	0.463	1.8587	-0.127738	-0.0185843	-0.0833187	-0.00615789	1.41545	-0.213797	-0.00439829	-0.0307378	-0.041903	-0.178739	1.25754	-0.0256121	-0.234318	-0.0831464	-0.0633612	-0.0214207	-0.0106648	0.476518	-0.0248546	-0.0636185	-0.0746745	-0.105591
	0.464	-0.105936	-0.127738	-0.0185843	0.523718	-0.00615789	-0.0832617	0.305425	-0.00439829	-0.0307378	-0.041903	-0.178739	-0.329294	-0.0256121	-0.234318	-0.0831464	0.654732	-0.0214207	-0.0106648	0.476518	-0.0248546	0.526298	0.526652	-0.105591
	0.465	-0.105936	-0.127738	-0.0185843	-0.0833187	-0.00615789	-0.0832617	-0.213797	-0.00439829	-0.0307378	0.568683	-0.178739	-0.329294	-0.0256121	-0.234318	-0.0831464	-0.0633612	-0.0214207	-0.0106648	1.71749	-0.0248546	-0.0636185	-0.0746745	-0.105591
	0.466	-0.105936	-0.127738	-0.0185843	0.523718	-0.00615789	-0.0832617	-0.213797	-0.00439829	-0.0307378	0.568683	-0.178739	0.464123	-0.0256121	-0.234318	-0.0831464	-0.0633612	-0.0214207	-0.0106648	-0.143969	-0.0248546	-0.0636185	-0.0746745	-0.105591
	0.467	-0.105936	0.483008	-0.0185843	-0.0833187	-0.00615789	-0.0832617	-0.213797	-0.00439829	-0.0307378	-0.041903	-0.178739	0.464123	-0.0256121	0.461811	0.586401	-0.0633612	-0.0214207	-0.0106648	-0.143969	-0.0248546	-0.0636185	-0.0746745	-0.105591
	0.468	-0.105936	0.483008	-0.0185843	-0.0833187	-0.00615789	-0.0832617	-0.213797	-0.00439829	-0.0307378	-0.041903	0.5916	0.464123	0.758118	-0.234318	0.586401	0.654732	-0.0214207	-0.0106648	-0.143969	-0.0248546	-0.0636185	-0.0746745	-0.105591
	0.469	-0.105936	-0.127738	-0.0185843	-0.0833187	-0.00615789	-0.0832617	-0.213797	-0.00439829	-0.0307378	-0.041903	-0.178739	0.464123	-0.0256121	-0.234318	-0.0831464	-0.0633612	-0.0214207	-0.0106648	-0.143969	-0.0248546	-0.0636185	-0.0746745	-0.105591
	0.47	-0.105936	-0.127738	-0.0185843	-0.0833187	-0.00615789	0.666093	-0.213797	-0.00439829	-0.0307378	-0.041903	-0.178739	-0.329294	-0.0256121	-0.234318	-0.0831464	-0.0633612	-0.0214207	-0.0106648	-0.143969	-0.0248546	-0.0636185	0.526652	-0.105591
	0.471	0.87638	-0.127738	-0.0185843	-0.0833187	-0.00615789	0.666093	-0.213797	-0.00439829	-0.0307378	-0.041903	0.5916	-0.329294	-0.0256121	-0.234318	-0.0831464	-0.0633612	-0.0214207	-0.0106648	-0.143969	-0.0248546	-0.0636185	-0.0746745	-0.105591
	0.472	-0.105936	-0.127738	-0.0185843	0.523718	0.46492	-0.0832617	-0.213797	-0.00439829	-0.0307378	-0.041903	-0.178739	-0.329294	-0.0256121	-0.234318	-0.0831464	-0.0633612	-0.0214207	-0.0106648	0.476518	-0.0248546	-0.0636185	0.526652	-0.105591
	0.473	-0.105936	-0.127738	-0.0185843	-0.0833187	-0.00615789	0.666093	-0.213797	-0.00439829	-0.0307378	-0.041903	1.36194	0.464123	-0.0256121	-0.234318	-0.0831464	-0.0633612	-0.0214207	-0.0106648	0.476518	-0.0248546	-0.0636185	0.526652	-0.105591
	0.474	-0.105936	0.483008	-0.0185843	-0.0833187	0.46492	-0.0832617	-0.213797	-0.00439829	-0.0307378	-0.041903	0.5916	-0.329294	0.758118	-0.234318	-0.0831464	-0.0633612	-0.0214207	-0.0106648	-0.143969	-0.0248546	-0.0636185	-0.0746745	-0.105591
	0.475	-0.105936	-0.127738	-0.0185843	0.523718	0.46492	-0.0832617	0.305425	-0.00439829	-0.0307378	-0.041903	-0.178739	-0.329294	-0.0256121	-0.234318	0.586401	0.654732	-0.0214207	-0.0106648	-0.143969	-0.0248546	-0.0636185	-0.0746745	-0.105591
	0.476	-0.105936	-0.127738	-0.0185843	-0.0833187	-0.00615789	-0.0832617	-0.213797	-0.00439829	-0.0307378	-0.041903	-0.178739	0.464123	-0.0256121	-0.234318	-0.0831464	-0.0633612	-0.0214207	-0.0106648	-0.143969	-0.0248546	-0.0636185	-0.0746745	0.663717
	0.477	-0.105936	0.483008	0.550096	-0.0833187	-0.00615789	0.666093	-0.213797	-0.00439829	-0.0307378	-0.041903	-0.178739	-0.329294	-0.0256121	-0.234318	0.586401	-0.0633612	-0.0214207	-0.0106648	-0.143969	-0.0248546	-0.0636185	-0.0746745	0.663717
	0.478	0.87638	-0.127738	-0.0185843	-0.0833187	-0.00615789	-0.0832617	0.305425	-0.00439829	-0.0307378	-0.041903	-0.178739	-0.329294	-0.0256121	0.461811	0.586401	-0.0633612	-0.0214207	-0.0106648	0.476518	-0.0248546	-0.0636185	0.526652	-0.105591
	0.479	-0.105936	0.483008	-0.0185843	-0.0833187	-0.00615789	-0.0832617	0.305425	-0.00439829	-0.0307378	-0.041903	-0.178739	-0.329294	-0.0256121	-0.234318	-0.0831464	-0.0633612	-0.0214207	-0.0106648	-0.143969	-0.0248546	-0.0636185	-0.0746745	-0.105591
	0.48	-0.105936	-0.127738	-0.0185843	-0.0833187	-0.00615789	-0.0832617	-0.213797	-0.00439829	-0.0307378	-0.041903	-0.178739	-0.329294	-0.0256121	1.15794	-0.0831464	-0.0633612	-0.0214207	-0.0106648	-0.143969	-0.0248546	-0.0636185	0.526652	-0.105591
	0.481	-0.105936	-0.127738	-0.0185843	-0.0833187	-0.00615789	-0.0832617	-0.213797	-0.00439829	-0.0307378	-0.041903	0.5916	-0.329294	-0.0256121	-0.234318	-0.0831464	-0.0633612	-0.0214207	-0.0106648	-0.143969	-0.0248546	-0.0636185	1.12798	-0.105591
	0.482	-0.105936	-0.127738	-0.0185843	-0.0833187	-0.00615789	-0.0832617	-0.213797	-0.00439829	-0.0307378	-0.041903	-0.178739	0.464123	-0.0256121	-0.234318	-0.0831464	-0.0633612	-0.0214207	-0.0106648	0.476518	-0.0248546	-0.0636185	-0.0746745	-0.105591
	0.483	-0.105936	-0.127738	-0.0185843	-0.0833187	-0.00615789	-0.0832617	-0.213797	-0.00439829	-0.0307378	-0.041903	-0.178739	-0.329294	-0.0256121	-0.234318	-0.0831464	-0.0633612	-0.0214207	-0.0106648	0.476518	-0.0248546	-0.0636185	-0.0746745	0.663717
	0.484	-0.105936	-0.127738	-0.0185843	-0.0833187	-0.00615789	0.666093	-0.213797	-0.00439829	-0.0307378	-0.041903	0.5916	-0.329294	-0.0256121	-0.234318	-0.0831464	-0.0633612	-0.0214207	-0.0106648	-0.143969	-0.0248546	-0.0636185	-0.0746745	-0.105591
	0.485	-0.105936	0.483008	-0.0185843	-0.0833187	-0.00615789	-0.0832617	0.305425	-0.00439829	-0.0307378	-0.041903	-0.178739	0.464123	-0.0256121	1.15794	-0.0831464	-0.0633612	-0.0214207	-0.0106648	-0.143969	-0.0248546	-0.0636185	-0.0746745	-0.105591
	0.486	-0.105936	0.483008	-0.0185843	-0.0833187	-0.00615789	-0.0832617	-0.213797	-0.00439829	-0.0307378	-0.041903	-0.178739	-0.329294	-0.0256121	0.461811	-0.0831464	0.654732	-0.0214207	-0.0106648	0.476518	-0.0248546	-0.0636185	-0.0746745	-0.105591
	0.487	-0.105936	-0.127738	-0.0185843	-0.0833187	-0.00615789	-0.0832617	-0.213797	-0.00439829	-0.0307378	-0.041903	-0.178739	1.25754	-0.0256121	-0.234318	-0.0831464	-0.0633612	-0.0214207	-0.0106648	-0.143969	-0.0248546	-0.0636185	0.526652	-0.105591
	0.488	-0.105936	0.483008	-0.0185843	-0.0833187	-0.00615789	-0.0832617	-0.213797	-0.00439829	-0.0307378	-0.041903	-0.178739	-0.329294	-0.0256121	-0.234318	-0.0831464	-0.0633612	-0.0214207	-0.0106648	1.09701	-0.0248546	-0.0636185	-0.0746745	-0.105591
	0.489	0.87638	-0.127738	-0.0185843	-0.0833187	-0.00615789	-0.0832617	0.305425	-0.00439829	-0.0307378	-0.041903	-0.178739	-0.329294	-0.0256121	-0.234318	-0.0831464	-0.0633612	-0.0214207	-0.0106648	-0.143969	-0.0248546	-0.0636185	-0.0746745	-0.105591
	0.49	-0.105936	0.483008	-0.0185843	-0.0833187	-0.00615789	-0.0832617	-0.213797	-0.00439829	-0.0307378	-0.041903	-0.178739	-0.329294	-0.0256121	0.461811	-0.0831464	0.654732	-0.0214207	-0.0106648	-0.143969	-0.0248546	-0.0636185	0.526652	-0.105591
	0.491	-0.105936	-0.127738	-0.0185843	-0.0833187	0.46492	-0.0832617	-0.213797	-0.00439829	-0.0307378	-0.041903	-0.178739	-0.329294	-0.0256121	-0.234318	-0.0831464	-0.0633612	-0.0214207	-0.0106648	-0.143969	-0.0248546	-0.0636185	-0.0746745	-0.105591
	0.492	-0.105936	-0.127738	-0.0185843	0.523718	-0.00615789	-0.0832617	0.305425	-0.00439829	-0.0307378	0.568683	-0.178739	-0.329294	-0.0256121	-0.234318	-0.0831464	-0.0633612	-0.0214207	-0.0106648	0.476518	-0.0248546	-0.0636185	0.526652	-0.105591
	0.493	-0.105936	-0.127738	-0.0185843	-0.0833187	0.46492	-0.0832617	-0.213797	-0.00439829	-0.0307378	-0.041903	-0.178739	-0.329294	-0.0256121	-0.234318	-0.0831464	-0.0633612	-0.0214207	0.835408	-0.143969	-0.0248546	-0.0636185	1.12798	-0.105591
	0.494	-0.105936	-0.127738	-0.0185843	-0.0833187	-0.00615789	-0.0832617	-0.213797	-0.00439829	-0.0307378	-0.041903	-0.178739	-0.329294	-0.0256121	-0.234318	-0.0831464	-0.0633612	-0.0214207	-0.0106648	-0.143969	-0.0248546	0.526298	0.526652	-0.105591
	0.495	-0.105936	-0.127738	-0.0185843	-0.0833187	-0.00615789	-0.0832617	0.305425	-0.00439829	-0.0307378	-0.041903	0.5916	0.464123	-0.0256121	-0.234318	0.586401	-0.0633612	-0.0214207	-0.0106648	0.476518	-0.0248546	-0.0636185	-0.0746745	-0.105591
	0.496	-0.105936	-0.127738	-0.0185843	-0.0833187	-0.00615789	-0.0832617	-0.213797	-0.00439829	-0.0307378	-0.041903	-0.178739	0.464123	-0.0256121	-0.234318	-0.0831464	-0.0633612	-0.0214207	-0.0106648	-0.143969	-0.0248546	-0.0636185	-0.0746745	-0.105591
	0.497	-0.105936	0.483008	-0.0185843	-0.0833187	-0.00615789	-0.0832617	-0.213797	-0.00439829	-0.0307378	-0.041903	0.5916	0.464123	-0.0256121	-0.234318	-0.0831464	-0.0633612	-0.0214207	-0.0106648	-0.143969	-0.0248546	-0.0636185	-0.0746745	-0.105591
	0.498	-0.105936	-0.127738	0.550096	-0.0833187	-0.00615789	-0.0832617	-0.213797	-0.00439829	-0.0307378	-0.041903	-0.178739	0.464123	0.758118	-0.234318	-0.0831464	-0.0633612	-0.0214207	-0.0106648	-0.143969	-0.0248546	-0.0636185	0.526652	-0.105591
	0.499	-0.105936	0.483008	-0.0185843	-0.0833187	-0.00615789	-0.0832617	0.305425	-0.00439829	-0.0307378	-0.041903	-0.178739	-0.329294	0.758118	-0.234318	-0.0831464	-0.0633612	-0.0214207	-0.0106648	0.476518	-0.0248546	-0.0636185	-0.0746745	-0.105591
	0.5	-0.105936	-0.127738	0.550096	-0.0833187	-0.00615789	-0.0832617	-0.213797	-0.00439829	-0.0307378	-0.041903	-0.178739	-0.329294	-0.0256121	0.461811	-0.0831464	-0.0633612	-0.0214207	-0.0106648	-0.143969	-0.0248546	-0.0636185	-0.0746745	-0.105591
	0.501	-0.105936	-0.127738	-0.0185843	-0.0833187	-0.00615789	-0.0832617	0.305425	-0.00439829	-0.0307378	-0.041903	0.5916	-0.329294	0.758118	-0.234318	-0.0831464	-0.0633612	-0.0214207	-0.0106648	-0.143969	-0.0248546	-0.0636185	-0.0746745	-0.105591
	0.502	-0.105936	-0.127738	-0.0185843	-0.0833187	-0.00615789	-0.0832617	-0.213797	-0.00439829	-0.0307378	-0.041903	-0.178739	-0.329294	-0.0256121	0.461811	-0.0831464	-0.0633612	-0.0214207	-0.0106648	-0.143969	-0.0248546	-0.0636185	-0.0746745	-0.105591
	0.503	-0.105936	-0.127738	-0.0185843	-0.0833187	-0.00615789	-0.0832617	-0.213797	-0.00439829	-0.0307378	-0.041903	0.5916	-0.329294	-0.0256121	-0.234318	-0.0831464	-0.0633612	-0.0214207	-0.0106648	-0.143969	-0.0248546	-0.0636185	-0.0746745	-0.105591
	0.504	-0.105936	-0.127738	-0.0185843	-0.0833187	0.46492	-0.0832617	-0.213797	-0.00439829	-0.0307378	-0.041903	0.5916	-0.329294	-0.0256121	-0.234318	-0.0831464	-0.0633612	-0.0214207	-0.0106648	-0.143969	-0.0248546	1.11621	-0.0746745	-0.105591
	0.505	0.87638	-0.127738	-0.0185843	-0.0833187	-0.00615789	-0.0832617	-0.213797	-0.00439829	-0.0307378	-0.041903	-0.178739	-0.329294	-0.0256121	1.15794	0.586401	-0.0633612	-0.0214207	-0.0106648	-0.143969	-0.0248546	-0.0636185	-0.0746745	-0.105591
	0.506	-0.105936	0.483008	-0.0185843	0.523718	-0.00615789	-0.0832617	-0.213797	-0.00439829	-0.0307378	0.568683	-0.178739	-0.329294	-0.0256121	1.15794	-0.0831464	-0.0633612	-0.0214207	-0.0106648	-0.143969	-0.0248546	-0.0636185	-0.0746745	-0.105591
	0.507	-0.105936	-0.127738	-0.0185843	-0.0833187	-0.00615789	-0.0832617	-0.213797	-0.00439829	-0.0307378	-0.041903	-0.178739	-0.329294	-0.0256121	-0.234318	-0.0831464	-0.0633612	-0.0214207	-0.0106648	-0.143969	-0.0248546	-0.0636185	-0.0746745	-0.105591
	0.508	-0.105936	-0.127738	-0.0185843	0.523718	-0.00615789	-0.0832617	-0.213797	-0.00439829	0.692783	-0.041903	-0.178739	-0.329294	-0.0256121	-0.234318	-0.0831464	-0.0633612	-0.0214207	-0.0106648	0.476518	-0.0248546	-0.0636185	0.526652	-0.105591
	0.509	-0.105936	-0.127738	-0.0185843	-0.0833187	-0.00615789	-0.0832617	-0.213797	-0.00439829	-0.0307378	-0.041903	-0.178739	-0.329294	-0.0256121	-0.234318	-0.0831464	-0.0633612	-0.0214207	-0.0106648	-0.143969	-0.0248546	-0.0636185	0.526652	-0.105591
	0.51	-0.105936	-0.127738	-0.0185843	-0.0833187	-0.00615789	-0.0832617	-0.213797	-0.00439829	-0.0307378	-0.041903	-0.178739	-0.329294	-0.0256121	-0.234318	0.586401	-0.0633612	-0.0214207	-0.0106648	0.476518	-0.0248546	-0.0636185	-0.0746745	-0.105591
	0.511	-0.105936	-0.127738	-0.0185843	-0.0833187	-0.00615789	-0.0832617	-0.213797	-0.00439829	-0.0307378	0.568683	-0.178739	-0.329294	0.758118	-0.234318	-0.0831464	-0.0633612	-0.0214207	-0.0106648	-0.143969	-0.0248546	-0.0636185	0.526652	-0.105591
	0.512	-0.105936	-0.127738	-0.0185843	-0.0833187	-0.00615789	-0.0832617	-0.213797	-0.00439829	-0.0307378	0.568683	-0.178739	-0.329294	-0.0256121	0.461811	0.586401	-0.0633612	-0.0214207	-0.0106648	-0.143969	-0.0248546	-0.0636185	-0.0746745	-0.105591
	0.513	0.87638	-0.127738	-0.0185843	-0.0833187	-0.00615789	0.666093	0.305425	-0.00439829	-0.0307378	-0.041903	-0.178739	-0.329294	-0.0256121	0.461811	-0.0831464	-0.0633612	-0.0214207	-0.0106648	-0.143969	-0.0248546	-0.0636185	-0.0746745	-0.105591
	0.514	-0.105936	-0.127738	-0.0185843	-0.0833187	-0.00615789	-0.0832617	0.824647	-0.00439829	-0.0307378	0.568683	-0.178739	-0.329294	-0.0256121	-0.234318	-0.0831464	-0.0633612	-0.0214207	-0.0106648	-0.143969	-0.0248546	0.526298	-0.0746745	-0.105591
	0.515	-0.105936	-0.127738	-0.0185843	-0.0833187	-0.00615789	0.666093	0.824647	-0.00439829	-0.0307378	0.568683	-0.178739	-0.329294	-0.0256121	-0.234318	4.60369	1.37283	-0.0214207	-0.0106648	-0.143969	-0.0248546	-0.0636185	-0.0746745	-0.105591
	0.516	-0.105936	-0.127738	-0.0185843	-0.0833187	-0.00615789	0.666093	-0.213797	-0.00439829	-0.0307378	-0.041903	-0.178739	-0.329294	0.758118	0.461811	8.62097	-0.0633612	-0.0214207	-0.0106648	-0.143969	-0.0248546	-0.0636185	-0.0746745	-0.105591
	0.517	-0.105936	-0.127738	-0.0185843	-0.0833187	-0.00615789	-0.0832617	0.305425	-0.00439829	-0.0307378	-0.041903	-0.178739	0.464123	-0.0256121	0.461811	3.26459	-0.0633612	-0.0214207	-0.0106648	-0.143969	-0.0248546	-0.0636185	0.526652	0.663717
	0.518	0.87638	-0.127738	-0.0185843	0.523718	-0.00615789	-0.0832617	-0.213797	-0.00439829	-0.0307378	-0.041903	-0.178739	-0.329294	-0.0256121	-0.234318	3.93414	-0.0633612	-0.0214207	-0.0106648	-0.143969	-0.0248546	-0.0636185	-0.0746745	-0.105591
	0.519	-0.105936	-0.127738	-0.0185843	-0.0833187	-0.00615789	0.666093	-0.213797	-0.00439829	-0.0307378	-0.041903	-0.178739	0.464123	0.758118	1.85407	3.26459	-0.0633612	-0.0214207	-0.0106648	-0.143969	-0.0248546	-0.0636185	-0.0746745	0.663717
	0.52	-0.105936	-0.127738	-0.0185843	-0.0833187	-0.00615789	-0.0832617	0.305425	-0.00439829	-0.0307378	-0.041903	-0.178739	1.25754	-0.0256121	0.461811	-0.0831464	-0.0633612	-0.0214207	-0.0106648	-0.143969	-0.0248546	-0.0636185	-0.0746745	-0.105591
	0.521	-0.105936	-0.127738	-0.0185843	0.523718	-0.00615789	-0.0832617	0.824647	-0.00439829	-0.0307378	0.568683	-0.178739	1.25754	-0.0256121	-0.234318	0.586401	-0.0633612	-0.0214207	-0.0106648	-0.143969	-0.0248546	-0.0636185	-0.0746745	-0.105591
	0.522	-0.105936	-0.127738	-0.0185843	-0.0833187	-0.00615789	-0.0832617	-0.213797	-0.00439829	0.692783	-0.041903	-0.178739	0.464123	-0.0256121	-0.234318	-0.0831464	-0.0633612	-0.0214207	-0.0106648	-0.143969	-0.0248546	-0.0636185	-0.0746745	-0.105591
	0.523	-0.105936	0.483008	-0.0185843	0.523718	-0.00615789	-0.0832617	0.305425	-0.00439829	-0.0307378	-0.041903	-0.178739	-0.329294	-0.0256121	-0.234318	-0.0831464	-0.0633612	-0.0214207	-0.0106648	-0.143969	-0.0248546	0.526298	-0.0746745	-0.105591
	0.524	-0.105936	-0.127738	-0.0185843	-0.0833187	-0.00615789	-0.0832617	0.305425	-0.00439829	-0.0307378	-0.041903	-0.178739	-0.329294	-0.0256121	-0.234318	-0.0831464	-0.0633612	-0.0214207	0.835408	-0.143969	-0.0248546	-0.0636185	0.526652	0.663717
	0.525	-0.105936	-0.127738	-0.0185843	-0.0833187	-0.00615789	-0.0832617	-0.213797	-0.00439829	-0.0307378	-0.041903	-0.178739	-0.329294	-0.0256121	-0.234318	-0.0831464	-0.0633612	-0.0214207	-0.0106648	-0.143969	-0.0248546	-0.0636185	-0.0746745	0.663717
	0.526	-0.105936	-0.127738	-0.0185843	-0.0833187	-0.00615789	-0.0832617	0.824647	-0.00439829	-0.0307378	-0.041903	-0.178739	-0.329294	-0.0256121	-0.234318	-0.0831464	-0.0633612	-0.0214207	-0.0106648	-0.143969	-0.0248546	-0.0636185	-0.0746745	0.663717
	0.527	-0.105936	-0.127738	-0.0185843	-0.0833187	-0.00615789	-0.0832617	-0.213797	-0.00439829	-0.0307378	0.568683	-0.178739	-0.329294	-0.0256121	-0.234318	-0.0831464	-0.0633612	-0.0214207	-0.0106648	-0.143969	0.666555	-0.0636185	-0.0746745	-0.105591
	0.528	-0.105936	-0.127738	-0.0185843	-0.0833187	-0.00615789	-0.0832617	0.305425	-0.00439829	-0.0307378	-0.041903	-0.178739	0.464123	-0.0256121	1.15794	0.586401	-0.0633612	-0.0214207	-0.0106648	0.476518	-0.0248546	-0.0636185	-0.0746745	0.663717
	0.529	-0.105936	-0.127738	-0.0185843	-0.0833187	-0.00615789	-0.0832617	0.305425	-0.00439829	-0.0307378	-0.041903	-0.178739	0.464123	-0.0256121	-0.234318	-0.0831464	-0.0633612	-0.0214207	-0.0106648	-0.143969	-0.0248546	-0.0636185	-0.0746745	-0.105591
	0.53	-0.105936	0.483008	-0.0185843	-0.0833187	-0.00615789	1.41545	-0.213797	-0.00439829	-0.0307378	-0.041903	0.5916	-0.329294	-0.0256121	-0.234318	-0.0831464	-0.0633612	-0.0214207	-0.0106648	-0.143969	-0.0248546	-0.0636185	0.526652	-0.105591
	0.531	-0.105936	0.483008	-0.0185843	-0.0833187	-0.00615789	-0.0832617	-0.213797	-0.00439829	-0.0307378	-0.041903	-0.178739	0.464123	-0.0256121	-0.234318	-0.0831464	-0.0633612	-0.0214207	-0.0106648	-0.143969	-0.0248546	-0.0636185	-0.0746745	-0.105591
	0.532	-0.105936	0.483008	-0.0185843	-0.0833187	-0.00615789	-0.0832617	-0.213797	-0.00439829	-0.0307378	-0.041903	-0.178739	0.464123	-0.0256121	-0.234318	-0.0831464	-0.0633612	-0.0214207	-0.0106648	-0.143969	-0.0248546	-0.0636185	-0.0746745	-0.105591
	0.533	-0.105936	-0.127738	-0.0185843	-0.0833187	-0.00615789	-0.0832617	0.824647	-0.00439829	-0.0307378	-0.041903	-0.178739	-0.329294	-0.0256121	-0.234318	-0.0831464	-0.0633612	-0.0214207	-0.0106648	-0.143969	-0.0248546	-0.0636185	-0.0746745	-0.105591
	0.534	0.87638	-0.127738	-0.0185843	-0.0833187	-0.00615789	-0.0832617	0.305425	-0.00439829	-0.0307378	-0.041903	-0.178739	-0.329294	-0.0256121	-0.234318	-0.0831464	-0.0633612	-0.0214207	-0.0106648	-0.143969	-0.0248546	-0.0636185	-0.0746745	-0.105591
	0.535	-0.105936	-0.127738	-0.0185843	-0.0833187	-0.00615789	-0.0832617	-0.213797	-0.00439829	-0.0307378	-0.041903	0.5916	0.464123	-0.0256121	-0.234318	-0.0831464	-0.0633612	-0.0214207	-0.0106648	-0.143969	-0.0248546	-0.0636185	-0.0746745	-0.105591
	0.536	-0.105936	-0.127738	0.550096	1.13075	-0.00615789	-0.0832617	-0.213797	-0.00439829	-0.0307378	-0.041903	-0.178739	-0.329294	-0.0256121	-0.234318	-0.0831464	-0.0633612	-0.0214207	-0.0106648	-0.143969	-0.0248546	-0.0636185	-0.0746745	-0.105591
	0.537	0.87638	-0.127738	-0.0185843	-0.0833187	-0.00615789	-0.0832617	0.305425	-0.00439829	-0.0307378	-0.041903	-0.178739	-0.329294	-0.0256121	-0.234318	-0.0831464	-0.0633612	-0.0214207	-0.0106648	-0.143969	-0.0248546	-0.0636185	-0.0746745	-0.105591
	0.538	-0.105936	-0.127738	-0.0185843	-0.0833187	-0.00615789	-0.0832617	0.305425	-0.00439829	-0.0307378	-0.041903	-0.178739	-0.329294	-0.0256121	-0.234318	-0.0831464	-0.0633612	-0.0214207	-0.0106648	-0.143969	-0.0248546	-0.0636185	0.526652	-0.105591
	0.539	-0.105936	-0.127738	-0.0185843	-0.0833187	-0.00615789	-0.0832617	1.86309	-0.00439829	-0.0307378	-0.041903	-0.178739	0.464123	-0.0256121	-0.234318	-0.0831464	-0.0633612	-0.0214207	-0.0106648	-0.143969	-0.0248546	-0.0636185	-0.0746745	-0.105591
	0.54	-0.105936	-0.127738	-0.0185843	0.523718	-0.00615789	-0.0832617	-0.213797	-0.00439829	-0.0307378	-0.041903	-0.178739	-0.329294	0.758118	-0.234318	-0.0831464	0.654732	-0.0214207	-0.0106648	-0.143969	-0.0248546	-0.0636185	-0.0746745	-0.105591
	0.541	-0.105936	-0.127738	-0.0185843	-0.0833187	-0.00615789	-0.0832617	0.305425	-0.00439829	-0.0307378	-0.041903	-0.178739	-0.329294	-0.0256121	-0.234318	-0.0831464	-0.0633612	-0.0214207	-0.0106648	-0.143969	-0.0248546	-0.0636185	1.12798	-0.105591
	0.542	-0.105936	-0.127738	-0.0185843	0.523718	-0.00615789	-0.0832617	-0.213797	-0.00439829	-0.0307378	-0.041903	0.5916	-0.329294	0.758118	-0.234318	-0.0831464	-0.0633612	-0.0214207	-0.0106648	-0.143969	-0.0248546	-0.0636185	-0.0746745	-0.105591
	0.543	-0.105936	-0.127738	-0.0185843	-0.0833187	-0.00615789	-0.0832617	-0.213797	-0.00439829	-0.0307378	-0.041903	-0.178739	-0.329294	-0.0256121	-0.234318	-0.0831464	-0.0633612	-0.0214207	-0.0106648	-0.143969	-0.0248546	-0.0636185	0.526652	-0.105591
	0.544	-0.105936	-0.127738	-0.0185843	-0.0833187	-0.00615789	-0.0832617	-0.213797	-0.00439829	-0.0307378	-0.041903	-0.178739	0.464123	-0.0256121	0.461811	-0.0831464	0.654732	-0.0214207	-0.0106648	0.476518	-0.0248546	-0.0636185	0.526652	-0.105591
	0.545	-0.105936	0.483008	-0.0185843	-0.0833187	-0.00615789	-0.0832617	-0.213797	-0.00439829	-0.0307378	-0.041903	0.5916	-0.329294	-0.0256121	0.461811	-0.0831464	0.654732	-0.0214207	-0.0106648	-0.143969	-0.0248546	-0.0636185	-0.0746745	0.663717
	0.546	-0.105936	0.483008	-0.0185843	-0.0833187	-0.00615789	-0.0832617	-0.213797	-0.00439829	-0.0307378	-0.041903	-0.178739	-0.329294	-0.0256121	0.461811	-0.0831464	-0.0633612	-0.0214207	-0.0106648	-0.143969	-0.0248546	-0.0636185	0.526652	-0.105591
	0.547	-0.105936	0.483008	-0.0185843	-0.0833187	-0.00615789	-0.0832617	0.305425	-0.00439829	-0.0307378	-0.041903	0.5916	0.464123	-0.0256121	-0.234318	-0.0831464	-0.0633612	-0.0214207	-0.0106648	-0.143969	-0.0248546	-0.0636185	-0.0746745	0.663717
	0.548	-0.105936	-0.127738	-0.0185843	0.523718	-0.00615789	-0.0832617	-0.213797	-0.00439829	-0.0307378	-0.041903	-0.178739	-0.329294	-0.0256121	0.461811	-0.0831464	-0.0633612	-0.0214207	-0.0106648	0.476518	-0.0248546	-0.0636185	-0.0746745	-0.105591
	0.549	-0.105936	-0.127738	-0.0185843	-0.0833187	-0.00615789	-0.0832617	-0.213797	0.668541	-0.0307378	-0.041903	-0.178739	-0.329294	-0.0256121	-0.234318	-0.0831464	-0.0633612	-0.0214207	-0.0106648	-0.143969	-0.0248546	-0.0636185	0.526652	-0.105591
	0.55	-0.105936	-0.127738	-0.0185843	-0.0833187	-0.00615789	-0.0832617	-0.213797	-0.00439829	-0.0307378	-0.041903	-0.178739	0.464123	-0.0256121	-0.234318	-0.0831464	-0.0633612	-0.0214207	-0.0106648	-0.143969	-0.0248546	-0.0636185	0.526652	-0.105591
	0.551	-0.105936	-0.127738	0.550096	-0.0833187	-0.00615789	-0.0832617	-0.213797	0.668541	-0.0307378	-0.041903	-0.178739	1.25754	-0.0256121	-0.234318	-0.0831464	-0.0633612	-0.0214207	-0.0106648	-0.143969	-0.0248546	-0.0636185	-0.0746745	-0.105591
	0.552	-0.105936	-0.127738	-0.0185843	-0.0833187	-0.00615789	-0.0832617	0.305425	-0.00439829	-0.0307378	-0.041903	-0.178739	-0.329294	-0.0256121	-0.234318	-0.0831464	-0.0633612	-0.0214207	-0.0106648	0.476518	-0.0248546	-0.0636185	-0.0746745	-0.105591
	0.553	-0.105936	-0.127738	-0.0185843	-0.0833187	-0.00615789	-0.0832617	-0.213797	-0.00439829	-0.0307378	-0.041903	-0.178739	0.464123	-0.0256121	-0.234318	-0.0831464	-0.0633612	-0.0214207	-0.0106648	-0.143969	-0.0248546	-0.0636185	0.526652	-0.105591
	0.554	-0.105936	-0.127738	-0.0185843	-0.0833187	-0.00615789	1.41545	-0.213797	-0.00439829	-0.0307378	-0.041903	-0.178739	0.464123	0.758118	1.15794	-0.0831464	-0.0633612	-0.0214207	-0.0106648	-0.143969	-0.0248546	-0.0636185	0.526652	-0.105591
	0.555	-0.105936	-0.127738	-0.0185843	-0.0833187	-0.00615789	-0.0832617	-0.213797	-0.00439829	-0.0307378	-0.041903	-0.178739	-0.329294	-0.0256121	0.461811	-0.0831464	-0.0633612	-0.0214207	-0.0106648	-0.143969	-0.0248546	-0.0636185	-0.0746745	-0.105591
	0.556	0.87638	-0.127738	-0.0185843	-0.0833187	-0.00615789	1.41545	-0.213797	-0.00439829	-0.0307378	-0.041903	-0.178739	0.464123	-0.0256121	-0.234318	-0.0831464	-0.0633612	-0.0214207	-0.0106648	-0.143969	-0.0248546	-0.0636185	-0.0746745	-0.105591
	0.557	-0.105936	-0.127738	-0.0185843	-0.0833187	-0.00615789	0.666093	-0.213797	-0.00439829	-0.0307378	-0.041903	-0.178739	-0.329294	-0.0256121	0.461811	-0.0831464	-0.0633612	-0.0214207	-0.0106648	0.476518	0.666555	-0.0636185	0.526652	-0.105591
	0.558	-0.105936	-0.127738	-0.0185843	-0.0833187	-0.00615789	-0.0832617	-0.213797	-0.00439829	-0.0307378	-0.041903	0.5916	-0.329294	-0.0256121	0.461811	-0.0831464	-0.0633612	-0.0214207	-0.0106648	-0.143969	-0.0248546	-0.0636185	-0.0746745	-0.105591
	0.559	-0.105936	-0.127738	-0.0185843	-0.0833187	-0.00615789	0.666093	-0.213797	-0.00439829	-0.0307378	0.568683	0.5916	1.25754	0.758118	0.461811	-0.0831464	-0.0633612	-0.0214207	-0.0106648	-0.143969	-0.0248546	0.526298	-0.0746745	-0.105591
	0.56	-0.105936	-0.127738	-0.0185843	-0.0833187	-0.00615789	-0.0832617	-0.213797	-0.00439829	-0.0307378	-0.041903	-0.178739	-0.329294	-0.0256121	-0.234318	-0.0831464	-0.0633612	-0.0214207	-0.0106648	-0.143969	0.666555	-0.0636185	-0.0746745	-0.105591
	0.561	-0.105936	-0.127738	-0.0185843	-0.0833187	-0.00615789	-0.0832617	-0.213797	-0.00439829	-0.0307378	-0.041903	-0.178739	-0.329294	-0.0256121	-0.234318	-0.0831464	-0.0633612	-0.0214207	-0.0106648	-0.143969	-0.0248546	-0.0636185	-0.0746745	-0.105591
	0.562	-0.105936	0.483008	-0.0185843	0.523718	-0.00615789	-0.0832617	0.305425	-0.00439829	-0.0307378	-0.041903	-0.178739	-0.329294	-0.0256121	-0.234318	-0.0831464	-0.0633612	-0.0214207	-0.0106648	-0.143969	-0.0248546	-0.0636185	-0.0746745	-0.105591
	0.563	-0.105936	-0.127738	-0.0185843	-0.0833187	-0.00615789	-0.0832617	-0.213797	-0.00439829	-0.0307378	-0.041903	-0.178739	-0.329294	-0.0256121	-0.234318	-0.0831464	-0.0633612	-0.0214207	-0.0106648	-0.143969	-0.0248546	-0.0636185	-0.0746745	-0.105591
	0.564	-0.105936	-0.127738	-0.0185843	0.523718	-0.00615789	-0.0832617	-0.213797	-0.00439829	-0.0307378	-0.041903	-0.178739	-0.329294	-0.0256121	-0.234318	-0.0831464	-0.0633612	-0.0214207	-0.0106648	-0.143969	-0.0248546	-0.0636185	-0.0746745	-0.105591
	0.565	-0.105936	-0.127738	-0.0185843	-0.0833187	-0.00615789	-0.0832617	-0.213797	-0.00439829	-0.0307378	-0.041903	-0.178739	-0.329294	-0.0256121	-0.234318	-0.0831464	-0.0633612	-0.0214207	-0.0106648	-0.143969	-0.0248546	-0.0636185	0.526652	-0.105591
	0.566	-0.105936	-0.127738	-0.0185843	-0.0833187	-0.00615789	-0.0832617	-0.213797	-0.00439829	0.692783	-0.041903	-0.178739	-0.329294	-0.0256121	-0.234318	-0.0831464	-0.0633612	-0.0214207	-0.0106648	-0.143969	-0.0248546	-0.0636185	-0.0746745	-0.105591
	0.567	-0.105936	1.09375	-0.0185843	-0.0833187	-0.00615789	-0.0832617	-0.213797	-0.00439829	-0.0307378	0.568683	0.5916	0.464123	-0.0256121	-0.234318	-0.0831464	0.654732	-0.0214207	-0.0106648	-0.143969	-0.0248546	-0.0636185	-0.0746745	-0.105591
	0.568	0.87638	-0.127738	-0.0185843	-0.0833187	-0.00615789	-0.0832617	-0.213797	-0.00439829	-0.0307378	-0.041903	-0.178739	-0.329294	-0.0256121	0.461811	-0.0831464	-0.0633612	-0.0214207	-0.0106648	1.09701	0.666555	-0.0636185	-0.0746745	0.663717
	0.569	0.87638	-0.127738	-0.0185843	-0.0833187	-0.00615789	-0.0832617	-0.213797	-0.00439829	-0.0307378	-0.041903	-0.178739	-0.329294	-0.0256121	-0.234318	-0.0831464	-0.0633612	-0.0214207	-0.0106648	0.476518	-0.0248546	0.526298	-0.0746745	-0.105591
	0.57	-0.105936	-0.127738	-0.0185843	-0.0833187	-0.00615789	-0.0832617	-0.213797	-0.00439829	-0.0307378	-0.041903	-0.178739	0.464123	-0.0256121	0.461811	-0.0831464	-0.0633612	-0.0214207	-0.0106648	-0.143969	-0.0248546	-0.0636185	-0.0746745	-0.105591
	0.571	-0.105936	-0.127738	-0.0185843	-0.0833187	-0.00615789	0.666093	-0.213797	-0.00439829	-0.0307378	-0.041903	-0.178739	0.464123	-0.0256121	-0.234318	-0.0831464	0.654732	-0.0214207	-0.0106648	-0.143969	-0.0248546	0.526298	0.526652	0.663717
	0.572	-0.105936	-0.127738	-0.0185843	-0.0833187	-0.00615789	-0.0832617	-0.213797	-0.00439829	-0.0307378	-0.041903	0.5916	-0.329294	-0.0256121	-0.234318	-0.0831464	-0.0633612	-0.0214207	-0.0106648	0.476518	-0.0248546	-0.0636185	-0.0746745	-0.105591
	0.573	-0.105936	0.483008	-0.0185843	0.523718	-0.00615789	0.666093	-0.213797	-0.00439829	-0.0307378	-0.041903	0.5916	0.464123	-0.0256121	-0.234318	-0.0831464	-0.0633612	-0.0214207	-0.0106648	-0.143969	-0.0248546	0.526298	-0.0746745	-0.105591
	0.574	-0.105936	-0.127738	-0.0185843	-0.0833187	-0.00615789	-0.0832617	0.305425	-0.00439829	-0.0307378	-0.041903	-0.178739	-0.329294	-0.0256121	0.461811	-0.0831464	-0.0633612	-0.0214207	0.835408	-0.143969	-0.0248546	-0.0636185	-0.0746745	-0.105591
	0.575	-0.105936	0.483008	-0.0185843	-0.0833187	-0.00615789	-0.0832617	0.824647	-0.00439829	-0.0307378	-0.041903	-0.178739	-0.329294	-0.0256121	-0.234318	-0.0831464	-0.0633612	-0.0214207	-0.0106648	0.476518	-0.0248546	-0.0636185	-0.0746745	-0.105591
	0.576	-0.105936	-0.127738	-0.0185843	0.523718	-0.00615789	-0.0832617	-0.213797	-0.00439829	-0.0307378	-0.041903	-0.178739	-0.329294	-0.0256121	-0.234318	-0.0831464	-0.0633612	-0.0214207	-0.0106648	-0.143969	-0.0248546	-0.0636185	-0.0746745	-0.105591
	0.577	-0.105936	-0.127738	-0.0185843	-0.0833187	-0.00615789	0.666093	0.305425	-0.00439829	-0.0307378	-0.041903	-0.178739	-0.329294	-0.0256121	-0.234318	-0.0831464	-0.0633612	-0.0214207	-0.0106648	-0.143969	-0.0248546	-0.0636185	-0.0746745	-0.105591
	0.578	-0.105936	-0.127738	-0.0185843	-0.0833187	-0.00615789	-0.0832617	0.824647	-0.00439829	-0.0307378	-0.041903	-0.178739	-0.329294	-0.0256121	-0.234318	-0.0831464	0.654732	-0.0214207	-0.0106648	0.476518	-0.0248546	-0.0636185	-0.0746745	-0.105591
	0.579	1.8587	-0.127738	-0.0185843	-0.0833187	-0.00615789	-0.0832617	-0.213797	-0.00439829	-0.0307378	-0.041903	-0.178739	-0.329294	-0.0256121	0.461811	-0.0831464	-0.0633612	-0.0214207	-0.0106648	-0.143969	-0.0248546	-0.0636185	-0.0746745	-0.105591
	0.58	-0.105936	-0.127738	-0.0185843	-0.0833187	-0.00615789	-0.0832617	-0.213797	-0.00439829	-0.0307378	-0.041903	-0.178739	0.464123	-0.0256121	-0.234318	-0.0831464	-0.0633612	-0.0214207	-0.0106648	-0.143969	-0.0248546	-0.0636185	-0.0746745	-0.105591
	0.581	-0.105936	-0.127738	-0.0185843	-0.0833187	-0.00615789	-0.0832617	0.305425	-0.00439829	-0.0307378	-0.041903	-0.178739	-0.329294	-0.0256121	0.461811	-0.0831464	-0.0633612	-0.0214207	-0.0106648	0.476518	-0.0248546	-0.0636185	-0.0746745	-0.105591
	0.582	-0.105936	-0.127738	-0.0185843	-0.0833187	-0.00615789	-0.0832617	-0.213797	-0.00439829	-0.0307378	-0.041903	-0.178739	-0.329294	-0.0256121	-0.234318	-0.0831464	-0.0633612	-0.0214207	-0.0106648	0.476518	-0.0248546	-0.0636185	-0.0746745	-0.105591
	0.583	-0.105936	-0.127738	-0.0185843	-0.0833187	-0.00615789	-0.0832617	0.305425	-0.00439829	-0.0307378	-0.041903	-0.178739	0.464123	-0.0256121	0.461811	-0.0831464	-0.0633612	-0.0214207	-0.0106648	-0.143969	-0.0248546	-0.0636185	-0.0746745	0.663717
	0.584	-0.105936	-0.127738	-0.0185843	-0.0833187	-0.00615789	-0.0832617	-0.213797	-0.00439829	-0.0307378	-0.041903	-0.178739	-0.329294	-0.0256121	-0.234318	-0.0831464	-0.0633612	-0.0214207	-0.0106648	-0.143969	-0.0248546	-0.0636185	-0.0746745	-0.105591
	0.585	-0.105936	0.483008	-0.0185843	-0.0833187	-0.00615789	-0.0832617	-0.213797	-0.00439829	-0.0307378	-0.041903	0.5916	0.464123	-0.0256121	-0.234318	-0.0831464	-0.0633612	-0.0214207	-0.0106648	0.476518	-0.0248546	-0.0636185	-0.0746745	-0.105591
	0.586	-0.105936	-0.127738	-0.0185843	-0.0833187	-0.00615789	-0.0832617	-0.213797	-0.00439829	-0.0307378	-0.041903	-0.178739	-0.329294	-0.0256121	-0.234318	-0.0831464	-0.0633612	-0.0214207	0.835408	-0.143969	-0.0248546	-0.0636185	-0.0746745	-0.105591
	0.587	-0.105936	-0.127738	-0.0185843	-0.0833187	-0.00615789	-0.0832617	-0.213797	-0.00439829	-0.0307378	-0.041903	-0.178739	0.464123	-0.0256121	0.461811	-0.0831464	-0.0633612	-0.0214207	-0.0106648	-0.143969	0.666555	-0.0636185	-0.0746745	-0.105591
	0.588	-0.105936	-0.127738	-0.0185843	-0.0833187	-0.00615789	-0.0832617	-0.213797	-0.00439829	-0.0307378	-0.041903	-0.178739	-0.329294	-0.0256121	-0.234318	-0.0831464	-0.0633612	-0.0214207	-0.0106648	-0.143969	-0.0248546	-0.0636185	-0.0746745	0.663717
	0.589	-0.105936	-0.127738	-0.0185843	-0.0833187	-0.00615789	-0.0832617	-0.213797	-0.00439829	-0.0307378	-0.041903	-0.178739	-0.329294	-0.0256121	0.461811	0.586401	0.654732	-0.0214207	-0.0106648	-0.143969	-0.0248546	-0.0636185	-0.0746745	-0.105591
	0.59	0.87638	-0.127738	-0.0185843	-0.0833187	-0.00615789	0.666093	0.305425	-0.00439829	-0.0307378	-0.041903	-0.178739	-0.329294	-0.0256121	-0.234318	-0.0831464	-0.0633612	-0.0214207	-0.0106648	2.33798	-0.0248546	-0.0636185	-0.0746745	-0.105591
	0.591	-0.105936	0.483008	-0.0185843	-0.0833187	-0.00615789	-0.0832617	0.305425	-0.00439829	-0.0307378	-0.041903	-0.178739	-0.329294	-0.0256121	1.15794	-0.0831464	-0.0633612	-0.0214207	-0.0106648	-0.143969	-0.0248546	-0.0636185	-0.0746745	-0.105591
	0.592	-0.105936	-0.127738	-0.0185843	-0.0833187	-0.00615789	-0.0832617	0.305425	-0.00439829	-0.0307378	-0.041903	-0.178739	-0.329294	-0.0256121	-0.234318	-0.0831464	-0.0633612	-0.0214207	-0.0106648	-0.143969	-0.0248546	-0.0636185	-0.0746745	-0.105591
	0.593	-0.105936	0.483008	-0.0185843	-0.0833187	-0.00615789	0.666093	-0.213797	-0.00439829	-0.0307378	-0.041903	0.5916	0.464123	-0.0256121	-0.234318	-0.0831464	-0.0633612	-0.0214207	-0.0106648	0.476518	-0.0248546	-0.0636185	-0.0746745	-0.105591
	0.594	-0.105936	0.483008	-0.0185843	-0.0833187	-0.00615789	-0.0832617	0.824647	-0.00439829	-0.0307378	0.568683	-0.178739	-0.329294	-0.0256121	1.15794	-0.0831464	-0.0633612	-0.0214207	-0.0106648	0.476518	-0.0248546	-0.0636185	-0.0746745	0.663717
	0.595	1.8587	-0.127738	-0.0185843	0.523718	-0.00615789	0.666093	-0.213797	-0.00439829	-0.0307378	-0.041903	0.5916	-0.329294	-0.0256121	-0.234318	-0.0831464	-0.0633612	-0.0214207	-0.0106648	-0.143969	-0.0248546	0.526298	-0.0746745	-0.105591
	0.596	-0.105936	-0.127738	-0.0185843	-0.0833187	-0.00615789	-0.0832617	0.824647	-0.00439829	-0.0307378	-0.041903	-0.178739	-0.329294	-0.0256121	0.461811	-0.0831464	-0.0633612	-0.0214207	-0.0106648	-0.143969	-0.0248546	-0.0636185	-0.0746745	-0.105591
	0.597	-0.105936	0.483008	-0.0185843	-0.0833187	-0.00615789	-0.0832617	0.305425	-0.00439829	-0.0307378	-0.041903	-0.178739	-0.329294	0.758118	0.461811	-0.0831464	-0.0633612	-0.0214207	-0.0106648	-0.143969	-0.0248546	-0.0636185	-0.0746745	-0.105591
	0.598	-0.105936	-0.127738	-0.0185843	0.523718	-0.00615789	-0.0832617	-0.213797	-0.00439829	-0.0307378	-0.041903	-0.178739	-0.329294	-0.0256121	0.461811	-0.0831464	-0.0633612	-0.0214207	-0.0106648	-0.143969	-0.0248546	-0.0636185	-0.0746745	-0.105591
	0.599	-0.105936	-0.127738	-0.0185843	-0.0833187	-0.00615789	-0.0832617	-0.213797	-0.00439829	-0.0307378	-0.041903	-0.178739	0.464123	-0.0256121	0.461811	-0.0831464	-0.0633612	-0.0214207	-0.0106648	-0.143969	-0.0248546	-0.0636185	-0.0746745	-0.105591
	0.6	-0.105936	0.483008	-0.0185843	-0.0833187	-0.00615789	-0.0832617	0.305425	-0.00439829	-0.0307378	0.568683	0.5916	-0.329294	-0.0256121	0.461811	-0.0831464	-0.0633612	-0.0214207	-0.0106648	0.476518	-0.0248546	-0.0636185	-0.0746745	-0.105591
	0.601	-0.105936	0.483008	-0.0185843	-0.0833187	-0.00615789	1.41545	-0.213797	-0.00439829	-0.0307378	0.568683	-0.178739	0.464123	-0.0256121	-0.234318	-0.0831464	-0.0633612	-0.0214207	-0.0106648	-0.143969	-0.0248546	-0.0636185	-0.0746745	-0.105591
	0.602	0.87638	-0.127738	-0.0185843	-0.0833187	-0.00615789	-0.0832617	-0.213797	-0.00439829	-0.0307378	-0.041903	-0.178739	-0.329294	-0.0256121	-0.234318	-0.0831464	-0.0633612	-0.0214207	-0.0106648	-0.143969	-0.0248546	-0.0636185	-0.0746745	-0.105591
	0.603	0.87638	-0.127738	-0.0185843	-0.0833187	-0.00615789	-0.0832617	0.305425	-0.00439829	-0.0307378	-0.041903	-0.178739	-0.329294	-0.0256121	-0.234318	-0.0831464	-0.0633612	-0.0214207	-0.0106648	-0.143969	-0.0248546	-0.0636185	-0.0746745	-0.105591
	0.604	0.87638	-0.127738	-0.0185843	-0.0833187	-0.00615789	-0.0832617	0.305425	-0.00439829	-0.0307378	-0.041903	-0.178739	-0.329294	-0.0256121	-0.234318	-0.0831464	-0.0633612	-0.0214207	-0.0106648	-0.143969	-0.0248546	-0.0636185	1.12798	-0.105591
	0.605	-0.105936	-0.127738	-0.0185843	-0.0833187	-0.00615789	-0.0832617	-0.213797	-0.00439829	-0.0307378	-0.041903	-0.178739	-0.329294	0.758118	1.15794	-0.0831464	-0.0633612	0.797921	-0.0106648	0.476518	-0.0248546	-0.0636185	-0.0746745	-0.105591
	0.606	-0.105936	-0.127738	-0.0185843	-0.0833187	-0.00615789	-0.0832617	-0.213797	-0.00439829	-0.0307378	-0.041903	-0.178739	-0.329294	-0.0256121	0.461811	-0.0831464	-0.0633612	-0.0214207	-0.0106648	-0.143969	-0.0248546	-0.0636185	-0.0746745	-0.105591
	0.607	-0.105936	-0.127738	-0.0185843	-0.0833187	-0.00615789	-0.0832617	-0.213797	-0.00439829	-0.0307378	-0.041903	0.5916	0.464123	-0.0256121	-0.234318	-0.0831464	-0.0633612	-0.0214207	-0.0106648	0.476518	-0.0248546	-0.0636185	0.526652	0.663717
	0.608	-0.105936	-0.127738	-0.0185843	-0.0833187	-0.00615789	-0.0832617	-0.213797	-0.00439829	-0.0307378	-0.041903	-0.178739	0.464123	-0.0256121	-0.234318	-0.0831464	-0.0633612	-0.0214207	-0.0106648	-0.143969	-0.0248546	-0.0636185	-0.0746745	-0.105591
	0.609	0.87638	-0.127738	-0.0185843	-0.0833187	-0.00615789	-0.0832617	-0.213797	-0.00439829	-0.0307378	-0.041903	-0.178739	0.464123	-0.0256121	0.461811	-0.0831464	-0.0633612	-0.0214207	-0.0106648	1.09701	-0.0248546	-0.0636185	-0.0746745	-0.105591
	0.61	-0.105936	-0.127738	-0.0185843	-0.0833187	-0.00615789	-0.0832617	-0.213797	-0.00439829	-0.0307378	-0.041903	-0.178739	-0.329294	-0.0256121	0.461811	-0.0831464	-0.0633612	-0.0214207	-0.0106648	0.476518	-0.0248546	-0.0636185	-0.0746745	-0.105591
	0.611	-0.105936	-0.127738	-0.0185843	-0.0833187	-0.00615789	-0.0832617	-0.213797	-0.00439829	-0.0307378	-0.041903	0.5916	-0.329294	-0.0256121	-0.234318	-0.0831464	-0.0633612	-0.0214207	-0.0106648	-0.143969	-0.0248546	0.526298	-0.0746745	-0.105591
	0.612	0.87638	-0.127738	-0.0185843	-0.0833187	-0.00615789	0.666093	-0.213797	-0.00439829	-0.0307378	-0.041903	0.5916	-0.329294	-0.0256121	0.461811	-0.0831464	-0.0633612	-0.0214207	-0.0106648	0.476518	-0.0248546	-0.0636185	-0.0746745	-0.105591
	0.613	-0.105936	-0.127738	-0.0185843	0.523718	-0.00615789	-0.0832617	-0.213797	-0.00439829	-0.0307378	-0.041903	-0.178739	-0.329294	-0.0256121	-0.234318	-0.0831464	-0.0633612	-0.0214207	-0.0106648	-0.143969	-0.0248546	-0.0636185	-0.0746745	-0.105591
	0.614	-0.105936	-0.127738	-0.0185843	-0.0833187	-0.00615789	-0.0832617	0.824647	-0.00439829	-0.0307378	-0.041903	-0.178739	-0.329294	-0.0256121	-0.234318	-0.0831464	-0.0633612	-0.0214207	-0.0106648	-0.143969	-0.0248546	-0.0636185	-0.0746745	-0.105591
	0.615	-0.105936	-0.127738	-0.0185843	-0.0833187	-0.00615789	-0.0832617	0.305425	-0.00439829	-0.0307378	-0.041903	-0.178739	-0.329294	-0.0256121	0.461811	1.25595	-0.0633612	-0.0214207	-0.0106648	-0.143969	-0.0248546	-0.0636185	-0.0746745	-0.105591
	0.616	-0.105936	-0.127738	-0.0185843	-0.0833187	-0.00615789	0.666093	0.305425	-0.00439829	-0.0307378	-0.041903	-0.178739	-0.329294	-0.0256121	-0.234318	-0.0831464	-0.0633612	-0.0214207	-0.0106648	-0.143969	-0.0248546	0.526298	-0.0746745	-0.105591
	0.617	-0.105936	-0.127738	-0.0185843	-0.0833187	-0.00615789	-0.0832617	0.305425	-0.00439829	-0.0307378	-0.041903	-0.178739	0.464123	-0.0256121	-0.234318	-0.0831464	0.654732	-0.0214207	-0.0106648	-0.143969	-0.0248546	-0.0636185	-0.0746745	-0.105591
	0.618	-0.105936	-0.127738	-0.0185843	-0.0833187	-0.00615789	-0.0832617	-0.213797	-0.00439829	-0.0307378	-0.041903	-0.178739	-0.329294	-0.0256121	-0.234318	-0.0831464	-0.0633612	-0.0214207	-0.0106648	0.476518	-0.0248546	0.526298	-0.0746745	-0.105591
	0.619	-0.105936	-0.127738	-0.0185843	-0.0833187	-0.00615789	-0.0832617	-0.213797	-0.00439829	-0.0307378	-0.041903	-0.178739	0.464123	-0.0256121	-0.234318	-0.0831464	-0.0633612	-0.0214207	-0.0106648	0.476518	-0.0248546	-0.0636185	-0.0746745	-0.105591
	0.62	-0.105936	-0.127738	-0.0185843	-0.0833187	-0.00615789	-0.0832617	0.305425	-0.00439829	-0.0307378	-0.041903	-0.178739	-0.329294	-0.0256121	-0.234318	-0.0831464	-0.0633612	-0.0214207	-0.0106648	1.09701	-0.0248546	-0.0636185	-0.0746745	-0.105591
[truncated: 356 more rows]

## Sheet: Panel K, L
Panel →	K				L
	RF area (mm2)				R2
	Mech.	Optical			Mech:Optical	Shuffled
[truncated: 7 more rows]
