# Supplementary material for: The encoding of touch by somatotopically aligned dorsal column subdivisions
Source: Nature. 2022 Nov 23;612(7939):310–5. doi: 10.1038/s41586-022-05470-x (PMC9729103; doi:10.1038/s41586-022-05470-x)
Supplement: Supplementary file 8 — Source Data Extended Data Fig. 1 [file 41586_2022_5470_MOESM8_ESM.xlsx]

## Sheet: Panel I, L
	VPL-PN			IC-PN (VT)
	CV (m/s)	jitter (ms)		CV (m/s)	jitter (ms)
	5.5	0.0394771		5.875	4.43887e-16
	6.68182	0.0258199		3.09964	0.0243492
	7.32233	0.0305451		4.82051	0.0131306
	4.42938	0.025		5.37143	4.45565e-16
	7.2132	0.363777		3.44803	0.0255883
	5.67659	0.0914066		6.26667	8.88781e-16
	6.9258	0.0303822		11.0588	2.22474e-16
	6.96447	0.0239046		5.43899	0.0253435
	7.63017	0.0368902		4.71122	0.0150396
	8.06707	0.03344		21.5181	0.0226207
	7.81766	0.0307864		21.0056	0.0111803
	8.30676	0.0248398		6.88645	0.0235081
	5.47486	0.0498273		15.8188	0.0162906
	5.6	0.0395285		10.3804	0.016169
	9.20999	0.335346		5.22222	1.32903e-15
	5.00889	0.0378524		4.72956	0.027506
	3.96865	0.315879
	5.73099	0.0204124
	8.24752	0.0218619
	5.57346	0.0353553
	3.23264	0.0605771
	5.11111	0.5418
	6.7781	0.0140153
	5.69952	0.0388772
	6.33535	0.0122967
	6.76695	0.0214396
	4.47233	0.767688
	5.84561	0.0399908
	4.53065	0.529197
	3.91218	0.0359092
	7.86246	0.0131133
	6.21752	0.0583503
	5.32231	0.0358411
	12.9434	0.0177518
	5.78691	0.0172175
	3.51795	0.135062
	2.62398	0.062948
	6.82587	0.0280306
	3.3883	0.0271746
	3.42553	0.0367934
	5.30447	0.0111803
	5.37419	0.0257248
	3.62218	0.0591332
	11.0799	0.0301882
	3.82812	0.0347926
