# Supplementary material for: The encoding of touch by somatotopically aligned dorsal column subdivisions
Source: Nature. 2022 Nov 23;612(7939):310–5. doi: 10.1038/s41586-022-05470-x (PMC9729103; doi:10.1038/s41586-022-05470-x)
Supplement: Supplementary file 9 — Source Data Extended Data Fig. 2 [file 41586_2022_5470_MOESM9_ESM.xlsx]

## Sheet: Vibration (Panels C, J, M)
	Cell type →	IC-PN VT	IC-PN VT	IC-PN VT	IC-PN VT	IC-PN VT	IC-PN VT	IC-PN VT	IC-PN VT	IC-PN VT	IC-PN VT	IC-PN VT	IC-PN ST	IC-PN ST	IC-PN ST	IC-PN ST	IC-PN ST	IC-PN ST	IC-PN ST	IC-PN CT	IC-PN CT	IC-PN CT	IC-PN CT
	Unit ID →	'2021_08_15_0053-58_freqs.mat'	'2021_08_16_0029-34_freqs.mat'	'2021_08_20_0055-64_freqs.mat'	'2021_08_20_0115-123_freqs.mat'	'2021_08_27_0002-10_freqs.mat'	'2021_08_27_0042-50_freqs.mat'	'2021_08_27_0055-63_freqs.mat'	'2021_08_27_0085-92_freqs.mat'	'2021_08_27_0108-116_freqs.mat'	'2021_08_27_0172-180_freqs.mat'	'2021_08_30_0002-10_freqs.mat'	'2021_08_16_0011-13_freqs.mat'	'2021_08_20_0089-97_freqs.mat'	'2021_08_27_0026-34_freqs.mat'	'2021_08_27_0140-148_freqs.mat'	'2021_08_30_0042-50_freqs.mat'	'2021_08_30_0071-79_freqs.mat'	2022_01_09_0006_freqs	'2021_08_20_0030-36_freqs.mat'	'2021_08_20_0143-148_freqs.mat'	2022_01_09_0006_freqs	2022_06_09_0002-10_freqs
Freq. ↓	10	NaN	NaN	0	1.04167	0.7	1.68571	0.513043	NaN	3.01	2.6131	1.94828	NaN	2.44	0.878788	3.15	2.53333	2.16	1.46	2.73939	2.26667	1.46	0.3
(Hz)	25	NaN	NaN	0.316667	3.31667	3.325	1.10833	2.20833	3.40833	3.12319	4.02083	1.4875	NaN	1.3875	0.4875	2.23413	1.12083	0.968254	0.934028	0.482843	0.981061	0.934028	0.22619
	50	1.28421	1.44	3.12381	3.29	2.95652	1.51818	3.25263	1.35	2.46667	3.01	1.64167	1.24615	1.29	0.857143	2.11852	1.08	0.75	0.590476	0.257143	0.09	0.590476	0.0142857
	100	1.305	1.13	3.185	2.775	2.855	1.3	3.295	0.95	2.135	2.12632	1.23333	0.545	0.72	0.575	1.435	0.405	0.289474	0.0652174	0	0.005	0.0652174	0.07
	200	0.9925	0.441667	1.98571	2.2025	1.72	0.9175	2.2875	1.0625	1.4575	1.56	0.954762	0.17	0.3675	0.235	0.79	0.0631579	0.0763158	0	0	0	0	0.016
	300	0.72931	0.628527	1.30345	1.57759	1.09437	0.555172	2.03103	0.884483	1.61552	1.11166	0.618966	0	0.200328	0.0410509	0.45756	0.0164918	0.0394089	0	0	0	0	0
	400	0.970652	0.268	1.39375	1.2925	1.23095	0.351316	1.615	0.821053	1.005	1.03	0.56625	0	0.148	0.025	0.208333	0.00138889	0.00131579	0.0261905	0	0	0.0261905	0.00125
	500	0.713143	0.328	1.05333	1.0181	1.12	0.254783	1.32636	0.806	0.443	0.676	0.510435	0	0.107	0	0.171	0.00105263	0	0	0	0	0	0.007

## Sheet: Panel P
	VPL-PN			IC-PN; ST
	RF area (mm2)			RF area (mm2)
'2021_05_27_0056_RF.mat'	0.844056		'2021_08_16_0007_RF_vib.mat'	3.53476
'2021_05_28_0006.mat'	0.592804		'2021_08_20_0098_RF_vib.mat'	14.0249
'2021_05_28_0017_RF.mat'	0.984551		'2021_08_27_0035_RF.mat'	12.0607
'2021_05_28_0041_RF.mat'	0.13591		'2021_08_27_0149_RF.mat'	4.6597
'2021_05_30_0016_RF.mat'	0.4189		'2021_08_30_0041_RF.mat'	1.61434
'2021_05_30_0027_RF.mat'	0.0635089		'2021_08_30_0070_RF.mat'	2.72077
'2021_06_17_0007_vib_RF.mat'	8.76746		'2022_01_09_0012_RF.mat'	10.7868
'2021_06_17_0022_vib_RF.mat'	2.6196
'2021_06_17_0028_vib_RF.mat'	5.5703
'2021_06_18_0007_vib_RF.mat'	0.958921
'2021_06_18_0020_RF_vib.mat'	1.97944
'2021_06_18_0028_RF_vib.mat'	0.379417
'2021_07_15_0003_RF_base.mat'	0.201396
'2021_07_29_0020_RF_vib.mat'	2.41257
'2021_07_29_0068_RF_vib.mat'	5.91192
'2021_08_18_0009_RF_vib.mat'	4.57156
'2021_08_23_0005_RF.mat'	1.525
'2021_08_24_0002_RF.mat'	1.72457
'2021_08_24_0028_RF.mat'	15.3148

## Sheet: Digit vs. Heel (Panel)
		Average				SEM						Unit ID	'2022_06_10_0044_RF_300Hz_HT.mat'	'2022_06_23_0078_300Hz_HT.mat'	'2022_07_05_0002_RF_300Hz_HT.mat'	'2022_07_05_0016_RF_300Hz_HT.mat'	'2022_07_07_0025_RF_300Hz_HT.mat'	'2022_07_07_0037_RF_300Hz_HT.mat'		'2022_06_10_0045_RF_10Hz_HT.mat'	'2022_06_23_0077_10Hz_HT.mat'	'2022_07_05_0003_RF_10Hz_HT.mat'	'2022_07_05_0017_RF_10Hz_HT.mat'	'2022_07_07_0028_RF_10Hz_HT.mat'	'2022_07_07_0040_RF_10Hz_HT.mat'		'2022_06_10_0044_RF_300Hz_HT.mat'	'2022_06_23_0078_300Hz_HT.mat'	'2022_07_05_0002_RF_300Hz_HT.mat'	'2022_07_05_0016_RF_300Hz_HT.mat'	'2022_07_07_0025_RF_300Hz_HT.mat'	'2022_07_07_0037_RF_300Hz_HT.mat'		'2022_06_10_0045_RF_10Hz_HT.mat'	'2022_06_23_0077_10Hz_HT.mat'	'2022_07_05_0003_RF_10Hz_HT.mat'	'2022_07_05_0017_RF_10Hz_HT.mat'	'2022_07_07_0028_RF_10Hz_HT.mat'	'2022_07_07_0040_RF_10Hz_HT.mat'
Frequency (Hz) →		300	10	300	10	300	10	300	10		Frequency (Hz) →		300	300	300	300	300	300		10	10	10	10	10	10		300	300	300	300	300	300		10	10	10	10	10	10
Stim. Location →		Heel	Heel	Toes	Toes	Heel	Heel	Toes	Toes		Stim. Location →		Heel	Heel	Heel	Heel	Heel	Heel		Heel	Heel	Heel	Heel	Heel	Heel		Toes	Toes	Toes	Toes	Toes	Toes		Toes	Toes	Toes	Toes	Toes	Toes
Time ↓	0	0.0466553	0.0151515	0.103499	0.042845	0.0254165	0.0151515	0.0678709	0.0272957		Time ↓	0	0	0.115385	0	0	0.135135	0.0294118		0	0	0	0	0.0909091	0		0.0588235	0.137931	0	0	0.424242	0		0.047619	0.037037	0	0	0.172414	0
(s)	0.001	0.0612592	0.0319192	0.0631075	0.0457109	0.0429998	0.024795	0.0256362	0.0279572		(s)	0.001	0.0588235	0.0384615	0	0	0.27027	0		0	0.04	0	0	0.151515	0		0.117647	0.0344828	0	0	0.151515	0.075		0	0.0740741	0	0	0.172414	0.0277778
	0.002	0.0184155	0.0575253	0.0565744	0.0669054	0.0134219	0.0297475	0.0290275	0.0376916			0.002	0	0	0	0	0.0810811	0.0294118		0.0833333	0.08	0	0	0.181818	0		0	0.137931	0	0	0.151515	0.05		0.0952381	0.037037	0	0	0.241379	0.0277778
	0.003	0.0387367	0.0319192	0.0698232	0.0584823	0.0217545	0.024795	0.0649517	0.033451			0.003	0	0.0384615	0	0	0.135135	0.0588235		0	0.04	0	0	0.151515	0		0	0	0	0	0.393939	0.025		0	0.185185	0	0	0.137931	0.0277778
	0.004	0.0514553	0.0686869	0.059535	0.0653013	0.0442114	0.0389773	0.0435135	0.0287306			0.004	0	0.0384615	0	0	0.27027	0		0.166667	0	0	0	0.212121	0.0333333		0	0.0344828	0	0	0.272727	0.05		0.047619	0.185185	0	0	0.103448	0.0555556
	0.005	0.0135135	0.0358586	0.0325148	0.0816913	0.0135135	0.0296951	0.0168512	0.0423315			0.005	0	0	0	0	0.0810811	0		0	0	0	0	0.181818	0.0333333		0	0.0344828	0	0	0.0606061	0.1		0.047619	0.111111	0	0	0.275862	0.0555556
	0.006	0.02292	0.0385859	0.0264586	0.0359804	0.0177017	0.0260919	0.0163753	0.0156471			0.006	0	0	0	0	0.108108	0.0294118		0	0.08	0	0	0.151515	0		0	0.103448	0	0	0.030303	0.025		0.047619	0.037037	0	0	0.103448	0.0277778
	0.007	0.0368309	0.0475758	0.0360502	0.070197	0.0268438	0.0337272	0.0296924	0.0321144			0.007	0	0	0	0	0.162162	0.0588235		0	0.04	0	0	0.212121	0.0333333		0	0.0344828	0	0	0.181818	0		0.047619	0.111111	0	0	0.206897	0.0555556
	0.008	0.0552464	0	0.0357531	0.0746062	0.0402657	0	0.0197247	0.0394925			0.008	0	0	0	0	0.243243	0.0882353		0	0	0	0	0	0		0.0588235	0.0344828	0	0	0.121212	0		0	0.185185	0	0	0.206897	0.0555556
	0.009	0.0593535	0.0106061	0.0566517	0.0503406	0.0485486	0.00671926	0.0336429	0.0277458			0.009	0	0	0	0	0.297297	0.0588235		0	0	0	0	0.030303	0.0333333		0.0588235	0.0689655	0	0	0.212121	0		0	0.0740741	0	0	0.172414	0.0555556
	0.01	0.0473483	0.010101	0.0285354	0.0582771	0.0344687	0.010101	0.020254	0.0259424			0.01	0	0.0384615	0	0	0.216216	0.0294118		0	0	0	0	0.0606061	0		0	0	0	0	0.121212	0.05		0.047619	0.0740741	0	0	0.172414	0.0555556
	0.011	0.0297277	0.0151515	0.0691517	0.0198565	0.0143889	0.0151515	0.0316992	0.00906035			0.011	0	0.0384615	0	0	0.0810811	0.0588235		0	0	0	0	0.0909091	0		0.0588235	0.0689655	0	0	0.212121	0.075		0.047619	0.037037	0	0	0.0344828	0
	0.012	0.02292	0.0217172	0.0424939	0.0430502	0.0177017	0.01642	0.024541	0.0232531			0.012	0	0	0	0	0.108108	0.0294118		0	0	0	0	0.030303	0.1		0	0.0689655	0	0.0344828	0.151515	0		0	0.037037	0	0	0.137931	0.0833333
	0.013	0.0135135	0.0167677	0.0896508	0.0690795	0.0135135	0.0109334	0.0625422	0.0274787			0.013	0	0	0	0	0.0810811	0		0	0.04	0	0	0.0606061	0		0	0.0689655	0	0	0.393939	0.075		0.047619	0.111111	0	0	0.172414	0.0833333
	0.014	0.0225225	0.010101	0.0368687	0.0516329	0.0225225	0.010101	0.0234781	0.0231817			0.014	0	0	0	0	0.135135	0		0	0	0	0	0.0606061	0		0	0	0	0	0.121212	0.1		0.0952381	0.111111	0	0	0.103448	0
	0.015	0.036036	0.0218182	0.00921717	0.0260293	0.036036	0.0152843	0.00586951	0.0127521			0.015	0	0	0	0	0.216216	0		0	0.04	0	0	0.0909091	0		0	0	0	0	0.030303	0.025		0.047619	0.0740741	0	0	0.0344828	0
	0.016	0.0226244	0.0358586	0.0349791	0.0414614	0.0144985	0.0296951	0.0165121	0.0169061			0.016	0	0.0769231	0	0	0	0.0588235		0	0	0	0	0.181818	0.0333333		0	0.0689655	0	0	0.0909091	0.05		0.047619	0.111111	0	0	0.0344828	0.0555556
	0.017	0.0278219	0.0156566	0.0423187	0.0591285	0.0187111	0.0105094	0.0158925	0.0238232			0.017	0	0	0	0	0.108108	0.0588235		0	0	0	0	0.0606061	0.0333333		0.0588235	0.0344828	0	0	0.0606061	0.1		0.047619	0.148148	0	0	0.103448	0.0555556
	0.018	0.02292	0.0106061	0.0402168	0.0777535	0.0177017	0.00671926	0.0289641	0.0548899			0.018	0	0	0	0	0.108108	0.0294118		0	0	0	0	0.030303	0.0333333		0	0.0344828	0	0	0.181818	0.025		0.047619	0.0740741	0	0	0.344828	0
	0.019	0.054849	0.0239899	0.0813175	0.064716	0.0441421	0.0154536	0.0634808	0.0429658			0.019	0	0	0	0	0.27027	0.0588235		0.0833333	0	0	0	0.0606061	0		0	0.0689655	0	0	0.393939	0.025		0.047619	0.037037	0	0	0.275862	0.0277778
	0.02	0.0405405	0.010101	0.0693389	0.0494435	0.0405405	0.010101	0.0419055	0.0251464			0.02	0	0	0	0	0.243243	0		0	0	0	0	0.0606061	0		0.0588235	0.0344828	0	0	0.272727	0.05		0.047619	0.111111	0	0	0.137931	0
	0.021	0.031929	0.0207071	0.0298187	0.0657727	0.0264858	0.0150586	0.0109733	0.0420923			0.021	0	0	0	0	0.162162	0.0294118		0	0	0	0	0.0909091	0.0333333		0.0588235	0.0344828	0	0	0.0606061	0.025		0	0.222222	0	0	0.172414	0
	0.022	0.0522502	0.010101	0.056065	0.0295871	0.0343067	0.010101	0.0388549	0.0190929			0.022	0	0.0384615	0	0	0.216216	0.0588235		0	0	0	0	0.0606061	0		0	0.0689655	0	0	0.242424	0.025		0	0.0740741	0	0	0.103448	0
	0.023	0.058956	0.020202	0.0748988	0.07675	0.0532905	0.020202	0.0322093	0.0289381			0.023	0	0	0	0	0.324324	0.0294118		0	0	0	0	0.121212	0		0.0588235	0.103448	0	0	0.212121	0.075		0.0952381	0.185185	0	0	0.0689655	0.111111
	0.024	0.0507419	0.0218182	0.0517111	0.0210258	0.0360955	0.0152843	0.0307355	0.011166			0.024	0	0	0	0	0.216216	0.0882353		0	0.04	0	0	0.0909091	0		0	0.103448	0	0	0.181818	0.025		0	0	0	0.0294118	0.0689655	0.0277778
	0.025	0.0503445	0	0.0604188	0.061143	0.0397576	0	0.0489009	0.029769			0.025	0	0	0	0	0.243243	0.0588235		0	0	0	0	0	0		0	0.0344828	0	0	0.30303	0.025		0	0.111111	0	0	0.172414	0.0833333
	0.026	0.0454425	0.0156566	0.0402168	0.0410357	0.0398506	0.0105094	0.0289641	0.0135322			0.026	0	0	0	0	0.243243	0.0294118		0	0	0	0	0.0606061	0.0333333		0	0.0344828	0	0	0.181818	0.025		0.047619	0.0740741	0	0	0.0689655	0.0555556
	0.027	0.0364335	0.0319192	0.052607	0.0375236	0.0309264	0.024795	0.0291765	0.0182647			0.027	0	0	0	0	0.189189	0.0294118		0	0.04	0	0	0.151515	0		0.0588235	0	0	0	0.181818	0.075		0.047619	0.0740741	0	0	0.103448	0
	0.028	0.049947	0.0390909	0.0639913	0.0247584	0.0443256	0.0208446	0.0294496	0.00819664			0.028	0	0	0	0	0.27027	0.0294118		0	0.08	0	0	0.121212	0.0333333		0.117647	0.0344828	0	0	0.181818	0.05		0.047619	0.037037	0	0.0294118	0.0344828	0
	0.029	0.0428437	0.0313131	0.0257619	0.0180928	0.0300685	0.0210188	0.0130029	0.0125325			0.029	0	0.0384615	0	0	0.189189	0.0294118		0	0	0	0	0.121212	0.0666667		0	0.0689655	0	0	0.0606061	0.025		0	0.0740741	0	0	0.0344828	0
	0.03	0.0184155	0.0273737	0.0724225	0.0357143	0.0134219	0.0146965	0.039052	0.0182999			0.03	0	0	0	0	0.0810811	0.0294118		0	0.04	0	0	0.0909091	0.0333333		0	0.172414	0	0	0.212121	0.05		0.047619	0.111111	0	0	0	0.0555556
	0.031	0.00940647	0.010101	0.0625087	0.0521561	0.00595713	0.010101	0.0370591	0.0297857			0.031	0	0	0	0	0.027027	0.0294118		0	0	0	0	0.0606061	0		0	0.137931	0	0	0.212121	0.025		0	0.111111	0	0.0294118	0.172414	0
	0.032	0.027027	0.0218182	0.0300059	0.0530013	0.027027	0.0152843	0.0206159	0.0357291			0.032	0	0	0	0	0.162162	0		0	0.04	0	0	0.0909091	0		0.0588235	0	0	0	0.121212	0		0	0.111111	0	0	0.206897	0
	0.033	0.036036	0.020202	0.039333	0.094303	0.036036	0.020202	0.0240578	0.0594146			0.033	0	0	0	0	0.216216	0		0	0	0	0	0.121212	0		0	0.0344828	0	0	0.151515	0.05		0.047619	0.111111	0	0	0.37931	0.0277778
	0.034	0.0327239	0.0324242	0.0316963	0.072233	0.0208548	0.0192315	0.0211508	0.0303833			0.034	0	0	0	0	0.108108	0.0882353		0	0.04	0	0	0.121212	0.0333333		0	0.0689655	0	0	0.121212	0		0.0952381	0.0740741	0	0.0294118	0.206897	0.0277778
	0.035	0.0225225	0.030303	0.0252525	0.0461367	0.0225225	0.030303	0.0252525	0.0254104			0.035	0	0	0	0	0.135135	0		0	0	0	0	0.181818	0		0	0	0	0	0.151515	0		0	0.111111	0	0	0.137931	0.0277778
	0.036	0.0364335	0.0239899	0.0416101	0.0441677	0.0309264	0.0154536	0.0228258	0.0273739			0.036	0	0	0	0	0.189189	0.0294118		0.0833333	0	0	0	0.0606061	0		0	0.103448	0	0	0.121212	0.025		0	0.037037	0	0	0.172414	0.0555556
	0.037	0.040938	0.0156566	0.0987461	0.0385955	0.0353831	0.0105094	0.0746395	0.0158958			0.037	0	0	0	0	0.216216	0.0294118		0	0	0	0	0.0606061	0.0333333		0	0.137931	0	0	0.454545	0		0.0952381	0.0740741	0	0	0.0344828	0.0277778
	0.038	0.00900901	0.0156566	0.0282383	0.0291157	0.00900901	0.0105094	0.0127134	0.00970986			0.038	0	0	0	0	0.0540541	0		0	0	0	0	0.0606061	0.0333333		0.0588235	0	0	0	0.0606061	0.05		0.047619	0.037037	0	0	0.0344828	0.0555556
	0.039	0.0184155	0.0353535	0.0149643	0.0180928	0.0134219	0.0353535	0.00680381	0.0125325			0.039	0	0	0	0	0.0810811	0.0294118		0	0	0	0	0.212121	0		0	0.0344828	0	0	0.030303	0.025		0	0.0740741	0	0	0.0344828	0
	0.04	0.0454425	0.0542929	0.0190211	0.0368318	0.0398506	0.0400115	0.00971711	0.0167675			0.04	0	0	0	0	0.243243	0.0294118		0.0833333	0	0	0	0.242424	0		0.0588235	0	0	0	0.030303	0.025		0.047619	0.111111	0	0	0.0344828	0.0277778
	0.041	0.0518528	0.0151515	0.040404	0.00617284	0.0388927	0.0151515	0.040404	0.00617284			0.041	0	0.0384615	0	0	0.243243	0.0294118		0	0	0	0	0.0909091	0		0	0	0	0	0.242424	0		0	0.037037	0	0	0	0
	0.042	0.0274245	0.0167677	0.040107	0.0651417	0.0220711	0.0109334	0.0299258	0.0371167			0.042	0	0	0	0	0.135135	0.0294118		0	0.04	0	0	0.0606061	0		0.0588235	0	0	0	0.181818	0		0.047619	0.0740741	0	0	0.241379	0.0277778
	0.043	0.0469508	0.00505051	0.0307026	0.0403895	0.0397577	0.00505051	0.015554	0.0216263			0.043	0	0.0384615	0	0	0.243243	0		0	0	0	0	0.030303	0		0.0588235	0.0344828	0	0	0.0909091	0		0	0.111111	0	0	0.103448	0.0277778
	0.044	0.00940647	0	0.0589408	0.0176671	0.00595713	0	0.0255882	0.0119097			0.044	0	0	0	0	0.027027	0.0294118		0	0	0	0	0	0		0.117647	0.0344828	0	0	0.151515	0.05		0	0.037037	0	0	0.0689655	0
	0.045	0.036036	0.010101	0.0608184	0.0357599	0.036036	0.010101	0.0324775	0.0226382			0.045	0	0	0	0	0.216216	0		0	0	0	0	0.0606061	0		0.0588235	0.0689655	0	0	0.212121	0.025		0	0.111111	0	0	0.103448	0
	0.046	0.0597509	0.0262626	0.0449702	0.0391124	0.0445011	0.0169022	0.023164	0.033862			0.046	0	0	0	0	0.27027	0.0882353		0	0	0	0	0.0909091	0.0666667		0.0588235	0.0344828	0	0	0.151515	0.025		0	0	0	0	0.206897	0.0277778
	0.047	0.0608618	0.0268687	0.0443835	0.08569	0.047786	0.0199673	0.0288257	0.0545914			0.047	0	0.0384615	0	0	0.297297	0.0294118		0	0.04	0	0	0.121212	0		0	0.0344828	0	0	0.181818	0.05		0.0952381	0.0740741	0	0	0.344828	0
	0.048	0.0379418	0.0340909	0.0854842	0.0605121	0.0308946	0.0221086	0.0628753	0.0383181			0.048	0	0.0384615	0	0	0.189189	0		0.0833333	0	0	0	0.121212	0		0	0.0689655	0	0	0.393939	0.05		0.047619	0.0740741	0	0	0.241379	0
	0.049	0.0184155	0.0117172	0.076267	0.0474746	0.0134219	0.00751559	0.0585129	0.0262135			0.049	0	0	0	0	0.0810811	0.0294118		0	0.04	0	0	0.030303	0		0	0.0689655	0	0	0.363636	0.025		0.047619	0.037037	0	0	0.172414	0.0277778
	0.05	0.018018	0.0239899	0.0493241	0.0514581	0.018018	0.0154536	0.0339035	0.0332552			0.05	0	0	0	0	0.108108	0		0.0833333	0	0	0	0.0606061	0		0.0588235	0	0	0	0.212121	0.025		0	0.0740741	0	0	0.206897	0.0277778
	0.051	0.0199238	0.0167677	0.0250653	0.0276181	0.0137498	0.0109334	0.0145016	0.0225241			0.051	0	0.0384615	0	0	0.0810811	0		0	0.04	0	0	0.0606061	0		0	0.0344828	0	0	0.0909091	0.025		0	0	0	0	0.137931	0.0277778
	0.052	0.00900901	0.0391414	0.0452673	0.0370979	0.00900901	0.0262736	0.0339189	0.0219141			0.052	0	0	0	0	0.0540541	0		0.0833333	0	0	0	0.151515	0		0	0.0344828	0	0	0.212121	0.025		0.047619	0.037037	0	0	0.137931	0
	0.053	0.0244283	0.020202	0.010101	0.0423585	0.0178757	0.020202	0.010101	0.0307052			0.053	0	0.0384615	0	0	0.108108	0		0	0	0	0	0.121212	0		0	0	0	0	0.0606061	0		0	0.185185	0	0	0.0689655	0
	0.054	0.040938	0.0475758	0.0348692	0.04061	0.0353831	0.0337272	0.0144263	0.0158454			0.054	0	0	0	0	0.216216	0.0294118		0	0.04	0	0	0.212121	0.0333333		0.0588235	0.0344828	0	0	0.0909091	0.025		0.047619	0.037037	0	0	0.103448	0.0555556
	0.055	0.0315315	0.020202	0.00921717	0.0242656	0.0315315	0.020202	0.00586951	0.0182591			0.055	0	0	0	0	0.189189	0		0	0	0	0	0.121212	0		0	0	0	0	0.030303	0.025		0	0.111111	0	0	0.0344828	0
	0.056	0.031929	0.010101	0.0706223	0.0302332	0.0264858	0.010101	0.0338095	0.0110798			0.056	0	0	0	0	0.162162	0.0294118		0	0	0	0	0.0606061	0		0.117647	0.0689655	0	0	0.212121	0.025		0.047619	0.037037	0	0	0.0689655	0.0277778
	0.057	0.027027	0.0358586	0.0485502	0.0287356	0.027027	0.0296951	0.0292855	0.0287356			0.057	0	0	0	0	0.162162	0		0	0	0	0	0.181818	0.0333333		0	0.0344828	0	0	0.181818	0.075		0	0	0	0	0.172414	0
	0.058	0.0225225	0.0151515	0.0604188	0.0229885	0.0225225	0.0151515	0.0489009	0.0229885			0.058	0	0	0	0	0.135135	0		0	0	0	0	0.0909091	0		0	0.0344828	0	0	0.30303	0.025		0	0	0	0	0.137931	0
	0.059	0.049947	0.020202	0.0604188	0.0306589	0.0443256	0.020202	0.0489009	0.0116553			0.059	0	0	0	0	0.27027	0.0294118		0	0	0	0	0.121212	0		0	0.0344828	0	0	0.30303	0.025		0.047619	0.0740741	0	0	0.0344828	0.0277778
	0.06	0.0323264	0.020202	0.0402168	0.00617284	0.0226949	0.020202	0.0289641	0.00617284			0.06	0	0	0	0	0.135135	0.0588235		0	0	0	0	0.121212	0		0	0.0344828	0	0	0.181818	0.025		0	0.037037	0	0	0	0
	0.061	0.0323264	0.0117172	0.030303	0.0361856	0.0226949	0.00751559	0.030303	0.0250651			0.061	0	0	0	0	0.135135	0.0588235		0	0.04	0	0	0.030303	0		0	0	0	0	0.181818	0		0	0.148148	0	0	0.0689655	0
	0.062	0.0135135	0	0.0341726	0.030925	0.0135135	0	0.0198082	0.0227702			0.062	0	0	0	0	0.0810811	0		0	0	0	0	0	0		0.0588235	0	0	0	0.121212	0.025		0.047619	0	0	0	0.137931	0
	0.063	0.0334373	0.0519192	0.0309997	0.0288953	0.0265	0.0328548	0.0247521	0.0176037			0.063	0	0.0384615	0	0	0.162162	0		0	0.16	0	0	0.151515	0		0	0.0344828	0	0	0.151515	0		0	0.111111	0	0	0.0344828	0.0277778
	0.064	0.018018	0.010101	0.0406164	0.0467828	0.018018	0.010101	0.0155003	0.0167439			0.064	0	0	0	0	0.108108	0		0	0	0	0	0.0606061	0		0.0588235	0.0689655	0	0	0.0909091	0.025		0.047619	0.0740741	0	0	0.103448	0.0555556
	0.065	0.049947	0.00505051	0.0392231	0.0452852	0.0443256	0.00505051	0.0243662	0.0329874			0.065	0	0	0	0	0.27027	0.0294118		0	0	0	0	0.030303	0		0.0588235	0	0	0	0.151515	0.025		0	0.037037	0	0	0.206897	0.0277778
	0.066	0.049947	0.0454545	0.0307026	0.0521042	0.0443256	0.0454545	0.015554	0.025925			0.066	0	0	0	0	0.27027	0.0294118		0	0	0	0	0.272727	0		0.0588235	0.0344828	0	0	0.0909091	0		0.047619	0.037037	0	0	0.172414	0.0555556
	0.067	0.0473483	0	0.0257619	0.0666849	0.0344687	0	0.0130029	0.0392411			0.067	0	0.0384615	0	0	0.216216	0.0294118		0	0	0	0	0	0		0	0.0689655	0	0	0.0606061	0.025		0.047619	0.111111	0	0	0.241379	0
	0.068	0.0405405	0.0151515	0.0234848	0.01192	0.0405405	0.0151515	0.0157641	0.00754606			0.068	0	0	0	0	0.243243	0		0	0	0	0	0.0909091	0		0	0	0	0	0.0909091	0.05		0	0.037037	0	0	0.0344828	0
	0.069	0.0289328	0.0252525	0.0535932	0.00617284	0.0221496	0.0252525	0.0266274	0.00617284			0.069	0	0.0384615	0	0	0.135135	0		0	0	0	0	0.151515	0		0.176471	0.0344828	0	0	0.0606061	0.05		0	0.037037	0	0	0	0
	0.07	0.02292	0.0234343	0.056065	0.042845	0.0177017	0.0150312	0.0388549	0.0272957			0.07	0	0	0	0	0.108108	0.0294118		0	0.08	0	0	0.0606061	0		0	0.0689655	0	0	0.242424	0.025		0.047619	0.037037	0	0	0.172414	0
	0.071	0.0473483	0.0252525	0.0454545	0.0234142	0.0344687	0.0252525	0.0454545	0.0171113			0.071	0	0.0384615	0	0	0.216216	0.0294118		0	0	0	0	0.151515	0		0	0	0	0	0.272727	0		0	0.037037	0	0	0.103448	0
	0.072	0.0233174	0.010101	0.0613027	0.0325201	0.0150246	0.010101	0.0546968	0.0218451			0.072	0	0	0	0	0.0810811	0.0588235		0	0	0	0	0.0606061	0		0	0.0344828	0	0	0.333333	0		0	0	0	0.0294118	0.137931	0.0277778
	0.073	0.0135135	0.00505051	0.0294192	0.0276181	0.0135135	0.00505051	0.0247581	0.0225241			0.073	0	0	0	0	0.0810811	0		0	0	0	0	0.030303	0		0	0	0	0	0.151515	0.025		0	0	0	0	0.137931	0.0277778
	0.074	0.031929	0.0409091	0.0417973	0.0476343	0.0264858	0.0346724	0.0301839	0.0222687			0.074	0	0	0	0	0.162162	0.0294118		0	0	0	0	0.212121	0.0333333		0	0.0689655	0	0	0.181818	0		0.047619	0.148148	0	0	0.0344828	0.0555556
	0.075	0.00900901	0.020202	0.0259491	0.0284696	0.00900901	0.020202	0.0198673	0.0143198			0.075	0	0	0	0	0.0540541	0		0	0	0	0	0.121212	0		0	0.0344828	0	0	0.121212	0		0	0.0740741	0	0	0.0689655	0.0277778
	0.076	0.0462374	0.0268687	0.0509046	0.0441677	0.0301609	0.0199673	0.033713	0.0273739			0.076	0.0588235	0	0	0	0.189189	0.0294118		0	0.04	0	0	0.121212	0		0.0588235	0.0344828	0	0	0.212121	0		0	0.037037	0	0	0.172414	0.0555556
	0.077	0.027027	0.0167677	0.0250653	0.0487517	0.027027	0.0109334	0.0145016	0.0227178			0.077	0	0	0	0	0.162162	0		0	0.04	0	0	0.0606061	0		0	0.0344828	0	0	0.0909091	0.025		0.047619	0.148148	0	0	0.0689655	0.0277778
	0.078	0.0495495	0	0.0241815	0.01192	0.0495495	0	0.0113339	0.00754606			0.078	0	0	0	0	0.297297	0		0	0	0	0	0	0		0	0.0344828	0	0	0.0606061	0.05		0	0.037037	0	0	0.0344828	0
	0.079	0.058956	0.040202	0.0417973	0.0397129	0.0532905	0.0254265	0.0301839	0.0181207			0.079	0	0	0	0	0.324324	0.0294118		0	0.12	0	0	0.121212	0		0	0.0689655	0	0	0.181818	0		0.0952381	0.0740741	0	0	0.0689655	0
	0.08	0.0293302	0.0585859	0.022601	0.0688743	0.0171951	0.0375779	0.0144144	0.0345254			0.08	0	0.0384615	0	0	0.108108	0.0294118		0	0.2	0	0	0.151515	0		0	0	0	0	0.0606061	0.075		0.0952381	0.111111	0	0	0.206897	0
	0.081	0.036036	0.010101	0.0151515	0.0176671	0.036036	0.010101	0.0151515	0.0119097			0.081	0	0	0	0	0.216216	0		0	0	0	0	0.0606061	0		0	0	0	0	0.0909091	0		0	0.037037	0	0	0.0689655	0
	0.082	0.031929	0.0252525	0.0240716	0.0172414	0.0264858	0.0252525	0.0119466	0.0172414			0.082	0	0	0	0	0.162162	0.0294118		0	0	0	0	0.151515	0		0.0588235	0	0	0	0.0606061	0.025		0	0	0	0	0.103448	0
	0.083	0.045045	0.0151515	0.0259491	0.0282187	0.045045	0.0151515	0.0198673	0.018055			0.083	0	0	0	0	0.27027	0		0	0	0	0	0.0909091	0		0	0.0344828	0	0	0.121212	0		0.0952381	0.0740741	0	0	0	0
	0.084	0.0225225	0.040404	0.0259491	0.0276181	0.0225225	0.040404	0.0198673	0.0225241			0.084	0	0	0	0	0.135135	0		0	0	0	0	0.242424	0		0	0.0344828	0	0	0.121212	0		0	0	0	0	0.137931	0.0277778
	0.085	0.0252232	0.0117172	0.0249554	0.0342167	0.0116105	0.00751559	0.0163177	0.0181984			0.085	0	0.0384615	0	0	0.0540541	0.0588235		0	0.04	0	0	0.030303	0		0.0588235	0	0	0	0.0909091	0		0	0.0740741	0	0	0.103448	0.0277778
	0.086	0.0518528	0.0167677	0.0207114	0.0284696	0.0388927	0.0109334	0.0111441	0.0143198			0.086	0	0.0384615	0	0	0.243243	0.0294118		0	0.04	0	0	0.0606061	0		0	0.0689655	0	0	0.030303	0.025		0	0.0740741	0	0	0.0689655	0.0277778
	0.087	0.0364335	0.010101	0.0663532	0.0185185	0.0309264	0.010101	0.0597227	0.0185185			0.087	0	0	0	0	0.189189	0.0294118		0	0	0	0	0.0606061	0		0	0.0344828	0	0	0.363636	0		0	0.111111	0	0	0	0
	0.088	0.0364335	0	0.0351663	0.0402299	0.0309264	0	0.0240492	0.0402299			0.088	0	0	0	0	0.189189	0.0294118		0	0	0	0	0	0		0	0.0344828	0	0	0.151515	0.025		0	0	0	0	0.241379	0
	0.089	0.040938	0.020202	0.064985	0.0349085	0.0353831	0.020202	0.031819	0.0281583			0.089	0	0	0	0	0.216216	0.0294118		0	0	0	0	0.121212	0		0.0588235	0.0689655	0	0	0.212121	0.05		0	0.037037	0	0	0.172414	0
	0.09	0.036036	0.0151515	0.0306252	0.0227224	0.036036	0.0151515	0.016825	0.0120413			0.09	0	0	0	0	0.216216	0		0	0	0	0	0.0909091	0		0	0.103448	0	0	0.030303	0.05		0	0.0740741	0	0	0.0344828	0.0277778
	0.091	0.0334373	0.00505051	0.0784462	0.0276244	0.0265	0.00505051	0.0487324	0.0111565			0.091	0	0.0384615	0	0	0.162162	0		0	0	0	0	0.030303	0		0.117647	0	0	0	0.30303	0.05		0	0.0740741	0	0.0294118	0.0344828	0.0277778
	0.092	0.02292	0.0167677	0.030303	0.0300128	0.0177017	0.0109334	0.030303	0.0197462			0.092	0	0	0	0	0.108108	0.0294118		0	0.04	0	0	0.0606061	0		0	0	0	0	0.181818	0		0	0.111111	0	0	0.0689655	0
	0.093	0.0225225	0.0122222	0.010101	0.0284696	0.0225225	0.00777778	0.010101	0.0143198			0.093	0	0	0	0	0.135135	0		0	0.04	0	0	0	0.0333333		0	0	0	0	0.0606061	0		0	0.0740741	0	0	0.0689655	0.0277778
	0.094	0.027027	0.0510101	0.020202	0.0222967	0.027027	0.0446763	0.020202	0.0114262			0.094	0	0	0	0	0.162162	0		0	0	0	0	0.272727	0.0333333		0	0	0	0	0.121212	0		0	0.037037	0	0	0.0689655	0.0277778
	0.095	0.0188129	0.010101	0.0611155	0.043742	0.0119143	0.010101	0.0437229	0.0338686			0.095	0.0588235	0	0	0	0.0540541	0		0	0	0	0	0.0606061	0		0	0.0689655	0	0	0.272727	0.025		0	0	0	0	0.206897	0.0555556
	0.096	0.018018	0.0167677	0.0461512	0.0280438	0.018018	0.0109334	0.0396564	0.0164582			0.096	0	0	0	0	0.108108	0		0	0.04	0	0	0.0606061	0		0	0.0344828	0	0	0.242424	0		0	0.037037	0	0	0.103448	0.0277778
	0.097	0.018018	0.0218182	0.0148544	0.0291613	0.018018	0.0152843	0.0100905	0.0225791			0.097	0	0	0	0	0.108108	0		0	0.04	0	0	0.0909091	0		0.0588235	0	0	0	0.030303	0		0	0.037037	0	0	0.137931	0
	0.098	0.031929	0.0167677	0	0.0165496	0.0264858	0.0109334	0	0.00750349			0.098	0	0	0	0	0.162162	0.0294118		0	0.04	0	0	0.0606061	0		0	0	0	0	0	0		0	0.037037	0	0	0.0344828	0.0277778
	0.099	0.0544515	0	0.0601218	0.0295871	0.0488061	0	0.0375748	0.0190929			0.099	0	0	0	0	0.297297	0.0294118		0	0	0	0	0	0		0.0588235	0.0344828	0	0	0.242424	0.025		0	0.0740741	0	0	0.103448	0
	0.1	0.0405405	0.010101	0.0406164	0.0210258	0.0405405	0.010101	0.0155003	0.011166			0.1	0	0	0	0	0.243243	0		0	0	0	0	0.0606061	0		0.0588235	0.0689655	0	0	0.0909091	0.025		0	0	0	0.0294118	0.0689655	0.0277778
	0.101	0.0379418	0.00505051	0.0351663	0.0406556	0.0308946	0.00505051	0.0240492	0.0337938			0.101	0	0.0384615	0	0	0.189189	0		0	0	0	0	0.030303	0		0	0.0344828	0	0	0.151515	0.025		0	0.037037	0	0	0.206897	0
	0.102	0.02292	0	0.0569488	0.0516848	0.0177017	0	0.044601	0.0145827			0.102	0	0	0	0	0.108108	0.0294118		0	0	0	0	0	0		0	0.0689655	0	0	0.272727	0		0.047619	0.0740741	0	0.0294118	0.103448	0.0555556
	0.103	0.0379418	0.0106061	0.0151515	0.0300128	0.0308946	0.00671926	0.0151515	0.0197462			0.103	0	0.0384615	0	0	0.189189	0		0	0	0	0	0.030303	0.0333333		0	0	0	0	0.0909091	0		0	0.111111	0	0	0.0689655	0
	0.104	0.0563573	0.00505051	0.0193182	0.0123457	0.0433334	0.00505051	0.0148888	0.0123457			0.104	0	0.0384615	0	0	0.27027	0.0294118		0	0	0	0	0.030303	0		0	0	0	0	0.0909091	0.025		0	0.0740741	0	0	0	0
	0.105	0.171426	0.00505051	0.0904174	0.0225691	0.102492	0.00505051	0.0522433	0.0114555			0.105	0.647059	0.192308	0	0	0.189189	0		0	0	0	0	0.030303	0		0.235294	0.0344828	0	0	0.272727	0		0	0.037037	0	0.0294118	0.0689655	0
	0.106	1.00139	0.020202	0.524514	0.0198565	0.263026	0.020202	0.192904	0.00906035			0.106	1.58824	1.34615	0.3125	0.0571429	1.35135	1.35294		0	0	0	0	0.121212	0		1	0.62069	0.0714286	0.103448	1.15152	0.2		0.047619	0.037037	0	0	0.0344828	0
	0.107	0.953828	0.0252525	0.526733	0.0180928	0.276427	0.0252525	0.165264	0.0125325			0.107	2	0.538462	0.125	0.571429	1.13514	1.35294		0	0	0	0	0.151515	0		0.529412	0.172414	0.285714	0.344828	1.30303	0.525		0	0.0740741	0	0	0.0344828	0
	0.108	1.12885	0.0151515	0.348928	0.0591741	0.225693	0.0151515	0.124209	0.0381858			0.108	1.82353	0.769231	0.875	0.428571	1.72973	1.14706		0	0	0	0	0.0909091	0		0	0.37931	0.178571	0.206897	0.878788	0.45		0	0.148148	0	0	0.206897	0
	0.109	1.3192	0.0218182	0.204232	0.1008	0.226976	0.0152843	0.0514285	0.0582537			0.109	1.76471	0.653846	1.9375	0.8	1.72973	1.02941		0	0.04	0	0	0.0909091	0		0.117647	0.172414	0.142857	0.137931	0.454545	0.2		0	0.111111	0.0588235	0	0.37931	0.0555556
	0.11	1.34262	0.0278788	0.136958	0.349191	0.230054	0.0129797	0.0408731	0.102054			0.11	2.23529	0.884615	1.09375	0.857143	1.83784	1.14706		0	0.04	0	0	0.0606061	0.0666667		0	0.172414	0.142857	0.103448	0.30303	0.1		0.428571	0.37037	0.117647	0.0588235	0.758621	0.361111
	0.111	1.48963	0.0642424	0.200765	0.806401	0.260098	0.0363367	0.0655287	0.140312			0.111	1.70588	0.846154	2.09375	1.34286	2.24324	0.705882		0	0.04	0	0	0.212121	0.133333		0.117647	0.172414	0.285714	0.0689655	0.484848	0.075		0.904762	1.03704	0.411765	0.382353	1.24138	0.861111
	0.112	1.39478	0.176919	0.214541	0.656526	0.210734	0.0873327	0.0812289	0.142422			0.112	1.82353	0.923077	1.625	0.857143	2.08108	1.05882		0.583333	0.16	0	0	0.151515	0.166667		0.117647	0.103448	0.321429	0.0689655	0.575758	0.1		0.380952	0.555556	0.411765	0.411765	1.2069	0.972222
	0.113	1.47458	0.116195	0.22396	0.452893	0.21195	0.04743	0.0961518	0.0948719			0.113	1.47059	0.961538	1.96875	1.57143	2.08108	0.794118		0.25	0.08	0.0277778	0	0.272727	0.0666667		0	0.137931	0.285714	0.103448	0.666667	0.15		0.0952381	0.259259	0.647059	0.470588	0.689655	0.555556
	0.114	1.38489	0.131792	0.217014	0.199836	0.16715	0.0575865	0.0884364	0.0427144			0.114	1.58824	1	1.4375	1.11429	2.08108	1.08824		0.166667	0.12	0	0.0434783	0.393939	0.0666667		0.0588235	0.137931	0.25	0.0689655	0.636364	0.15		0.142857	0.185185	0.294118	0.176471	0.344828	0.0555556
	0.115	1.47121	0.0709596	0.25607	0.19022	0.252543	0.0389454	0.109624	0.0825496			0.115	1.82353	0.730769	1.96875	1.65714	2	0.647059		0.0833333	0	0	0	0.242424	0.1		0.117647	0.103448	0.428571	0.0344828	0.727273	0.125		0.047619	0.444444	0	0.117647	0.448276	0.0833333
	0.116	1.32916	0.0319192	0.241731	0.131407	0.190459	0.024795	0.093088	0.065245			0.116	1.64706	1	1.28125	1.17143	2.08108	0.794118		0	0.04	0	0	0.151515	0		0	0.103448	0.464286	0.206897	0.575758	0.1		0.0952381	0.222222	0	0.0294118	0.413793	0.0277778
	0.117	1.49536	0.0820202	0.291094	0.0901725	0.254084	0.0364785	0.12541	0.0417092			0.117	1.52941	0.884615	2.0625	1.74286	2.13514	0.617647		0.166667	0.08	0	0	0.212121	0.0333333		0.117647	0.206897	0.25	0.137931	0.909091	0.125		0.0952381	0.111111	0.0588235	0	0.275862	0
	0.118	1.29951	0.0324242	0.28738	0.0770916	0.204827	0.0192315	0.109899	0.0274561			0.118	1.64706	0.730769	1.3125	1.37143	2	0.735294		0	0.04	0	0	0.121212	0.0333333		0.0588235	0.103448	0.428571	0.275862	0.757576	0.1		0	0.148148	0.117647	0.0588235	0.137931	0
	0.119	1.43484	0.010101	0.209863	0.0419327	0.237362	0.010101	0.0806361	0.0271412			0.119	1.41176	0.769231	1.8125	1.82857	2.08108	0.705882		0	0	0	0	0.0606061	0		0.117647	0.0689655	0.178571	0.137931	0.606061	0.15		0	0.148148	0	0	0.103448	0
	0.12	1.23781	0.0151515	0.23897	0.0357599	0.183986	0.0151515	0.0762425	0.0226382			0.12	1.23529	0.769231	1.3125	1.42857	1.94595	0.735294		0	0	0	0	0.0909091	0		0.0588235	0.103448	0.464286	0.172414	0.484848	0.15		0	0.111111	0	0	0.103448	0
	0.121	1.34751	0	0.226937	0.0211792	0.227966	0	0.0751966	0.00992617			0.121	1.47059	0.807692	1.75	1.8	1.75676	0.5		0	0	0	0	0	0		0.117647	0.103448	0.357143	0.137931	0.545455	0.1		0	0.037037	0	0	0.0344828	0.0555556
	0.122	1.26437	0.00505051	0.286163	0.0277778	0.218903	0.00505051	0.107853	0.0189758			0.122	1.47059	0.576923	1.375	1.51429	1.97297	0.676471		0	0	0	0	0.030303	0		0.117647	0.206897	0.357143	0.172414	0.787879	0.075		0	0.111111	0	0	0	0.0555556
	0.123	1.36403	0.0133333	0.243557	0.029321	0.202769	0.0133333	0.0721095	0.0241945			0.123	1.52941	0.769231	1.84375	1.71429	1.62162	0.705882		0	0.08	0	0	0	0		0.176471	0.275862	0.214286	0.0689655	0.575758	0.15		0	0.148148	0	0	0	0.0277778
	0.124	1.12641	0.010101	0.277228	0.0375754	0.198251	0.010101	0.105844	0.0158674			0.124	1.47059	0.576923	1.21875	1.4	1.62162	0.470588		0	0	0	0	0.0606061	0		0.117647	0.0344828	0.571429	0.103448	0.636364	0.2		0	0.037037	0	0.0294118	0.103448	0.0555556
	0.125	0.843888	0.0470707	0.192524	0.048957	0.172882	0.039613	0.048664	0.0265216			0.125	1.47059	0.692308	0.96875	0.971429	0.783784	0.176471		0	0.04	0	0	0.242424	0		0.176471	0.103448	0.178571	0.172414	0.424242	0.1		0	0.148148	0	0	0.0344828	0.111111
	0.126	0.0226244	0.0218182	0.0761822	0.0361856	0.0144985	0.0152843	0.0279883	0.0250651			0.126	0.0588235	0.0769231	0	0	0	0		0	0.04	0	0	0.0909091	0		0.117647	0.137931	0	0	0.151515	0.05		0	0.148148	0	0	0.0689655	0
	0.127	0	0.00555556	0.0540775	0.0333653	0	0.00555556	0.0316109	0.0281772			0.127	0	0	0	0	0	0		0	0	0	0	0	0.0333333		0.117647	0	0	0	0.181818	0.025		0	0	0	0	0.172414	0.0277778
	0.128	0	0.020202	0.0256521	0.0288953	0	0.020202	0.012075	0.0176037			0.128	0	0	0	0	0	0		0	0	0	0	0.121212	0		0.0588235	0.0344828	0	0	0.0606061	0		0	0.111111	0	0	0.0344828	0.0277778
	0.129	0	0.0151515	0.0207114	0.0295871	0	0.0151515	0.0111441	0.0190929			0.129	0	0	0	0	0	0		0	0	0	0	0.0909091	0		0	0.0689655	0	0	0.030303	0.025		0	0.0740741	0	0	0.103448	0
	0.13	0	0.0308081	0.00574713	0.0288953	0	0.0247475	0.00574713	0.0176037			0.13	0	0	0	0	0	0		0	0	0	0	0.151515	0.0333333		0	0.0344828	0	0	0	0		0	0.111111	0	0	0.0344828	0.0277778
	0.131	0	0.0218182	0	0.0678605	0	0.0152843	0	0.0307006			0.131	0	0	0	0	0	0		0	0.04	0	0	0.0909091	0		0	0	0	0	0	0		0	0.148148	0.0588235	0	0.172414	0.0277778
	0.132	0	0.0133333	0.010101	0.20916	0	0.0133333	0.010101	0.0812041			0.132	0	0	0	0	0	0		0	0.08	0	0	0	0		0	0	0	0	0.0606061	0		0.238095	0.259259	0.176471	0.0294118	0.551724	0
	0.133	0	0.0340909	0.00574713	0.276701	0	0.0221086	0.00574713	0.0976813			0.133	0	0	0	0	0	0		0.0833333	0	0	0	0.121212	0		0	0.0344828	0	0	0	0		0.428571	0.444444	0.117647	0	0.586207	0.0833333
	0.134	0.00641026	0.0824242	0.0114943	0.467392	0.00641026	0.0537404	0.0114943	0.155406			0.134	0	0.0384615	0	0	0	0		0.333333	0.04	0	0	0.121212	0		0	0.0689655	0	0	0	0		0.428571	0.703704	0.117647	0.117647	1.10345	0.333333
	0.135	0	0.111414	0.0158481	0.270597	0	0.0829485	0.0105754	0.125881			0.135	0	0	0	0	0	0		0	0.12	0	0	0.515152	0.0333333		0	0.0344828	0	0	0.0606061	0		0.238095	0.296296	0	0.0882353	0.862069	0.138889
	0.136	0	0.113384	0.0248781	0.14018	0	0.063781	0.0121943	0.0537178			0.136	0	0	0	0	0	0		0.25	0	0	0	0.363636	0.0666667		0	0.0689655	0	0	0.030303	0.05		0.047619	0.259259	0	0.0294118	0.310345	0.194444
	0.137	0	0.0284848	0.0193182	0.0506129	0	0.0180704	0.0148888	0.0267583			0.137	0	0	0	0	0	0		0	0.08	0	0	0.0909091	0		0	0	0	0	0.0909091	0.025		0	0.0740741	0	0.0294118	0.172414	0.0277778
	0.138	0.00641026	0.0508586	0.0315091	0.0481056	0.00641026	0.029486	0.0173616	0.0322026			0.138	0	0.0384615	0	0	0	0		0.0833333	0.04	0	0	0.181818	0		0	0.103448	0	0	0.0606061	0.025		0	0.185185	0	0	0.103448	0
	0.139	0.0045045	0.0327778	0.0234848	0.0646096	0.0045045	0.0163394	0.0157641	0.0340281			0.139	0	0	0	0	0.027027	0		0.0833333	0.08	0	0	0	0.0333333		0	0	0	0	0.0909091	0.05		0.047619	0.222222	0	0	0.0344828	0.0833333
	0.14	0.0045045	0	0.0200148	0.0353342	0.0045045	0	0.0101384	0.0238194			0.14	0	0	0	0	0.027027	0		0	0	0	0	0	0		0	0.0344828	0	0	0.0606061	0.025		0	0.0740741	0	0	0.137931	0
	0.141	0	0.0156566	0.0193182	0.0168219	0	0.0105094	0.0148888	0.00758945			0.141	0	0	0	0	0	0		0	0	0	0	0.0606061	0.0333333		0	0	0	0	0.0909091	0.025		0	0.037037	0	0.0294118	0.0344828	0
	0.142	0	0	0.0301158	0.0284696	0	0	0.0192047	0.0143198			0.142	0	0	0	0	0	0		0	0	0	0	0	0		0	0.0344828	0	0	0.121212	0.025		0	0.0740741	0	0	0.0689655	0.0277778
	0.143	0.00641026	0	0.0703326	0.0152787	0.00641026	0	0.0480983	0.00689222			0.143	0	0.0384615	0	0	0	0		0	0	0	0	0	0		0	0.0689655	0	0	0.30303	0.05		0	0	0	0.0294118	0.0344828	0.0277778
	0.144	0	0.0252525	0.0451575	0.0306589	0	0.0252525	0.0347469	0.0116553			0.144	0	0	0	0	0	0		0	0	0	0	0.151515	0		0.0588235	0	0	0	0.212121	0		0.047619	0.0740741	0	0	0.0344828	0.0277778
	0.145	0.0143084	0.010101	0.0459639	0.0423585	0.00993694	0.010101	0.0293047	0.0307052			0.145	0.0588235	0	0	0	0.027027	0		0	0	0	0	0.0606061	0		0	0.0689655	0	0	0.181818	0.025		0	0.185185	0	0	0.0689655	0
	0.146	0.0135135	0.00666667	0.0356757	0.0396977	0.0135135	0.00666667	0.0175481	0.0236417			0.146	0	0	0	0	0.0810811	0		0	0.04	0	0	0	0		0	0.103448	0	0	0.0606061	0.05		0	0.148148	0	0	0.0344828	0.0555556
	0.147	0.018018	0.0353535	0.0309997	0.0246914	0.018018	0.0353535	0.0247521	0.0246914			0.147	0	0	0	0	0.108108	0		0	0	0	0	0.212121	0		0	0.0344828	0	0	0.151515	0		0	0.148148	0	0	0	0
	0.148	0.00900901	0.00505051	0.030303	0.0353342	0.00900901	0.00505051	0.030303	0.0238194			0.148	0	0	0	0	0.0540541	0		0	0	0	0	0.030303	0		0	0	0	0	0.181818	0		0	0.0740741	0	0	0.137931	0
	0.149	0.0297277	0.0207071	0.0248781	0.01192	0.0143889	0.0150586	0.0121943	0.00754606			0.149	0.0588235	0.0384615	0	0	0.0810811	0		0	0	0	0	0.0909091	0.0333333		0	0.0689655	0	0	0.030303	0.05		0	0.037037	0	0	0.0344828	0
	0.15	0.0282194	0.010101	0.0489377	0.0295871	0.0142845	0.010101	0.0316489	0.0190929			0.15	0.0588235	0	0	0	0.0810811	0.0294118		0	0	0	0	0.0606061	0		0	0.172414	0	0	0.121212	0		0	0.0740741	0	0	0.103448	0
	0.151	0.0334373	0.0268687	0.0576454	0.0468284	0.0265	0.0199673	0.0406338	0.0342227			0.151	0	0.0384615	0	0	0.162162	0		0	0.04	0	0	0.121212	0		0	0.103448	0	0	0.242424	0		0	0.0740741	0	0	0.206897	0
	0.152	0.0225225	0.0218182	0.0200148	0.15355	0.0225225	0.0152843	0.0101384	0.0518929			0.152	0	0	0	0	0.135135	0		0	0.04	0	0	0.0909091	0		0	0.0344828	0	0	0.0606061	0.025		0.190476	0.185185	0.235294	0	0.310345	0
	0.153	0.0289328	0.0290404	0.0395202	0.248279	0.0221496	0.0183928	0.0347608	0.0971823			0.153	0	0.0384615	0	0	0.135135	0		0.0833333	0	0	0	0.0909091	0		0	0	0	0	0.212121	0.025		0.238095	0.333333	0.235294	0	0.655172	0.0277778
	0.154	0.027027	0.0524747	0.0215953	0.359926	0.027027	0.0256773	0.0137006	0.126938			0.154	0	0	0	0	0.162162	0		0.0833333	0.08	0	0	0.151515	0		0	0.0689655	0	0	0.0606061	0		0.380952	0.740741	0.117647	0.0294118	0.724138	0.166667
	0.155	0.0225225	0.128232	0.0563546	0.235769	0.0225225	0.0720486	0.0273854	0.110457			0.155	0	0	0	0	0.135135	0		0.416667	0.08	0	0	0.272727	0		0.117647	0.0689655	0	0	0.151515	0		0.190476	0.333333	0	0	0.724138	0.166667
	0.156	0.0233174	0.0748485	0.0608184	0.169828	0.0150246	0.0426355	0.0324775	0.0847439			0.156	0.0588235	0	0	0	0.0810811	0		0.166667	0.04	0	0	0.242424	0		0.0588235	0.0689655	0	0	0.212121	0.025		0.0952381	0.259259	0	0.0294118	0.551724	0.0833333
	0.157	0.040245	0.0531313	0.0207114	0.0736014	0.0226022	0.0337156	0.0111441	0.048626			0.157	0	0.0769231	0	0	0.135135	0.0294118		0	0.04	0	0	0.212121	0.0666667		0	0.0689655	0	0	0.030303	0.025		0	0.0740741	0	0.0294118	0.310345	0.0277778
	0.158	0.018018	0	0.0459639	0.0430046	0.018018	0	0.0293047	0.02242			0.158	0	0	0	0	0.108108	0		0	0	0	0	0	0		0	0.0689655	0	0	0.181818	0.025		0.047619	0.148148	0	0	0.0344828	0.0277778
	0.159	0.0184155	0.00666667	0.0557679	0.0176671	0.0134219	0.00666667	0.0278322	0.0119097			0.159	0	0	0	0	0.0810811	0.0294118		0	0.04	0	0	0	0		0.0588235	0.0689655	0	0	0.181818	0.025		0	0.037037	0	0	0.0689655	0
	0.16	0.0368309	0.00666667	0.0382619	0.0291613	0.0268438	0.00666667	0.0179309	0.0225791			0.16	0.0588235	0	0	0	0.162162	0		0	0.04	0	0	0	0		0	0.0689655	0	0	0.0606061	0.1		0	0.037037	0	0	0.137931	0
	0.161	0.018018	0.00505051	0.0621138	0.01192	0.018018	0.00505051	0.0307194	0.00754606			0.161	0	0	0	0	0.108108	0		0	0	0	0	0.030303	0		0.176471	0	0	0	0.121212	0.075		0	0.037037	0	0	0.0344828	0
	0.162	0.0135135	0.00666667	0.0406164	0	0.0135135	0.00666667	0.0155003	0			0.162	0	0	0	0	0.0810811	0		0	0.04	0	0	0	0		0.0588235	0.0689655	0	0	0.0909091	0.025		0	0	0	0	0	0
	0.163	0.027027	0.0122222	0.0553683	0.0123457	0.027027	0.00777778	0.0438939	0.0123457			0.163	0	0	0	0	0.162162	0		0	0.04	0	0	0	0.0333333		0	0.0344828	0	0	0.272727	0.025		0	0.0740741	0	0	0	0
	0.164	0.0293302	0.0218182	0.0531937	0.00925926	0.0171951	0.0152843	0.0272765	0.00925926			0.164	0	0.0384615	0	0	0.108108	0.0294118		0	0.04	0	0	0.0909091	0		0.117647	0	0	0	0.151515	0.05		0	0	0	0	0	0.0555556
	0.165	0.0432412	0.0218182	0.0795498	0.0169753	0.025831	0.0152843	0.0527647	0.0122877			0.165	0.0588235	0.0384615	0	0	0.162162	0		0	0.04	0	0	0.0909091	0		0	0.0689655	0	0	0.333333	0.075		0	0.0740741	0	0	0	0.0277778
	0.166	0.0274245	0.0218182	0.094991	0.0291676	0.0220711	0.0152843	0.0510126	0.0176024			0.166	0	0	0	0	0.135135	0.0294118		0	0.04	0	0	0.0909091	0		0.117647	0.0689655	0	0	0.333333	0.05		0	0.111111	0	0.0294118	0.0344828	0
	0.167	0.0293302	0.00555556	0.0567542	0.0185185	0.0171951	0.00555556	0.0295467	0.0185185			0.167	0	0.0384615	0	0	0.108108	0.0294118		0	0	0	0	0	0.0333333		0.176471	0.103448	0	0	0.0606061	0		0	0.111111	0	0	0	0
	0.168	0.0135135	0	0.0446732	0.0423585	0.0135135	0	0.0199543	0.0307052			0.168	0	0	0	0	0.0810811	0		0	0	0	0	0	0		0.117647	0.0344828	0	0	0.0909091	0.025		0	0.185185	0	0	0.0689655	0
	0.169	0.0556439	0.030303	0.0517111	0.0613027	0.0342016	0.030303	0.0307355	0.0546968			0.169	0.0588235	0	0	0	0.216216	0.0588235		0	0	0	0	0.181818	0		0	0.103448	0	0	0.181818	0.025		0	0.333333	0	0	0.0344828	0
	0.17	0.0567547	0.010101	0.0623335	0.033791	0.0386351	0.010101	0.0225248	0.0218459			0.17	0.0588235	0.0384615	0	0	0.243243	0		0	0	0	0	0.0606061	0		0.0588235	0.0689655	0	0	0.121212	0.125		0	0.037037	0	0	0.137931	0.0277778
	0.171	0.045045	0.0319192	0.0547742	0.033791	0.045045	0.024795	0.026211	0.0218459			0.171	0	0	0	0	0.27027	0		0	0.04	0	0	0.151515	0		0.117647	0.0344828	0	0	0.151515	0.025		0	0.037037	0	0	0.137931	0.0277778
	0.172	0.0540541	0.0470707	0.0839288	0.135209	0.0540541	0.039613	0.0310396	0.0574568			0.172	0	0	0	0	0.324324	0		0	0.04	0	0	0.242424	0		0.0588235	0.137931	0	0	0.181818	0.125		0.142857	0.0740741	0.352941	0	0.241379	0
	0.173	0.0274245	0	0.039333	0.205559	0.0220711	0	0.0240578	0.0981865			0.173	0	0	0	0	0.135135	0.0294118		0	0	0	0	0	0		0	0.0344828	0	0	0.151515	0.05		0.0952381	0.37037	0.0588235	0.0882353	0.62069	0
	0.174	0.00900901	0.0218182	0.0675713	0.313924	0.00900901	0.0152843	0.0327869	0.142547			0.174	0	0	0	0	0.0540541	0		0	0.04	0	0	0.0909091	0		0.0588235	0.0344828	0	0	0.212121	0.1		0.380952	0.555556	0	0.0294118	0.862069	0.0555556
	0.175	0.0379418	0.0988384	0.0527168	0.239061	0.0308946	0.0569541	0.0303164	0.10556			0.175	0	0.0384615	0	0	0.189189	0		0.25	0.04	0	0	0.30303	0		0	0.0344828	0	0	0.181818	0.1		0.142857	0.296296	0	0	0.689655	0.305556
	0.176	0.00900901	0.0875758	0.0386364	0.180425	0.00900901	0.0354027	0.0297776	0.0862509			0.176	0	0	0	0	0.0540541	0		0.166667	0.08	0	0	0.212121	0.0666667		0	0	0	0	0.181818	0.05		0.142857	0.185185	0	0.0294118	0.586207	0.138889
	0.177	0.0372284	0.0252525	0.0652821	0.101487	0.0218106	0.0252525	0.0432303	0.0397312			0.177	0.0588235	0	0	0	0.135135	0.0294118		0	0	0	0	0.151515	0		0	0.0689655	0	0	0.272727	0.05		0.047619	0.222222	0	0	0.172414	0.166667
	0.178	0.0289328	0.0151515	0.0599345	0.0551907	0.0221496	0.0151515	0.0272161	0.0294753			0.178	0	0.0384615	0	0	0.135135	0		0	0	0	0	0.0909091	0		0.0588235	0.0689655	0	0	0.181818	0.05		0.047619	0.111111	0	0	0.172414	0
	0.179	0.0244283	0.00666667	0.0501306	0.0523095	0.0178757	0.00666667	0.0290032	0.0290556			0.179	0	0.0384615	0	0	0.108108	0		0	0.04	0	0	0	0		0	0.0689655	0	0	0.181818	0.05		0	0.148148	0	0	0.137931	0.0277778
	0.18	0.0233174	0.0407576	0.0647978	0.01192	0.0150246	0.0210315	0.0241875	0.00754606			0.18	0	0	0	0	0.0810811	0.0588235		0.0833333	0.04	0	0	0.121212	0		0.0588235	0.103448	0	0	0.151515	0.075		0	0.037037	0	0	0.0344828	0
	0.181	0.063858	0.0223232	0.0316963	0.0123457	0.0529715	0.0106368	0.0211508	0.0123457			0.181	0.0588235	0	0	0	0.324324	0		0	0.04	0	0	0.0606061	0.0333333		0	0.0689655	0	0	0.121212	0		0	0.0740741	0	0	0	0
	0.182	0.036036	0.020202	0.0256521	0.0108025	0.036036	0.020202	0.012075	0.00693587			0.182	0	0	0	0	0.216216	0		0	0	0	0	0.121212	0		0.0588235	0.0344828	0	0	0.0606061	0		0	0.037037	0	0	0	0.0277778
	0.183	0.00490196	0.020202	0.0407262	0	0.00490196	0.020202	0.019591	0			0.183	0	0	0	0	0	0.0294118		0	0	0	0	0.121212	0		0	0.103448	0	0	0.0909091	0.05		0	0	0	0	0	0
	0.184	0.0233174	0.020202	0.0812522	0.0176671	0.0150246	0.020202	0.0503007	0.0119097			0.184	0.0588235	0	0	0	0.0810811	0		0	0	0	0	0.121212	0		0	0.0344828	0	0	0.30303	0.15		0	0.037037	0	0	0.0689655	0
	0.185	0.0495495	0.020202	0.0753831	0.0441221	0.0495495	0.020202	0.0530005	0.0240077			0.185	0	0	0	0	0.297297	0		0	0	0	0	0.121212	0		0	0.0689655	0	0	0.333333	0.05		0.047619	0.148148	0	0	0.0689655	0
	0.186	0.0315315	0.0252525	0.051833	0.0202822	0.0315315	0.0252525	0.0280778	0.0132745			0.186	0	0	0	0	0.189189	0		0	0	0	0	0.151515	0		0	0	0	0.0344828	0.151515	0.125		0.047619	0.0740741	0	0	0	0
	0.187	0.0517127	0.0234343	0.101163	0.0246914	0.0389092	0.0150312	0.0516423	0.0246914			0.187	0	0.0384615	0	0.0285714	0.243243	0		0	0.08	0	0	0.0606061	0		0	0.137931	0.0357143	0	0.333333	0.1		0	0.148148	0	0	0	0
	0.188	0.0364335	0	0.0953979	0.0476799	0.0309264	0	0.062426	0.0301842			0.188	0	0	0	0	0.189189	0.0294118		0	0	0	0	0	0		0	0.103448	0	0	0.393939	0.075		0	0.148148	0	0	0.137931	0
	0.189	0.054849	0.0207071	0.0309997	0.0613635	0.0441421	0.0150586	0.0247521	0.032326			0.189	0.0588235	0	0	0	0.27027	0		0	0	0	0	0.0909091	0.0333333		0	0.0344828	0	0	0.151515	0		0.047619	0.148148	0	0	0.172414	0
	0.19	0.054849	0.0385859	0.0548092	0.0521499	0.0441421	0.0260919	0.0297376	0.0451494			0.19	0	0	0	0	0.27027	0.0588235		0	0.08	0	0	0.151515	0		0	0.0344828	0.142857	0	0.151515	0		0	0.037037	0	0	0.275862	0
	0.191	0.027027	0.0391414	0.0637197	0.053427	0.027027	0.0262736	0.0332158	0.0339351			0.191	0	0	0	0	0.162162	0		0.0833333	0	0	0	0.151515	0		0	0.0344828	0.0357143	0	0.212121	0.1		0	0.148148	0	0	0.172414	0
	0.192	0.0225225	0.0272222	0.0133838	0.138687	0.0225225	0.0172222	0.00883838	0.0730795			0.192	0	0	0	0	0.135135	0		0.0833333	0.08	0	0	0	0		0	0	0	0	0.030303	0.05		0.047619	0.037037	0.176471	0.0882353	0.482759	0
	0.193	0.00966387	0.0277778	0.0248781	0.235831	0.00611293	0.0277778	0.0121943	0.0866339			0.193	0	0	0	0.0285714	0	0.0294118		0.166667	0	0	0	0	0		0	0.0689655	0	0	0.030303	0.05		0.285714	0.148148	0.470588	0	0.482759	0.0277778
	0.194	0.0154193	0.0151515	0.0576575	0.241749	0.00995759	0.0151515	0.0337315	0.0982682			0.194	0	0.0384615	0	0	0.0540541	0		0	0	0	0	0.0909091	0		0.0588235	0	0	0	0.212121	0.075		0.238095	0.518519	0.0588235	0	0.551724	0.0833333
	0.195	0.0368309	0.0796465	0.0553683	0.275733	0.0268438	0.0388053	0.0438939	0.132547			0.195	0	0	0	0	0.162162	0.0588235		0.25	0.04	0	0	0.121212	0.0666667		0	0.0344828	0	0	0.272727	0.025		0.190476	0.407407	0	0	0.862069	0.194444
	0.196	0.027027	0.064899	0.0820141	0.188545	0.027027	0.0436518	0.057284	0.0975844			0.196	0	0	0	0	0.162162	0		0.0833333	0	0	0	0.272727	0.0333333		0	0.0344828	0	0.0689655	0.363636	0.025		0.047619	0.185185	0	0	0.62069	0.277778
	0.197	0.0383392	0.0436364	0.0151515	0.0876437	0.0257044	0.0305685	0.0151515	0.0453311			0.197	0	0.0384615	0	0	0.162162	0.0294118		0	0.08	0	0	0.181818	0		0	0	0	0	0.0909091	0		0	0.111111	0	0	0.275862	0.138889
	0.198	0.0413355	0.0167677	0.0407262	0.0659931	0.0310918	0.0109334	0.019591	0.0308669			0.198	0.0588235	0	0	0	0.189189	0		0	0.04	0	0	0.0606061	0		0	0.103448	0	0	0.0909091	0.05		0.047619	0.148148	0	0	0.172414	0.0277778
	0.199	0.0405405	0.010101	0.0316963	0.0284696	0.0405405	0.010101	0.0211508	0.0143198			0.199	0	0	0	0	0.243243	0		0	0	0	0	0.0606061	0		0	0.0689655	0	0	0.121212	0		0	0.0740741	0	0	0.0689655	0.0277778
	0.2	0.0544515	0.0436364	0.0252525	0.01192	0.0488061	0.0305685	0.0252525	0.00754606			0.2	0	0	0	0	0.297297	0.0294118		0	0.08	0	0	0.181818	0		0	0	0	0	0.151515	0		0	0.037037	0	0	0.0344828	0
	0.201	0.0364335	0.0117172	0.0241815	0.0141093	0.0309264	0.00751559	0.0113339	0.0090275			0.201	0	0	0	0	0.189189	0.0294118		0	0.04	0	0	0.030303	0		0	0.0344828	0	0	0.0606061	0.05		0.047619	0.037037	0	0	0	0
	0.202	0.0413355	0.00505051	0.0702228	0	0.0310918	0.00505051	0.0474392	0			0.202	0.0588235	0	0	0	0.189189	0		0	0	0	0	0.030303	0		0.0588235	0.0344828	0	0	0.30303	0.025		0	0	0	0	0	0
	0.203	0.0405405	0.010101	0.0363723	0.0159768	0.0405405	0.010101	0.015675	0.0104887			0.203	0	0	0	0	0.243243	0		0	0	0	0	0.0606061	0		0	0.103448	0	0.0344828	0.030303	0.05		0	0.037037	0	0.0588235	0	0
	0.204	0.0665586	0.00505051	0.056065	0.0326279	0.0399613	0.00505051	0.0388549	0.0243776			0.204	0.117647	0.0384615	0	0	0.243243	0		0	0	0	0	0.030303	0		0	0.0689655	0	0	0.242424	0.025		0.047619	0.148148	0	0	0	0
	0.205	0.0405405	0.0117172	0.0553683	0.018739	0.0405405	0.00751559	0.0438939	0.00876361			0.205	0	0	0	0	0.243243	0		0	0.04	0	0	0.030303	0		0	0.0344828	0	0	0.272727	0.025		0.047619	0.037037	0	0	0	0.0277778
	0.206	0.027027	0.034596	0.0312049	0.0361856	0.027027	0.0174535	0.0247588	0.0250651			0.206	0	0	0	0	0.162162	0		0.0833333	0	0	0	0.0909091	0.0333333		0	0	0.0357143	0	0.151515	0		0	0.148148	0	0	0.0689655	0
	0.207	0.036036	0.0117172	0.0454545	0.0322022	0.036036	0.00751559	0.0454545	0.0178703			0.207	0	0	0	0	0.216216	0		0	0.04	0	0	0.030303	0		0	0	0	0	0.272727	0		0.047619	0.111111	0	0	0.0344828	0
	0.208	0.0357405	0.010101	0.0309997	0.0406619	0.0189783	0.010101	0.0247521	0.0215963			0.208	0	0.0769231	0	0	0.108108	0.0294118		0	0	0	0	0.0606061	0		0	0.0344828	0	0	0.151515	0		0	0.111111	0	0.0294118	0.103448	0
	0.209	0.00900901	0.0252525	0.0256521	0.0317764	0.00900901	0.0252525	0.012075	0.0146655			0.209	0	0	0	0	0.0540541	0		0	0	0	0	0.151515	0		0.0588235	0.0344828	0	0	0.0606061	0		0.047619	0.0740741	0	0	0.0689655	0
	0.21	0.0225225	0.0252525	0.0184343	0.0221433	0.0225225	0.0252525	0.011739	0.0169555			0.21	0	0	0	0	0.135135	0		0	0	0	0	0.151515	0		0	0	0	0	0.0606061	0.05		0	0	0	0.0294118	0.103448	0
	0.211	0.0650707	0.0369697	0.0536007	0.0577042	0.0356455	0.029697	0.0339467	0.0191769			0.211	0.0588235	0.115385	0	0	0.216216	0		0	0.04	0	0	0.181818	0		0	0.0344828	0	0	0.212121	0.075		0.047619	0.0740741	0	0.0588235	0.137931	0.0277778
	0.212	0.045045	0.0151515	0.0344697	0.0399182	0.045045	0.0151515	0.0297511	0.0145227			0.212	0	0	0	0	0.27027	0		0	0	0	0	0.0909091	0		0	0	0	0	0.181818	0.025		0.047619	0.0740741	0	0	0.0344828	0.0833333
	0.213	0.0225225	0.0268687	0.0468478	0.0375236	0.0225225	0.0199673	0.0349206	0.0182647			0.213	0	0	0	0	0.135135	0		0	0.04	0	0	0.121212	0		0	0.0689655	0	0	0.212121	0		0.047619	0.0740741	0	0	0.103448	0
	0.214	0.0495495	0.0436364	0.0377525	0.0326735	0.0495495	0.0305685	0.0258395	0.0170825			0.214	0	0	0	0	0.297297	0		0	0.08	0	0	0.181818	0		0	0	0	0	0.151515	0.075		0	0.037037	0	0	0.103448	0.0555556
	0.215	0.0424463	0.0138889	0.0593478	0.0624202	0.035317	0.0138889	0.0337854	0.0354522			0.215	0	0.0384615	0	0	0.216216	0		0.0833333	0	0	0	0	0		0	0.0689655	0	0	0.212121	0.075		0	0.222222	0	0	0.0689655	0.0833333
	0.216	0.027027	0	0.0459639	0.0176671	0.027027	0	0.0293047	0.0119097			0.216	0	0	0	0	0.162162	0		0	0	0	0	0	0		0	0.0689655	0	0	0.181818	0.025		0	0.037037	0	0	0.0689655	0
	0.217	0.027027	0	0.0409134	0.0238399	0.027027	0	0.0246945	0.0150921			0.217	0	0	0	0	0.162162	0		0	0	0	0	0	0		0	0.0689655	0	0	0.151515	0.025		0	0.0740741	0	0	0.0689655	0
	0.218	0.0199238	0.0319192	0.0402168	0.0284696	0.0137498	0.024795	0.0289641	0.0143198			0.218	0	0.0384615	0	0	0.0810811	0		0	0.04	0	0	0.151515	0		0	0.0344828	0	0	0.181818	0.025		0	0.0740741	0	0	0.0689655	0.0277778
	0.219	0.018018	0.0252525	0.0541874	0.0288953	0.018018	0.0252525	0.0274405	0.0176037			0.219	0	0	0	0	0.108108	0		0	0	0	0	0.151515	0		0.0588235	0.0344828	0	0	0.181818	0.05		0	0.111111	0	0	0.0344828	0.0277778
	0.22	0.0372284	0.0156566	0.0496212	0.039272	0.0218106	0.0105094	0.0448076	0.0190915			0.22	0.0588235	0	0	0	0.135135	0.0294118		0	0	0	0	0.0606061	0.0333333		0	0	0	0	0.272727	0.025		0	0.111111	0	0	0.0689655	0.0555556
	0.221	0.0274245	0.00505051	0.0367468	0.0322478	0.0220711	0.00505051	0.0255676	0.0230014			0.221	0	0	0	0	0.135135	0.0294118		0	0	0	0	0.030303	0		0	0.0689655	0	0	0.151515	0		0	0	0	0	0.137931	0.0555556
	0.222	0.0469508	0.00505051	0.0193182	0.0216049	0.0397577	0.00505051	0.0148888	0.0138717			0.222	0	0.0384615	0	0	0.243243	0		0	0	0	0	0.030303	0		0	0	0	0	0.0909091	0.025		0	0.0740741	0	0	0	0.0555556
	0.223	0.027027	0.0353535	0.0234848	0.0806194	0.027027	0.0353535	0.0157641	0.0556855			0.223	0	0	0	0	0.162162	0		0	0	0	0	0.212121	0		0	0	0	0	0.0909091	0.05		0	0.111111	0	0	0.344828	0.0277778
	0.224	0.0540541	0.0436364	0.0151515	0.0436964	0.0540541	0.0305685	0.0151515	0.0214931			0.224	0	0	0	0	0.324324	0		0	0.08	0	0	0.181818	0		0	0	0	0	0.0909091	0		0.047619	0.111111	0	0	0.103448	0
	0.225	0.0225225	0.0351515	0.020202	0.0161239	0.0225225	0.0225468	0.020202	0.0115007			0.225	0	0	0	0	0.135135	0		0	0.12	0	0	0.0909091	0		0	0	0	0	0.121212	0		0	0	0	0	0.0689655	0.0277778
	0.226	0.027027	0.0223232	0.0158481	0.0539135	0.027027	0.0106368	0.0105754	0.0450657			0.226	0	0	0	0	0.162162	0		0	0.04	0	0	0.0606061	0.0333333		0	0.0344828	0	0	0.0606061	0		0.047619	0	0	0	0.275862	0
	0.227	0.0274245	0.020202	0.0249554	0.0532217	0.0220711	0.020202	0.0163177	0.0317395			0.227	0	0	0	0	0.135135	0.0294118		0	0	0	0	0.121212	0		0.0588235	0	0	0	0.0909091	0		0.047619	0.037037	0	0	0.206897	0.0277778
	0.228	0.018018	0.00555556	0.0316963	0.0659627	0.018018	0.00555556	0.0211508	0.0300748			0.228	0	0	0	0	0.108108	0		0	0	0	0	0	0.0333333		0	0.0689655	0	0	0.121212	0		0.190476	0.0740741	0	0	0.103448	0.0277778
	0.229	0.0315315	0.010101	0.0813175	0.0454449	0.0315315	0.010101	0.0634808	0.0240826			0.229	0	0	0	0	0.189189	0		0	0	0	0	0.0606061	0		0	0.0689655	0	0	0.393939	0.025		0	0.148148	0	0	0.0689655	0.0555556
	0.23	0.045045	0.0268687	0.0698232	0.0416667	0.045045	0.0199673	0.0649517	0.0363949			0.23	0	0	0	0	0.27027	0		0	0.04	0	0	0.121212	0		0	0	0	0	0.393939	0.025		0	0.222222	0	0	0	0.0277778
	0.231	0.0184155	0.00505051	0.0308124	0.0414614	0.0134219	0.00505051	0.0162781	0.0169061			0.231	0	0	0	0	0.0810811	0.0294118		0	0	0	0	0.030303	0		0	0.0689655	0	0	0.0909091	0.025		0.047619	0.111111	0	0	0.0344828	0.0555556
	0.232	0.0199238	0.00666667	0.0562522	0.0565134	0.0137498	0.00666667	0.0496758	0.029437			0.232	0	0.0384615	0	0	0.0810811	0		0	0.04	0	0	0	0		0	0.0344828	0	0	0.30303	0		0	0.111111	0	0	0.172414	0.0555556
	0.233	0.0495495	0.0256061	0.072827	0.0251841	0.0495495	0.0135753	0.0372749	0.0126677			0.233	0	0	0	0	0.297297	0		0.0833333	0.04	0	0	0.030303	0		0.0588235	0	0.0357143	0	0.242424	0.1		0.047619	0.0740741	0	0.0294118	0	0
	0.234	0.0225225	0.0353535	0.0693389	0.0522791	0.0225225	0.0353535	0.0419055	0.0223788			0.234	0	0	0	0	0.135135	0		0	0	0	0	0.212121	0		0.0588235	0.0344828	0	0	0.272727	0.05		0.142857	0.0740741	0	0	0.0689655	0.0277778
	0.235	0.040938	0.0353535	0.0434997	0.0666393	0.0353831	0.0353535	0.0247774	0.0237224			0.235	0	0	0	0	0.216216	0.0294118		0	0	0	0	0.212121	0		0	0.0344828	0	0	0.151515	0.075		0.0952381	0.111111	0	0	0.137931	0.0555556
	0.236	0.0364335	0.0390909	0.0697385	0.042845	0.0309264	0.0208446	0.0288526	0.0272957			0.236	0	0	0	0	0.189189	0.0294118		0	0.08	0	0	0.121212	0.0333333		0.117647	0.0689655	0	0	0.181818	0.05		0.047619	0.037037	0	0	0.172414	0
	0.237	0.0338347	0.0218182	0.010101	0.062481	0.0213987	0.0152843	0.010101	0.0316052			0.237	0	0.0384615	0	0	0.135135	0.0294118		0	0.04	0	0	0.0909091	0		0	0	0	0	0.0606061	0		0.047619	0.037037	0	0	0.206897	0.0833333
	0.238	0.0274245	0.0268687	0.0283481	0.0763699	0.0220711	0.0199673	0.0137422	0.034212			0.238	0	0	0	0	0.135135	0.0294118		0	0.04	0	0	0.121212	0		0	0.0344828	0	0	0.0606061	0.075		0.047619	0.148148	0	0	0.206897	0.0555556
	0.239	0.067965	0.0151515	0.0651903	0.0979292	0.0622682	0.0151515	0.0305077	0.050474			0.239	0	0	0	0	0.378378	0.0294118		0	0	0	0	0.0909091	0		0.0588235	0.0344828	0.0357143	0	0.212121	0.05		0.0952381	0.333333	0	0	0.103448	0.0555556
	0.24	0.0184155	0.0239899	0.064985	0.0606717	0.0134219	0.0154536	0.031819	0.0294097			0.24	0	0	0	0	0.0810811	0.0294118		0.0833333	0	0	0	0.0606061	0		0.0588235	0.0689655	0	0	0.212121	0.05		0.047619	0.185185	0	0	0.103448	0.0277778
	0.241	0.0436387	0.0133333	0.0241815	0.0805282	0.0205265	0.0133333	0.0113339	0.0362127			0.241	0.0588235	0.0384615	0	0	0.135135	0.0294118		0	0.08	0	0	0	0		0	0.0344828	0	0	0.0606061	0.05		0.0952381	0.222222	0	0	0.137931	0.0277778
	0.242	0.0379418	0.0505892	0.051426	0.0353342	0.0308946	0.0388573	0.0232648	0.0238194			0.242	0	0.0384615	0	0	0.189189	0		0	0	0.0277778	0	0.242424	0.0333333		0.117647	0	0	0	0.0909091	0.1		0	0.0740741	0	0	0.137931	0
	0.243	0.036036	0.0436364	0.0792527	0.075298	0.036036	0.0305685	0.0400656	0.046476			0.243	0	0	0	0	0.216216	0		0	0.08	0	0	0.181818	0		0.0588235	0.0344828	0	0.0344828	0.272727	0.075		0	0.148148	0	0	0.275862	0.0277778
	0.244	0.031929	0.0207071	0.0593478	0.0765751	0.0264858	0.0150586	0.0337854	0.0456549			0.244	0	0	0	0	0.162162	0.0294118		0	0	0	0	0.0909091	0.0333333		0	0.0689655	0	0	0.212121	0.075		0	0.259259	0	0	0.172414	0.0277778
	0.245	0.027027	0.010101	0.0892439	0.0675363	0.027027	0.010101	0.0519147	0.0273616			0.245	0	0	0	0	0.162162	0		0	0	0	0	0.0606061	0		0.117647	0.0344828	0	0	0.333333	0.05		0.047619	0.0740741	0	0	0.172414	0.111111
	0.246	0.00900901	0.0106061	0.0524197	0.0628611	0.00900901	0.00671926	0.0207	0.0289727			0.246	0	0	0	0	0.0540541	0		0	0	0	0	0.030303	0.0333333		0.0588235	0.0344828	0	0	0.121212	0.1		0.0952381	0.185185	0	0	0.0689655	0.0277778
	0.247	0.027027	0.0474242	0.0510145	0.0639634	0.027027	0.022017	0.0340401	0.0410326			0.247	0	0	0	0	0.162162	0		0.0833333	0.08	0	0	0.121212	0		0	0.0689655	0	0	0.212121	0.025		0	0.259259	0	0	0.0689655	0.0555556
	0.248	0.027027	0.0340404	0.0305153	0.0686082	0.027027	0.0171494	0.0117935	0.0297739			0.248	0	0	0	0	0.162162	0		0	0.08	0	0	0.0909091	0.0333333		0.0588235	0.0689655	0	0	0.030303	0.025		0.0952381	0.185185	0	0	0.103448	0.0277778
	0.249	0.0540541	0.030101	0.0861808	0.0809995	0.0540541	0.0205237	0.0579857	0.033961			0.249	0	0	0	0	0.324324	0		0	0.12	0	0	0.0606061	0		0	0.103448	0	0	0.363636	0.05		0.047619	0.148148	0	0	0.206897	0.0833333
	0.25	0.0225225	0.0335354	0.0974673	0.0647222	0.0225225	0.0218668	0.055039	0.0263582			0.25	0	0	0	0	0.135135	0		0	0.08	0	0	0.121212	0		0.176471	0	0	0	0.333333	0.075		0.047619	0.111111	0	0.0294118	0.172414	0.0277778
	0.251	0.0368309	0.0308081	0.0409134	0.115421	0.0268438	0.0247475	0.0246945	0.0617043			0.251	0	0	0	0	0.162162	0.0588235		0	0	0	0	0.151515	0.0333333		0	0.0689655	0	0	0.151515	0.025		0	0.333333	0	0	0.275862	0.0833333
	0.252	0.0225225	0.0319192	0.051432	0.0986666	0.0225225	0.024795	0.00572304	0.0451645			0.252	0	0	0	0	0.135135	0		0	0.04	0	0	0.151515	0		0.0588235	0.0689655	0.0357143	0.0344828	0.0606061	0.05		0.047619	0.185185	0	0	0.275862	0.0833333
	0.253	0.0462374	0.0277778	0.0658689	0.0984005	0.0320159	0.0277778	0.0372284	0.0422134			0.253	0	0	0	0	0.189189	0.0882353		0.166667	0	0	0	0	0		0.0588235	0.0689655	0	0	0.242424	0.025		0.047619	0.259259	0	0	0.172414	0.111111
	0.254	0.0225225	0.0239899	0.0684551	0.0461367	0.0225225	0.0154536	0.0369356	0.0254104			0.254	0	0	0	0	0.135135	0		0.0833333	0	0	0	0.0606061	0		0.0588235	0.0344828	0	0	0.242424	0.075		0	0.111111	0	0	0.137931	0.0277778
	0.255	0.0233174	0.0262626	0.0399197	0.0425789	0.0150246	0.0169022	0.0186236	0.0175721			0.255	0.0588235	0	0	0	0.0810811	0		0	0	0	0	0.0909091	0.0666667		0.0588235	0.0344828	0	0	0.121212	0.025		0.047619	0.111111	0	0	0.0689655	0.0277778
	0.256	0.0379418	0.0207071	0.0574702	0.0780727	0.0308946	0.0150586	0.024351	0.0452142			0.256	0	0.0384615	0	0	0.189189	0		0	0	0	0	0.0909091	0.0333333		0.0588235	0.0344828	0	0	0.151515	0.1		0.047619	0.296296	0	0	0.0689655	0.0555556
	0.257	0.049947	0.0552525	0.0485502	0.0529709	0.0443256	0.0264826	0.0292855	0.0282662			0.257	0	0	0	0	0.27027	0.0294118		0	0.08	0	0	0.151515	0.1		0	0.0344828	0	0	0.181818	0.075		0.142857	0.037037	0	0	0.137931	0
	0.258	0.0184155	0.0313131	0.0544845	0.0562473	0.0134219	0.0210188	0.0385777	0.0300065			0.258	0	0	0	0	0.0810811	0.0294118		0	0	0	0	0.121212	0.0666667		0	0.0344828	0	0	0.242424	0.05		0	0.185185	0	0	0.0689655	0.0833333
	0.259	0.0372284	0.0117172	0.0357531	0.048957	0.0218106	0.00751559	0.0197247	0.0265216			0.259	0.0588235	0	0	0	0.135135	0.0294118		0	0.04	0	0	0.030303	0		0.0588235	0.0344828	0	0	0.121212	0		0	0.148148	0	0	0.0344828	0.111111
	0.26	0.0567547	0.0223232	0.0425059	0.058908	0.0386351	0.0106368	0.0207662	0.0365308			0.26	0	0.0384615	0	0	0.243243	0.0588235		0	0.04	0	0	0.0606061	0.0333333		0.0588235	0	0	0	0.121212	0.075		0	0.222222	0	0	0.103448	0.0277778
	0.261	0.0334373	0.030303	0.0772908	0.0108025	0.0265	0.030303	0.0492899	0.00693587			0.261	0	0.0384615	0	0	0.162162	0		0	0	0	0	0.181818	0		0	0	0.0357143	0	0.30303	0.125		0	0.037037	0	0	0	0.0277778
	0.262	0.031929	0.0409091	0.0491369	0.0485313	0.0264858	0.0346724	0.0228178	0.0365181			0.262	0	0	0	0	0.162162	0.0294118		0	0	0	0	0.212121	0.0333333		0.0588235	0.0344828	0	0	0.151515	0.05		0	0.222222	0	0	0.0689655	0
	0.263	0.0503445	0.0183838	0.121471	0.0527352	0.0397576	0.0132797	0.0397753	0.0311345			0.263	0.0588235	0	0	0	0.243243	0		0	0.08	0	0	0.030303	0		0.235294	0.0689655	0.107143	0	0.242424	0.075		0	0.185185	0	0	0.103448	0.0277778
	0.264	0.040938	0.034596	0.0464734	0.0492231	0.0353831	0.0174535	0.023686	0.0237479			0.264	0	0	0	0	0.216216	0.0294118		0.0833333	0	0	0	0.0909091	0.0333333		0	0.137931	0	0	0.0909091	0.05		0	0.0740741	0	0	0.137931	0.0833333
	0.265	0.045045	0.0207071	0.0668746	0.0576524	0.045045	0.0150586	0.0389001	0.0230666			0.265	0	0	0	0	0.27027	0		0	0	0	0	0.0909091	0.0333333		0.0588235	0	0	0	0.242424	0.1		0.0952381	0	0	0.0294118	0.137931	0.0833333
	0.266	0.0274245	0.0606061	0.0561869	0.0507663	0.0220711	0.0606061	0.0372731	0.025162			0.266	0	0	0	0	0.135135	0.0294118		0	0	0	0	0.363636	0		0	0	0	0	0.212121	0.125		0	0.111111	0	0	0.137931	0.0555556
	0.267	0.0199238	0.0151515	0.0519344	0.0843064	0.0137498	0.0151515	0.0190329	0.0337961			0.267	0	0.0384615	0	0	0.0810811	0		0	0	0	0	0.0909091	0		0	0.0689655	0.0714286	0	0.121212	0.05		0.0952381	0.148148	0	0	0.206897	0.0555556
	0.268	0.0225225	0.0257576	0.0342825	0.101297	0.0225225	0.0198518	0.0194334	0.0430884			0.268	0	0	0	0	0.135135	0		0	0	0	0	0.121212	0.0333333		0	0.0344828	0	0	0.121212	0.05		0.190476	0.148148	0	0	0.241379	0.0277778
	0.269	0.0274245	0.0172727	0.0597473	0.0619945	0.0220711	0.00783007	0.0208652	0.0310267			0.269	0	0	0	0	0.135135	0.0294118		0	0.04	0	0	0.030303	0.0333333		0.0588235	0.103448	0	0	0.121212	0.075		0	0.185185	0	0	0.103448	0.0833333
	0.27	0.0634605	0.0167677	0.0808332	0.0754576	0.0577781	0.0109334	0.0415684	0.0428811			0.27	0	0	0	0	0.351351	0.0294118		0	0.04	0	0	0.0606061	0		0.0588235	0.103448	0	0	0.272727	0.05		0	0.259259	0	0	0.137931	0.0555556
	0.271	0.0695548	0.0128019	0.0409134	0.0161239	0.0429202	0.0082019	0.0246945	0.0115007			0.271	0.0588235	0	0	0	0.27027	0.0882353		0	0	0	0.0434783	0	0.0333333		0	0.0689655	0	0	0.151515	0.025		0	0	0	0	0.0689655	0.0277778
	0.272	0.0225225	0.00505051	0.0499434	0.0176671	0.0225225	0.00505051	0.0231321	0.0119097			0.272	0	0	0	0	0.135135	0		0	0	0	0	0.030303	0		0	0.103448	0	0	0.121212	0.075		0	0.037037	0	0	0.0689655	0
	0.273	0.0184155	0.0262626	0.0755955	0.0339506	0.0134219	0.0169022	0.0299333	0.0245753			0.273	0	0	0	0	0.0810811	0.0294118		0	0	0	0	0.0909091	0.0666667		0.0588235	0.137931	0	0	0.181818	0.075		0	0.148148	0	0	0	0.0555556
	0.274	0.0436387	0.00505051	0.05064	0.0397129	0.0231663	0.00505051	0.0241716	0.0181207			0.274	0	0.0384615	0	0	0.135135	0.0882353		0	0	0	0	0.030303	0		0	0.137931	0	0	0.0909091	0.075		0.0952381	0.0740741	0	0	0.0689655	0
	0.275	0.054849	0.0151515	0.0702228	0.029321	0.0441421	0.0151515	0.0474392	0.0241945			0.275	0.0588235	0	0	0	0.27027	0		0	0	0	0	0.0909091	0		0.0588235	0.0344828	0	0	0.30303	0.025		0	0.148148	0	0	0	0.0277778
	0.276	0.0646529	0.0252525	0.0425059	0.0399638	0.0427732	0.0252525	0.0207662	0.0228771			0.276	0.0588235	0	0	0	0.27027	0.0588235		0	0	0	0	0.151515	0		0.0588235	0	0	0	0.121212	0.075		0	0.0740741	0	0	0.137931	0.0277778
	0.277	0.0473483	0.020202	0.0527168	0.0295871	0.0344687	0.020202	0.0303164	0.0190929			0.277	0	0.0384615	0	0	0.216216	0.0294118		0	0	0	0	0.121212	0		0	0.0344828	0	0	0.181818	0.1		0	0.0740741	0	0	0.103448	0
	0.278	0.0342322	0.0358586	0.0450801	0.0229885	0.0178846	0.0296951	0.0245084	0.0229885			0.278	0	0.0384615	0	0	0.108108	0.0588235		0	0	0	0	0.181818	0.0333333		0	0.0689655	0	0	0.151515	0.05		0	0	0	0	0.137931	0
	0.279	0.0489381	0.0357071	0.0349791	0.0399638	0.0182964	0.0174728	0.0165121	0.0228771			0.279	0.0588235	0.0384615	0	0	0.108108	0.0882353		0.0833333	0.04	0	0	0.0909091	0		0	0.0689655	0	0	0.0909091	0.05		0	0.0740741	0	0	0.137931	0.0277778
	0.28	0.031929	0.0151515	0.0458541	0.033791	0.0264858	0.0151515	0.0289203	0.0218459			0.28	0	0	0	0	0.162162	0.0294118		0	0	0	0	0.0909091	0		0.0588235	0.0344828	0	0	0.181818	0		0	0.037037	0	0	0.137931	0.0277778
	0.281	0.0413355	0.030303	0.0789556	0.0653165	0.0310918	0.030303	0.0325646	0.0295417			0.281	0.0588235	0	0	0	0.189189	0		0	0	0	0	0.181818	0		0.117647	0.0689655	0	0	0.212121	0.075		0.142857	0	0	0	0.137931	0.111111
	0.282	0.0597509	0.0117172	0.0593478	0.04806	0.0445011	0.00751559	0.0337854	0.0293195			0.282	0	0	0	0	0.27027	0.0882353		0	0.04	0	0	0.030303	0		0	0.0689655	0	0	0.212121	0.075		0.047619	0.185185	0	0	0	0.0555556
	0.283	0.049947	0.0156566	0.0648099	0.0436964	0.0443256	0.0105094	0.0293435	0.0214931			0.283	0	0	0	0	0.27027	0.0294118		0	0	0	0	0.0606061	0.0333333		0.117647	0	0	0	0.121212	0.15		0.047619	0.111111	0	0	0.103448	0
	0.284	0.0605458	0.010101	0.0475444	0.0138889	0.0393196	0.010101	0.0317262	0.0138889			0.284	0	0	0	0	0.216216	0.147059		0	0	0	0	0.0606061	0		0	0.103448	0	0	0.181818	0		0	0	0	0	0	0.0833333
	0.285	0.0552464	0.0156566	0.0512017	0.0607173	0.038807	0.0105094	0.0446615	0.0332255			0.285	0.0588235	0	0	0	0.243243	0.0294118		0	0	0	0	0.0606061	0.0333333		0	0.0344828	0	0	0.272727	0		0	0.0740741	0	0	0.206897	0.0833333
	0.286	0.0590579	0	0.066166	0.0384206	0.0308589	0	0.0486282	0.0220804			0.286	0	0.0769231	0	0	0.189189	0.0882353		0	0	0	0	0	0		0	0.0689655	0	0	0.30303	0.025		0	0.037037	0	0	0.137931	0.0555556
	0.287	0.0477457	0.0252525	0.089973	0.0419327	0.0300301	0.0252525	0.0430311	0.021501			0.287	0	0.0384615	0	0	0.189189	0.0588235		0	0	0	0	0.151515	0		0	0.172414	0	0	0.242424	0.125		0	0.037037	0	0	0.103448	0.111111
	0.288	0.0653663	0.0218182	0.0632947	0.051192	0.0522475	0.0152843	0.0352604	0.0258277			0.288	0	0.0384615	0	0	0.324324	0.0294118		0	0.04	0	0	0.0909091	0		0.117647	0	0	0	0.212121	0.05		0	0.148148	0	0	0.103448	0.0555556
	0.289	0.027027	0.020202	0.0532262	0.0443426	0.027027	0.020202	0.0242163	0.0166208			0.289	0	0	0	0	0.162162	0		0	0	0	0	0.121212	0		0	0.103448	0	0	0.0909091	0.125		0.0952381	0.0740741	0	0	0.0689655	0.0277778
	0.29	0.0315315	0.0218182	0.0450801	0.0202822	0.0315315	0.0152843	0.0245084	0.0132745			0.29	0	0	0	0	0.189189	0		0	0.04	0	0	0.0909091	0		0	0.0689655	0	0	0.151515	0.05		0.047619	0.0740741	0	0	0	0
	0.291	0.0429253	0.00505051	0.00991379	0.0560421	0.0206718	0.00505051	0.00638843	0.0199645			0.291	0.0588235	0	0	0	0.0810811	0.117647		0	0	0	0	0.030303	0		0	0.0344828	0	0	0	0.025		0.047619	0.0740741	0	0	0.103448	0.111111
	0.292	0.0413355	0.0161616	0.0498335	0.0743097	0.0310918	0.011248	0.0187159	0.0314662			0.292	0	0	0	0	0.189189	0.0588235		0	0	0	0	0.030303	0.0666667		0.0588235	0.0689655	0	0	0.121212	0.05		0.142857	0.185185	0	0	0.0344828	0.0833333
	0.293	0.0184155	0.0212121	0.0445707	0.0458858	0.0134219	0.0134385	0.0397807	0.021244			0.293	0	0	0	0	0.0810811	0.0294118		0	0	0	0	0.0606061	0.0666667		0	0	0	0	0.242424	0.025		0.0952381	0.111111	0	0	0.0689655	0
	0.294	0.0274245	0.0167677	0.0508272	0.0349085	0.0220711	0.0109334	0.0262411	0.0281583			0.294	0	0	0	0	0.135135	0.0294118		0	0.04	0	0	0.0606061	0		0	0.103448	0	0	0.151515	0.05		0	0.037037	0	0	0.172414	0
	0.295	0.027027	0.0268687	0.077485	0.0521499	0.027027	0.0199673	0.0330723	0.0451494			0.295	0	0	0	0	0.162162	0		0	0.04	0	0	0.121212	0		0.0588235	0.0689655	0	0	0.212121	0.125		0	0.037037	0	0	0.275862	0
	0.296	0.0653663	0.030303	0.0518983	0.0344828	0.0522475	0.030303	0.0397346	0.0344828			0.296	0	0.0384615	0	0	0.324324	0.0294118		0	0	0	0	0.181818	0		0	0.0689655	0	0	0.242424	0		0	0	0	0	0.206897	0
	0.297	0.0338347	0.0358586	0.0301158	0.0497159	0.0213987	0.0296951	0.0192047	0.0218113			0.297	0	0.0384615	0	0	0.135135	0.0294118		0	0	0	0	0.181818	0.0333333		0	0.0344828	0	0	0.121212	0.025		0.047619	0	0	0.0294118	0.137931	0.0833333
	0.298	0.0462374	0.0257576	0.0504203	0.0459314	0.0320159	0.0198518	0.0201935	0.0273388			0.298	0	0	0	0	0.189189	0.0882353		0	0	0	0	0.121212	0.0333333		0.117647	0.0689655	0	0	0.0909091	0.025		0.047619	0	0	0	0.172414	0.0555556
	0.299	0.0225225	0.010101	0.0748988	0.0565134	0.0225225	0.010101	0.0322093	0.029437			0.299	0	0	0	0	0.135135	0		0	0	0	0	0.0606061	0		0.0588235	0.103448	0	0	0.212121	0.075		0	0.111111	0	0	0.172414	0.0555556
