# Supplementary material for: The encoding of touch by somatotopically aligned dorsal column subdivisions
Source: Nature. 2022 Nov 23;612(7939):310–5. doi: 10.1038/s41586-022-05470-x (PMC9729103; doi:10.1038/s41586-022-05470-x)
Supplement: Supplementary file 10 — Source Data Extended Data Fig. 3 [file 41586_2022_5470_MOESM10_ESM.xlsx]

## Sheet: Panel D
Experiment ID	Tracer	DRG1	DRG2	avg Per Spinal Section (60 µm)	total Spinal Per Segment		LTMR:PSDC
1DF	CTB-555	94	104	4.73913	80.5652		1.22882
1DG	CTB-555	198	213	8.6087	146.348		1.40419
1CR	Retrobeads	176		8	136		1.29412
1EB	Retrobeads	82	170	4.88235	83		1.51807
