# Supplementary material for: The encoding of touch by somatotopically aligned dorsal column subdivisions
Source: Nature. 2022 Nov 23;612(7939):310–5. doi: 10.1038/s41586-022-05470-x (PMC9729103; doi:10.1038/s41586-022-05470-x)
Supplement: Supplementary file 11 — Source Data Extended Data Fig. 5 [file 41586_2022_5470_MOESM11_ESM.xlsx]

## Sheet: Panel F
Recording ID	ctrl (µV)	MK801 (µV)	NBQX (µV)		Norm.
2022_03_11_0000	-522.45	-350.452	-65.63		0.12562
2022_03_12_0000	-755.192	-303.25	-16.6		0.0219812
2022_03_12_0002	-960.133	-506.333	-23.4706		0.0244451
2022_03_15_0000	-1060.69	-548.556	-51.25		0.0483176

## Sheet: Panel K-L
Thoracic NBQX		Average		SEM					10 mN	10 mN	10 mN	10 mN	10 mN	10 mN	10 mN	10 mN	10 mN	10 mN		250 mN	250 mN	250 mN	250 mN	250 mN	250 mN	250 mN	250 mN	250 mN	250 mN
		10 mN	250 mN	10 mN	250 mN				'2022_03_02_0004-15.mat'	'2022_03_02_0016-27.mat'	'2022_03_02_0028-38.mat'	'2022_03_02_0039-49.mat'	'2022_03_02_0050-61.mat'	'2022_03_09_0000-06.mat'	'2022_03_09_0010-26.mat'	'2022_03_09_0028-38.mat'	'2022_03_09_0040-49.mat'	'2022_03_09_0071-88.mat'		'2022_03_02_0004-15.mat'	'2022_03_02_0016-27.mat'	'2022_03_02_0028-38.mat'	'2022_03_02_0039-49.mat'	'2022_03_02_0050-61.mat'	'2022_03_09_0000-06.mat'	'2022_03_09_0010-26.mat'	'2022_03_09_0028-38.mat'	'2022_03_09_0040-49.mat'	'2022_03_09_0071-88.mat'
Time	0	-0.0114389	-0.00818506	0.054106	0.0478104		Time (ms)	0	-0.25894	-0.0820576	0.129519	0.149498	-0.0961025	0.204894	-0.0812916	-0.18873	0.216439	-0.107617		0.129246	0.301295	-0.00667624	0.0726132	-0.0416444	-0.0458962	0.00251469	-0.238731	-0.114024	-0.140548
(ms)	0.01	0.0319817	0.0180096	0.0267915	0.0448302			0.01	0.0835773	0.0137807	-0.00667624	0.0533921	-0.0961025	0.204894	-0.00510407	-0.0637269	0.0787461	0.0570371		0.0607428	-0.158728	0.238475	0.18794	-0.0961025	-0.0458962	-0.0203416	0.136278	0.0512075	-0.173479
	0.02	-0.0495191	0.159413	0.0433207	0.0440702			0.02	-0.144768	-0.273734	-0.142872	-0.138819	-0.00533903	0.204894	0.0710835	-0.0637269	-0.0589471	0.0570371		0.129246	0.358798	0.156758	-0.0427137	0.12173	-0.0458962	0.116796	0.361283	0.216439	0.221691
	0.03	-0.0493959	0.0426747	0.058636	0.0460948			0.03	0.0835773	0.397134	-0.00667624	-0.234925	-0.0961025	-0.0458962	-0.0431979	-0.18873	-0.19664	-0.162502		-0.0762643	0.0137807	0.238475	-0.273367	0.0672717	0.0293408	0.025371	0.211279	0.133823	0.0570371
	0.04	-0.0198167	0.0316023	0.0436766	0.0355848			0.04	-0.0305952	-0.177896	0.265714	-0.0427137	0.0854244	0.0794987	-0.119385	-0.0637269	-0.19664	0.00215234		0.0607428	0.0712836	-0.0883934	-0.100377	0.0128137	-0.0458962	0.0939398	0.286281	-0.0314085	0.0570371
	0.05	-0.126171	0.0177509	0.0348425	0.0327264			0.05	-0.0305952	-0.177896	-0.142872	0.0533921	-0.0961025	-0.0458962	-0.0812916	-0.18873	-0.334334	-0.217387		0.129246	-0.101225	-0.0883934	0.18794	0.12173	0.0293408	0.00251469	-0.0137258	-0.114024	0.0241063
	0.06	-0.0772013	0.0293481	0.0499008	0.0415145			0.06	-0.0305952	-0.273734	0.129519	0.149498	-0.186866	0.0794987	-0.119385	-0.18873	-0.0589471	-0.272272		-0.213271	-0.0437223	-0.0883934	-0.0427137	0.12173	0.104578	-0.0203416	0.136278	0.216439	0.122899
	0.07	0.0126485	0.0205921	0.0553952	0.0183768			0.07	0.311922	-0.0820576	-0.00667624	-0.0427137	-0.00533903	-0.0458962	0.147271	-0.313732	0.216439	-0.0527324		0.129246	-0.0437223	-0.00667624	0.0149498	0.0128137	-0.0458962	0.025371	0.0612759	-0.0314085	0.089968
	0.08	0.0438726	0.0464652	0.0630477	0.0368377			0.08	-0.25894	0.0137807	0.129519	-0.234925	0.0854244	0.0794987	-0.0431979	0.311281	0.354133	0.00215234		0.266253	0.128787	-0.00667624	0.0726132	0.0672717	0.0293408	0.00251469	-0.0887275	0.133823	-0.140548
	0.09	-0.0741898	0.0904112	0.0580015	0.054604			0.09	-0.0305952	0.109619	-0.415262	-0.138819	-0.0961025	0.204894	-0.00510407	-0.313732	-0.0589471	0.00215234		0.0607428	0.243792	-0.0883934	0.418594	-0.150561	0.104578	-0.0203416	0.211279	-0.0314085	0.15583
	0.1	-0.0532514	0.0355751	0.0282784	0.0329751			0.1	0.0835773	-0.177896	-0.00667624	-0.138819	-0.00533903	-0.0458962	-0.0812916	0.0612759	-0.0589471	-0.162502		-0.00776075	-0.101225	0.0750409	-0.100377	0.176188	0.0293408	0.025371	-0.0137258	0.0512075	0.221691
	0.11	-0.0739036	0.0184227	0.0306215	0.0349091			0.11	-0.0305952	0.0137807	-0.142872	-0.0427137	-0.00533903	-0.0458962	-0.00510407	-0.313732	-0.0589471	-0.107617		-0.144768	0.243792	-0.00667624	0.0149498	0.0672717	-0.0458962	0.025371	0.136278	-0.0314085	-0.0746863
	0.12	-0.0727293	0.0396694	0.0619271	0.028607			0.12	-0.25894	0.109619	-0.142872	0.245604	-0.0961025	-0.0458962	-0.00510407	-0.0637269	-0.472027	0.00215234		0.129246	0.0712836	0.156758	-0.158041	0.0128137	-0.0458962	0.0939398	0.0612759	0.0512075	0.0241063
	0.13	-0.0631965	0.0500386	0.0479682	0.0391237			0.13	0.0835773	-0.177896	-0.279067	0.0533921	0.176188	0.0794987	-0.157479	-0.18873	-0.0589471	-0.162502		0.0607428	-0.158728	0.238475	0.0726132	0.0672717	-0.0458962	0.0482272	-0.0887275	0.216439	0.089968
	0.14	0.056835	0.0432409	0.0721168	0.0362262			0.14	0.0835773	-0.177896	0.129519	0.149498	-0.277629	-0.0458962	-0.0431979	0.311281	0.491826	-0.0527324		0.19775	0.0712836	0.0750409	-0.215704	0.0672717	0.0293408	-0.0203416	0.136278	-0.0314085	0.122899
	0.15	0.121395	0.0377712	0.0671056	0.0468916			0.15	0.19775	0.109619	0.40191	-0.0427137	0.266951	0.204894	0.0329897	-0.313732	0.354133	0.00215234		-0.0762643	0.243792	-0.0883934	0.18794	-0.0416444	0.0293408	0.025371	0.286281	-0.114024	-0.0746863
	0.16	-0.102562	0.0454172	0.052671	0.0344192			0.16	-0.144768	-0.0820576	-0.142872	-0.0427137	-0.277629	-0.0458962	-0.0431979	-0.18873	-0.334334	0.276576		0.0607428	-0.158728	-0.0883934	0.130277	-0.0416444	0.0293408	0.162509	0.136278	0.133823	0.089968
	0.17	-0.0870559	0.0707194	0.0787819	0.0623904			0.17	0.426095	0.0137807	-0.00667624	-0.234925	-0.368393	-0.0458962	-0.0812916	0.0612759	-0.472027	-0.162502		0.129246	0.301295	-0.251828	-0.100377	0.285104	0.104578	-0.0889104	0.286281	-0.114024	0.15583
	0.18	0.0075065	0.0577609	0.0477586	0.0353028			0.18	-0.25894	0.0137807	0.129519	-0.138819	0.0854244	-0.0458962	-0.00510407	0.186279	0.216439	-0.107617		0.0607428	0.0712836	0.156758	0.130277	-0.0416444	-0.0458962	0.00251469	-0.0137258	0.299055	-0.0417555
	0.19	-0.16409	0.115582	0.045116	0.0400059			0.19	-0.373113	-0.177896	-0.142872	-0.234925	0.0854244	-0.0458962	-0.0812916	-0.0637269	-0.334334	-0.272272		0.129246	0.186289	-0.00667624	0.303267	0.0672717	-0.0458962	0.0482272	-0.0137258	0.299055	0.188761
	0.2	0.0646104	-0.100432	0.0509991	0.0494235			0.2	-0.0305952	0.0137807	-0.00667624	0.341709	-0.0961025	-0.0458962	-0.00510407	0.311281	0.216439	-0.0527324		-0.213271	-0.158728	-0.251828	-0.273367	0.176188	-0.0458962	0.025371	-0.238731	-0.114024	0.089968
	0.21	-0.00932017	0.083405	0.046902	0.0495643			0.21	-0.0305952	0.0137807	-0.00667624	-0.138819	-0.0961025	0.0794987	0.0710835	-0.313732	0.216439	0.111922		0.334757	0.243792	0.238475	0.0149498	0.0128137	-0.0458962	-0.0203416	0.211279	-0.114024	-0.0417555
	0.22	-0.099906	0.0523823	0.0437641	0.0430461			0.22	-0.144768	-0.0820576	-0.142872	-0.138819	-0.00533903	0.0794987	-0.00510407	-0.0637269	-0.0589471	-0.436926		-0.0762643	0.186289	0.238475	0.130277	0.12173	-0.0458962	0.162509	0.0612759	-0.114024	-0.140548
	0.23	-0.0935812	-0.0378342	0.041553	0.0338875			0.23	-0.0305952	-0.0820576	-0.279067	0.0533921	-0.0961025	-0.0458962	0.147271	-0.18873	-0.19664	-0.217387		0.0607428	-0.101225	0.156758	-0.215704	-0.0416444	-0.0458962	-0.0203416	-0.163729	-0.0314085	0.0241063
	0.24	0.040261	0.0403904	0.076824	0.0310592			0.24	0.19775	0.109619	-0.142872	0.437815	0.266951	-0.0458962	-0.119385	-0.18873	-0.334334	0.221691		-0.0762643	0.0137807	-0.0883934	0.130277	0.0672717	-0.0458962	0.00251469	0.0612759	0.216439	0.122899
	0.25	-0.0161947	0.0557895	0.0453737	0.0479699			0.25	0.0835773	0.0137807	-0.142872	0.0533921	-0.00533903	0.0794987	-0.0431979	0.186279	-0.334334	-0.0527324		0.19775	-0.0437223	-0.00667624	-0.100377	0.176188	-0.0458962	-0.0431979	-0.0137258	0.0512075	0.386346
	0.26	0.0232452	0.0590572	0.0767542	0.0545058			0.26	0.19775	-0.273734	0.129519	-0.138819	-0.0961025	-0.0458962	0.0329897	-0.313732	0.354133	0.386346		0.334757	0.0712836	0.0750409	0.18794	-0.150561	-0.0458962	0.0482272	-0.0887275	0.299055	-0.140548
	0.27	-0.0222283	-0.0558572	0.0667369	0.0316859			0.27	-0.373113	-0.177896	0.129519	-0.0427137	-0.0961025	0.0794987	-0.119385	0.186279	0.354133	-0.162502		-0.144768	-0.101225	-0.170111	-0.0427137	0.0128137	-0.0458962	0.00251469	0.136278	-0.19664	-0.00882461
	0.28	-0.0345524	0.00728752	0.0411042	0.0481496			0.28	0.0835773	0.0137807	0.129519	-0.0427137	0.0854244	-0.0458962	-0.119385	-0.0637269	-0.0589471	-0.327156		0.0607428	0.128787	-0.00667624	0.18794	0.0128137	-0.0458962	0.00251469	0.136278	-0.361872	-0.0417555
	0.29	-0.0569955	0.121671	0.0430885	0.0550018			0.29	-0.144768	0.0137807	-0.279067	-0.138819	-0.186866	0.0794987	-0.0431979	0.186279	-0.0589471	0.00215234		0.0607428	0.358798	-0.0883934	-0.100377	0.12173	-0.0458962	0.0939398	0.361283	0.299055	0.15583
	0.3	-0.0933871	-0.0252206	0.0483767	0.0344065			0.3	-0.0305952	-0.273734	0.129519	0.0533921	-0.277629	-0.0458962	-0.0812916	0.0612759	-0.19664	-0.272272		-0.00776075	0.0712836	-0.0883934	0.0726132	0.0672717	-0.0458962	0.0710835	-0.0887275	-0.0314085	-0.272272
	0.31	-0.00333483	0.0640982	0.059006	0.0362519			0.31	0.0835773	-0.0820576	0.265714	-0.138819	-0.0961025	0.330289	-0.0431979	0.0612759	-0.19664	-0.217387		-0.00776075	0.243792	0.0750409	-0.0427137	-0.150561	0.179815	0.025371	0.0612759	0.133823	0.122899
	0.32	-0.134555	0.0889692	0.0448894	0.0433317			0.32	-0.0305952	0.0137807	-0.415262	-0.0427137	-0.0961025	-0.0458962	-0.0431979	-0.18873	-0.334334	-0.162502		-0.0762643	0.0137807	0.320192	0.0149498	0.285104	-0.0458962	0.025371	0.211279	0.0512075	0.089968
	0.33	-0.0374854	0.0994861	0.042555	0.0282203			0.33	-0.0305952	-0.0820576	-0.142872	-0.138819	-0.0961025	-0.0458962	-0.00510407	-0.18873	0.0787461	0.276576		0.19775	0.0712836	0.238475	-0.0427137	0.12173	0.104578	0.00251469	0.0612759	0.0512075	0.188761
	0.34	0.0904631	0.040109	0.0572868	0.0281835			0.34	-0.144768	0.301295	0.129519	0.341709	0.266951	-0.0458962	-0.0431979	-0.0637269	-0.0589471	0.221691		0.19775	-0.0437223	0.156758	0.0149498	-0.0416444	-0.0458962	0.00251469	-0.0137258	0.0512075	0.122899
	0.35	-0.0787322	0.0223447	0.0570305	0.0374007			0.35	-0.0305952	-0.273734	-0.142872	-0.138819	-0.00533903	-0.0458962	-0.0431979	-0.18873	0.354133	-0.272272		-0.00776075	-0.158728	-0.0883934	0.0149498	-0.0416444	0.0293408	0.0482272	0.286281	0.0512075	0.089968
	0.36	-0.0195516	-0.0485384	0.0466745	0.0411787			0.36	-0.0305952	-0.0820576	-0.142872	0.0533921	0.176188	0.0794987	-0.0431979	-0.313732	-0.0589471	0.166807		-0.281775	0.128787	-0.170111	0.0726132	0.0128137	0.0293408	-0.0660541	-0.0887275	0.0512075	-0.173479
	0.37	-0.0813409	0.0804306	0.0453748	0.045603			0.37	0.19775	0.0137807	-0.00667624	-0.0427137	-0.277629	-0.0458962	-0.119385	-0.0637269	-0.19664	-0.272272		0.40326	0.0712836	-0.00667624	0.18794	0.12173	-0.0458962	0.00251469	0.0612759	-0.114024	0.122899
	0.38	0.0641928	-0.0180661	0.0547931	0.0271003			0.38	0.0835773	-0.0820576	0.265714	-0.138819	0.0854244	-0.0458962	-0.0431979	0.436284	0.0787461	0.00215234		-0.0762643	-0.101225	-0.00667624	0.0149498	0.0672717	-0.0458962	-0.0431979	-0.163729	0.0512075	0.122899
	0.39	-0.0666155	-0.0447653	0.0739702	0.0386899			0.39	-0.373113	0.109619	-0.00667624	-0.138819	-0.277629	0.0794987	-0.0812916	0.436284	-0.19664	-0.217387		0.0607428	0.128787	-0.170111	-0.100377	-0.205019	-0.0458962	0.00251469	0.136278	-0.114024	-0.140548
	0.4	-0.0230333	0.0682049	0.0412588	0.0483495			0.4	-0.25894	0.0137807	-0.00667624	0.0533921	-0.0961025	-0.0458962	-0.00510407	0.0612759	0.216439	-0.162502		-0.00776075	-0.216231	0.238475	0.0726132	0.176188	-0.0458962	0.0710835	0.136278	0.299055	-0.0417555
	0.41	-0.0532663	0.0570398	0.0383629	0.0690911			0.41	-0.0305952	0.0137807	0.129519	-0.0427137	-0.00533903	-0.0458962	-0.0431979	-0.313732	-0.19664	0.00215234		-0.0762643	0.358798	-0.251828	-0.158041	0.176188	0.0293408	0.00251469	-0.0137258	0.0512075	0.452207
	0.42	-0.0718859	0.0993751	0.0616052	0.0315559			0.42	0.19775	-0.273734	-0.279067	0.149498	-0.186866	-0.0458962	-0.157479	-0.313732	0.0787461	0.111922		0.129246	0.301295	-0.00667624	0.18794	-0.0416444	0.0293408	0.116796	0.136278	0.0512075	0.089968
	0.43	-0.00816344	0.066381	0.0381259	0.0334684			0.43	0.0835773	-0.0820576	-0.00667624	-0.138819	-0.186866	-0.0458962	0.0710835	0.0612759	-0.0589471	0.221691		0.19775	0.0712836	0.238475	-0.100377	0.12173	-0.0458962	0.0939398	0.0612759	-0.0314085	0.0570371
	0.44	-0.0970833	0.0127863	0.0852146	0.0422264			0.44	-0.0305952	-0.273734	-0.279067	0.245604	0.448478	-0.0458962	-0.157479	-0.18873	-0.472027	-0.217387		0.0607428	-0.101225	0.320192	0.0149498	-0.150561	-0.0458962	0.025371	0.0612759	-0.114024	0.0570371
	0.45	-0.0266066	0.0225604	0.0545637	0.0208125			0.45	-0.144768	0.0137807	0.129519	-0.0427137	0.0854244	0.0794987	-0.157479	-0.0637269	0.216439	-0.382041		-0.00776075	0.0137807	-0.00667624	0.0149498	-0.0416444	-0.0458962	0.0710835	0.136278	-0.0314085	0.122899
	0.46	-0.0557992	0.037065	0.0518977	0.0627847			0.46	0.0835773	-0.0820576	-0.279067	-0.0427137	-0.0961025	-0.0458962	0.109177	-0.313732	0.216439	-0.107617		-0.0762643	-0.158728	-0.170111	0.36093	0.176188	-0.0458962	-0.0203416	0.361283	0.0512075	-0.107617
	0.47	-0.0483756	0.0173058	0.0664036	0.048966			0.47	-0.25894	0.0137807	0.129519	-0.234925	-0.186866	-0.0458962	-0.0812916	-0.0637269	-0.19664	0.441231		0.19775	0.0712836	0.0750409	-0.100377	-0.0961025	-0.0458962	0.025371	-0.0137258	0.299055	-0.239341
	0.48	-0.0319236	0.00694462	0.0388322	0.0510167			0.48	-0.0305952	-0.0820576	0.129519	-0.138819	-0.186866	-0.0458962	-0.119385	-0.0637269	0.216439	0.00215234		-0.144768	0.301295	-0.170111	0.0726132	-0.0416444	0.0293408	-0.111767	-0.0887275	-0.0314085	0.254622
	0.49	-0.12239	0.111485	0.0612938	0.0507294			0.49	0.19775	-0.273734	-0.00667624	-0.234925	-0.0961025	-0.0458962	-0.0812916	0.0612759	-0.472027	-0.272272		0.334757	0.0137807	0.238475	-0.0427137	0.230646	-0.0458962	0.00251469	0.0612759	-0.0314085	0.353415
	0.5	-0.0925831	-0.0109291	0.0684993	0.0241492			0.5	-0.25894	-0.0820576	0.129519	0.341709	-0.186866	-0.0458962	-0.0431979	-0.0637269	-0.334334	-0.382041		0.129246	0.0137807	-0.00667624	-0.0427137	0.0672717	-0.0458962	-0.0203416	-0.163729	-0.0314085	-0.00882461
	0.51	0.0363951	0.0137713	0.0528956	0.0432232			0.51	-0.0305952	0.205457	-0.142872	-0.234925	-0.00533903	0.204894	-0.119385	0.186279	0.0787461	0.221691		-0.213271	0.0137807	0.0750409	-0.0427137	0.0672717	0.0293408	0.0939398	0.286281	-0.0314085	-0.140548
	0.52	0.401375	1.5201	0.296283	0.599174			0.52	0.0835773	-0.177896	-0.142872	-0.138819	0.0854244	-0.0458962	1.44246	-0.0637269	2.69492	0.276576		0.19775	0.0137807	-0.00667624	0.0149498	0.0128137	0.78171	1.92244	3.51135	4.84293	3.90995
	0.53	7.1419	9.95439	0.667647	0.687013			0.53	8.64652	5.66824	3.94299	10.8172	6.62039	4.46832	7.9565	9.06148	6.82571	7.4116		8.00715	10.8243	9.63595	9.47175	9.27069	15.5282	9.4193	10.1115	7.56926	9.70578
	0.54	1.28929	3.15052	0.483315	0.509446			0.54	2.13868	0.301295	5.16875	0.341709	0.266951	1.58424	0.185365	1.3113	1.31799	0.276576		3.00639	6.2816	-0.00667624	2.37915	2.35451	3.79119	3.38524	2.68633	3.19061	4.43684
	0.55	-0.0230831	1.20801	0.0684025	0.217054			0.55	-0.144768	0.397134	0.129519	0.0533921	-0.0961025	0.0794987	-0.157479	-0.18873	0.0787461	-0.382041		1.01979	2.08389	-0.0883934	1.45654	2.24559	1.1579	1.35103	0.436284	1.20783	1.20962
	0.56	-0.107915	1.44631	0.0535358	0.286208			0.56	-0.0305952	-0.0820576	-0.415262	0.149498	-0.277629	0.0794987	-0.119385	-0.18873	-0.19664	0.00215234		2.38986	1.33635	0.892213	1.05289	3.33476	0.856947	0.391071	0.886294	1.12521	2.19754
	0.57	-0.161351	1.29992	0.0498754	0.351342			0.57	0.0835773	-0.273734	-0.415262	-0.0427137	-0.277629	-0.0458962	-0.0812916	-0.0637269	-0.334334	-0.162502		2.32136	1.79637	0.483627	0.879901	3.33476	-0.0458962	0.436784	0.586288	0.712135	2.49392
	0.58	-0.17254	1.27287	0.0429978	0.312206			0.58	-0.144768	-0.273734	-0.415262	-0.138819	-0.0961025	-0.0458962	-0.157479	-0.313732	-0.19664	0.0570371		1.70483	2.88893	0.483627	1.11056	2.95355	-0.0458962	0.711059	0.736291	0.877367	1.30841
	0.59	-0.0659559	1.20601	0.0386311	0.438298			0.59	0.19775	-0.0820576	-0.142872	-0.138819	-0.186866	-0.0458962	-0.0431979	-0.18873	0.0787461	-0.107617		1.29381	3.00393	-0.00667624	0.36093	4.09717	-0.0458962	0.505353	1.2613	0.0512075	1.53893
	0.6	-0.0897214	1.15789	0.0915502	0.308182			0.6	-0.25894	-0.177896	-0.415262	-0.331031	-0.186866	-0.0458962	-0.119385	0.0612759	0.629519	-0.0527324		1.2253	2.14139	0.238475	0.591584	2.84463	0.0293408	0.688203	2.31133	0.299055	1.20962
	0.61	-0.0163956	0.965562	0.107499	0.278887			0.61	-0.25894	-0.0820576	-0.279067	0.0533921	-0.186866	-0.0458962	-0.0431979	-0.0637269	0.904905	-0.162502		1.2253	1.79637	-0.0883934	0.18794	2.68126	-0.0458962	0.665347	1.41131	0.546903	1.27548
	0.62	-0.093721	0.98229	0.0647298	0.234028			0.62	-0.25894	0.109619	-0.142872	-0.234925	-0.277629	0.0794987	-0.0812916	0.311281	-0.334334	-0.107617		1.0883	1.27885	0.0750409	0.649248	2.35451	0.0293408	0.528209	1.48631	0.629519	1.70358
	0.63	-0.0778115	0.741414	0.0717627	0.230409			0.63	0.19775	0.205457	-0.142872	-0.331031	-0.186866	-0.0458962	-0.0812916	0.186279	-0.472027	-0.107617		0.951288	1.45135	-0.0883934	0.18794	2.08222	0.255052	0.596778	1.2613	-0.19664	0.91324
	0.64	0.108211	0.859495	0.0641749	0.245386			0.64	0.540267	-0.0820576	0.129519	0.149498	0.266951	-0.0458962	0.147271	0.0612759	-0.19664	0.111922		0.40326	1.39385	0.320192	-0.0427137	2.46343	0.480762	0.619634	1.71131	0.299055	0.94617
	0.65	0.152774	0.732054	0.107594	0.14683			0.65	-0.144768	-0.0820576	0.538105	-0.138819	0.811532	0.204894	0.0329897	0.0612759	-0.19664	0.441231		0.540267	1.27885	0.565344	0.36093	1.5921	0.405526	0.253934	1.1113	0.299055	0.91324
	0.66	0.141994	0.548772	0.0789037	0.141478			0.66	-0.25894	0.109619	0.265714	-0.138819	0.539242	-0.0458962	0.147271	0.0612759	0.354133	0.386346		0.540267	0.473804	-0.00667624	0.245604	1.48318	0.0293408	0.573922	0.886294	0.381671	0.880309
	0.67	0.0801734	0.593964	0.0967497	0.158683			0.67	0.0835773	0.0137807	0.129519	-0.138819	-0.186866	-0.0458962	0.0329897	0.0612759	0.904905	-0.0527324		0.745778	1.10634	0.40191	0.130277	1.26535	0.104578	0.253934	1.41131	0.133823	0.386346
	0.68	0.00648389	0.538155	0.0617158	0.148507			0.68	-0.0305952	0.0137807	-0.279067	0.245604	-0.00533903	0.204894	-0.119385	0.311281	-0.0589471	-0.217387		0.334757	0.991331	-0.00667624	0.36093	0.884143	0.0293408	0.64249	1.41131	0.0512075	0.682724
	0.69	-0.0285443	0.562364	0.0684965	0.150826			0.69	0.19775	0.109619	-0.142872	-0.138819	-0.0961025	0.204894	0.223459	-0.0637269	-0.472027	-0.107617		0.814281	1.22134	-0.170111	0.36093	1.37427	0.255052	0.436784	0.661289	0.546903	0.122899
	0.7	-0.0644301	0.602199	0.0730697	0.133761			0.7	-0.144768	-0.177896	0.265714	0.0533921	-0.277629	-0.0458962	0.0329897	0.311281	-0.334334	-0.327156		0.540267	1.04883	0.0750409	0.418594	0.884143	0.0293408	0.825341	1.1863	0.133823	0.880309
	0.71	-0.0409849	0.521723	0.0666249	0.15513			0.71	-0.25894	-0.0820576	-0.142872	0.149498	-0.368393	-0.0458962	-0.0812916	0.311281	0.216439	-0.107617		0.540267	0.761319	-0.0883934	0.130277	0.611853	0.104578	0.551065	1.41131	0.0512075	1.14376
	0.72	-0.032347	0.543219	0.0627804	0.147692			0.72	0.19775	0.301295	-0.279067	-0.234925	-0.277629	0.0794987	-0.00510407	0.0612759	-0.0589471	-0.107617		0.608771	1.04883	-0.170111	0.303267	1.15643	-0.0458962	0.893909	0.886294	0.133823	0.616862
	0.73	0.128425	0.519614	0.0770006	0.143349			0.73	-0.0305952	0.0137807	0.265714	0.0533921	-0.00533903	0.0794987	0.147271	-0.0637269	0.767212	0.0570371		0.19775	0.933828	0.483627	0.18794	1.21089	-0.0458962	0.505353	1.1863	0.0512075	0.485138
	0.74	0.0486803	0.439894	0.0747512	0.102152			0.74	-0.0305952	-0.273734	-0.142872	0.245604	0.266951	0.0794987	-0.119385	0.436284	-0.19664	0.221691		0.129246	0.818822	0.156758	0.0149498	0.884143	0.104578	0.505353	0.736291	0.629519	0.419277
	0.75	0.0266292	0.466561	0.0653859	0.095668			0.75	-0.25894	-0.0820576	-0.00667624	-0.234925	0.0854244	-0.0458962	0.0329897	0.311281	0.0787461	0.386346		0.471764	1.04883	-0.00667624	0.533921	0.339562	0.104578	0.619634	0.736291	0.464287	0.353415
	0.76	-0.056643	0.397881	0.0589142	0.105899			0.76	0.19775	0.0137807	-0.00667624	-0.138819	0.176188	-0.0458962	-0.119385	-0.0637269	-0.472027	-0.107617		-0.0762643	0.473804	0.483627	0.18794	0.720769	0.0293408	0.711059	0.961296	0.133823	0.353415
	0.77	0.0124378	0.370036	0.0726688	0.104795			0.77	-0.25894	0.0137807	-0.00667624	-0.138819	0.448478	0.204894	-0.0431979	-0.313732	0.216439	0.00215234		0.40326	0.646313	0.0750409	0.0726132	0.938601	0.405526	0.596778	0.586288	-0.114024	0.089968
	0.78	0.0266905	0.378431	0.0529311	0.134866			0.78	0.19775	-0.177896	0.265714	-0.138819	0.0854244	-0.0458962	0.0329897	0.186279	0.0787461	-0.217387		-0.00776075	0.358798	-0.00667624	0.18794	0.993059	0.0293408	0.962478	0.961296	0.0512075	0.254622
	0.79	-0.0588997	0.564808	0.0440261	0.16015			0.79	-0.144768	0.0137807	-0.279067	0.0533921	-0.277629	0.0794987	0.0710835	0.0612759	-0.0589471	-0.107617		0.129246	1.33635	-0.0883934	0.18794	0.993059	0.104578	0.619634	1.1863	0.299055	0.880309
	0.8	0.106114	0.436716	0.0816199	0.124181			0.8	0.426095	-0.0820576	0.40191	0.341709	-0.277629	0.0794987	-0.0812916	0.0612759	0.354133	-0.162502		0.266253	0.933828	-0.0883934	0.0149498	0.938601	0.0293408	0.893909	0.511286	0.546903	0.320484
	0.81	-0.0151624	0.532044	0.0725634	0.116102			0.81	-0.25894	-0.177896	0.129519	0.0533921	-0.368393	-0.0458962	0.109177	0.436284	0.0787461	-0.107617		0.608771	0.646313	0.156758	0.476257	0.502936	0.0293408	1.03105	1.0363	0.0512075	0.781516
	0.82	0.0154155	1.9103	0.0895078	0.597314			0.82	0.0835773	0.205457	-0.415262	-0.138819	-0.277629	-0.0458962	-0.00510407	0.0612759	0.629519	0.0570371		0.540267	0.646313	0.238475	0.36093	0.720769	0.555999	2.92812	4.93638	4.59508	3.58064
	0.83	2.50923	6.92281	0.667605	0.589745			0.83	2.93789	0.684648	1.90006	1.49498	0.0854244	0.706473	2.54718	4.31137	7.23879	3.18547		8.14416	4.84403	8.81878	8.26082	5.89429	4.46832	9.39644	4.56138	8.06495	6.77493
	0.84	0.840783	0.778397	0.159147	0.249097			0.84	-0.0305952	0.972163	1.08289	0.918344	0.902296	1.83503	0.871053	1.0613	0.354133	0.441231		0.40326	0.243792	1.13736	-0.331031	0.0672717	0.706473	0.596778	1.3363	2.44707	1.17669
	0.85	-0.0125741	0.233218	0.0861862	0.290344			0.85	-0.0305952	0.0137807	-0.279067	-0.0427137	0.539242	0.330289	0.0710835	-0.313732	-0.19664	-0.217387		-0.418782	-0.158728	-0.333545	-0.273367	0.285104	0.179815	0.185365	-0.313732	2.69492	0.485138
	0.86	-0.192538	-0.0174697	0.0698413	0.111522			0.86	-0.25894	-0.273734	-0.142872	-0.234925	-0.0961025	0.330289	-0.0812916	-0.313732	-0.472027	-0.382041		-0.350278	-0.0437223	-0.415262	-0.100377	-0.150561	0.0293408	-0.0203416	-0.238731	0.794751	0.320484
	0.87	-0.140284	-0.0981548	0.0587944	0.058144			0.87	-0.25894	-0.273734	-0.279067	0.0533921	-0.277629	0.204894	-0.119385	-0.313732	0.0787461	-0.217387		-0.144768	-0.101225	-0.415262	-0.331031	-0.0961025	-0.0458962	0.208221	-0.163729	0.0512075	0.0570371
	0.88	-0.21763	-0.0687779	0.0485256	0.0693262			0.88	-0.25894	-0.273734	-0.415262	-0.331031	-0.0961025	0.0794987	-0.0431979	-0.313732	-0.19664	-0.327156		0.19775	-0.0437223	-0.415262	-0.273367	-0.313935	-0.0458962	0.27679	-0.0137258	0.0512075	-0.107617
	0.89	-0.140985	0.0268397	0.0421807	0.127295			0.89	0.0835773	-0.273734	-0.00667624	-0.234925	-0.277629	-0.0458962	-0.119385	-0.313732	-0.0589471	-0.162502		0.129246	0.0712836	-0.415262	-0.158041	-0.259477	-0.0458962	0.208221	-0.163729	1.0426	-0.140548
	0.9	-0.0450366	-0.0339072	0.115243	0.0714232			0.9	0.19775	-0.177896	-0.279067	-0.138819	-0.277629	-0.0458962	-0.157479	-0.313732	0.904905	-0.162502		0.129246	-0.0437223	-0.415262	-0.100377	-0.313935	-0.0458962	0.253934	0.286281	0.0512075	-0.140548
	0.91	-0.151415	0.0641618	0.0451867	0.0785428			0.91	-0.0305952	-0.177896	-0.279067	0.0533921	-0.368393	-0.0458962	-0.157479	-0.313732	-0.19664	0.00215234		-0.144768	-0.0437223	-0.415262	0.18794	0.339562	0.179815	0.253934	-0.0887275	0.381671	-0.00882461
	0.92	-0.0994387	0.0575319	0.0544523	0.0253939			0.92	0.0835773	-0.273734	-0.142872	-0.0427137	-0.368393	-0.0458962	-0.0812916	-0.313732	0.0787461	0.111922		-0.00776075	-0.0437223	-0.0883934	0.130277	0.12173	0.104578	0.0482272	0.136278	0.0512075	0.122899
	0.93	0.057955	0.19005	0.0699397	0.0522761			0.93	-0.25894	-0.0820576	-0.142872	0.149498	0.357715	-0.0458962	-0.119385	0.311281	0.0787461	0.331461		0.19775	0.128787	0.238475	0.591584	0.230646	-0.0458962	0.208221	0.0612759	0.133823	0.15583
	0.94	0.0184462	0.2097	0.0826692	0.112398			0.94	0.19775	0.109619	-0.00667624	0.0533921	-0.00533903	-0.0458962	-0.0812916	0.186279	-0.60972	0.386346		-0.00776075	-0.216231	1.05565	0.0726132	0.230646	-0.0458962	0.162509	0.0612759	0.299055	0.485138
	0.95	0.0510867	0.161863	0.0876097	0.0834836			0.95	-0.144768	-0.0820576	0.265714	0.0533921	0.720769	-0.0458962	0.0710835	-0.18873	0.0787461	-0.217387		0.0607428	-0.158728	0.40191	-0.158041	0.285104	0.0293408	0.025371	0.661289	0.381671	0.089968
	0.96	0.0702547	-0.0437465	0.0726491	0.0513962			0.96	-0.0305952	0.109619	0.129519	-0.234925	0.0854244	-0.0458962	-0.0431979	-0.0637269	0.629519	0.166807		-0.0762643	0.0137807	0.238475	-0.100377	-0.368393	0.0293408	0.00251469	0.0612759	-0.0314085	-0.20641
	0.97	-0.113107	0.0541211	0.0553969	0.0718039			0.97	-0.25894	-0.177896	-0.00667624	-0.0427137	-0.277629	-0.0458962	0.0710835	0.186279	-0.19664	-0.382041		-0.00776075	0.0712836	-0.0883934	-0.273367	-0.205019	0.104578	0.231077	0.286281	0.464287	-0.0417555
	0.98	0.0372275	-0.0617085	0.06957	0.0642589			0.98	0.19775	0.205457	-0.00667624	0.245604	-0.277629	-0.0458962	0.0329897	0.186279	0.216439	-0.382041		0.0607428	0.358798	-0.170111	-0.273367	-0.313935	0.104578	0.025371	-0.0887275	-0.114024	-0.20641
	0.99	0.0242224	0.0467181	0.0538078	0.0634709			0.99	0.19775	-0.0820576	-0.00667624	-0.0427137	-0.0961025	-0.0458962	-0.00510407	0.186279	0.354133	-0.217387		0.0607428	0.301295	-0.415262	-0.0427137	-0.0416444	-0.0458962	0.116796	0.211279	0.133823	0.188761
	1	-0.105034	0.178606	0.0754833	0.0951604			1	-0.144768	-0.0820576	-0.142872	-0.0427137	-0.368393	-0.0458962	0.0329897	0.186279	-0.60972	0.166807		0.334757	-0.0437223	-0.415262	-0.0427137	0.502936	0.0293408	0.231077	0.586288	0.381671	0.221691
	1.01	-0.0393691	0.0852195	0.048397	0.0708786			1.01	0.19775	0.109619	-0.279067	-0.0427137	-0.186866	-0.0458962	0.0710835	-0.18873	0.0787461	-0.107617		0.19775	-0.0437223	-0.415262	0.130277	-0.0416444	0.0293408	0.231077	0.211279	0.133823	0.419277
	1.02	-0.000755755	0.12725	0.0440089	0.04937			1.02	-0.25894	-0.0820576	0.129519	-0.0427137	-0.0961025	-0.0458962	-0.0431979	0.186279	0.0787461	0.166807		-0.0762643	0.186289	-0.0883934	0.245604	0.339562	-0.0458962	0.162509	0.0612759	0.299055	0.188761
	1.03	0.0463996	0.13703	0.050224	0.0840442			1.03	-0.0305952	-0.273734	0.265714	0.0533921	0.176188	-0.0458962	0.109177	-0.0637269	0.216439	0.0570371		0.0607428	-0.0437223	0.647061	0.591584	0.12173	-0.0458962	0.025371	0.136278	-0.114024	-0.00882461
	1.04	0.0194958	0.0786633	0.0526514	0.0641479			1.04	-0.144768	-0.0820576	0.265714	-0.0427137	-0.0961025	-0.0458962	0.0329897	0.0612759	0.354133	-0.107617		-0.00776075	-0.158728	0.483627	0.130277	0.0128137	-0.0458962	0.00251469	0.211279	0.299055	-0.140548
	1.05	-0.0289884	0.0264964	0.048334	0.060687			1.05	-0.144768	-0.0820576	-0.00667624	0.0533921	0.176188	0.0794987	0.0329897	-0.313732	-0.19664	0.111922		0.129246	-0.158728	0.40191	-0.100377	-0.313935	0.0293408	0.025371	0.0612759	0.133823	0.0570371
	1.06	-0.036037	0.0341437	0.0637709	0.0910171			1.06	0.19775	-0.177896	-0.00667624	-0.234925	0.357715	0.0794987	-0.0431979	-0.0637269	-0.19664	-0.272272		-0.213271	0.0137807	-0.0883934	-0.331031	-0.0416444	-0.0458962	0.025371	0.286281	0.712135	0.0241063
	1.07	0.0319529	0.0857647	0.0593822	0.0657126			1.07	0.426095	0.205457	-0.142872	-0.138819	-0.0961025	-0.0458962	-0.0431979	-0.0637269	0.216439	0.00215234		0.334757	0.0137807	0.0750409	-0.215704	-0.0961025	0.0293408	0.139652	0.436284	-0.114024	0.254622
	1.08	-0.0502968	0.100996	0.0356105	0.0651557			1.08	-0.144768	0.0137807	-0.00667624	-0.0427137	-0.277629	-0.0458962	-0.0431979	-0.0637269	-0.0589471	0.166807		-0.00776075	0.473804	-0.0883934	-0.100377	0.176188	0.104578	0.116796	0.211279	-0.19664	0.320484
	1.09	-0.067874	0.113076	0.0548942	0.0620969			1.09	-0.25894	0.0137807	-0.279067	0.149498	-0.277629	0.0794987	0.109177	0.0612759	-0.0589471	-0.217387		0.40326	-0.0437223	-0.251828	0.245604	0.12173	-0.0458962	0.00251469	0.211279	0.299055	0.188761
	1.1	0.0193075	0.0448023	0.0589478	0.0639683			1.1	-0.144768	-0.0820576	-0.00667624	0.149498	-0.0961025	-0.0458962	-0.0812916	0.0612759	0.491826	-0.0527324		-0.144768	-0.0437223	-0.333545	0.18794	0.339562	-0.0458962	0.0710835	0.0612759	0.299055	0.0570371
	1.11	-0.0134967	-0.0253821	0.0461797	0.0524235			1.11	0.0835773	0.0137807	-0.142872	0.0533921	-0.00533903	-0.0458962	0.109177	0.186279	-0.334334	-0.0527324		-0.281775	0.186289	-0.333545	0.130277	0.0672717	-0.0458962	0.00251469	0.0612759	-0.0314085	-0.00882461
	1.12	0.0690032	0.0813154	0.063575	0.057148			1.12	0.311922	-0.0820576	0.265714	0.149498	-0.186866	-0.0458962	0.147271	0.186279	0.216439	-0.272272		0.19775	-0.0437223	0.0750409	0.245604	-0.0961025	-0.0458962	0.0939398	0.211279	0.381671	-0.20641
	1.13	-0.0320772	0.108795	0.0398828	0.0445738			1.13	-0.0305952	0.0137807	-0.00667624	-0.234925	-0.0961025	-0.0458962	-0.00510407	-0.18873	0.216439	0.0570371		0.129246	0.128787	0.320192	0.0726132	-0.0416444	0.0293408	0.0482272	0.0612759	0.381671	-0.0417555
	1.14	-0.0442903	0.134794	0.0319914	0.0871269			1.14	-0.25894	-0.0820576	-0.00667624	-0.0427137	0.0854244	-0.0458962	-0.0812916	-0.0637269	-0.0589471	0.111922		0.19775	0.0712836	0.647061	-0.100377	-0.0961025	-0.0458962	0.0482272	0.436284	-0.19664	0.386346
	1.15	-0.0540059	0.0931633	0.043238	0.0687374			1.15	-0.144768	-0.0820576	-0.142872	-0.138819	0.266951	-0.0458962	-0.119385	0.0612759	-0.19664	0.00215234		-0.144768	0.0712836	0.0750409	-0.158041	-0.0416444	-0.0458962	0.0939398	0.511286	0.381671	0.188761
	1.16	0.0266409	0.0900861	0.0482712	0.0555231			1.16	0.19775	-0.273734	-0.00667624	0.0533921	0.176188	0.0794987	-0.00510407	-0.0637269	0.216439	-0.107617		0.40326	0.0137807	0.0750409	-0.273367	0.176188	0.0293408	0.025371	0.211279	0.0512075	0.188761
	1.17	0.0262208	-0.00325421	0.0352869	0.042411			1.17	-0.0305952	-0.0820576	0.129519	-0.0427137	-0.0961025	0.204894	-0.00510407	0.186279	-0.0589471	0.0570371		-0.213271	0.0137807	-0.251828	0.0149498	0.176188	-0.0458962	0.0710835	0.0612759	0.0512075	0.089968
	1.18	-0.00499365	0.183659	0.0449606	0.0776983			1.18	-0.144768	-0.0820576	-0.142872	-0.0427137	-0.0961025	-0.0458962	0.0329897	0.0612759	0.0787461	0.331461		-0.00776075	-0.0437223	-0.0883934	0.36093	0.39402	-0.0458962	0.0939398	0.586288	0.464287	0.122899
	1.19	0.0271729	0.00776906	0.062046	0.0527725			1.19	0.311922	-0.0820576	0.129519	-0.138819	-0.186866	-0.0458962	-0.0812916	0.311281	0.216439	-0.162502		0.129246	0.0137807	0.0750409	0.0726132	0.0128137	0.0293408	-0.0431979	-0.238731	0.299055	-0.272272
	1.2	-0.102142	0.0234883	0.0357248	0.058248			1.2	-0.25894	-0.0820576	-0.142872	0.0533921	-0.277629	-0.0458962	0.0329897	-0.18873	-0.0589471	-0.0527324		0.19775	0.186289	-0.251828	0.130277	-0.0961025	0.0293408	0.00251469	0.0612759	-0.279256	0.254622
	1.21	-0.00635032	0.0958844	0.0478359	0.0472018			1.21	-0.144768	-0.0820576	-0.00667624	0.341709	-0.0961025	0.0794987	0.0329897	0.0612759	-0.19664	-0.0527324		0.129246	0.128787	-0.0883934	0.0726132	0.0128137	0.0293408	0.0939398	-0.0887275	0.381671	0.287553
	1.22	-0.0536248	0.103457	0.0435435	0.0619903			1.22	-0.0305952	0.301295	-0.142872	-0.138819	-0.0961025	-0.0458962	-0.0431979	-0.0637269	-0.0589471	-0.217387		-0.144768	0.186289	-0.00667624	-0.0427137	-0.0961025	0.0293408	0.0710835	0.286281	0.464287	0.287553
	1.23	0.00238415	0.137429	0.0537912	0.0578089			1.23	0.19775	-0.0820576	-0.142872	-0.138819	0.0854244	-0.0458962	-0.157479	0.0612759	0.354133	-0.107617		0.129246	0.128787	0.483627	-0.100377	0.0128137	0.104578	0.0710835	0.436284	0.0512075	0.0570371
	1.24	-0.0239114	0.154491	0.0458219	0.0714474			1.24	0.311922	-0.177896	-0.00667624	-0.138819	-0.00533903	-0.0458962	-0.0431979	0.0612759	-0.19664	0.00215234		0.266253	0.0712836	0.647061	0.0726132	0.0128137	-0.0458962	0.00251469	0.211279	0.381671	-0.0746863
	1.25	-0.0296867	-0.019603	0.0638568	0.0569986			1.25	-0.373113	0.109619	-0.00667624	0.245604	0.176188	-0.0458962	-0.00510407	-0.313732	0.0787461	-0.162502		-0.0762643	-0.101225	-0.333545	0.130277	0.12173	-0.0458962	0.0939398	0.286281	-0.19664	-0.0746863
	1.26	0.150903	0.0602032	0.0649116	0.0379569			1.26	-0.144768	0.109619	0.538105	0.149498	-0.00533903	-0.0458962	0.185365	0.311281	0.354133	0.0570371		-0.00776075	0.128787	-0.0883934	-0.0427137	0.285104	-0.0458962	0.0710835	0.0612759	0.216439	0.0241063
	1.27	-0.0407971	0.0488178	0.0601562	0.0366895			1.27	-0.0305952	-0.0820576	-0.142872	-0.0427137	0.176188	-0.0458962	0.223459	0.0612759	-0.472027	-0.0527324		-0.00776075	0.0137807	-0.0883934	0.130277	-0.0416444	-0.0458962	0.00251469	0.136278	0.299055	0.089968
	1.28	-0.0106192	0.13484	0.0765446	0.0541408			1.28	0.311922	-0.177896	-0.279067	-0.331031	-0.0961025	0.204894	-0.0431979	-0.18873	0.216439	0.276576		0.266253	-0.101225	-0.00667624	0.303267	0.176188	-0.0458962	0.116796	0.136278	0.0512075	0.452207
	1.29	-0.117257	0.0939357	0.0580696	0.0526907			1.29	-0.25894	-0.177896	-0.279067	-0.0427137	-0.368393	-0.0458962	-0.00510407	0.0612759	0.216439	-0.272272		0.0607428	0.186289	0.156758	0.0149498	-0.150561	0.0293408	0.00251469	-0.0137258	0.464287	0.188761
	1.3	-0.0373409	-0.0285116	0.0544674	0.0570277			1.3	-0.25894	-0.177896	0.129519	-0.0427137	-0.277629	0.0794987	-0.119385	0.186279	-0.0589471	0.166807		-0.144768	0.128787	-0.170111	-0.100377	-0.150561	0.104578	-0.0431979	0.361283	-0.0314085	-0.239341
	1.31	-0.000623537	0.0792325	0.0308935	0.0663321			1.31	0.0835773	-0.0820576	-0.00667624	0.149498	-0.186866	-0.0458962	-0.00510407	0.0612759	0.0787461	-0.0527324		0.129246	-0.0437223	-0.251828	0.0726132	0.230646	-0.0458962	0.0482272	0.511286	0.216439	-0.0746863
	1.32	-0.0696631	0.0828312	0.0385028	0.0505265			1.32	-0.144768	-0.0820576	-0.279067	0.0533921	0.0854244	-0.0458962	-0.0812916	-0.0637269	0.0787461	-0.217387		0.40326	0.301295	-0.0883934	0.0149498	0.0128137	-0.0458962	0.00251469	0.136278	-0.0314085	0.122899
	1.33	-0.00711408	0.106697	0.0463117	0.0517963			1.33	0.311922	-0.177896	0.129519	-0.138819	0.0854244	-0.0458962	-0.00510407	-0.0637269	-0.0589471	-0.107617		0.0607428	0.0712836	0.40191	-0.158041	0.285104	0.0293408	-0.0660541	0.136278	0.216439	0.089968
	1.34	0.0169238	0.151687	0.0985904	0.0513975			1.34	-0.0305952	-0.0820576	0.810496	0.149498	0.0854244	-0.0458962	-0.00510407	-0.18873	-0.19664	-0.327156		0.266253	-0.0437223	0.40191	0.0149498	0.176188	0.104578	-0.0203416	0.211279	0.381671	0.0241063
	1.35	-0.0285656	0.0249101	0.0708214	0.0787456			1.35	-0.144768	0.109619	-0.279067	-0.234925	0.0854244	-0.0458962	-0.0812916	-0.18873	0.491826	0.00215234		-0.350278	0.128787	-0.0883934	-0.100377	0.0672717	-0.0458962	-0.0431979	0.211279	-0.114024	0.583931
	1.36	0.0127384	0.0776945	0.0559494	0.0514342			1.36	-0.25894	-0.177896	-0.00667624	0.341709	-0.00533903	-0.0458962	-0.0812916	0.0612759	0.0787461	0.221691		0.19775	-0.101225	0.156758	0.36093	-0.150561	-0.0458962	0.0482272	0.136278	0.216439	-0.0417555
	1.37	-0.0648159	0.0389574	0.0715359	0.0486848			1.37	-0.144768	0.301295	-0.279067	-0.138819	-0.00533903	0.0794987	0.0329897	-0.18873	-0.472027	0.166807		-0.00776075	0.243792	-0.170111	0.0149498	-0.0416444	0.0293408	0.185365	-0.0887275	0.299055	-0.0746863
	1.38	0.000550564	0.0328037	0.0886978	0.0234892			1.38	0.426095	-0.177896	-0.415262	-0.234925	-0.00533903	-0.0458962	-0.0812916	-0.0637269	0.491826	0.111922		0.0607428	0.0712836	-0.00667624	0.0726132	-0.0416444	0.104578	-0.0203416	0.0612759	0.133823	-0.107617
	1.39	-0.0761916	0.0864092	0.0311139	0.0399318			1.39	-0.25894	-0.177896	-0.142872	0.0533921	-0.0961025	-0.0458962	-0.0431979	0.0612759	-0.0589471	-0.0527324		0.266253	-0.0437223	0.0750409	0.130277	0.230646	0.104578	-0.0203416	0.211279	-0.114024	0.0241063
	1.4	0.0219129	0.0831448	0.0405449	0.0617588			1.4	0.0835773	0.109619	-0.00667624	0.149498	-0.277629	-0.0458962	0.147271	0.0612759	-0.0589471	0.0570371		0.19775	0.0137807	-0.251828	-0.0427137	0.12173	0.0293408	0.162509	0.211279	0.464287	-0.0746863
	1.41	-0.00671033	0.142337	0.0463245	0.0352572			1.41	-0.144768	0.205457	-0.00667624	-0.0427137	-0.277629	0.0794987	0.185365	-0.0637269	-0.0589471	0.0570371		0.0607428	0.0712836	0.0750409	0.0149498	0.285104	0.104578	0.0710835	0.286281	0.133823	0.320484
	1.42	0.0294614	0.0972234	0.0536018	0.0544874			1.42	-0.0305952	-0.0820576	0.40191	-0.0427137	-0.186866	-0.0458962	0.0710835	-0.0637269	0.216439	0.0570371		-0.0762643	0.186289	-0.00667624	-0.100377	0.230646	-0.0458962	0.185365	0.211279	-0.0314085	0.419277
	1.43	0.0135348	0.0533449	0.0424642	0.0390032			1.43	-0.144768	-0.0820576	0.129519	-0.138819	0.176188	-0.0458962	0.0710835	0.0612759	0.216439	-0.107617		0.0607428	0.128787	0.0750409	-0.0427137	-0.205019	0.0293408	0.00251469	0.211279	0.216439	0.0570371
	1.44	-0.0130369	0.118251	0.0469906	0.052754			1.44	0.0835773	0.0137807	-0.00667624	-0.0427137	0.176188	-0.0458962	0.0710835	0.0612759	-0.0589471	-0.382041		0.129246	0.128787	0.483627	0.0149498	0.0672717	0.104578	-0.0660541	0.211279	0.216439	-0.107617
	1.45	0.098774	0.0487318	0.046316	0.0657173			1.45	0.19775	0.205457	-0.00667624	0.245604	0.0854244	0.0794987	0.261552	-0.18873	-0.0589471	0.166807		-0.281775	0.0712836	-0.00667624	0.418594	0.0128137	-0.0458962	-0.0431979	0.286281	0.216439	-0.140548
	1.46	-0.00943007	0.110189	0.0313865	0.0647132			1.46	0.0835773	-0.177896	-0.142872	-0.0427137	0.0854244	0.0794987	0.0710835	0.0612759	-0.0589471	-0.0527324		0.540267	0.0712836	0.0750409	-0.100377	-0.0961025	-0.0458962	0.0482272	0.286281	0.299055	0.0241063
	1.47	-0.00663189	0.0220741	0.0664984	0.0577878			1.47	-0.0305952	-0.0820576	-0.00667624	-0.0427137	-0.186866	0.204894	-0.0812916	0.436284	-0.334334	0.0570371		0.129246	-0.101225	-0.251828	0.245604	0.176188	-0.0458962	-0.0431979	-0.0137258	0.299055	-0.173479
	1.48	-0.0437288	0.0924436	0.0487006	0.0571811			1.48	-0.25894	-0.177896	-0.00667624	-0.138819	-0.0961025	-0.0458962	-0.157479	0.0612759	0.216439	0.166807		-0.00776075	0.186289	-0.00667624	-0.0427137	0.285104	0.104578	0.0482272	-0.0137258	-0.114024	0.485138
	1.49	-0.0399947	0.0427861	0.0377575	0.0523387			1.49	-0.0305952	-0.177896	-0.142872	0.149498	0.176188	-0.0458962	-0.0431979	-0.0637269	-0.0589471	-0.162502		-0.213271	0.0137807	-0.0883934	-0.100377	-0.0416444	0.0293408	0.0710835	0.286281	0.216439	0.254622

## Sheet: Panel M
	Unit ID	thresh (mN)				Sustained Z-score				'2022_03_02_0004-15.mat'	'2022_03_02_0016-27.mat'	'2022_03_02_0028-38.mat'	'2022_03_02_0039-49.mat'	'2022_03_02_0050-61.mat'	'2022_03_09_0000-06.mat'	'2022_03_09_0010-26.mat'	'2022_03_09_0028-38.mat'	'2022_03_09_0040-49.mat'	'2022_03_09_0071-88.mat'
NBQX_thoracic	'2021_08_03_0017-21.mat'	1				Average	SEM		Force (mN)	NBQX	NBQX	NBQX	NBQX	NBQX	NBQX	NBQX	NBQX	NBQX	NBQX
NBQX_thoracic	'2021_08_03_0024-34.mat'	0.3		Force (mN)	0	-0.0199453	0.00952552		0	0.00551558	-0.00879674	-0.0532938	0.028321	-0.00394624	-0.0424041	-0.0224514	-0.0332133	-0.0705096	0.00132572
NBQX_thoracic	'2021_08_03_0036-46.mat'	3.3			1.1	0.0129112	0.0172393		1.1	0.0248201	0.0500026	0.10593	-0.0608205	-0.00876942	0.0508849	0.0622015	-0.0531413	-0.0292681	-0.0127269
NBQX_thoracic	'2021_08_03_0051-62.mat'	1			2.75	0.0150693	0.0128335		2.75	0.0226139	-0.00138896	0.0782959	-0.0143926	0.00657706	0.0714812	-0.0377257	0.0561607	-0.0113081	-0.0196206
NBQX_thoracic	'2022_03_02_0004-15.mat'	5			5.1	-0.00704799	0.0169364		5.1	-0.0705994	0.034261	0.00263179	-0.0194997	-0.0539319	-0.039981	-0.0283403	0.109906	0.0319289	-0.036855
NBQX_thoracic	'2022_03_02_0016-27.mat'	5			8.75	0.00527407	0.0171449		8.75	0.00992804	-0.033335	-0.0809276	-0.0269282	-0.0675245	0.0575484	0.0246597	0.0537452	0.0678488	0.0477259
NBQX_thoracic	'2022_03_02_0028-38.mat'	2.8			13.975	0.0758015	0.0277754		13.975	0.0860431	0.0481506	0.00789538	0.0320352	0.130664	-0.0563368	0.0443507	0.274161	0.0804873	0.110565
NBQX_thoracic	'2022_03_02_0039-49.mat'	2.8			21.75	0.162985	0.061845		21.75	0.115827	0.206029	-0.00723743	-0.00371423	0.668668	0.0672408	0.0903577	0.257856	0.123724	0.111095
NBQX_thoracic	'2022_03_02_0050-61.mat'	2.8			32.575	0.246672	0.0652696		32.575	0.354652	0.497248	-0.0177646	0.179676	0.598074	0.0230194	0.0760036	0.391917	0.147006	0.216888
NBQX_thoracic	'2022_03_09_0000-06.mat'	2.8			46.75	0.336987	0.0784926		46.75	0.348033	0.514841	0.0782959	0.174105	0.794509	0.139328	0.133788	0.66487	0.159644	0.362452
NBQX_thoracic	'2022_03_09_0010-26.mat'	1.1			65.2	0.429825	0.103834		65.2	0.487577	0.534287	0.0782959	0.282746	1.07338	0.0926832	0.209424	0.820067	0.169622	0.550173
NBQX_thoracic	'2022_03_09_0028-38.mat'	2.8			87.7	0.480902	0.122913		87.7	0.680071	0.757909	0.00723743	0.330567	1.27507	0.134482	0.239604	0.74579	0.139024	0.499266
NBQX_thoracic	'2022_03_09_0040-49.mat'	2.8			114.2	0.575389	0.148547		114.2	0.688344	0.969031	0.156592	0.364459	1.5421	0.0363464	0.283955	0.958958	0.200221	0.553885
NBQX_thoracic	'2022_03_09_0071-88.mat'	1.1			143.375	0.592935	0.1371		143.375	0.65856	0.990328	0.138827	0.376994	1.40618	0.136905	0.292236	0.898571	0.190243	0.840506
					175.375	0.633944	0.151003		175.375	0.734675	1.08246	0.100666	0.351923	1.58595	0.0787504	0.470007	0.935407	0.266739	0.732858
					207.85	0.651559	0.148642		207.85	0.785419	1.10885	0.100666	0.339388	1.60436	0.218078	0.497612	0.84241	0.222837	0.795962
					239.9	0.682316	0.15		239.9	0.628776	1.22599	0.0855333	0.362602	1.56885	0.171434	0.626063	0.814632	0.353213	0.98607
					272.8	0.745811	0.162985		272.8	0.753428	1.15515	0.0651369	0.407173	1.70346	0.187789	0.741633	1.23131	0.339909	0.873119
					300.575	0.752496	0.159812		300.575	0.603405	1.38526	0.22436	0.366316	1.64777	0.162347	0.729671	1.10147	0.373169	0.931185
