# Supplementary material for: The encoding of touch by somatotopically aligned dorsal column subdivisions
Source: Nature. 2022 Nov 23;612(7939):310–5. doi: 10.1038/s41586-022-05470-x (PMC9729103; doi:10.1038/s41586-022-05470-x)
Supplement: Supplementary file 12 — Source Data Extended Data Fig. 6 [file 41586_2022_5470_MOESM12_ESM.xlsx]

## Sheet: Panel A-D, F
		A1_2022_06_08_0002	A1_2022_06_08_0002	A1_2022_06_08_0002	A1_2022_06_08_0002	A1_2022_06_08_0002	A1_2022_06_08_0002	A2_2022_06_08_0004	A2_2022_06_08_0004	A2_2022_06_08_0004	A2_2022_06_08_0004	A3_2022_07_11_0011	A3_2022_07_11_0011	A3_2022_07_11_0011	A3_2022_07_11_0011	A3_2022_07_11_0011	A3_2022_07_11_0011	A3_2022_07_11_0011	A3_2022_07_11_0011	A3_2022_07_11_0011	A3_2022_07_11_0011	A3_2022_07_11_0011	A3_2022_07_11_0011	A3_2022_07_11_0011	A3_2022_07_11_0011	A4_2022_07_11_0014	A4_2022_07_11_0014	A4_2022_07_11_0014	A4_2022_07_11_0014	A4_2022_07_11_0014	A4_2022_07_11_0014	A4_2022_07_11_0014	A4_2022_07_11_0014	A4_2022_07_11_0014	A4_2022_07_11_0014	A4_2022_07_11_0014	A4_2022_07_11_0014	A5_2022_08_03_0000	A5_2022_08_03_0000	A5_2022_08_03_0000	A5_2022_08_03_0000	A5_2022_08_03_0000	A5_2022_08_03_0000	A5_2022_08_03_0000	A5_2022_08_03_0000	A5_2022_08_03_0000	A5_2022_08_03_0000	A5_2022_08_03_0000	A5_2022_08_03_0000
	Trial	1	2	3	4	5	6	1	2	3	4	1	2	3	4	5	6	7	9	10	11	12	13	14	15	1	2	3	4	5	6	7	8	9	10	11	12	1	2	3	4	5	6	7	8	9	10	11	12
	Stimulus	Mech	Mech	Mech	Mech	Mech	Mech	Mech	Mech	Mech	Mech	Mech	Mech	Mech	Mech	Mech	Mech	Mech	Mech	Mech	Mech	Mech	Mech	Mech	Mech	Mech	Mech	Mech	Mech	Mech	Mech	Mech	Mech	Mech	Mech	Mech	Mech	Mech	Mech	Mech	Mech	Mech	Mech	Mech	Mech	Mech	Mech	Mech	Mech
Time (s)	0	0.0176026	0.0133777	0.0328777	0.0781748	0.0381959	0.0238276	0.00379099	0.0304603	0.146354	0.0246033	0.0284492	0.0249559	0.0203832	0.0155677	0.0371651	0.0153185	0.0297942	0.0186165	0.0293162	0.0225231	0.00378997	0.0510517	0.0441354	0.0353863	0.0165812	0.0350246	0.0232341	0.0299901	0.0321561	0.024484	0.0445745	0.00609302	0.0274699	0.00724937	0.00882119	0.0180282	0.00834141	0.024667	0.00646991	0.00696633	0.00628451	0.0362539	0.0182478	0.00976239	0.013188	0.0304037	0.0177776	0.0327375
	0.01	0.0154882	0.0104476	0.0337741	0.0752868	0.0323283	0.0251383	0.00321116	0.0320143	0.145738	0.0151124	0.0245155	0.0277215	0.0166246	0.0161104	0.0391071	0.0135368	0.0294298	0.0169911	0.0288317	0.0216734	0.00365687	0.0526681	0.0461977	0.0363621	0.0214903	0.034294	0.0192718	0.0346931	0.0277597	0.0272055	0.0483071	0.00647752	0.0290848	0.00466357	0.00675993	0.0152481	0.00941368	0.0218716	0.0095777	0.00657249	0.0124253	0.0270479	0.00192492	0.0122027	0.0150613	0.0311254	0.030767	0.029403
	0.02	0.0141188	0.0121015	0.0330661	0.0750243	0.0328432	0.0262806	0.0031171	0.0364301	0.142024	0.00720693	0.0205817	0.0304871	0.012866	0.0166531	0.0410492	0.0117551	0.0290653	0.0153657	0.0283472	0.0208236	0.00352377	0.0542845	0.0482601	0.0373379	0.0335175	0.0342384	0.0173785	0.0379661	0.0288334	0.0276563	0.044737	0.0128675	0.0269767	0.00848589	0.00889328	0.0197842	0.0182094	0.0219171	0.0144359	0.00970646	0.0138691	0.030658	0.00141535	0.0110757	0.0186518	0.0353623	0.0355296	0.0191311
	0.03	0.0107937	0.0150341	0.0304354	0.0721278	0.0318957	0.0238505	0.00503011	0.0402499	0.144021	0.0065044	0.0238776	0.0276703	0.00985579	0.0166972	0.0406825	0.0125744	0.030457	0.0143385	0.0298701	0.0216734	0.00818867	0.0528974	0.0479738	0.0348079	0.0427414	0.0354041	0.0153468	0.0402175	0.0354353	0.0296654	0.0434108	0.0211123	0.0317387	0.0124036	0.0144057	0.0182344	0.0172285	0.0208573	0.01208	0.0144304	0.0114119	0.0269991	0.00348289	0.0133142	0.0247707	0.027462	0.0483524	0.00753486
	0.04	0.0123608	0.0190326	0.0276839	0.0710232	0.0257837	0.0169655	0.00731855	0.0407124	0.141487	0.00737479	0.0271734	0.0248534	0.0068456	0.0167413	0.0403157	0.0133936	0.0318486	0.0133113	0.0313931	0.0225231	0.0128536	0.0515104	0.0476874	0.032278	0.0554982	0.0428759	0.0142468	0.0433824	0.0391897	0.027397	0.0420201	0.0209761	0.0350222	0.0132708	0.0159133	0.0202163	0.0133997	0.0198695	0.00934771	0.0208611	0.00727845	0.0164414	0.00754309	0.0140251	0.0298478	0.0271478	0.0510913	0.00975707
	0.05	0.00877876	0.0238147	0.0252305	0.068994	0.0194884	0.0187154	0.0140797	0.0394222	0.140829	0.00679574	0.0267433	0.0236127	0.0080695	0.0177196	0.0404555	0.0123784	0.0285304	0.015329	0.0293738	0.0337587	0.0176469	0.0492571	0.0456242	0.029587	0.061047	0.0436241	0.0124759	0.0451259	0.0375259	0.0249368	0.0473242	0.0175551	0.0391814	0.0121363	0.0137169	0.0174612	0.00914285	0.0190199	0.0126571	0.0170195	0.00526851	0.0145062	0.00554635	0.0168788	0.0388069	0.0248476	0.0555121	0.00620096
	0.06	0.00144356	0.0224831	0.022648	0.0696955	0.0144266	0.0198033	0.0144063	0.0354048	0.136636	0.0104482	0.0263133	0.0223719	0.00929339	0.018698	0.0405952	0.0113632	0.0252123	0.0173468	0.0273545	0.0449942	0.0224403	0.0470037	0.043561	0.0268961	0.0644543	0.0406581	0.00962118	0.0435118	0.0356825	0.0262982	0.0494296	0.0192587	0.0355092	0.0130849	0.0121985	0.0240886	0.012898	0.018601	0.00947015	0.0155484	0.00321028	0.00905901	0.00716351	0.00918665	0.0435541	0.0283366	0.0463984	0.00734123
	0.07	0.00522495	0.0196622	0.0230481	0.0726664	0.00903808	0.0200505	0.0131883	0.0321488	0.134683	0.0143583	0.0254662	0.018185	0.0116967	0.0186522	0.0388508	0.0143749	0.0205938	0.0154541	0.024181	0.0443088	0.0222818	0.0446681	0.0427049	0.0295513	0.063142	0.0310612	0.0105738	0.0426206	0.0365355	0.0277408	0.0512882	0.0262741	0.0343051	0.0156308	0.013418	0.0260605	0.01651	0.018185	0.00655438	0.021734	0.00492781	0.00441517	0.00841238	0.0160732	0.0410369	0.0269067	0.0494357	0.0119584
	0.08	0.00810501	0.0158376	0.0264531	0.0749889	0.008392	0.0192869	0.0117254	0.0298689	0.126383	0.0160434	0.0246192	0.013998	0.0140999	0.0186064	0.0371063	0.0173866	0.0159754	0.0135614	0.0210074	0.0436234	0.0221233	0.0423325	0.0418488	0.0322066	0.0608989	0.0296375	0.0154248	0.0456017	0.0431558	0.0306492	0.0472065	0.0317573	0.0337701	0.0143883	0.0235109	0.026848	0.010163	0.0169904	0.00735215	0.0232328	0.00466284	0.00214572	0.00750501	0.00443746	0.048303	0.0307097	0.0389738	0.00718168
	0.09	0.0132767	0.012135	0.0290525	0.0746579	0.00585085	0.0197381	0.0110877	0.0321289	0.119759	0.0160396	0.0278476	0.0151389	0.0152878	0.0198437	0.0379663	0.0157869	0.0196109	0.0148998	0.0184612	0.0421751	0.0236499	0.0412099	0.0388127	0.0323297	0.050199	0.0268274	0.0193551	0.0533628	0.0473717	0.0319387	0.0485925	0.0323423	0.0375322	0.0154391	0.0334885	0.0274021	0.010709	0.0140319	0.00707323	0.0230488	0.00232279	0.00175959	0.00637708	0.00569337	0.0471769	0.0326314	0.0319716	0.0102274
	0.1	0.013667	0.0109667	0.0295799	0.0738902	0.0045279	0.0192787	0.012577	0.0339072	0.110901	0.0168736	0.0310759	0.0162799	0.0164757	0.021081	0.0388262	0.0141872	0.0232463	0.0162382	0.0159151	0.0407269	0.0251765	0.0400872	0.0357767	0.0324528	0.0378638	0.0237092	0.0146308	0.0598521	0.0474143	0.0372116	0.0489326	0.0278371	0.0330212	0.0169109	0.0332272	0.0305733	0.00569159	0.010141	0.00689411	0.0309736	0.0047254	0.000181315	0.00498604	0.0136196	0.0525374	0.0271178	0.0328572	0.00762761
	0.11	0.0160233	0.0127397	0.0291449	0.0724109	0.00474716	0.0201797	0.0131934	0.0333705	0.107464	0.0198382	0.0284395	0.0161734	0.0195585	0.0215523	0.0341874	0.0190197	0.0210044	0.0161665	0.0142506	0.0425826	0.0214858	0.0395062	0.0351971	0.0272607	0.023905	0.0110748	0.0117452	0.058568	0.0419276	0.0397129	0.0493512	0.0227612	0.027608	0.0188353	0.0288916	0.0340249	0.0116441	0.0100198	0.00829743	0.0282374	0.00358969	0.00217245	0.00999897	0.00805455	0.0526381	0.0270468	0.0355704	0.00994469
	0.12	0.0215752	0.0101801	0.028429	0.0712583	0.0064185	0.0187988	0.0108525	0.0342857	0.103474	0.0225314	0.025803	0.0160669	0.0226414	0.0220236	0.0295487	0.0238522	0.0187624	0.0160949	0.0125861	0.0444384	0.0177951	0.0389253	0.0346175	0.0220685	0.0226164	0.00428809	0.015533	0.0543973	0.0395623	0.0413112	0.0479682	0.028039	0.0176619	0.019587	0.0251413	0.0350809	0.00370402	0.00973181	0.00288945	0.0207528	0.00640292	0.00303702	0.00636995	0.0093336	0.0489953	0.0335613	0.030851	0.00699851
	0.13	0.0180497	0.00997945	0.0249323	0.0708254	0.0108667	0.0217414	0.00687306	0.0350418	0.101517	0.0246037	0.026356	0.0193877	0.0240991	0.0234082	0.0283184	0.0244213	0.0171206	0.0161452	0.0115577	0.044504	0.0185412	0.0405201	0.0337018	0.0215969	0.0251401	0.0078695	0.0225926	0.0523796	0.0362137	0.0432658	0.045565	0.0332007	0.015153	0.0148718	0.0312171	0.0330058	0.008419	0.0084693	0.00465915	0.0158494	0.00502321	0.00434046	0.00601744	0.0123487	0.0463505	0.037509	0.0256778	0.00826932
	0.14	0.0195774	0.00842185	0.022232	0.0718992	0.0164739	0.0220028	0.0068699	0.0311145	0.0960806	0.0277537	0.026909	0.0227085	0.0255568	0.0247928	0.0270882	0.0249903	0.0154789	0.0161955	0.0105293	0.0445697	0.0192873	0.042115	0.0327862	0.0211253	0.0347319	0.00525252	0.0256919	0.0495131	0.0346234	0.0468368	0.0455149	0.0366934	0.0139744	0.0108332	0.0364197	0.032148	0.00899017	0.0090583	0.00225221	0.0177465	0.00984077	0.0107001	0.00480837	0.0109936	0.0444134	0.0358226	0.0136818	0.00343215
	0.15	0.0196731	0.0055906	0.0220805	0.0739659	0.0244864	0.0219249	0.00341966	0.025131	0.0957814	0.0318869	0.0290094	0.0191261	0.0232303	0.0237322	0.0282174	0.0222457	0.0148119	0.0174987	0.00947456	0.0444329	0.027307	0.0427645	0.0331242	0.0165825	0.0487729	0.00955687	0.0267943	0.0484101	0.0280847	0.0503755	0.0478819	0.0342439	0.0167991	0.00957358	0.0361034	0.0343016	0.0120408	0.0107038	0.00439074	0.0111433	0.00609669	0.0167981	0.00881614	0.0117857	0.0446569	0.0290939	0.0289951	0.00644282
	0.16	0.0262768	0.00300129	0.0248082	0.076145	0.0284695	0.0189854	0.00327297	0.0210846	0.0932289	0.0340643	0.0311099	0.0155436	0.0209038	0.0226716	0.0293466	0.019501	0.014145	0.0188019	0.00841982	0.044296	0.0353268	0.0434139	0.0334622	0.0120397	0.0607355	0.00990695	0.0247059	0.043699	0.0211246	0.0533319	0.0494635	0.0332167	0.0109828	0.0132328	0.0324943	0.0369736	0.0100567	0.0157283	0.0080009	0.00863187	0.00451143	0.0217115	0.00918451	0.0125666	0.0522304	0.0314556	0.0180275	0.00551891
	0.17	0.0260136	0.00640073	0.0281485	0.0775836	0.0270417	0.0188168	0.00657418	0.0160974	0.0862869	0.0385095	0.0355024	0.0151878	0.0226828	0.0222542	0.0251932	0.0211273	0.014085	0.0160743	0.00865992	0.0380301	0.0421121	0.0363848	0.0337643	0.0163873	0.0649132	0.0103589	0.0262232	0.0398419	0.0157118	0.052758	0.050229	0.0361725	0.00449426	0.0157967	0.0316685	0.0333577	0.0109522	0.01824	0.00751156	0.00935844	0.00316078	0.0189124	0.00710632	0.0106201	0.0451528	0.0350171	0.0182612	0.00317571
	0.18	0.0192509	0.0102357	0.0291082	0.0800904	0.0282216	0.0165125	0.00340241	0.0108601	0.0794744	0.0414343	0.0398949	0.014832	0.0244618	0.0218368	0.0210397	0.0227535	0.0140249	0.0133467	0.00890001	0.0317641	0.0488974	0.0293557	0.0340663	0.0207348	0.066115	0.0121786	0.0274275	0.0342707	0.0142529	0.0547732	0.0475269	0.0388173	0.00424584	0.0168191	0.0367448	0.0321985	0.0152272	0.0109745	0.011884	0.0119274	0.00239918	0.016473	0.00549221	0.00945065	0.0432941	0.0238244	0.0019254	0.00222619
	0.19	0.0155706	0.010969	0.0291259	0.0817626	0.028341	0.0143536	0.00235174	0.00664701	0.0780126	0.0446578	0.0403161	0.0215793	0.0230408	0.0216969	0.0216137	0.021308	0.0155452	0.0131326	0.00743216	0.0295334	0.0530431	0.0321755	0.0325447	0.0197297	0.0668838	0.0188244	0.027168	0.0341801	0.0129858	0.0540789	0.0466826	0.0370578	0.00279104	0.0141385	0.0411512	0.0292379	0.012851	0.0140216	0.010829	0.00926756	0.00213238	0.0162156	0.0122988	0.00934909	0.0439384	0.0215941	0.00194602	0.00711813
	0.2	0.0137209	0.0117005	0.0295118	0.0845542	0.0246795	0.0133399	0.00408423	0.00871875	0.0768442	0.0447253	0.0407373	0.0283265	0.0216198	0.021557	0.0221877	0.0198625	0.0170655	0.0129185	0.0059643	0.0273027	0.0571888	0.0349954	0.0310231	0.0187246	0.0666053	0.0262965	0.0257773	0.0320601	0.0098634	0.0570396	0.0487496	0.033623	0.00589837	0.016172	0.0399545	0.0268311	0.0093899	0.0168163	0.00847835	0.00912575	0.00903103	0.0169106	0.00923574	0.00735705	0.0353075	0.01317	0.00756724	0.00639692
	0.21	0.0154931	0.00994519	0.0264708	0.0827106	0.0211549	0.0135108	0.00693836	0.0134644	0.0756457	0.0452921	0.0448223	0.033237	0.0236121	0.0249909	0.0195318	0.0216054	0.0164915	0.0102886	0.00490288	0.0242596	0.0500736	0.0330719	0.0312523	0.0185928	0.0654294	0.0308308	0.0252902	0.0294186	0.00335593	0.0586256	0.0500706	0.0333192	0.00954348	0.0215906	0.0325252	0.0281477	0.0148144	0.0102845	0.0110601	0.00720344	0.00685839	0.0182655	0.0143849	0.00617149	0.036738	0.0107116	0.00868371	0.00693567
	0.22	0.0113396	0.00912706	0.0262637	0.0828156	0.0166178	0.0148304	0.0123738	0.0136423	0.0714153	0.0479956	0.0489072	0.0381474	0.0256044	0.0284247	0.0168759	0.0233484	0.0159174	0.0076587	0.00384146	0.0212166	0.0429584	0.0311484	0.0314815	0.0184611	0.060028	0.0335252	0.0266128	0.024436	0.00115594	0.0582761	0.0491271	0.0389206	0.010092	0.0254379	0.0261757	0.0264995	0.0116637	0.00831507	0.00946486	0.00994905	0.0118267	0.0157731	0.0107831	0.00463672	0.0342611	0.00796626	0.00775779	0.0152787
	0.23	0.0112949	0.0111891	0.0261172	0.0868888	0.0123576	0.0185288	0.0139186	0.0113711	0.070243	0.050572	0.0475238	0.040455	0.0285024	0.0245885	0.0176054	0.0237773	0.0153419	0.00664329	0.00549591	0.0223776	0.0420494	0.0301115	0.0277529	0.0189856	0.0535025	0.0375066	0.0283974	0.0196899	0.00302794	0.0543128	0.0429016	0.0472642	0.00866877	0.0242431	0.0219613	0.0240532	0.00933301	0.012671	0.0113921	0.00881674	0.0108065	0.0189891	0.00966057	0.00357081	0.0322192	0.00619439	0.0170066	0.0112428
	0.24	0.00587737	0.0127745	0.0254761	0.0861998	0.00678038	0.0161858	0.0164105	0.00972649	0.0728029	0.0497919	0.0461405	0.0427625	0.0314004	0.0207523	0.0183349	0.0242063	0.0147663	0.00562787	0.00715037	0.0235386	0.0411403	0.0290745	0.0240242	0.0195101	0.0454734	0.0472699	0.0310714	0.0166707	0.0119175	0.0557434	0.0374198	0.0487857	0.0162641	0.0200564	0.0220524	0.0230336	0.00283041	0.006855	0.0104676	0.00844482	0.014212	0.0178315	0.010765	0.00280935	0.0280277	0.00984245	0.00950816	0.00865164
	0.25	0.00407622	0.015188	0.0287505	0.0803897	0.00351554	0.0116431	0.0204581	0.0106083	0.0719347	0.0497431	0.0478225	0.0437986	0.0335238	0.0200564	0.0206669	0.0216667	0.0165356	0.00446779	0.00894608	0.0212019	0.0400107	0.0297061	0.0216372	0.018817	0.0372486	0.0548131	0.0301641	0.0157018	0.0142772	0.0540729	0.0348994	0.0400442	0.021535	0.0206767	0.0198154	0.0208432	0.00641872	0.0082678	0.0145472	0.00725669	0.0142632	0.0227578	0.0124215	0.0068182	0.0294091	0.00791762	0.0115498	0.0163142
	0.26	0.00497333	0.0147762	0.0280838	0.07421	0.00516396	0.0106233	0.0230839	0.0131308	0.0640446	0.0494347	0.0495044	0.0448346	0.0356473	0.0193606	0.0229989	0.019127	0.0183048	0.00330771	0.0107418	0.0188653	0.0388811	0.0303377	0.0192502	0.0181239	0.0304971	0.057442	0.0283459	0.0106662	0.0129966	0.057076	0.0342386	0.034408	0.0246873	0.0263286	0.0160677	0.0220108	0.00389653	0.00912643	0.0134352	0.00902568	0.012246	0.0217526	0.0112299	0.00362683	0.0282175	0.00629368	0.00893219	0.0149734
	0.27	0.00912368	0.0134328	0.0285933	0.072874	0.0132069	0.0157094	0.0264002	0.0164209	0.0561252	0.0448681	0.0457787	0.0444899	0.0342288	0.0148484	0.0234562	0.0191923	0.01847	0.00296142	0.0130253	0.0302714	0.0336198	0.0288944	0.0210923	0.014217	0.0328926	0.05723	0.0246388	0.00455126	0.00683141	0.0572235	0.0317972	0.0332546	0.0221068	0.029838	0.0116302	0.022861	0.00773442	0.0102341	0.01151	0.00493463	0.0139525	0.0171251	0.0100031	0.00621173	0.0168648	0.00839129	0.0142433	0.00621492
	0.28	0.0142528	0.0106455	0.0265051	0.0741056	0.0174202	0.00810632	0.0286303	0.0187495	0.0526893	0.0418216	0.042053	0.0441451	0.0328103	0.0103362	0.0239135	0.0192575	0.0186352	0.00261514	0.0153088	0.0416776	0.0283585	0.0274511	0.0229344	0.01031	0.0417462	0.0571362	0.0253872	0.00213949	0.0103502	0.0561883	0.0283935	0.0340275	0.022092	0.0299153	0.0114769	0.0194963	0.00803068	0.00864672	0.0131749	0.00895468	0.0111344	0.0126062	0.00379451	0.0114902	0.0144459	0.0130611	0.00803874	0.00873875
	0.29	0.0171709	0.0085792	0.0228083	0.0745905	0.0234099	0.00937231	0.0307688	0.0237171	0.0537441	0.0367433	0.0418988	0.0484848	0.0354451	0.00993408	0.0219131	0.0211169	0.0162705	0.00226902	0.0197389	0.0414557	0.0257026	0.0275504	0.023012	0.0166106	0.0546969	0.0581423	0.0270366	0.00750851	0.014676	0.0535711	0.0213284	0.031087	0.0287092	0.0278964	0.0141814	0.0182041	0.0104357	0.0115036	0.0126169	0.00779348	0.00661979	0.00867531	0.00304346	0.00708581	0.00974023	0.0109564	0.00997572	0.0089993
	0.3	0.0201784	0.00883901	0.0213732	0.0738633	0.0301721	0.00812724	0.0349704	0.0231167	0.0544913	0.0283274	0.0417447	0.0528244	0.0380799	0.00953197	0.0199126	0.0229762	0.0139058	0.0019229	0.024169	0.0412337	0.0230466	0.0276497	0.0230897	0.0229112	0.0570564	0.0561266	0.0299475	0.0224163	0.0254581	0.0562986	0.0204526	0.0231426	0.0389538	0.0286848	0.017878	0.0169049	0.0109314	0.010584	0.0165535	0.00491538	0.00470265	0.00657207	0.0061793	0.00666873	0.00786621	0.00527965	0.00951746	0.00770852
	0.31	0.0189737	0.00992039	0.0227682	0.0723334	0.0266032	0.0129128	0.0385126	0.0249914	0.0526712	0.0250532	0.0374722	0.0486557	0.0350948	0.0148416	0.0216748	0.0264481	0.0141399	0.00186408	0.0246591	0.0441608	0.0212907	0.0311828	0.0183826	0.0186578	0.056963	0.0514243	0.031172	0.0313844	0.0292675	0.0597338	0.0187836	0.0165302	0.0458279	0.0329562	0.0188616	0.0205807	0.00494593	0.01037	0.0130589	0.00422278	0.0121126	0.00568773	0.00129466	0.00477894	0.0139783	0.00904072	0.0127002	0.0109264
	0.32	0.0169076	0.0101572	0.0228661	0.0705902	0.0253857	0.0191652	0.0411097	0.025871	0.0517248	0.0210042	0.0331997	0.044487	0.0321097	0.0201512	0.0234369	0.0299199	0.014374	0.00180526	0.0251492	0.0470879	0.0195348	0.034716	0.0136755	0.0144043	0.0491333	0.0404744	0.032735	0.0266901	0.0327804	0.0589278	0.0183826	0.0146019	0.0437238	0.0366724	0.0156769	0.019547	0.000729022	0.0109286	0.0125961	0.00859511	0.00619539	0.00834922	0.00351528	0.00608745	0.00351267	0.0058115	0.0206961	0.0134318
	0.33	0.0172485	0.00607378	0.0252397	0.0679116	0.024048	0.0146112	0.0444909	0.0254517	0.0502121	0.0196781	0.0333799	0.0406816	0.0255617	0.0217308	0.0231203	0.0301913	0.0169309	0.0017425	0.0234736	0.0463019	0.0229186	0.0444124	0.013861	0.0209005	0.0470891	0.0294938	0.0314322	0.0161864	0.0361266	0.0526428	0.0125219	0.0165576	0.0414679	0.0322633	0.014289	0.017761	0.00410112	0.0107999	0.00856325	0.00242375	0.00636511	0.00308033	0.00354358	0.00503865	0.0060747	0.00185257	0.0145354	0.0141217
	0.34	0.0210167	0.00554224	0.0272809	0.0629423	0.0233686	0.0094009	0.0443594	0.0204924	0.0459102	0.0198781	0.0335601	0.0368762	0.0190137	0.0233104	0.0228037	0.0304626	0.0194877	0.00167974	0.021798	0.0455159	0.0263024	0.0541088	0.0140464	0.0273967	0.0416327	0.0207274	0.0350883	0.00928726	0.0421054	0.0486081	0.011863	0.016595	0.0420847	0.0265671	0.0194585	0.0136183	0.00244318	0.0099801	0.00908473	0.00187543	0.00198871	0.00894715	0.00445628	0.0100025	0.00348916	0.00219234	0.0248699	0.0216822
	0.35	0.0192138	0.00995165	0.0281651	0.0620982	0.0248057	0.00750944	0.0439244	0.0131471	0.0456711	0.0171244	0.0329104	0.0346392	0.0168067	0.0214414	0.0239461	0.0274857	0.0187513	0.0027034	0.0223508	0.0442173	0.0216291	0.0526055	0.0117304	0.0212551	0.0390732	0.016449	0.0346969	0.0107344	0.0433591	0.0434585	0.0103328	0.00914864	0.0461498	0.0275522	0.02389	0.0149309	0.00291572	0.00858914	0.00855912	0.00687975	0.00350814	0.00409253	0.00831209	0.00228371	0.00697435	0.00591441	0.0260238	0.0232118
	0.36	0.0222762	0.0156148	0.0257347	0.0587333	0.0235843	0.00900359	0.0431638	0.0121498	0.0413503	0.0157532	0.0322607	0.0324021	0.0145997	0.0195725	0.0250885	0.0245088	0.0180149	0.00372706	0.0229036	0.0429186	0.0169559	0.0511023	0.00941448	0.0151136	0.0300349	0.00978451	0.0317078	0.0136927	0.0390939	0.0423463	0.0167032	0.00380665	0.0463515	0.0297844	0.0235104	0.0192154	0.00203875	0.00665758	0.00423286	0.00431348	0.00300435	0.00236933	0.00973871	0.000403735	0.00934887	0.00403317	0.0195274	0.0217529
	0.37	0.0232801	0.023394	0.0191193	0.0608408	0.0205795	0.010472	0.0408183	0.012853	0.037233	0.00985046	0.0314947	0.0304793	0.0126318	0.0210364	0.0266717	0.0245811	0.0160142	0.00421077	0.0218549	0.0402207	0.0220909	0.0536251	0.0149496	0.0165162	0.0221388	0.0019819	0.0277417	0.0164072	0.0286094	0.0387461	0.0232769	0.00283508	0.0448997	0.0318042	0.0225512	0.0229565	0.00445743	0.00587737	0.00338211	0.0012699	0.00607159	0.00919069	0.00654151	0.00782303	0.00986592	0.00775766	0.0132253	0.014114
	0.38	0.0212424	0.028694	0.014206	0.0637927	0.0181814	0.0170003	0.0396326	0.0126496	0.0377109	0.0109012	0.0307286	0.0285565	0.010664	0.0225004	0.0282549	0.0246534	0.0140136	0.00469447	0.0208063	0.0375228	0.0272259	0.056148	0.0204847	0.0179189	0.0168371	0.00874363	0.0289786	0.0167207	0.0252612	0.0360053	0.0226518	0.00917571	0.0419015	0.0249589	0.0216383	0.0192417	0.00739904	0.00506295	0.00857043	0.00529756	0.00864483	0.00646336	0.00863427	0.00762634	0.00772872	0.00537677	0.016766	0.0159233
	0.39	0.0177599	0.0329348	0.0104336	0.0639922	0.0147431	0.0150745	0.0375412	0.0102802	0.0354769	0.0154843	0.0322152	0.0276142	0.0104898	0.02132	0.0276875	0.0236592	0.0131522	0.00596542	0.0188076	0.0361583	0.023979	0.0612522	0.0254625	0.0122859	0.0230717	0.0101981	0.0293089	0.0225845	0.030451	0.0302148	0.0210203	0.0122029	0.0435319	0.0214024	0.0260571	0.0139969	0.00401266	0.00328261	0.00538796	0.00470555	0.00446595	0.00759054	0.00765134	0.0118741	0.00856794	0.0114536	0.014665	0.0067881
	0.4	0.0152213	0.033238	0.0069483	0.0626407	0.0103354	0.0170256	0.0351926	0.00901137	0.0310247	0.0199575	0.0337018	0.0266719	0.0103156	0.0201395	0.0271201	0.022665	0.0122908	0.00723636	0.016809	0.0347939	0.0207321	0.0663563	0.0304404	0.006653	0.0341548	0.00978405	0.0292429	0.0257239	0.0362677	0.0273026	0.0209305	0.0123302	0.0457801	0.0203672	0.0308649	0.011908	0.00957023	0.00448386	0.0027827	0.00553355	0.00377282	0.00944507	0.00613193	0.0133072	0.0100748	0.013334	0.0219737	0.0196113
	0.41	0.0101834	0.0311955	0.00492545	0.0601271	0.00825134	0.0138829	0.0332305	0.00916927	0.026888	0.0197283	0.0346093	0.0249062	0.0112091	0.0200409	0.0269797	0.0212039	0.0150619	0.0101772	0.0152407	0.0346821	0.0186666	0.0657536	0.0376103	0.00865546	0.0477385	0.00466694	0.0223069	0.0251228	0.0378952	0.0257493	0.0265094	0.00536618	0.0431065	0.0236084	0.0273914	0.0169005	0.0067671	0.00401908	0.0046854	0.0116415	0.00271249	0.0105968	0.00774898	0.0121732	0.0088268	0.00603055	0.0179848	0.019802
	0.42	0.00676581	0.0321116	0.00384595	0.0528498	0.0084418	0.0121289	0.0332551	0.00816897	0.0161895	0.0210249	0.0355168	0.0231404	0.0121027	0.0199422	0.0268394	0.0197429	0.0178331	0.0131179	0.0136725	0.0345704	0.0166011	0.0651509	0.0447802	0.0106579	0.062545	0.00827277	0.0172181	0.0165492	0.0321122	0.0239657	0.0327567	0.0073154	0.0382228	0.0228056	0.0208422	0.0174603	0.00443157	0.00518706	0.00906014	0.0162562	0.00530821	0.0121286	0.010993	0.0147249	0.00712009	0.00774361	0.0119567	0.0261282
	0.43	0.00576134	0.0342316	0.00449554	0.0473941	0.0119012	0.00687174	0.0317193	0.00552581	0.0154233	0.0255434	0.03404	0.0219143	0.0173836	0.0186137	0.0285337	0.0192679	0.0218144	0.00765095	0.0159107	0.0358169	0.0177712	0.0616992	0.0463729	0.016198	0.0682577	0.00679802	0.0159588	0.0114016	0.0281261	0.024971	0.0343029	0.0102931	0.0307921	0.0176445	0.0121971	0.0154471	0.0063533	0.000822301	0.010311	0.015758	0.00156645	0.0119269	0.00788184	0.0152925	0.00659121	0.00616827	0.023991	0.021106
	0.44	0.00819643	0.0362153	0.00528835	0.0443636	0.0160989	0.00318104	0.0283039	0.00684173	0.0126891	0.0282572	0.0325632	0.0206882	0.0226646	0.0172851	0.0302281	0.0187929	0.0257957	0.00218396	0.018149	0.0370635	0.0189414	0.0582475	0.0479655	0.0217381	0.0684012	0.00390798	0.0182465	0.0138325	0.0265307	0.0262015	0.0324997	0.0187082	0.0291498	0.0122237	0.0115055	0.011913	0.00429458	0.00391223	0.0147357	0.0108731	0.00198754	0.0141537	0.00432646	0.0121698	0.00739974	0.00616677	0.0181041	0.0157313
	0.45	0.0107744	0.0379772	0.00674673	0.0422017	0.0179384	0.00591957	0.0278557	0.0112894	0.00946765	0.0276967	0.0308949	0.0224918	0.0262146	0.0185227	0.031653	0.0141657	0.0280359	0.00446745	0.0169442	0.0341057	0.0195917	0.0539675	0.0446704	0.0205921	0.0663636	0.0077576	0.018923	0.0243913	0.0298347	0.0310057	0.0324746	0.0184583	0.0287143	0.0112562	0.016279	0.0133686	0.00668782	0.00312615	0.0111056	0.016325	0.00342758	0.015005	0.00426982	0.0159891	0.00164133	0.00699326	0.00886229	0.00441169
	0.46	0.0130528	0.0394704	0.00822215	0.0388122	0.0151079	0.00725719	0.0299228	0.0123253	0.00948983	0.0307189	0.0292265	0.0242955	0.0297647	0.0197603	0.033078	0.00953838	0.0302761	0.00675095	0.0157395	0.0311478	0.0202421	0.0496875	0.0413753	0.0194462	0.0671034	0.0147945	0.0152275	0.0334785	0.026162	0.0270587	0.0368722	0.0143946	0.0303797	0.0113794	0.0186728	0.0122538	0.00203126	0.00368017	0.0108542	0.0216823	0.00221004	0.0186602	0.00310485	0.0146462	0.00954893	0.00336918	0.00591893	0.0118895
	0.47	0.0131647	0.0365968	0.00888575	0.0336125	0.0128018	0.00638723	0.0320521	0.0127728	0.00994536	0.0315979	0.0334438	0.0262387	0.0324084	0.0186303	0.0358701	0.00979616	0.0300611	0.00529436	0.0180308	0.0318686	0.0222573	0.0488139	0.04386	0.0200852	0.064835	0.0214669	0.00892699	0.0366902	0.0216278	0.0270214	0.0394867	0.0110685	0.0280696	0.0129589	0.0146294	0.0154084	0.00279537	0.00629154	0.0107138	0.0194951	0.0023056	0.0109019	0.0145403	0.011689	0.00833378	0.00160589	0.00415366	0.0118841
	0.48	0.0103109	0.0372149	0.00861286	0.0289775	0.0130628	0.00467382	0.0343757	0.0135962	0.00678702	0.0316445	0.037661	0.0281819	0.035052	0.0175003	0.0386622	0.0100539	0.0298462	0.00383776	0.0203221	0.0325893	0.0242725	0.0479403	0.0463448	0.0207242	0.0582368	0.0238632	0.00987603	0.0312443	0.0192732	0.0251146	0.039123	0.0155127	0.0232095	0.0118876	0.0100972	0.013584	0.00374968	0.00686521	0.0116526	0.0186059	0.00289511	0.0102583	0.00512653	0.0116132	0.0175568	0.0044668	0.00524184	0.00749483
	0.49	0.00827839	0.0365071	0.0067692	0.0244721	0.0109382	0.00419914	0.0325256	0.0109586	0.00338623	0.0251246	0.0391847	0.0266296	0.0329457	0.0166665	0.0404911	0.00714951	0.0324467	0.00639352	0.0154028	0.0334752	0.0273212	0.0455577	0.043793	0.0153964	0.0463947	0.0345784	0.0109083	0.0264773	0.0223472	0.0272905	0.0353453	0.0200247	0.0219377	0.0111795	0.0101362	0.0147716	0.00241037	0.00738223	0.0115688	0.00485437	0.00628434	0.00812077	0.00937345	0.00628907	0.0150024	0.00149041	0.00635913	0.0113591
	0.5	0.00467574	0.032549	0.00726197	0.0207324	0.0119339	0.00967949	0.032661	0.0114853	0.00762613	0.0224719	0.0407085	0.0250773	0.0308394	0.0158327	0.04232	0.00424507	0.0350472	0.00894927	0.0104836	0.0343612	0.0303698	0.043175	0.0412412	0.0100686	0.0317238	0.0465279	0.0137478	0.0283492	0.0291017	0.0239878	0.0335854	0.019365	0.0221494	0.0116902	0.0138136	0.0112788	0.00260619	0.00726413	0.0159004	0.00448368	0.0119223	0.00901304	0.00228493	0.00458095	0.0221498	0.00555592	0.00886126	0.00653303
	0.51	0.00564816	0.0301633	0.00361959	0.0142847	0.0119752	0.00829666	0.0272255	0.012561	0.0149067	0.0249332	0.0423827	0.0213356	0.0355737	0.016701	0.0401855	0.00398672	0.0319873	0.013593	0.00998559	0.032954	0.0274721	0.0423289	0.0381477	0.0106996	0.0221859	0.0586409	0.00642626	0.0323407	0.0333447	0.0225727	0.0327652	0.0138658	0.0213581	0.0171061	0.0170126	0.0131665	0.00333093	0.00872135	0.0119592	0.00625617	0.00992617	0.00813066	0.00463891	0.00455199	0.0199835	0.0052515	0.00526741	0.0202207
	0.52	0.00515337	0.0308657	0.00902296	0.0100049	0.0124784	0.00630337	0.0251972	0.0119389	0.0162394	0.0243451	0.0440568	0.0175939	0.040308	0.0175693	0.0380511	0.00372838	0.0289274	0.0182367	0.00948761	0.0315468	0.0245744	0.0414828	0.0350543	0.0113306	0.0163831	0.0596705	0.00467167	0.0370024	0.0318557	0.0201164	0.0342131	0.0120455	0.0194774	0.0223656	0.0160369	0.019414	0.0051571	0.00997826	0.0123258	0.00817848	0.00969394	0.0115472	0.00485618	0.0053014	0.00945264	0.00560862	0.00443564	0.0073901
	0.53	0.00641029	0.0325718	0.00920289	0.00836223	0.0180779	0.00704787	0.0192858	0.00943115	0.00820527	0.0205098	0.0427725	0.0122528	0.0377621	0.0168122	0.0392466	0.00507253	0.0324476	0.0177525	0.0117712	0.0296345	0.0240603	0.0412568	0.0336155	0.00874704	0.0180744	0.0561406	0.00522816	0.037898	0.0310609	0.0233477	0.0338816	0.0133993	0.0169725	0.0249544	0.0154161	0.0221105	0.00368774	0.00890211	0.0103467	0.0146779	0.00817892	0.00793444	0.00606773	0.00303449	0.013088	0.0100476	0.0110609	0.00262763
	0.54	0.00585167	0.035208	0.0115879	0.0087535	0.0192795	0.00910089	0.0179825	0.00500241	0.00523567	0.0146501	0.0414882	0.00691171	0.0352163	0.0160551	0.040442	0.00641667	0.0359679	0.0172683	0.0140548	0.0277223	0.0235462	0.0410308	0.0321766	0.00616348	0.024573	0.0503659	0.0160312	0.0389027	0.036391	0.0216766	0.031796	0.0179805	0.0208331	0.0218835	0.0165584	0.0201511	0.00135286	0.00678141	0.0111794	0.0188413	0.0074323	0.00852291	0.00373612	0.0026596	0.01345	0.0148068	0.0193342	0.00407305
	0.55	0.0063531	0.0321006	0.0148138	0.0121241	0.0209583	0.00962383	0.0155942	0.00657518	0.00669279	0.0123692	0.0390652	0.0103321	0.0305886	0.016628	0.0401778	0.00598608	0.0318823	0.0184337	0.0157172	0.0273344	0.0225192	0.0448024	0.030403	0.00621426	0.0301984	0.0501703	0.0207941	0.0407153	0.0443559	0.02697	0.0299797	0.0190421	0.0268187	0.0211614	0.0249625	0.0176178	0.00449303	0.00535815	0.00919097	0.0151207	0.0120496	0.00732058	0.00672183	0.00780734	0.0208719	0.00950973	0.0186154	0.00345474
	0.56	0.0054064	0.0290504	0.017608	0.0154683	0.0201867	0.00810588	0.0121271	0.00422263	0.00203404	0.0102496	0.0366422	0.0137524	0.025961	0.017201	0.0399135	0.0055555	0.0277966	0.0195991	0.0173796	0.0269466	0.0214922	0.0485739	0.0286294	0.00626505	0.0345755	0.0483934	0.0209289	0.0417038	0.0479285	0.0238264	0.0335076	0.0156025	0.0323879	0.0257065	0.028931	0.017478	0.00813419	0.00464066	0.00639021	0.0147631	0.0095968	0.00687467	0.00762794	0.00301185	0.0247767	0.0168776	0.0156255	0.00943982
	0.57	0.0046866	0.0205168	0.0163329	0.0191892	0.0165704	0.00557667	0.00833216	0.00104771	0.00196469	0.00649995	0.0387788	0.0149625	0.0242477	0.0178191	0.0365247	0.00822318	0.0258524	0.0178105	0.0170808	0.0259735	0.0272988	0.0464723	0.0328739	0.0066865	0.0380126	0.0439967	0.0156237	0.0381158	0.0479833	0.026505	0.0376843	0.0156184	0.0317753	0.0325257	0.0283765	0.0211429	0.0060395	0.0061905	0.00747326	0.0138365	0.0115148	0.00608186	0.00911046	0.00420795	0.0154332	0.0155697	0.0142855	0.00133236
	0.58	0.00193901	0.0154854	0.0127667	0.0217341	0.0140095	0.00587849	0.00821092	0.00295193	0.000905223	0.00341603	0.0409154	0.0161725	0.0225344	0.0184373	0.0331359	0.0108909	0.0239081	0.0160219	0.016782	0.0250004	0.0331054	0.0443706	0.0371184	0.00710795	0.0413257	0.036409	0.0141301	0.0315482	0.0421784	0.0251971	0.0403298	0.0187622	0.0261638	0.035044	0.021575	0.0232767	0.00913681	0.00644575	0.00481133	0.010192	0.00715553	0.00164665	0.00660049	0.00924284	0.0187457	0.0108797	0.0206527	0.00875357
	0.59	0.00453868	0.0170133	0.00844216	0.0278839	0.0133426	0.00875083	0.00655866	0.00594181	0.00480917	0.00652735	0.0382675	0.0152575	0.0221021	0.018537	0.0293462	0.00980194	0.0210803	0.0154173	0.0142678	0.0230054	0.0344205	0.0428259	0.0364059	0.007904	0.0388603	0.0324919	0.0159102	0.0260643	0.0412951	0.0284431	0.0403531	0.025745	0.0177276	0.0334683	0.0183559	0.0234684	0.014509	0.00423036	0.00285378	0.00872091	0.0056941	0.0107767	0.00664898	0.0087831	0.00965231	0.014897	0.0125829	0.00311106
	0.6	0.0037368	0.0152357	0.00790324	0.0373844	0.00950984	0.0136419	0.00585386	0.00835263	0.00449206	0.00841947	0.0356195	0.0143426	0.0216697	0.0186368	0.0255565	0.00871302	0.0182524	0.0148127	0.0117536	0.0210103	0.0357355	0.0412813	0.0356933	0.00870005	0.034923	0.0320596	0.0214115	0.0258167	0.0435442	0.029338	0.0384087	0.0292805	0.0176519	0.030463	0.0196716	0.01883	0.00953895	0.00663107	0.00399582	0.0138965	0.00574615	0.00581395	0.00708066	0.00455709	0.0057605	0.024406	0.00869306	0.0105374
	0.61	0.00329299	0.00874385	0.00976215	0.0485557	0.0141799	0.0198997	0.00582048	0.0102521	0.0039817	0.0103684	0.0391648	0.0143566	0.0238481	0.0242381	0.0256802	0.0116807	0.0205727	0.0148451	0.0119971	0.0229825	0.0423584	0.0407543	0.0326035	0.00886393	0.030273	0.0293543	0.0226549	0.0295262	0.046965	0.0323504	0.0380496	0.0279744	0.0193041	0.0316226	0.0216973	0.0181465	0.0101603	0.00517146	0.00715635	0.0156921	0.00312761	0.00459214	0.00741076	0.00214949	0.00135864	0.0183823	0.00442397	0.0180197
	0.62	0.000768759	0.00605725	0.0134697	0.053997	0.0174358	0.0187101	0.00650114	0.014512	0.00810617	0.0117587	0.0427102	0.0143707	0.0260265	0.0298395	0.0258038	0.0146484	0.0228929	0.0148775	0.0122406	0.0249546	0.0489813	0.0402273	0.0295138	0.0090278	0.037273	0.0229105	0.0201567	0.0318017	0.0468617	0.0335859	0.0387033	0.02624	0.018029	0.0318671	0.0206735	0.0170298	0.00831964	0.0033074	0.00278649	0.0127395	0.00559365	0.00384837	0.00511288	0.00165407	0.00392581	0.0208292	0.00413376	0.0198664
	0.63	0.00138094	0.00725057	0.0172688	0.0587299	0.0183888	0.0206537	0.00727637	0.0173123	0.023523	0.0132076	0.0419522	0.0204651	0.0273743	0.0294311	0.0282614	0.0156151	0.0209603	0.0156833	0.0103676	0.022961	0.0516587	0.0410437	0.0260468	0.0146366	0.04402	0.0168003	0.0216978	0.0264686	0.0437658	0.035312	0.041493	0.0301272	0.0117918	0.0342272	0.0170733	0.0196577	0.00978306	0.00465151	0.000752471	0.013145	0.00682557	0.00483619	0.00738621	0.00261958	0.00581933	0.013816	0.00470381	0.0172605
	0.64	0.00347902	0.0102148	0.0220492	0.0637869	0.019074	0.0179316	0.00713712	0.0173529	0.0375119	0.0140749	0.0411943	0.0265594	0.028722	0.0290227	0.030719	0.0165817	0.0190277	0.016489	0.00849447	0.0209675	0.0543362	0.0418602	0.0225799	0.0202453	0.0530188	0.0175561	0.0257421	0.0187499	0.0418137	0.0340287	0.0407504	0.035232	0.00896527	0.0328646	0.0133378	0.014416	0.0136841	0.00767656	0.00321079	0.015342	0.00357628	0.00808501	0.00927653	0.00453947	0.00462493	0.0140007	0.00542733	0.0114342
	0.65	0.00471056	0.013422	0.0209298	0.0635335	0.0222456	0.0185927	0.00659166	0.017243	0.0436075	0.0115297	0.0407653	0.0288341	0.0305135	0.0302984	0.0272046	0.0187333	0.0162556	0.0131029	0.00911083	0.0196631	0.0527232	0.0444613	0.0230563	0.0161589	0.0677652	0.017647	0.0311563	0.0156632	0.0424324	0.0378184	0.0428531	0.0367117	0.0146016	0.0300005	0.0181028	0.00819782	0.0118076	0.0114619	0.00539256	0.0143942	0.00926235	0.00934293	0.00836788	0.00535062	0.00893398	0.00987272	0.0144001	0.00970741
	0.66	0.00494733	0.0163368	0.0160205	0.0616001	0.0195433	0.0174956	0.00735196	0.0184276	0.0439997	0.00907637	0.0403362	0.0311088	0.032305	0.0315742	0.0236902	0.0208848	0.0134835	0.00971679	0.00972719	0.0183588	0.0511102	0.0470624	0.0235328	0.0120724	0.0804987	0.0155707	0.0323908	0.0182968	0.0408269	0.0373448	0.0452201	0.0342485	0.0181297	0.0273396	0.0205765	0.0018485	0.00366722	0.0105763	0.0044749	0.0136371	0.0121915	0.00868709	0.00884849	0.0019801	0.0121142	0.0158709	0.00694116	0.00298878
	0.67	0.00644237	0.0182706	0.0106111	0.0592089	0.0131189	0.0270939	0.00796834	0.0220191	0.0409879	0.00774338	0.0433782	0.039924	0.0334609	0.0213407	0.0258862	0.0177508	0.0109624	0.0112119	0.013834	0.0175619	0.0488238	0.0450921	0.0284527	0.0135932	0.0928741	0.0161785	0.0309783	0.0193525	0.0321712	0.0416981	0.0482069	0.0331606	0.0155609	0.0292513	0.0155544	0.00277478	0.00915505	0.0136361	0.00514342	0.0109206	0.0167883	0.0110543	0.00823777	0.00685842	0.012459	0.0196119	0.00334158	0.00408007
	0.68	0.00639638	0.0215014	0.00814451	0.0579233	0.00811143	0.0293756	0.0105377	0.0254521	0.0396982	0.00767714	0.0464202	0.0487392	0.0346168	0.0111072	0.0280823	0.0146168	0.00844137	0.0127069	0.0179408	0.016765	0.0465373	0.0431218	0.0333725	0.015114	0.10163	0.0116262	0.0302626	0.0181566	0.0193706	0.0421189	0.0472793	0.0330036	0.00822588	0.0294511	0.00994742	0.00373181	0.0101878	0.0160646	0.00858273	0.0106703	0.0113389	0.0159141	0.00986828	0.00736534	0.0201116	0.0174043	0.00598888	0.00838688
	0.69	0.00583119	0.0213379	0.0106219	0.0587281	0.0118246	0.035271	0.0074727	0.0250752	0.0312203	0.00865199	0.044563	0.0504479	0.0292647	0.0114184	0.0257568	0.0152149	0.00922575	0.0122442	0.0203873	0.0170666	0.046283	0.0397313	0.0416317	0.0158743	0.109183	0.0138478	0.0323299	0.0101041	0.012544	0.0419042	0.041672	0.0378465	0.00693964	0.0252408	0.00788702	0.00259469	0.0107019	0.0125868	0.00747762	0.0128308	0.00566293	0.0116363	0.00701891	0.00938465	0.0225131	0.0192293	0.00256427	0.0142629
	0.7	0.00353043	0.0191343	0.0127654	0.0613379	0.0161885	0.025304	0.0080946	0.0250481	0.0220813	0.0101317	0.0427059	0.0521566	0.0239127	0.0117297	0.0234312	0.015813	0.0100101	0.0117814	0.0228337	0.0173681	0.0460286	0.0363408	0.0498909	0.0166347	0.110948	0.0137528	0.0343136	0.00745954	0.013219	0.0402892	0.0332843	0.0376409	0.00977491	0.0192133	0.00886428	0.00816696	0.0085593	0.0159309	0.00608596	0.00954374	0.00343519	0.0079861	0.00464394	0.00822306	0.0215113	0.0212634	0.00408645	0.012024
	0.71	0.00275527	0.0173316	0.0152231	0.0613015	0.0189325	0.0236023	0.0121367	0.0238704	0.0187469	0.0149713	0.0422902	0.0484452	0.023387	0.0104422	0.0241093	0.0175314	0.00716345	0.0117944	0.0244408	0.0162736	0.040557	0.040077	0.0533357	0.0166403	0.1096	0.0192134	0.0369904	0.00650947	0.0175339	0.0420376	0.0285168	0.0349152	0.0151341	0.0181822	0.0123251	0.00744599	0.00884833	0.0159096	0.0074255	0.0070483	0.00436391	0.00380356	0.00221179	0.0077379	0.0289905	0.00626511	0.00557616	0.00979353
	0.72	0.00551597	0.0186336	0.0153	0.0632465	0.0162945	0.0218746	0.0116273	0.0267371	0.022383	0.0102484	0.0418745	0.0447337	0.0228613	0.00915479	0.0247874	0.0192498	0.00431677	0.0118074	0.0260478	0.0151791	0.0350854	0.0438131	0.0567805	0.016646	0.100813	0.0255002	0.0319169	0.00856761	0.0149699	0.0438692	0.0301225	0.0262422	0.0170967	0.0240434	0.0142115	0.00465905	0.00990064	0.0209051	0.0100018	0.00622006	0.00880957	0.00246974	0.00231938	0.0111084	0.0190301	0.0103064	0.0055493	0.0140538
	0.73	0.00517532	0.0184174	0.0142163	0.0660468	0.00879821	0.0234136	0.00960469	0.0284299	0.0268677	0.00723816	0.0419533	0.0428744	0.0224214	0.013094	0.0252113	0.0211993	0.00626639	0.0120139	0.026593	0.0144683	0.0311104	0.0444241	0.0474373	0.018993	0.0887081	0.0286075	0.0288405	0.00555289	0.00742033	0.0449761	0.0374074	0.0232987	0.0176582	0.0307397	0.0126374	0.00636718	0.00801184	0.0266842	0.00650654	0.00590863	0.00368283	0.0032814	0.00838284	0.00843165	0.0206092	0.00832724	0.0075529	0.0112276
	0.74	0.00576675	0.0201266	0.00872715	0.0711745	0.00936324	0.00408136	0.00973334	0.0268518	0.0243234	0.00592075	0.0420321	0.0410151	0.0219814	0.0170333	0.0256352	0.0231488	0.00821601	0.0122204	0.0271383	0.0137574	0.0271353	0.045035	0.0380942	0.02134	0.0727735	0.0319538	0.0292339	0.00944259	0.00448428	0.0437134	0.0383454	0.0186981	0.0205012	0.0305567	0.0135681	0.00796528	0.00607336	0.0230443	0.00827906	0.00998507	0.00513957	0.00198143	0.00399006	0.000596495	0.0261735	0.01475	0.0133424	0.0126541
	0.75	0.0011967	0.021331	0.00377833	0.0711007	0.00689551	0.00608205	0.00986363	0.0248778	0.0264824	0.00611438	0.0385657	0.0398545	0.0215807	0.0180177	0.0255247	0.022148	0.00520853	0.0101116	0.0258926	0.0133655	0.0268014	0.0453198	0.0353594	0.0195924	0.0611903	0.0361579	0.0331105	0.00860497	0.00747508	0.0414484	0.032378	0.0181602	0.0279599	0.030644	0.017034	0.00577149	0.00680244	0.0238206	0.00804747	0.00705188	0.00652933	0.00385947	0.00247904	0.00233958	0.0389697	0.00376074	0.00673712	0.0129316
	0.76	0.00476628	0.0181564	0.00195325	0.0669446	0.0106936	0.02156	0.00891464	0.0236765	0.0284144	0.00930438	0.0350993	0.0386938	0.0211799	0.019002	0.0254143	0.0211472	0.00220105	0.00800274	0.024647	0.0129736	0.0264676	0.0456046	0.0326246	0.0178448	0.0534578	0.0457566	0.0346389	0.0178443	0.0132987	0.0419717	0.0232192	0.0132115	0.0351687	0.0293918	0.0193427	0.00887996	0.00758993	0.0265007	0.0103033	0.00669128	0.00345473	0.00482951	0.00271725	0.00572666	0.035722	0.00697273	0.0161961	0.00743129
	0.77	0.00306135	0.0151291	0.00641169	0.0650923	0.0138359	0.0192975	0.0079328	0.0222911	0.0292607	0.0103163	0.0343175	0.0399953	0.0210572	0.0172221	0.02797	0.02233	0.00393247	0.00711779	0.0244081	0.0127004	0.0211102	0.0436371	0.0302768	0.0211594	0.0485405	0.0474221	0.0334386	0.0193568	0.0123434	0.0431884	0.020408	0.00736667	0.038525	0.0312568	0.0175206	0.00979573	0.0087769	0.0226455	0.00924126	0.0151606	0.00465744	0.00349517	0.0043589	0.00467759	0.0368928	0.0105289	0.0128087	0.0133484
	0.78	0.00160274	0.0133639	0.00694027	0.065472	0.0145057	0.0183101	0.00756149	0.0193107	0.0307928	0.0116392	0.0335357	0.0412967	0.0209345	0.0154421	0.0305257	0.0235128	0.00566389	0.00623285	0.0241693	0.0124273	0.0157528	0.0416696	0.0279289	0.0244741	0.0420263	0.0434606	0.0268161	0.0207438	0.00783148	0.043649	0.0205655	0.00636272	0.0362797	0.0305773	0.0130383	0.0116854	0.00428206	0.0269841	0.00703574	0.0130112	0.00824556	0.0037497	0.00965426	0.00443893	0.0403635	0.00833005	0.0171269	0.00755901
	0.79	0.00134235	0.0117469	0.0106352	0.0647818	0.00877003	0.019427	0.011915	0.0159062	0.0316537	0.0119976	0.0284222	0.0378764	0.0250589	0.0185108	0.030173	0.0190981	0.00927785	0.00392823	0.0234784	0.0120262	0.014438	0.043103	0.0276859	0.0240101	0.0298513	0.0347319	0.0251695	0.012692	0.00716597	0.0426766	0.0187874	0.00289944	0.034296	0.0307796	0.0121063	0.0158455	0.00464301	0.020269	0.00403647	0.0145616	0.00372141	0.000817373	0.0087991	0.00613208	0.0347344	0.00731828	0.0210361	0.00688134
	0.8	0.00175932	0.0111851	0.0157979	0.0619406	0.0033914	0.01749	0.0112456	0.0154764	0.0304895	0.0120293	0.0233086	0.034456	0.0291832	0.0215796	0.0298203	0.0146834	0.0128918	0.0016236	0.0227876	0.011625	0.0131233	0.0445364	0.0274429	0.023546	0.0199421	0.0343661	0.0273591	0.0156016	0.0165173	0.0402513	0.0155745	0.0029238	0.0382173	0.0279244	0.0127238	0.0190886	0.00563279	0.0209555	0.00460619	0.00818472	0.00845685	0.00277132	0.0149885	0.0068871	0.0401468	0.0134559	0.0308302	0.0170714
	0.81	0.00263761	0.0128793	0.0182164	0.0635075	0.00283456	0.0154462	0.0106374	0.0161099	0.0323755	0.0111474	0.0253541	0.0343252	0.0288675	0.0183428	0.0309925	0.013637	0.0161397	0.00250051	0.0190304	0.011887	0.0119	0.0502312	0.0283272	0.0231619	0.0161831	0.0387464	0.0308307	0.0141174	0.0238929	0.0379674	0.0156181	0.0033466	0.0445127	0.0259776	0.0142778	0.0193329	0.00577413	0.0136791	0.00292088	0.00514076	0.00264055	0.00556852	0.0114572	0.013533	0.042669	0.00404272	0.0338154	0.0120618
	0.82	0.00782741	0.0148503	0.0154699	0.0674833	0.00667773	0.0171898	0.0128888	0.0136251	0.0339342	0.0155199	0.0273996	0.0341943	0.0285517	0.0151061	0.0321646	0.0125906	0.0193877	0.00337741	0.0152733	0.012149	0.0106768	0.055926	0.0292116	0.0227778	0.0189734	0.0428594	0.0288964	0.0207354	0.0281847	0.0395167	0.0167596	0.00252168	0.0480467	0.0283364	0.0170805	0.0209408	0.0102554	0.0127293	0.00446853	0.00112155	0.00694113	0.00390495	0.00744208	0.00907925	0.0426143	0.00286798	0.0465599	0.0193198
	0.83	0.0101735	0.0143597	0.0133149	0.0721414	0.0121161	0.00936007	0.0126293	0.00885841	0.0351759	0.0186173	0.0305553	0.0355518	0.0283685	0.0142769	0.0322223	0.0101738	0.0235027	0.00366396	0.0152548	0.0155237	0.0111233	0.0573358	0.0292031	0.0241316	0.0171205	0.0352183	0.0267978	0.0214104	0.0250277	0.038672	0.0167504	0.0063181	0.0475843	0.0337056	0.0189528	0.0230632	0.00913815	0.0114864	0.00575409	0.00833216	0.00653415	0.00384976	0.00800279	0.0123206	0.0405911	0.00599265	0.0473025	0.00707887
	0.84	0.00778543	0.0112863	0.0148685	0.0709642	0.0147586	0.00793801	0.0131332	0.00393445	0.0351808	0.0258104	0.0337109	0.0369093	0.0281852	0.0134476	0.03228	0.00775713	0.0276178	0.0039505	0.0152363	0.0188985	0.0115699	0.0587456	0.0291946	0.0254854	0.0153258	0.0255479	0.0236327	0.0226476	0.0257659	0.0360224	0.0122953	0.00801505	0.0445427	0.03685	0.0168871	0.0226752	0.0114355	0.00834284	0.00545956	0.0138799	0.00428743	0.0038403	0.00878468	0.0114036	0.0347785	0.00782781	0.0355269	0.0161752
	0.85	0.00716418	0.00822851	0.0156106	0.0697324	0.0180272	0.00613984	0.0122696	0.00709646	0.0380415	0.0239185	0.0305576	0.0344839	0.029636	0.0153452	0.0316691	0.00688595	0.0252824	0.00618903	0.0136153	0.025446	0.0146515	0.0606029	0.0306647	0.0225953	0.0106881	0.0126057	0.0252001	0.0211819	0.0287784	0.0309275	0.0105287	0.00390643	0.0428133	0.0350298	0.019982	0.0216791	0.0200551	0.00955924	0.00861661	0.0143953	0.00715226	0.00399862	0.0179457	0.01503	0.0424304	0.0145371	0.0351023	0.0265012
	0.86	0.00635697	0.00410524	0.0167724	0.067544	0.017449	0.00724366	0.0111225	0.0105119	0.0423331	0.0211239	0.0274043	0.0320586	0.0310868	0.0172427	0.0310582	0.00601477	0.0229471	0.00842756	0.0119943	0.0319935	0.0177332	0.0624602	0.0321347	0.0197052	0.0109391	0.0111765	0.0260005	0.0235295	0.0338983	0.0287703	0.00733936	0.00188969	0.0445469	0.0303183	0.0222012	0.023591	0.0104308	0.00545814	0.00726636	0.012726	0.0053066	0.00300128	0.0101967	0.00654434	0.0417918	0.018034	0.0395201	0.0126094
	0.87	0.00786877	0.00311333	0.0181681	0.0660171	0.0165413	0.0065828	0.0103722	0.00939165	0.0440853	0.0177341	0.0276803	0.0325258	0.0300659	0.0160566	0.0316504	0.00435183	0.0231855	0.00886744	0.0113284	0.0332827	0.0204895	0.0614782	0.0327262	0.0183972	0.0210708	0.0087024	0.0237587	0.0257745	0.0325304	0.025834	0.0114479	0.00514054	0.0445985	0.0266006	0.0219744	0.0247417	0.0118417	0.00498539	0.00665617	0.0112871	0.00655122	0.00565342	0.0118893	0.00681393	0.0374902	0.02296	0.043544	0.00946769
	0.88	0.00643393	0.00847698	0.0200937	0.0651159	0.0156379	0.0106248	0.00973939	0.00893826	0.0458704	0.0189029	0.0279563	0.032993	0.029045	0.0148704	0.0322426	0.00268889	0.023424	0.00930731	0.0106626	0.034572	0.0232459	0.0604963	0.0333176	0.0170893	0.0339916	0.00385009	0.0221041	0.0275159	0.0294317	0.0264469	0.0184903	0.004515	0.0401182	0.0268193	0.0170296	0.0279304	0.0134557	0.00224012	0.00650128	0.00547537	0.00495899	0.00592433	0.0154781	0.00857902	0.043458	0.0303098	0.0489966	0.010577
	0.89	0.00569714	0.0117465	0.0222088	0.0619232	0.0113013	0.0102715	0.00974085	0.00831385	0.0529385	0.0243774	0.0302452	0.0322092	0.0334654	0.0119596	0.0348061	0.00650405	0.0237352	0.0117683	0.012437	0.0347283	0.0225048	0.0586475	0.0336472	0.0127948	0.0436348	0.00482583	0.0249312	0.0246646	0.026074	0.021921	0.029391	0.00811378	0.0314025	0.0272862	0.0157874	0.0225967	0.00531605	0.00703863	0.00554008	0.00629544	0.00539457	0.0082483	0.0141011	0.00943484	0.0336392	0.0329109	0.0340829	0.0129361
	0.9	0.0047213	0.0124445	0.0209426	0.0653752	0.00959965	0.00884342	0.0107356	0.0104651	0.0626646	0.025349	0.032534	0.0314254	0.0378857	0.00904879	0.0373697	0.0103192	0.0240464	0.0142292	0.0142115	0.0348846	0.0217637	0.0567986	0.0339768	0.00850034	0.051566	0.00895503	0.0313883	0.0218743	0.028434	0.0260376	0.0319768	0.0138691	0.0280918	0.0254525	0.0211579	0.0170893	0.00650307	0.00712867	0.00589859	0.0109944	0.00515257	0.00829907	0.015112	0.0057686	0.0375624	0.0243414	0.0288297	0.0125372
	0.91	0.00989437	0.011292	0.0179713	0.0651973	0.00829747	0.00542452	0.0118296	0.013385	0.0682536	0.0227438	0.0320634	0.0295945	0.0394666	0.00920292	0.0371581	0.0110391	0.0259031	0.0154035	0.0149338	0.0307051	0.0224679	0.0515975	0.0335173	0.0104088	0.0595741	0.00658849	0.0383606	0.0224573	0.0296268	0.0282333	0.0309884	0.0133881	0.0317561	0.0202392	0.0315731	0.0122627	0.0100093	0.00238239	0.00495019	0.00382372	0.00188662	0.00661953	0.0166103	0.00864899	0.0421171	0.024553	0.0207195	0.0165835
	0.92	0.0108086	0.014028	0.0183906	0.0667391	0.00563067	0.00946363	0.0113123	0.0152313	0.0755952	0.0216356	0.0315928	0.0277635	0.0410475	0.00935704	0.0369465	0.0117589	0.0277598	0.0165777	0.0156561	0.0265255	0.0231721	0.0463963	0.0330578	0.0123172	0.0714644	0.00277244	0.0371981	0.0267916	0.0279638	0.0317714	0.0260981	0.0075359	0.0370406	0.0190831	0.036179	0.0117959	0.0172527	0.00525992	0.00718983	0.00747432	0.00632691	0.00595232	0.0130454	0.00642814	0.0411756	0.0179981	0.0242965	0.0112653
	0.93	0.0092352	0.0126862	0.0172632	0.0716743	0.00312458	0.010635	0.0122669	0.018299	0.0823489	0.0195198	0.0325164	0.0296497	0.0402441	0.00762018	0.0411903	0.00890079	0.028484	0.0199432	0.018515	0.0274739	0.0219786	0.0441095	0.0361574	0.0110735	0.0832689	0.0040082	0.0318211	0.0283019	0.0200163	0.0259531	0.0309585	0.00373547	0.0317953	0.0229306	0.0305588	0.012258	0.0175511	0.00639002	0.00438634	0.0120764	0.00437821	0.00574595	0.0118742	0.00601321	0.0406979	0.0220055	0.0180233	0.00726986
	0.94	0.00819623	0.013558	0.0187023	0.0704973	0.00353007	0.00665358	0.0136249	0.0176803	0.0861294	0.0199488	0.03344	0.031536	0.0394407	0.00588331	0.0454341	0.00604269	0.0292083	0.0233086	0.021374	0.0284223	0.0207852	0.0418226	0.0392571	0.0098298	0.0896135	0.00394142	0.023576	0.0260177	0.0143528	0.0250407	0.0364725	0.0063131	0.0217046	0.0294911	0.0229128	0.00828019	0.0161429	0.00827321	0.00406834	0.0121645	0.00532767	0.00555076	0.0166952	0.00461715	0.0423465	0.0257919	0.00912952	0.0159626
	0.95	0.0043988	0.0158888	0.0193546	0.0694661	0.00452847	0.0114908	0.0147154	0.0144065	0.0894613	0.0217514	0.0338408	0.0283831	0.037229	0.00477929	0.043085	0.00738609	0.0265599	0.0227042	0.0225398	0.0285756	0.0215405	0.0424126	0.0403557	0.0126678	0.0882506	0.00343264	0.0216035	0.0232653	0.0115748	0.0223931	0.0424071	0.0132681	0.0153652	0.0248216	0.0181549	0.00857069	0.0166289	0.00480489	0.00317995	0.010377	0.00802233	0.00641835	0.0162096	0.00399819	0.0420372	0.0221544	0.00606687	0.0148835
	0.96	0.00259927	0.0139212	0.0208025	0.0636617	0.00514846	0.0125125	0.0170659	0.0127212	0.0897083	0.0193907	0.0342415	0.0252302	0.0350173	0.00367527	0.0407359	0.00872949	0.0239114	0.0220999	0.0237056	0.0287289	0.0222958	0.0430026	0.0414544	0.0155058	0.0870065	0.010242	0.0235765	0.0236749	0.0143858	0.0285783	0.0436928	0.0177099	0.0171296	0.0162223	0.0170293	0.00411939	0.0171506	0.00412407	0.00540739	0.0117746	0.0162032	0.00382089	0.0164783	0.00776493	0.0399811	0.0218214	0.00311553	0.0281296
	0.97	0.00294007	0.0156454	0.0225889	0.0578059	0.00662172	0.0113773	0.0221116	0.00966752	0.0885458	0.0167566	0.0346967	0.0217889	0.032786	0.00237906	0.0408712	0.0112826	0.0254519	0.0209636	0.0224533	0.0296893	0.0225467	0.04435	0.0403318	0.0157822	0.085276	0.0202494	0.0244846	0.026473	0.0159894	0.0294885	0.0475438	0.0138001	0.022948	0.00889125	0.0166312	0.0077755	0.0114677	0.00568348	0.00969311	0.00817944	0.0192641	0.00826898	0.0152314	0.00562121	0.0455588	0.0207707	0.00311023	0.0196846
	0.98	0.00650795	0.0184277	0.0208518	0.0543052	0.00692574	0.00908301	0.0261284	0.00622469	0.0867574	0.0164984	0.0351518	0.0183475	0.0305546	0.00108284	0.0410065	0.0138358	0.0269923	0.0198272	0.0212011	0.0306497	0.0227976	0.0456973	0.0392093	0.0160586	0.0837245	0.0242593	0.0239519	0.0281983	0.0158343	0.0320617	0.0486468	0.01084	0.0244362	0.0115855	0.0135106	0.00877354	0.0103487	0.00436859	0.0141477	0.0132242	0.0153716	0.0108976	0.0123739	0.00374678	0.0434541	0.0244336	0.0144206	0.0295833
	0.99	0.0123092	0.0161022	0.0192202	0.0566212	0.00488113	0.0131139	0.0276276	0.00280059	0.0944108	0.0180726	0.0372972	0.0168246	0.0286998	0.00436827	0.0363072	0.0183126	0.025388	0.0181241	0.0168618	0.0299612	0.0202361	0.0435318	0.0382114	0.0144109	0.0761766	0.0265474	0.020662	0.0275398	0.0138374	0.0324796	0.049354	0.0121254	0.0163808	0.0152284	0.00838189	0.0128287	0.0108653	0.00707546	0.0162923	0.00894311	0.0185071	0.00392954	0.012584	0.00736033	0.0417184	0.029519	0.0156728	0.0232991
	1	0.0146979	0.0145711	0.0174756	0.0569996	0.00448376	0.00942276	0.0253766	0.0074362	0.108244	0.0157956	0.0394426	0.0153017	0.0268449	0.0076537	0.0316079	0.0227895	0.0237836	0.0164209	0.0125225	0.0292727	0.0176745	0.0413662	0.0372135	0.0127632	0.0655904	0.0306962	0.0205016	0.0256606	0.0128002	0.0340655	0.0449054	0.01665	0.011648	0.0163544	0.0101746	0.00968368	0.169409	0.0965792	0.0214736	0.1768	0.174167	0.138305	0.0494263	0.1446	0.335859	0.333966	0.333945	0.332476
	1.01	0.0152205	0.0148669	0.0180211	0.056453	0.0110363	0.0117273	0.0230824	0.0107313	0.12131	0.0141122	0.0411803	0.0138835	0.024274	0.00693307	0.0287603	0.0228137	0.0233508	0.0165255	0.0115249	0.0262299	0.0158436	0.0453608	0.0386264	0.00959076	0.053309	0.0402009	0.0178103	0.0244181	0.0146672	0.0313364	0.0384284	0.0210107	0.00988742	0.0103336	0.0134341	0.00918672	0.159086	0.105133	0.0221571	0.17997	0.192199	0.156836	0.0658419	0.123189	0.332911	0.330056	0.348146	0.318925
	1.02	0.00990087	0.0150903	0.0210449	0.0565802	0.016539	0.00823978	0.0267689	0.00511376	0.124803	0.0108711	0.0429179	0.0124653	0.0217031	0.00621244	0.0259127	0.0228378	0.022918	0.01663	0.0105274	0.023187	0.0140126	0.0493553	0.0400394	0.00641828	0.0450574	0.0483867	0.0167227	0.027859	0.0144176	0.0245234	0.0356593	0.0206489	0.0164337	0.00967421	0.0166668	0.00743544	0.164519	0.107596	0.028504	0.184298	0.197598	0.178403	0.0668377	0.142266	0.290089	0.287235	0.309604	0.299253
	1.03	0.0083231	0.01461	0.0250313	0.059091	0.0127496	0.00642805	0.0275386	0.00454074	0.125286	0.0147573	0.0407602	0.012449	0.0190241	0.00756455	0.0277054	0.0225361	0.0218209	0.017419	0.00930045	0.0226836	0.0170295	0.0419957	0.0356759	0.00603823	0.0350575	0.0551694	0.0132757	0.0313258	0.0114128	0.0198231	0.0383007	0.0203621	0.0156413	0.0103784	0.0130765	0.0154691	0.164054	0.104519	0.0334927	0.198701	0.206748	0.185805	0.0688361	0.164473	0.286178	0.259161	0.274908	0.248506
	1.04	0.00831146	0.0153596	0.0298132	0.0595277	0.0101266	0.017215	0.0265791	0.00149577	0.122718	0.0184558	0.0386026	0.0124326	0.0163451	0.00891666	0.0294981	0.0222345	0.0207238	0.018208	0.0080735	0.0221802	0.0200464	0.0346362	0.0313124	0.00565819	0.0244793	0.054471	0.0170409	0.0306402	0.00672685	0.0205649	0.041269	0.0227518	0.0125093	0.0171033	0.00994524	0.0229793	0.179276	0.112227	0.02851	0.2065	0.20785	0.183221	0.067698	0.176787	0.289589	0.272387	0.289868	0.254224
	1.05	0.0100622	0.0198153	0.0328576	0.0525096	0.0076696	0.0155313	0.0237476	0.00393464	0.114461	0.0140729	0.0407916	0.0146747	0.0152069	0.00964983	0.0305676	0.0191788	0.0181436	0.0142602	0.00752881	0.0211821	0.027211	0.0343076	0.0307257	0.00811316	0.0148632	0.0549291	0.0193545	0.0287892	0.00572948	0.0227692	0.0389769	0.0252704	0.00813448	0.0210001	0.0106211	0.0213985	0.188864	0.122683	0.0319381	0.218781	0.220908	0.184677	0.0685586	0.19577	0.29657	0.273627	0.295952	0.260871
	1.06	0.0106638	0.0237389	0.0317738	0.0462499	0.00917864	0.0192447	0.0241276	0.00484265	0.108165	0.00863408	0.0429806	0.0169168	0.0140687	0.010383	0.031637	0.0161231	0.0155634	0.0103123	0.00698411	0.0201839	0.0343756	0.033979	0.030139	0.0105681	0.013041	0.0558251	0.0247881	0.0258135	0.0128801	0.0238049	0.0328507	0.0275747	0.0134307	0.0227782	0.0126143	0.0162467	0.190943	0.124462	0.0462572	0.226703	0.232308	0.183045	0.0685576	0.175155	0.300041	0.278992	0.292348	0.279752
	1.07	0.0134472	0.0269284	0.0280822	0.0466447	0.00593738	0.0177412	0.0270367	0.00462149	0.106742	0.0120319	0.0459041	0.0173962	0.0146221	0.0149389	0.0292338	0.0132518	0.0135182	0.00938333	0.00749405	0.0215277	0.0416292	0.0351109	0.0292578	0.0114198	0.0175684	0.0569679	0.0269704	0.0272402	0.0248536	0.0258583	0.0295062	0.0290118	0.0226327	0.0212285	0.0164565	0.0167503	0.199894	0.12599	0.0896822	0.233345	0.23929	0.187609	0.0679461	0.148305	0.297131	0.277835	0.329542	0.298449
	1.08	0.0165284	0.0283317	0.0215575	0.048336	0.00413201	0.0147835	0.0270177	0.00476336	0.11381	0.0142313	0.0488277	0.0178756	0.0151755	0.0194949	0.0268305	0.0103805	0.011473	0.00845437	0.00800399	0.0228716	0.0488828	0.0362429	0.0283765	0.0122715	0.0165495	0.0522492	0.0296071	0.029762	0.0261436	0.0259736	0.0298207	0.0256924	0.0306574	0.0207269	0.0173697	0.0245504	0.210014	0.13291	0.116754	0.231284	0.247317	0.199105	0.0703416	0.136557	0.30223	0.287756	0.365494	0.297888
	1.09	0.0156696	0.0272851	0.0172409	0.051525	0.00419692	0.012503	0.0290205	0.0100504	0.121415	0.0141911	0.0458683	0.0197265	0.014538	0.0161049	0.0277856	0.00879653	0.00899281	0.0106331	0.00961922	0.0300033	0.0568041	0.0351474	0.0255645	0.0144847	0.0168059	0.0450846	0.0232491	0.0296811	0.022707	0.0300799	0.0311183	0.0243038	0.0250902	0.0265482	0.0178045	0.0329211	0.210214	0.137306	0.128188	0.238158	0.249548	0.205199	0.0686015	2.58556	0.302119	0.309967	0.377315	0.302236
	1.1	0.0128025	0.022141	0.0184304	0.0545102	0.00607858	0.0107681	0.0301485	0.0110033	0.119583	0.0181267	0.0429089	0.0215775	0.0139005	0.012715	0.0287406	0.0072126	0.00651266	0.0128119	0.0112344	0.0371351	0.0647255	0.0340519	0.0227524	0.0166979	0.0165169	0.034049	0.0226393	0.0258	0.0170834	0.030909	0.0317685	0.0254493	0.0178165	0.0277198	0.0170151	0.0385346	0.215136	0.135858	0.156991	0.237717	0.244363	0.211649	0.0721101	2.68704	0.303088	0.322027	0.378558	0.302457
	1.11	0.00908375	0.0182077	0.0212746	0.052358	0.00709603	0.0138571	0.031937	0.00769704	0.120672	0.0205068	0.0439393	0.0309651	0.0133668	0.0114448	0.0265981	0.0113256	0.00672082	0.00911231	0.0124024	0.0385675	0.067258	0.037315	0.0254045	0.018252	0.020384	0.030557	0.0246435	0.0261272	0.0185613	0.032164	0.0311237	0.0312319	0.0144728	0.0248503	0.0184119	0.0361394	0.209398	0.141142	0.179135	0.238358	0.245665	0.214853	0.0727086	2.61093	0.309571	0.333196	0.395945	0.295536
	1.12	0.0073873	0.0163053	0.0253432	0.0477697	0.00754511	0.0138101	0.0325552	0.00786622	0.118471	0.0201504	0.0449697	0.0403527	0.0128331	0.0101746	0.0244557	0.0154386	0.00692898	0.00541275	0.0135704	0.0399999	0.0697906	0.0405782	0.0280566	0.019806	0.0260076	0.0295203	0.0347168	0.0290046	0.0219213	0.0345095	0.0343594	0.0349374	0.0198412	0.0207271	0.020303	0.0360129	0.210054	0.136909	0.187441	0.238984	0.252684	0.216655	0.0723646	2.40799	0.305286	0.339723	0.387378	0.311659
	1.13	0.00850983	0.0158388	0.0299365	0.0440692	0.0115056	0.0123917	0.0299581	0.0146829	0.114105	0.0182399	0.0448647	0.0424655	0.0192546	0.00888316	0.0257715	0.0135066	0.0118956	0.00362161	0.015147	0.0428041	0.0670843	0.0407058	0.030179	0.0171961	0.0382729	0.0266218	0.0395853	0.0312927	0.0252009	0.0389054	0.0378969	0.0352069	0.0224081	0.0237883	0.0218878	0.0367468	0.208202	0.137351	0.184809	0.242722	0.252369	0.211746	0.0718015	2.29161	0.311912	0.342614	0.406627	0.318307
	1.14	0.0096044	0.0186311	0.0299799	0.0394343	0.0151427	0.0119474	0.0314411	0.014971	0.111022	0.0173432	0.0447597	0.0445783	0.0256761	0.0075917	0.0270873	0.0115747	0.0168622	0.00183047	0.0167236	0.0456084	0.0643781	0.0408335	0.0323014	0.0145862	0.0483696	0.0177918	0.0434086	0.0225409	0.021295	0.0388692	0.041209	0.0309295	0.0217791	0.0238414	0.0191928	0.0374885	0.205184	0.132624	0.200922	0.242405	0.247888	0.21205	0.0722785	2.16478	0.299499	0.34794	0.416605	0.318004
	1.15	0.014563	0.0231873	0.0288512	0.0391933	0.0172661	0.00981162	0.0300177	0.0113636	0.110813	0.0178135	0.0437219	0.0478366	0.0270679	0.00928719	0.0246862	0.011849	0.0133504	0.00376993	0.0163121	0.0397724	0.0590706	0.0397626	0.0306391	0.0189679	0.0545778	0.010821	0.0399031	0.0139276	0.021318	0.0387638	0.0405281	0.0297495	0.0152747	0.0269216	0.0185608	0.0346809	0.203422	0.13285	0.217455	0.240717	0.244794	0.21079	0.0758829	2.20187	0.299279	0.337707	0.422	0.314625
	1.16	0.0171363	0.0263071	0.0265201	0.0402395	0.0165984	0.00895461	0.0273882	0.0076483	0.108585	0.0218273	0.042684	0.051095	0.0284598	0.0109827	0.0222851	0.0121232	0.00983855	0.0057094	0.0159007	0.0339364	0.0537631	0.0386918	0.0289768	0.0233495	0.0615553	0.00957637	0.0403371	0.00581832	0.0211029	0.0368143	0.038827	0.0312932	0.0147027	0.0199715	0.0208457	0.0282881	0.200204	0.135904	0.23169	0.241275	0.246985	0.205212	0.0757165	2.26637	0.291246	0.33607	0.431449	0.322205
	1.17	0.0179016	0.0269902	0.0217529	0.0414696	0.0176064	0.00782835	0.0269953	0.00678352	0.110159	0.0209876	0.0687988	0.0350336	0.0317766	0.0162136	0.0808255	0.0413767	0.062803	0.0489975	0.0233387	0.128975	0.0955151	0.154931	0.138999	0.0599506	0.0700142	0.00922255	0.0394587	0.00896527	0.0244116	0.0374023	0.0367964	0.0320364	0.0182654	0.017939	0.0271612	0.0245529	0.19996	0.134364	0.220545	0.242114	0.251912	0.207529	0.0761549	2.22485	0.291422	0.332204	0.429731	0.320718
	1.18	0.0169883	0.0260205	0.0225862	0.045684	0.0210375	0.00920697	0.0281297	0.0120672	0.112833	0.0226624	0.0949137	0.0189723	0.0350934	0.0214446	0.139366	0.0706301	0.115768	0.0922855	0.0307767	0.224014	0.137267	0.271169	0.249022	0.0965518	0.0804256	0.0104945	0.0354858	0.013435	0.0218878	0.0369622	0.0404426	0.0295548	0.0233455	0.0131529	0.0284455	0.0247597	0.195114	0.134866	0.185275	0.24606	0.246338	0.204408	0.0805242	2.14381	0.296877	0.332375	0.409773	0.312859
	1.19	0.0472743	0.209322	0.236545	0.158151	0.142758	0.132263	0.226911	0.162468	0.172326	0.0913225	0.192572	0.0928895	0.119225	0.0440475	0.171525	0.0914235	0.125134	0.0912084	0.0342646	0.22344	0.158567	0.324391	0.257186	0.103039	0.111545	0.123277	0.120522	0.128849	0.123845	0.110051	0.177858	0.0867482	0.141839	0.105972	0.0795476	0.118804	0.195588	0.131857	0.175791	0.247442	0.242514	0.199624	0.0801825	2.17308	0.300895	0.328132	0.424588	0.320464
	1.2	0.0387128	0.197258	0.21097	0.136006	0.117029	0.076846	0.233128	0.181337	0.247156	0.0894999	0.290231	0.166807	0.203357	0.0666503	0.203685	0.112217	0.134501	0.0901313	0.0377525	0.222865	0.179868	0.377613	0.26535	0.109526	0.130338	0.132001	0.0971749	0.123774	0.120245	0.132203	0.188459	0.0831599	0.129367	0.101635	0.0875253	0.102123	0.197608	0.139963	0.178863	0.248013	0.245507	0.206394	0.0757096	2.25192	0.295286	0.31765	0.436866	0.312505
	1.21	0.0284668	0.192667	0.198581	0.133106	0.1143	0.0744421	0.242483	0.195784	0.304865	0.0866821	0.315704	0.199043	0.222212	0.0711086	0.208841	0.109779	0.120163	0.0765864	0.0322032	0.240802	0.193985	0.383615	0.273379	0.10498	0.149122	0.194977	0.110058	0.144287	0.163407	0.173746	0.20871	0.0864071	0.149509	0.109556	0.0893524	0.0896106	0.195237	0.139437	0.178347	0.245926	0.242042	0.205771	0.0747331	2.31048	0.298193	0.326306	0.441436	0.302417
	1.22	0.0297627	0.192249	0.199539	0.141165	0.12937	0.0883518	0.250482	0.194735	0.344642	0.0790524	0.341176	0.23128	0.241067	0.0755669	0.213998	0.107342	0.105825	0.0630416	0.0266539	0.258739	0.208103	0.389616	0.281408	0.100435	0.17051	0.195171	0.125443	0.151628	0.168945	0.2111	0.220481	0.0899702	0.157138	0.118674	0.0958062	0.0960332	0.193334	0.1394	0.170051	0.246166	0.244511	0.210152	0.0801181	2.31678	0.295097	0.323994	0.447199	0.300243
	1.23	0.0341795	0.184885	0.20486	0.142226	0.140212	0.100185	0.255284	0.194403	0.348716	0.0801543	0.31358	0.229026	0.234186	0.0867231	0.213026	0.100521	0.100662	0.051198	0.0427572	0.242551	0.208976	0.354535	0.273188	0.115138	0.177443	0.195443	0.141848	0.172442	0.182757	0.232757	0.215621	0.109549	0.155217	0.121491	0.107535	0.101888	0.196063	0.142526	0.175947	0.248492	0.238109	0.207954	0.0758464	2.36408	0.291054	0.318303	0.432295	0.300851
	1.24	0.0413704	0.190001	0.213001	0.142379	0.147607	0.104076	0.248715	0.193098	0.355924	0.0896336	0.285983	0.226773	0.227305	0.0978793	0.212054	0.093701	0.0954991	0.0393543	0.0588605	0.226362	0.209848	0.319453	0.264968	0.129842	0.184474	0.178076	0.172815	0.186399	0.189532	0.258887	0.224504	0.135047	0.16653	0.125791	0.132648	0.105907	0.197513	0.142514	0.153588	0.246377	0.242715	0.206659	0.0790592	2.11914	0.295475	0.317203	0.435416	0.28938
	1.25	0.0483697	0.193508	0.219484	0.148633	0.146924	0.105144	0.256735	0.200177	0.371108	0.0765235	0.29297	0.237115	0.222616	0.0943337	0.211068	0.0786021	0.089928	0.0366021	0.118555	0.221702	0.196577	0.318706	0.261862	0.107244	0.200172	0.178791	0.187078	0.193895	0.198041	0.269329	0.238708	0.150078	0.182675	0.13547	0.151354	0.116777	0.200159	0.142105	0.119777	0.246256	0.245701	0.208628	0.0791059	0.545549	0.297864	0.315254	0.433167	0.301869
	1.26	0.0531337	0.19584	0.224153	0.152007	0.146074	0.102008	0.247167	0.208292	0.386042	0.0670344	0.299956	0.247458	0.217926	0.0907881	0.210083	0.0635033	0.0843569	0.0338498	0.178249	0.217041	0.183306	0.317959	0.258756	0.0846473	0.228417	0.193472	0.193575	0.200872	0.209474	0.288522	0.255545	0.157513	0.197174	0.145171	0.159181	0.125859	0.195397	0.140845	0.119706	0.245267	0.243073	0.207912	0.078009	1.87734	0.301129	0.31062	0.434081	0.326198
	1.27	0.0598174	0.19745	0.232523	0.15211	0.143156	0.0941769	0.233241	0.213896	0.38965	0.0635134	0.305551	0.255526	0.200869	0.094739	0.213455	0.0685751	0.0873595	0.0367778	0.238393	0.193094	0.180101	0.314718	0.223437	0.122385	0.244936	0.196829	0.195058	0.205438	0.210285	0.296509	0.266575	0.164429	0.202575	0.151728	0.154734	0.131088	0.197278	0.138107	0.116407	0.245371	0.242852	0.201565	0.0785872	5.22895	0.298018	0.297845	0.4296	0.333128
	1.28	0.0660091	0.200039	0.243949	0.150394	0.144199	0.0832824	0.226478	0.211717	0.397079	0.0644376	0.311145	0.263594	0.183812	0.0986899	0.216828	0.073647	0.0903621	0.0397058	0.298538	0.169147	0.176897	0.311477	0.188117	0.160122	0.256193	0.192436	0.194901	0.193307	0.203443	0.297937	0.270026	0.176594	0.201594	0.162539	0.153888	0.130502	0.197109	0.135694	0.112488	0.248601	0.236315	0.195907	0.0776616	12.1708	0.292766	0.301079	0.409716	0.340188
	1.29	0.0703759	0.202356	0.251403	0.143838	0.149925	0.0722641	0.218593	0.207781	0.407801	0.0623304	0.318905	0.243839	0.17128	0.0993911	0.218146	0.0742409	0.0933964	0.0398761	0.161353	0.127622	0.172344	0.291219	0.175075	0.186859	0.26751	0.193014	0.197221	0.186383	0.200111	0.305142	0.273112	0.188599	0.200966	0.167887	0.161635	0.126313	0.195168	0.138216	0.100289	0.24958	0.243678	0.200503	0.079186	12.1708	0.300462	0.309012	0.403735	0.329764
	1.3	0.0712693	0.206623	0.256478	0.133353	0.152992	0.0648381	0.220016	0.212088	0.420402	0.0653872	0.326664	0.224085	0.158747	0.100092	0.219463	0.0748347	0.0964306	0.0400464	0.024169	0.0860975	0.167791	0.270962	0.162033	0.213595	0.271708	0.192367	0.202708	0.187305	0.200953	0.326127	0.274538	0.193687	0.207579	0.166985	0.172866	0.124806	0.145034	0.0901441	0.173701	0.213288	0.149906	0.0969497	0.0428952	12.1708	0.185448	0.135266	0.221665	0.17027
	1.31	0.0705854	0.214412	0.259704	0.133596	0.1555	0.0624725	0.227327	0.222322	0.425192	0.0558352	0.327264	0.222942	0.154442	0.0957761	0.224166	0.0702138	0.103686	0.0399053	0.0197389	0.0933956	0.160927	0.283091	0.159227	0.22533	0.286945	0.193072	0.204829	0.18807	0.205812	0.334772	0.279978	0.189468	0.211671	0.165732	0.176578	0.127653	0.130189	0.074763	0.228538	0.203998	0.12687	0.0882779	0.0472169	12.1708	0.187865	0.0802477	0.139921	0.103355
	1.32	0.0699852	0.222414	0.259001	0.136806	0.154441	0.0650519	0.218343	0.228802	0.421973	0.0508978	0.327865	0.221799	0.150138	0.0914599	0.22887	0.0655929	0.110941	0.0397641	0.0153088	0.100694	0.154064	0.29522	0.156421	0.237064	0.295629	0.190062	0.203731	0.177252	0.205878	0.340624	0.284477	0.184844	0.209818	0.163679	0.17229	0.128926	0.123515	0.0681787	0.234236	0.195035	0.107809	0.0728451	0.0377201	11.9301	0.181294	0.0724746	0.126849	0.102667
	1.33	0.0720899	0.22548	0.255641	0.136051	0.144764	0.0675766	0.209246	0.230141	0.422692	0.0525987	0.327354	0.217671	0.152513	0.0947518	0.235191	0.0639141	0.112401	0.0430291	0.0130253	0.0992495	0.146984	0.294739	0.152435	0.252884	0.297644	0.187612	0.202157	0.172808	0.203835	0.350729	0.282572	0.186116	0.202677	0.162581	0.168217	0.126734	0.123047	0.06619	0.241526	0.189619	0.0999373	0.0751248	0.0376497	11.8273	0.177495	0.0640643	0.106075	0.0837974
	1.34	0.0758215	0.227851	0.254761	0.137464	0.1381	0.0689468	0.200614	0.231233	0.428052	0.0602667	0.326844	0.213542	0.154889	0.0980437	0.241512	0.0622353	0.113861	0.046294	0.0107418	0.0978053	0.139905	0.294257	0.148448	0.268703	0.297554	0.185406	0.201888	0.168167	0.202584	0.363203	0.281095	0.19326	0.203941	0.160322	0.170401	0.124516	0.119404	0.0655402	0.243806	0.190987	0.0955492	0.0739593	0.0381971	11.7923	0.175419	0.0639053	0.0937227	0.0726441
	1.35	0.0789939	0.226431	0.257245	0.139178	0.136908	0.0671345	0.193259	0.230081	0.435989	0.0683853	0.317608	0.21421	0.154458	0.0920842	0.241413	0.0622127	0.112603	0.0491613	0.00894608	0.0949124	0.130531	0.297621	0.157378	0.260346	0.298784	0.19261	0.203535	0.167909	0.204279	0.377807	0.279251	0.197749	0.211717	0.16187	0.176251	0.126545	0.116673	0.0620361	0.217739	0.191647	0.091503	0.0694768	0.0390305	11.7318	0.17279	0.0619456	0.0921897	0.0865393
	1.36	0.0813495	0.222815	0.262686	0.136316	0.140043	0.0582478	0.191571	0.231343	0.446064	0.071159	0.308371	0.214877	0.154027	0.0861248	0.241314	0.0621901	0.111346	0.0520287	0.00715037	0.0920196	0.121157	0.300985	0.166307	0.251989	0.295793	0.202681	0.20418	0.169702	0.201715	0.391419	0.281958	0.197752	0.223898	0.166625	0.177695	0.128386	0.118031	0.062943	0.194443	0.194618	0.0864281	0.0607849	0.0397105	11.723	0.174947	0.0597808	0.0828782	0.0779075
	1.37	0.0806926	0.220299	0.270887	0.131997	0.147629	0.0435124	0.190308	0.230095	0.460456	0.0710308	0.295673	0.212667	0.146261	0.0893145	0.242113	0.0646398	0.115647	0.0510329	0.00549591	0.0955517	0.115018	0.300281	0.166454	0.2511	0.290638	0.212937	0.201822	0.167543	0.196283	0.39708	0.282865	0.192519	0.228602	0.168173	0.172872	0.132411	0.116564	0.0635386	0.196096	0.194729	0.084547	0.0586194	0.039768	11.7515	0.176157	0.060973	0.0832541	0.091564
	1.38	0.0792169	0.220912	0.276215	0.130353	0.154935	0.0401967	0.190775	0.231847	0.470391	0.0675171	0.282975	0.210457	0.138495	0.0925042	0.242913	0.0670894	0.119948	0.050037	0.00384146	0.0990837	0.10888	0.299577	0.166602	0.250212	0.283249	0.216262	0.202766	0.163528	0.188126	0.400342	0.278266	0.191692	0.230628	0.168033	0.168589	0.132052	0.11852	0.0615238	0.207004	0.194632	0.0861986	0.0590046	0.0388291	11.7432	0.175069	0.059804	0.072929	0.0942727
	1.39	0.0753429	0.225832	0.280001	0.132816	0.162169	0.0403725	0.182864	0.235462	0.471605	0.0625875	0.274811	0.209527	0.128105	0.0948306	0.244225	0.0733938	0.120333	0.0547243	0.00490288	0.0962026	0.115529	0.295439	0.167578	0.264779	0.272203	0.221796	0.204057	0.159048	0.191348	0.407689	0.269211	0.192261	0.228668	0.166381	0.168603	0.133267	0.120929	0.0574862	0.212997	0.196118	0.0895858	0.0598797	0.037611	11.7402	0.181068	0.0570427	0.07168	0.0944146
	1.4	0.0700208	0.226048	0.280811	0.140697	0.16057	0.0359553	0.182448	0.233652	0.472867	0.05717	0.266648	0.208597	0.117714	0.0971571	0.245537	0.0796982	0.120718	0.0594115	0.0059643	0.0933216	0.122178	0.291302	0.168553	0.279346	0.25644	0.221323	0.205797	0.156476	0.20298	0.407105	0.260153	0.18999	0.235525	0.166486	0.175694	0.1338	0.116486	0.0574818	0.212167	0.197122	0.0830251	0.0473541	0.0364004	11.7703	0.176189	0.0562131	0.0451698	0.0899849
	1.41	0.0700408	0.227995	0.279517	0.149502	0.155741	0.0327278	0.190119	0.233888	0.477342	0.0607177	0.267302	0.21634	0.124653	0.100419	0.246919	0.0773005	0.110215	0.0594411	0.00743216	0.0962203	0.128051	0.290113	0.164185	0.278444	0.249213	0.220905	0.203273	0.158315	0.214353	0.403575	0.256818	0.183531	0.246581	0.16958	0.181318	0.141526	0.117423	0.0624093	0.206979	0.19846	0.0800329	0.0498181	0.0351563	11.7596	0.173152	0.0556768	0.0441339	0.084195
	1.42	0.0714857	0.230649	0.280443	0.158856	0.154332	0.0323681	0.190069	0.237932	0.486105	0.0648891	0.267956	0.224082	0.131592	0.103681	0.2483	0.0749028	0.0997128	0.0594706	0.00890001	0.0991191	0.133924	0.288925	0.159817	0.277541	0.241002	0.214394	0.199533	0.160343	0.216851	0.396287	0.260265	0.181658	0.254673	0.175505	0.180675	0.147597	0.116417	0.0573769	0.201837	0.198353	0.0803094	0.0413288	0.0333726	11.7308	0.176013	0.0545544	0.0439459	0.0827271
	1.43	0.0757471	0.23031	0.281124	0.163887	0.152663	0.0349188	0.189738	0.242087	0.491023	0.0667909	0.266187	0.230428	0.129241	0.103503	0.248087	0.0658209	0.0952335	0.0560711	0.00865992	0.095737	0.144525	0.283226	0.164429	0.267239	0.233818	0.206463	0.193031	0.156448	0.215802	0.394455	0.261801	0.183054	0.261299	0.181518	0.180644	0.15268	0.116686	0.0575292	0.202477	0.200769	0.0795394	0.0428278	0.0320629	11.7286	0.176063	0.053995	0.0419935	0.0848649
	1.44	0.0795063	0.228619	0.284358	0.165241	0.151128	0.0355688	0.193001	0.240553	0.496786	0.0699794	0.264417	0.236773	0.126891	0.103326	0.247873	0.056739	0.0907542	0.0526715	0.00841982	0.092355	0.155127	0.277528	0.169041	0.256937	0.225667	0.204688	0.190084	0.151822	0.217391	0.393153	0.259386	0.188371	0.269976	0.184801	0.182157	0.154766	0.1173	0.0608289	0.208381	0.201743	0.0810939	0.0385974	0.032054	11.7488	0.17896	0.0544728	0.0405149	0.0786674
	1.45	0.0818435	0.228361	0.288241	0.164382	0.159349	0.0368128	0.19853	0.237817	0.500089	0.0736964	0.254758	0.230984	0.128066	0.105037	0.247349	0.0512824	0.0846323	0.0516134	0.00947456	0.0930157	0.154101	0.277402	0.172464	0.26372	0.224311	0.209322	0.190645	0.15594	0.224997	0.395187	0.255503	0.190224	0.282582	0.18713	0.189072	0.155601	0.116408	0.0591203	0.213202	0.203616	0.0805724	0.0416121	0.0307163	11.739	0.178893	0.0549256	0.0639506	0.0760291
	1.46	0.0803862	0.227264	0.290423	0.164363	0.16664	0.0384063	0.207108	0.238723	0.505013	0.0728853	0.2451	0.225196	0.12924	0.106748	0.246825	0.0458258	0.0785104	0.0505552	0.0105293	0.0936764	0.153076	0.277275	0.175887	0.270503	0.220979	0.209933	0.193314	0.164009	0.230469	0.393002	0.254733	0.186135	0.294687	0.187958	0.194575	0.157043	0.117138	0.058583	0.221205	0.204992	0.0837561	0.0378054	0.0306239	11.7251	0.180387	0.0533912	0.0570569	0.0711511
	1.47	0.0782492	0.228562	0.289256	0.167131	0.1681	0.0373462	0.209665	0.245346	0.510755	0.0730842	0.237567	0.191103	0.0933913	0.0942618	0.20108	0.0349077	0.0664915	0.056948	0.0115577	0.181274	0.172593	0.239155	0.122947	0.324174	0.223578	0.208044	0.193845	0.171516	0.231303	0.39292	0.257648	0.180045	0.297814	0.191497	0.194564	0.160834	0.118369	0.0567599	0.237651	0.206836	0.0799378	0.0391809	0.0298301	11.7198	0.184295	0.0536037	0.0608122	0.0756489
	1.48	0.0738519	0.230899	0.286304	0.173168	0.168477	0.0369627	0.208349	0.248074	0.512337	0.0700204	0.230035	0.15701	0.0575424	0.0817757	0.155334	0.0239896	0.0544727	0.0633409	0.0125861	0.268872	0.192111	0.201034	0.0700066	0.377845	0.222945	0.201118	0.195432	0.171949	0.227844	0.387155	0.26286	0.177721	0.293859	0.194618	0.190932	0.163946	0.117645	0.0621326	0.258006	0.207932	0.085542	0.0381646	0.0326139	11.7293	0.180715	0.052201	0.0726704	0.0761253
	1.49	0.0409528	0.194024	0.155056	0.0965272	0.0976042	0.0713316	0.17417	0.164774	0.312612	0.0399754	0.193848	0.148351	0.0558729	0.0674502	0.126185	0.0284996	0.0520312	0.0725803	0.0142506	0.250593	0.185738	0.193529	0.109657	0.392013	0.144837	0.0463567	0.0975242	0.0694282	0.103797	0.413704	0.155316	0.102928	0.140133	0.104252	0.109529	0.0627274	0.118811	0.0606896	0.276315	0.20952	0.0778163	0.0407311	0.0320032	11.7384	0.182928	0.0529666	0.0683652	0.0818668
	1.5	0.03791	0.195367	0.130721	0.0832931	0.095087	0.0912059	0.184666	0.16019	0.184249	0.0343836	0.157661	0.139693	0.0542034	0.0531247	0.0970359	0.0330096	0.0495896	0.0818197	0.0159151	0.232313	0.179366	0.186023	0.149308	0.406181	0.133909	0.023524	0.0959734	0.0573731	0.067994	0.42961	0.132363	0.104807	0.0971836	0.0743688	0.100494	0.0404529	0.117627	0.0577194	0.274847	0.210193	0.0784156	0.0429841	0.0309287	11.7355	0.182988	0.0532051	0.0615556	0.0783036
	1.51	0.0373736	0.192212	0.117498	0.0808957	0.0985364	0.0903451	0.191302	0.156332	0.147029	0.0356388	0.171131	0.13545	0.0520437	0.0578167	0.0968463	0.0485728	0.0460492	0.0836382	0.0184612	0.241145	0.175149	0.19187	0.151569	0.401085	0.127317	0.0212969	0.0840071	0.0508908	0.0571889	0.438335	0.125844	0.0943786	0.090593	0.0631108	0.0969918	0.0349989	0.116964	0.0596775	0.263715	0.21207	0.0793853	0.0452979	0.0319258	11.7258	0.182829	0.0527408	0.0608098	0.0854552
	1.52	0.0390717	0.184815	0.111849	0.0813457	0.0941176	0.0880869	0.19735	0.156262	0.13261	0.0362942	0.184602	0.131207	0.049884	0.0625087	0.0966567	0.0641359	0.0425088	0.0854566	0.0210074	0.249978	0.170931	0.197717	0.15383	0.395989	0.125318	0.0261883	0.0756451	0.0485705	0.0514119	0.443218	0.121389	0.0837893	0.0857926	0.0562375	0.0969031	0.0396669	0.118829	0.0593752	0.245911	0.214729	0.0781661	0.0407562	0.0320248	11.5605	0.186562	0.0520854	0.0329361	0.101087
	1.53	0.040064	0.179428	0.114514	0.0781083	0.094441	0.0842422	0.203413	0.15297	0.140348	0.0321127	0.263752	0.134757	0.056764	0.0558529	0.0876895	0.0637554	0.0401835	0.0845223	0.024181	0.255941	0.170916	0.206368	0.154523	0.389699	0.12475	0.0300354	0.0706241	0.0451338	0.042867	0.460264	0.120592	0.0806751	0.0700427	0.0547326	0.094434	0.0455309	0.119793	0.0580239	0.24342	0.215474	0.0802305	0.0390253	0.0342483	11.4131	0.184536	0.0522561	0.0132049	0.098905
	1.54	0.0389613	0.179526	0.118858	0.0781159	0.102443	0.0841764	0.202406	0.149349	0.146152	0.0302908	0.342903	0.138308	0.063644	0.0491972	0.0787223	0.0633748	0.0378582	0.083588	0.0273545	0.261904	0.1709	0.215019	0.155217	0.383409	0.122487	0.0418927	0.0649694	0.042653	0.0303397	0.468182	0.115898	0.0765647	0.0633863	0.0431707	0.0891543	0.052938	0.118376	0.0611575	0.239168	0.217962	0.0814869	0.043268	0.0376775	10.9277	0.187034	0.0517137	0.0142881	0.0974389
	1.55	0.0373374	0.180753	0.117432	0.077495	0.106907	0.0858509	0.200671	0.149629	0.138547	0.0270872	0.432692	0.138012	0.0643275	0.0497427	0.0689441	0.0626997	0.0388755	0.081251	0.0293738	0.267162	0.168019	0.216981	0.154701	0.3852	0.12083	0.0470314	0.0647261	0.044403	0.0248824	0.480671	0.114407	0.0753737	0.061888	0.0400682	0.0890287	0.0613544	0.118519	0.0660657	0.233145	0.220661	0.0845983	0.0437737	0.0384842	10.2408	0.195251	0.0536327	0.0183573	0.104608
	1.56	0.0332876	0.179	0.119048	0.0746565	0.110721	0.0890535	0.201461	0.144063	0.126425	0.0291092	0.522481	0.137715	0.065011	0.0502882	0.0591659	0.0620245	0.0398928	0.0789139	0.0313931	0.27242	0.165137	0.218942	0.154186	0.386991	0.120243	0.0487884	0.0648727	0.0479216	0.0180322	0.488797	0.110475	0.0746043	0.0627236	0.0364191	0.0864729	0.0679759	0.11817	0.0546544	0.220043	0.223242	0.0872529	0.0379142	0.0406719	8.95632	0.197474	0.0517275	0.015655	0.0958268
	1.57	0.029196	0.179781	0.122822	0.0726887	0.105093	0.0857773	0.203363	0.142344	0.120155	0.0218925	0.561082	0.1381	0.0692266	0.048273	0.0603175	0.0647841	0.0393161	0.0779347	0.0298701	0.274192	0.161935	0.220275	0.153741	0.397123	0.120713	0.052529	0.0641532	0.0486312	0.0138329	0.490869	0.109142	0.0747247	0.0551898	0.0353135	0.0813534	0.0675425	0.119161	0.0489666	0.21017	0.225224	0.0839182	0.0407261	0.0432771	8.7302	0.192047	0.049878	0.0126367	0.0899161
	1.58	0.0278515	0.181701	0.123273	0.0689209	0.096535	0.0863406	0.206287	0.141233	0.119919	0.0156367	0.599684	0.138484	0.0734422	0.0462577	0.0614691	0.0675436	0.0387393	0.0769554	0.0283472	0.275963	0.158733	0.221607	0.153296	0.407254	0.120863	0.0587177	0.0607913	0.0501134	0.00761575	0.492005	0.110439	0.0739407	0.047449	0.0357113	0.0706497	0.0673749	0.121829	0.0535477	0.20216	0.225581	0.085269	0.0363041	0.0443163	8.38	0.20476	0.0466376	0.0161412	0.086706
	1.59	0.0303575	0.182573	0.130579	0.0735876	0.0948569	0.0939496	0.205045	0.140148	0.120504	0.013678	0.521575	0.138895	0.0750101	0.0461439	0.0599004	0.0659432	0.042183	0.0761331	0.0288317	0.274951	0.154757	0.223491	0.166005	0.402174	0.118922	0.0619629	0.0613929	0.0528219	0.00577257	0.500412	0.113767	0.0756892	0.0426337	0.0358631	0.0642208	0.0673346	0.118661	0.0501862	0.202049	0.226377	0.0860137	0.0365278	0.0436402	8.07275	0.200908	0.0459654	0.0178586	0.0964546
	1.6	0.0332354	0.180256	0.137742	0.0738602	0.0964689	0.101892	0.206262	0.135918	0.116809	0.0222466	0.443467	0.139307	0.0765781	0.04603	0.0583317	0.0643427	0.0456267	0.0753107	0.0293162	0.273939	0.150781	0.225375	0.178713	0.397094	0.118638	0.0560764	0.0600005	0.0564388	0.00235158	0.505509	0.109891	0.0767851	0.0420993	0.0343245	0.0623547	0.0762149	0.121153	0.0491496	0.207105	0.228813	0.0861828	0.0371213	0.0443965	7.89891	0.200896	0.046072	0.0185431	0.0926041
	1.61	0.0349292	0.177454	0.135406	0.0777416	0.100866	0.106384	0.212634	0.132966	0.113035	0.0253817	0.380061	0.141378	0.0778113	0.0471658	0.0646591	0.0590165	0.0443062	0.0779124	0.0280342	0.27841	0.156497	0.227832	0.180371	0.400015	0.116503	0.0433063	0.0612126	0.0564061	0.00161414	0.509309	0.112346	0.0761636	0.0474728	0.0318111	0.067725	0.0774929	0.118801	0.0486477	0.215178	0.228781	0.0864608	0.0380554	0.0457954	7.28822	0.200441	0.0468151	0.0160612	0.0879568
	1.62	0.0361083	0.176464	0.139107	0.0804871	0.11036	0.107964	0.218068	0.132257	0.107177	0.0255478	0.316656	0.14345	0.0790445	0.0483015	0.0709865	0.0536902	0.0429857	0.080514	0.0267522	0.282881	0.162214	0.230289	0.182028	0.402935	0.118635	0.0319621	0.0593658	0.055938	0.00405208	0.509007	0.110706	0.0760742	0.0506414	0.0337828	0.0685484	0.0768066	0.120881	0.0482527	0.213908	0.228463	0.0823904	0.0357388	0.0485075	6.00614	0.208906	0.0435226	0.0164803	0.0951886
	1.63	0.0375761	0.173397	0.141005	0.0757928	0.115314	0.103263	0.218255	0.133727	0.107276	0.0255879	0.31004	0.147428	0.0774194	0.0448946	0.0722731	0.053462	0.0456196	0.0774655	0.0384094	0.280394	0.164064	0.229631	0.186197	0.40382	0.116681	0.0300007	0.0592953	0.0593625	0.0089442	0.511593	0.114333	0.0755657	0.0501767	0.0403351	0.0592216	0.0690695	0.119379	0.0449925	0.21188	0.226431	0.0804783	0.0349965	0.0499274	5.6803	0.208412	0.0435605	0.0293696	0.0879286
	1.64	0.033595	0.17257	0.132321	0.0706676	0.116187	0.102377	0.219806	0.131946	0.106415	0.0283278	0.303424	0.151406	0.0757944	0.0414877	0.0735597	0.0532337	0.0482536	0.0744171	0.0500666	0.277906	0.165914	0.228973	0.190366	0.404704	0.117346	0.0315853	0.0597191	0.0608586	0.0146838	0.510351	0.114267	0.0763689	0.0474275	0.0428343	0.0562094	0.0675411	0.122161	0.0501844	0.205365	0.224244	0.0829557	0.032843	0.051327	5.53953	0.21383	0.0446161	0.0198632	0.0885518
	1.65	0.0311564	0.174671	0.114291	0.0675838	0.110394	0.0996682	0.222089	0.131089	0.10203	0.0340241	0.313779	0.151249	0.0784028	0.0413517	0.0711729	0.0549609	0.0481534	0.076814	0.0492915	0.283764	0.170395	0.232568	0.189798	0.395374	0.118375	0.034492	0.0604966	0.0628356	0.0139576	0.513061	0.114825	0.0779295	0.0457546	0.044385	0.0550064	0.0638154	0.12013	0.0504933	0.198065	0.224738	0.0843405	0.0320611	0.0535497	5.39266	0.225539	0.046926	0.0242598	0.094841
	1.66	0.0303211	0.178579	0.100992	0.0691977	0.100752	0.100193	0.225261	0.130885	0.101443	0.03634	0.324134	0.151092	0.0810112	0.0412156	0.0687862	0.0566881	0.0480532	0.079211	0.0485164	0.289621	0.174877	0.236163	0.18923	0.386043	0.12471	0.0297434	0.0606459	0.0598138	0.00710302	0.515912	0.113452	0.0773577	0.0469334	0.043533	0.0581046	0.0670518	0.118799	0.0508232	0.184986	0.225133	0.0784062	0.0309743	0.0565518	5.37071	0.227259	0.0468301	0.0332881	0.0900173
	1.67	0.0332968	0.175591	0.0958438	0.0651824	0.0919266	0.102339	0.225753	0.13204	0.102556	0.0323878	0.323822	0.154891	0.0822269	0.0391471	0.0658811	0.0539368	0.0501171	0.0814617	0.0477407	0.289224	0.178202	0.230375	0.185064	0.382027	0.127446	0.0273921	0.0600022	0.0614615	0.00309266	0.516534	0.116282	0.0744891	0.0500936	0.0444811	0.0571405	0.0635721	0.118417	0.0503506	0.17058	0.223793	0.0758697	0.0276088	0.0571938	5.31708	0.220755	0.050136	0.0274053	0.0845041
	1.68	0.0360126	0.172725	0.0942191	0.0600844	0.090423	0.101669	0.222739	0.135612	0.10415	0.0326558	0.32351	0.15869	0.0834426	0.0370786	0.062976	0.0511855	0.0521811	0.0837123	0.046965	0.288827	0.181527	0.224587	0.180899	0.37801	0.134024	0.0207794	0.0616188	0.0609107	0.00828543	0.510136	0.116464	0.0734166	0.0502911	0.048054	0.0543744	0.0623827	0.117535	0.0497363	0.160617	0.221241	0.0761407	0.0285052	0.0599668	5.24289	0.226051	0.0490251	0.0173886	0.0930741
	1.69	0.0411598	0.171298	0.098156	0.0598416	0.089488	0.102587	0.222901	0.134964	0.0994045	0.0326484	0.342506	0.16161	0.0845639	0.0358269	0.0669287	0.0473223	0.0550006	0.0838471	0.0485356	0.297981	0.184607	0.225265	0.193259	0.375726	0.138239	0.0233157	0.0596378	0.0623277	0.00969718	0.512916	0.119645	0.0756493	0.0455535	0.0515258	0.0512664	0.056969	0.118568	0.0541631	0.152857	0.221982	0.0778694	0.0292849	0.0626506	5.18423	0.225701	0.0506455	0.0139734	0.0907659
	1.7	0.0433428	0.169101	0.101605	0.0632862	0.0895281	0.101976	0.222549	0.129635	0.0999346	0.0310045	0.361502	0.16453	0.0856851	0.0345753	0.0708815	0.0434591	0.0578202	0.0839819	0.0501063	0.307136	0.187686	0.225943	0.20562	0.373442	0.147603	0.0240192	0.0619742	0.0617364	0.00988841	0.516038	0.116202	0.0812906	0.042746	0.0493609	0.0509897	0.059382	0.117549	0.0567323	0.150887	0.222516	0.081918	0.0302804	0.0643437	5.10499	0.225141	0.0522641	0.0110617	0.0872716
	1.71	0.0461197	0.168869	0.103195	0.0599873	0.0832898	0.0947328	0.225132	0.126864	0.0936356	0.0339463	0.404895	0.163428	0.0878252	0.0385912	0.0700622	0.0428847	0.0594458	0.0850194	0.0472685	0.312352	0.189664	0.23474	0.20753	0.375897	0.148591	0.0277637	0.0617522	0.0659426	0.01232	0.516359	0.117071	0.0831298	0.045185	0.0461319	0.0524453	0.0588837	0.116549	0.0592964	0.159502	0.221212	0.0793414	0.0280894	0.068606	5.06972	0.227389	0.0537842	0.0106848	0.0859936
	1.72	0.0458983	0.170198	0.100187	0.0589283	0.077181	0.0859911	0.232014	0.129669	0.0882273	0.0373639	0.448288	0.162326	0.0899654	0.0426072	0.069243	0.0423103	0.0610715	0.0860568	0.0444307	0.317569	0.191641	0.243536	0.209441	0.378351	0.150453	0.0267261	0.0638589	0.0644306	0.0136954	0.514154	0.116854	0.0840087	0.0427227	0.0519498	0.0519847	0.0566984	0.116854	0.0554003	0.163449	0.220567	0.0694692	0.0277838	0.0734606	5.0655	0.233432	0.0603169	0.0138074	0.0881023
	1.73	0.0428226	0.168915	0.0965755	0.0568025	0.0720002	0.0715098	0.230654	0.133596	0.0867236	0.0377148	0.513663	0.163761	0.0889332	0.0402206	0.0672456	0.0407051	0.0610262	0.0881939	0.0451737	0.320533	0.194095	0.241998	0.2215	0.380554	0.147607	0.0363194	0.0614473	0.0671058	0.0105362	0.504577	0.117423	0.0838227	0.0413953	0.0596377	0.049233	0.047298	0.117424	0.059612	0.160624	0.219185	0.0729804	0.0295945	0.0814188	5.03393	0.234123	0.0545802	0.0227546	0.0861684
	1.74	0.0421421	0.16978	0.0945729	0.0567833	0.0650254	0.0494205	0.228085	0.135149	0.0853201	0.0380764	0.579037	0.165196	0.087901	0.037834	0.0652482	0.0390999	0.0609809	0.090331	0.0459167	0.323497	0.196548	0.24046	0.233558	0.382756	0.149148	0.0457954	0.0643743	0.0639338	0.0112082	0.505115	0.11773	0.0861469	0.0318472	0.0649779	0.0485035	0.0450639	0.114887	0.0588766	0.160995	0.21812	0.0704117	0.0311921	0.087202	5.01059	0.233933	0.0609791	0.0199227	0.0877086
	1.75	0.0455079	0.171484	0.0929631	0.0565899	0.0570629	0.0409027	0.227548	0.128963	0.079739	0.0355182	0.618798	0.16777	0.090297	0.0385802	0.0656978	0.0418517	0.0669183	0.0915429	0.0428551	0.324326	0.195768	0.24185	0.249415	0.3888	0.149925	0.0551629	0.0630769	0.0654185	0.013968	0.512233	0.117456	0.0857107	0.0262607	0.0633726	0.0473179	0.0487982	0.115166	0.061804	0.17018	0.219001	0.0696642	0.0261241	0.0882562	4.9861	0.236082	0.0599581	0.0165378	0.0816451
	1.76	0.045771	0.16637	0.0959422	0.0548103	0.0501722	0.0461509	0.22806	0.123127	0.0772902	0.0339257	0.658558	0.170344	0.092693	0.0393264	0.0661475	0.0446036	0.0728556	0.0927547	0.0397935	0.325155	0.194987	0.243241	0.265272	0.394845	0.149877	0.0531449	0.06657	0.0630442	0.0225986	0.518433	0.115905	0.0884648	0.0254286	0.0625391	0.047957	0.0549999	0.117497	0.0613551	0.209882	0.219128	0.0714198	0.0264684	0.092397	5.00727	0.240033	0.0571323	0.0173028	0.0884548
	1.77	0.0451343	0.160911	0.101178	0.0525829	0.0533654	0.0388618	0.230577	0.123597	0.0748851	0.0314776	0.660509	0.168142	0.0943816	0.040969	0.0654985	0.0421324	0.0761528	0.0920839	0.0400319	0.329874	0.19955	0.236504	0.274017	0.391298	0.144811	0.0517155	0.0638519	0.0640607	0.0206458	0.519927	0.117554	0.0860606	0.0339305	0.0586436	0.0483076	0.0580721	0.116435	0.0630129	0.263921	0.219489	0.0682985	0.0269122	0.0950907	4.98433	0.241667	0.0530587	0.0151934	0.0833322
	1.78	0.0454186	0.157698	0.108157	0.0544147	0.0547137	0.0406673	0.23228	0.122362	0.0704653	0.0268879	0.662459	0.165941	0.0960702	0.0426115	0.0648495	0.0396612	0.0794501	0.0914131	0.0402704	0.334592	0.204113	0.229767	0.282762	0.387751	0.143941	0.0531007	0.0668142	0.0612089	0.0192401	0.522225	0.11922	0.0858991	0.0296997	0.0613181	0.0483196	0.0602615	0.119929	0.0671672	0.31031	0.218864	0.0695969	0.0292127	0.101146	4.98098	0.239497	0.0519392	0.0305855	0.0946
	1.79	0.0464163	0.157277	0.114888	0.0564702	0.055413	0.0366979	0.23179	0.11821	0.0640598	0.0261743	0.631203	0.168507	0.0951182	0.0396328	0.0659749	0.040538	0.0801654	0.093301	0.0401203	0.344234	0.207872	0.229648	0.283649	0.391627	0.139002	0.0637186	0.0642861	0.0650439	0.0106684	0.52245	0.119972	0.0838408	0.0211554	0.0635697	0.0465521	0.0588701	0.116625	0.0682597	0.341432	0.220568	0.068188	0.0276928	0.101951	4.99668	0.243877	0.0530722	0.0306111	0.0908675
	1.8	0.042319	0.156672	0.1186	0.0592228	0.0554972	0.0204868	0.233728	0.111055	0.0630066	0.0257354	0.599947	0.171073	0.0941662	0.0366541	0.0671003	0.0414149	0.0808807	0.095189	0.0399703	0.353875	0.211631	0.229529	0.284536	0.395504	0.139679	0.0676252	0.0676524	0.0657594	0.0122044	0.527847	0.120518	0.0905733	0.0101845	0.0581569	0.0469595	0.0586045	0.116952	0.06737	0.340197	0.221294	0.0674099	0.0278232	0.105289	5.01802	0.245945	0.052941	0.0172408	0.101315
	1.81	0.0390755	0.158362	0.119265	0.0601646	0.0529744	0.0137394	0.234782	0.107639	0.0652116	0.0292081	0.576414	0.172985	0.0987025	0.0323644	0.0657966	0.0404593	0.0772492	0.0944684	0.0403384	0.35886	0.222628	0.231399	0.284337	0.400389	0.138385	0.067743	0.0689247	0.0684388	0.0145623	0.528602	0.117303	0.0925824	0.0116726	0.0461896	0.0473384	0.0622238	0.116184	0.0683168	0.399397	0.221297	0.0673308	0.0296666	0.106805	5.04862	0.247842	0.0521832	0.0196433	0.0962513
	1.82	0.0367562	0.15945	0.123755	0.0625078	0.0591774	0.0220442	0.231639	0.107004	0.0608071	0.0288564	0.552882	0.174898	0.103239	0.0280748	0.0644928	0.0395037	0.0736178	0.0937479	0.0407065	0.363844	0.233625	0.233269	0.284138	0.405275	0.140403	0.0627696	0.0689964	0.0631908	0.0159945	0.533184	0.118114	0.095579	0.0177417	0.0409214	0.0502981	0.0689226	0.11609	0.0674222	0.434394	0.221396	0.0703115	0.0272692	0.112576	5.11306	0.24988	0.0507457	0.0232177	0.109183
	1.83	0.0369164	0.158922	0.12688	0.0652446	0.0718046	0.0663648	0.230014	0.102808	0.0539717	0.0252833	0.543197	0.176289	0.106635	0.027961	0.0678031	0.0391988	0.0694044	0.0950809	0.0427934	0.362531	0.23761	0.237508	0.284261	0.403707	0.141892	0.0622789	0.06627	0.062944	0.0202654	0.52924	0.118879	0.0945316	0.0186645	0.0418472	0.0499326	0.0763349	0.115905	0.067885	0.507633	0.221613	0.071088	0.0285615	0.110741	5.10109	0.251722	0.0526177	0.0329053	0.118569
	1.84	0.0399497	0.154883	0.127296	0.0652994	0.0858594	0.07336	0.230238	0.0959103	0.0514059	0.0241745	0.533513	0.177681	0.11003	0.0278473	0.0711135	0.0388939	0.065191	0.096414	0.0448804	0.361218	0.241595	0.241746	0.284383	0.40214	0.145474	0.0592582	0.0653148	0.0620307	0.0228643	0.535763	0.120018	0.0943459	0.0116277	0.0454588	0.0516922	0.0771842	0.116702	0.0681524	0.674382	0.221108	0.070899	0.0312226	0.116435	5.07442	0.253094	0.0510768	0.023277	0.125406
	1.85	0.0439945	0.151239	0.129034	0.0660463	0.097953	0.212522	0.230549	0.0897369	0.047662	0.0235181	0.532116	0.176712	0.114549	0.0283864	0.069045	0.0409786	0.0656565	0.0976449	0.0482204	0.359399	0.251431	0.245023	0.290892	0.40544	0.145321	0.0580879	0.0630313	0.063976	0.0282806	0.538318	0.118587	0.0935866	0.00671077	0.0408501	0.0516509	0.0791069	0.117228	0.0675252	0.925993	0.223055	0.075795	0.0279617	0.118607	5.11445	0.249667	0.0501329	0.0245925	0.110675
	1.86	0.0449375	0.147351	0.129436	0.0677823	0.10491	0.30167	0.232129	0.0829375	0.0450842	0.0265656	0.530719	0.175744	0.119068	0.0289255	0.0669766	0.0430633	0.0661219	0.0988757	0.0515605	0.357579	0.261267	0.2483	0.297401	0.408739	0.145689	0.0504296	0.0648084	0.064786	0.0256345	0.546536	0.11583	0.0969182	0.00764921	0.0323936	0.0557816	0.0826217	0.116298	0.0697336	1.11635	0.22691	0.0747258	0.028874	0.121126	5.10411	0.250868	0.0497574	0.013982	0.100251
	1.87	0.044112	0.142491	0.131852	0.0669466	0.105803	0.389613	0.234308	0.0800751	0.0411452	0.0283375	0.522475	0.177856	0.114873	0.0314458	0.0688023	0.0428697	0.0693841	0.102086	0.0546671	0.354617	0.26784	0.253662	0.299303	0.41578	0.14575	0.0445701	0.0639748	0.064715	0.022768	0.544923	0.111317	0.0946082	0.0152711	0.0236854	0.0557303	0.0855348	0.116345	0.0663856	1.16589	0.232176	0.075101	0.0299029	0.121508	5.11613	0.251442	0.0504712	0.0183924	0.102982
	1.88	0.0411685	0.140265	0.134123	0.070279	0.107069	0.578214	0.238978	0.0818215	0.0378673	0.0259047	0.514232	0.179968	0.110678	0.0339662	0.070628	0.042676	0.0726462	0.105297	0.0577737	0.351655	0.274412	0.259023	0.301205	0.42282	0.143881	0.0415709	0.0653898	0.0656815	0.0213663	0.545083	0.11101	0.089923	0.0224785	0.0240056	0.0563226	0.079333	0.116263	0.0678377	1.21122	0.23394	0.0742487	0.0304027	0.125338	5.11881	0.25308	0.0496893	0.026262	0.109982
	1.89	0.0381963	0.139959	0.131389	0.0732358	0.113297	0.759087	0.240837	0.0864445	0.0360647	0.0251156	0.508543	0.182167	0.112092	0.031598	0.0674823	0.0435711	0.0702744	0.105975	0.0577199	0.355755	0.273377	0.254233	0.306841	0.419365	0.145076	0.0452119	0.0658187	0.0637115	0.0232357	0.539575	0.109848	0.0859103	0.0249698	0.0257199	0.0533932	0.0746375	0.117628	0.0640945	1.25243	0.237434	0.0767978	0.0311766	0.13012	5.10972	0.25179	0.0513923	0.0195583	0.105995
	1.9	0.0336981	0.140541	0.13258	0.0766825	0.118465	0.960621	0.236459	0.0873831	0.0369961	0.0305677	0.502854	0.184367	0.113507	0.0292298	0.0643366	0.0444662	0.0679027	0.106654	0.0576662	0.359856	0.272341	0.249442	0.312477	0.415909	0.14399	0.0464121	0.0671053	0.063098	0.0237359	0.544326	0.108537	0.0867823	0.0252604	0.0250148	0.0512082	0.0682882	0.120117	0.0635509	1.33297	0.241762	0.0752631	0.0328568	0.128177	5.1107	0.25717	0.0590369	0.00890301	0.15523
	1.91	0.0322677	0.143091	0.130483	0.0783752	0.123691	0.961458	0.239078	0.085212	0.0354602	0.0328539	0.503938	0.189115	0.115155	0.0273246	0.0613876	0.0441143	0.0649221	0.108256	0.0546591	0.357898	0.269603	0.256335	0.315204	0.414733	0.146476	0.0447554	0.0659865	0.0630742	0.0220784	0.544297	0.104792	0.090045	0.031023	0.01946	0.0525808	0.0717137	0.127481	0.0687942	1.38822	0.246673	0.0909466	0.0346134	0.132847	5.06568	0.256609	0.0577743	0.0382816	0.154537
	1.92	0.0342297	0.144339	0.125151	0.0848858	0.125367	0.966693	0.236084	0.0854322	0.0338412	0.0330166	0.505022	0.193862	0.116802	0.0254193	0.0584386	0.0437623	0.0619415	0.109858	0.0516519	0.35594	0.266866	0.263228	0.317931	0.413557	0.148437	0.0411235	0.0659353	0.0586774	0.0217276	0.544121	0.101728	0.090307	0.0387442	0.0178869	0.0542569	0.0718757	0.130704	0.0696546	1.40138	0.247408	0.0939891	0.0378228	0.131916	5.08001	0.260236	0.0561644	0.0279425	0.160725
	1.93	0.0372629	0.141037	0.125268	0.0841825	0.128811	0.962457	0.236607	0.0873667	0.0343587	0.0315821	0.505138	0.196455	0.118828	0.028615	0.0559106	0.0464649	0.0647989	0.111694	0.0492925	0.358208	0.259686	0.263689	0.301663	0.419783	0.153128	0.0411966	0.0642529	0.0553411	0.0237244	0.538472	0.0990764	0.0880468	0.0424601	0.0196218	0.0536961	0.0739888	0.131204	0.0705641	1.4206	0.24712	0.0915064	0.0408389	0.137035	5.08157	0.253956	0.053649	0.0144927	0.153137
	1.94	0.0390246	0.134884	0.140516	0.0850547	0.132016	0.957137	0.236901	0.0902179	0.0405038	0.0290596	0.505254	0.199049	0.120854	0.0318108	0.0533827	0.0491674	0.0676563	0.11353	0.0469332	0.360476	0.252506	0.26415	0.285395	0.426009	0.154518	0.043733	0.0644497	0.0590609	0.0284965	0.539168	0.101043	0.0855678	0.0403255	0.0276308	0.0546735	0.0652556	0.133217	0.0709678	1.43062	0.24886	0.0890723	0.0455626	0.135764	5.07426	0.252804	0.0528475	0.0106956	0.150085
	1.95	0.0398192	0.128438	0.160637	0.0833523	0.131281	1.26104	0.238543	0.092003	0.0416933	0.0342615	0.51301	0.196241	0.125944	0.0294316	0.0518552	0.0503693	0.0655027	0.107144	0.0462564	0.364358	0.247588	0.27269	0.290699	0.501356	0.160893	0.0459623	0.0661382	0.0619943	0.0300548	0.537158	0.0960022	0.0875784	0.0350122	0.0297476	0.0560267	0.0629514	0.126893	0.0619924	1.46406	0.249383	0.0883912	0.0402587	0.140631	5.06808	0.252614	0.0488895	0.0054931	0.118871
	1.96	0.036667	0.123548	0.172697	0.0843678	0.129245	1.45649	0.239474	0.0955378	0.0410252	0.035064	0.520766	0.193433	0.131034	0.0270524	0.0503277	0.0515712	0.063349	0.100759	0.0455796	0.36824	0.242669	0.281229	0.296003	0.576704	0.162312	0.0490513	0.0645243	0.067467	0.0311918	0.537884	0.0938614	0.0888982	0.0416026	0.0296272	0.0597	0.0543399	0.133975	0.0609587	1.48423	0.252069	0.0907288	0.0414966	0.146187	5.06479	0.255598	0.0486314	0.0202701	0.125049
	1.97	0.0324771	0.11899	0.186191	0.0881415	0.132134	1.46192	0.237521	0.0981376	0.0419735	0.028269	0.523153	0.197009	0.129317	0.0247252	0.0517451	0.0537486	0.0645187	0.100881	0.0455441	0.368742	0.241325	0.283432	0.273503	0.6178	0.164851	0.0488498	0.0640358	0.0654071	0.0301956	0.53459	0.0894087	0.0909405	0.0482199	0.0211345	0.0623098	0.055111	0.136913	0.0610627	1.50827	0.255453	0.0873308	0.045769	0.151409	5.08675	0.250119	0.0465628	0.0191947	0.125038
	1.98	0.0302604	0.118471	0.202557	0.0915428	0.131787	1.45833	0.236693	0.100146	0.0407367	0.0291655	0.52554	0.200585	0.127599	0.022398	0.0531625	0.055926	0.0656885	0.101003	0.0455086	0.369244	0.239981	0.285635	0.251004	0.658895	0.160273	0.0514917	0.0643012	0.0626658	0.0327583	0.534123	0.0897034	0.087217	0.0538158	0.0223398	0.0621055	0.0497122	0.134775	0.0566495	1.54549	0.258362	0.0904819	0.0458029	0.154317	5.072	0.251619	0.0474459	0.0259049	0.13083
	1.99	0.0305372	0.120358	0.211221	0.0952692	0.131621	1.46609	0.238306	0.100374	0.0365557	0.0344598	0.526329	0.200588	0.126369	0.0194366	0.0527239	0.0605213	0.0670733	0.10077	0.0469046	0.366932	0.243677	0.283685	0.252329	0.692272	0.157691	0.0539855	0.065716	0.0591953	0.0381029	0.530503	0.0864044	0.0896503	0.0485921	0.0263202	0.0606141	0.0509447	0.134668	0.0551525	1.59429	0.258159	0.0904388	0.0454197	0.158481	5.08619	0.244895	0.0445899	0.0277603	0.121705
	2	0.0330954	0.120525	0.231974	0.101368	0.127213	1.48628	0.238453	0.100354	0.0314354	0.0339271	0.527118	0.200592	0.125139	0.0164752	0.0522853	0.0651166	0.0684582	0.100537	0.0483006	0.36462	0.247373	0.281736	0.253655	0.725648	0.152046	0.0659138	0.062883	0.0597183	0.0435596	0.530817	0.0843865	0.0906792	0.0430253	0.0290794	0.057651	0.050702	0.13698	0.0552649	1.84412	0.257423	0.0922634	0.0470882	0.15704	5.07383	0.244743	0.0447593	0.0145409	0.129658
	2.01	0.0369667	0.117989	0.249916	0.104659	0.122477	1.55204	0.238778	0.101249	0.0295473	0.0311773	0.531439	0.198221	0.124397	0.0210863	0.0541325	0.066522	0.0699816	0.0979196	0.0480664	0.363913	0.240238	0.2902	0.245153	0.728749	0.154693	0.0736651	0.0644166	0.0578757	0.0489254	0.532657	0.0781395	0.0935707	0.0385655	0.0286853	0.0592683	0.0579118	0.13783	0.0570214	1.92308	0.257631	0.0937826	0.0480705	0.156841	5.09363	0.246119	0.0451321	0.00903427	0.132582
	2.02	0.0413584	0.116246	0.266549	0.108595	0.121522	1.5536	0.241134	0.101572	0.0317118	0.0308228	0.535759	0.19585	0.123655	0.0256973	0.0559797	0.0679274	0.071505	0.0953024	0.0478321	0.363207	0.233103	0.298664	0.236651	0.73185	0.152022	0.0798656	0.0630358	0.063801	0.0499896	0.533594	0.0765791	0.0955027	0.0384335	0.0265958	0.0589082	0.0608503	0.136942	0.0575617	1.94069	0.258552	0.0943082	0.051809	0.157394	5.10058	0.240461	0.0497013	0.00498323	0.137582
	2.03	0.0428357	0.114054	0.319349	0.106129	0.128216	1.54654	0.2402	0.102823	0.0339675	0.0313703	0.541895	0.196144	0.124383	0.0234569	0.0583009	0.071263	0.0728308	0.0954731	0.0485557	0.366858	0.229603	0.31474	0.243805	0.776529	0.149228	0.077436	0.0660731	0.0644014	0.0541624	0.533773	0.0740956	0.0975174	0.0368047	0.0261321	0.0596627	0.0656506	0.138105	0.0584773	1.96544	0.259212	0.0923156	0.0521414	0.15642	5.10792	0.241414	0.0469457	0.010304	0.141864
	2.04	0.0420695	0.108781	0.386175	0.103306	0.138063	1.53646	0.236791	0.105618	0.0292428	0.0325378	0.548032	0.196439	0.125111	0.0212164	0.060622	0.0745986	0.0741565	0.0956438	0.0492793	0.370508	0.226104	0.330816	0.25096	0.821208	0.14152	0.0794087	0.0641241	0.0714388	0.0558408	0.531203	0.0729009	0.0953414	0.0357649	0.0281524	0.0569752	0.0629175	0.137184	0.0544162	2.01244	0.259767	0.0883859	0.0529049	0.157248	5.13932	0.235716	0.0488334	0.0203525	0.145576
	2.05	0.0416111	0.106546	0.46534	0.105302	0.137642	1.5501	0.235797	0.107075	0.0273692	0.0305674	0.549041	0.19879	0.127154	0.018097	0.061632	0.0761121	0.0756325	0.0944637	0.0505842	0.366874	0.223328	0.338661	0.244753	0.857193	0.139421	0.0805683	0.0660951	0.0725199	0.0598677	0.532362	0.0713667	0.101203	0.0286418	0.0287969	0.0578199	0.0663854	0.13722	0.0537773	2.08531	0.262155	0.0865095	0.0505257	0.156891	5.13547	0.237796	0.0509244	0.00351668	0.15026
	2.06	0.0430194	0.105432	0.575864	0.107028	0.14457	1.83238	0.235088	0.107505	0.0265024	0.0310613	0.55005	0.201141	0.129196	0.0149775	0.0626419	0.0776255	0.0771085	0.0932837	0.0518891	0.36324	0.220552	0.346506	0.238545	0.893179	0.135283	0.0857976	0.0618689	0.073194	0.063612	0.533185	0.0727368	0.100555	0.0199757	0.0298628	0.0562305	0.0651964	0.137967	0.0605184	2.13473	0.261209	0.0906095	0.0493159	0.15959	5.15034	0.233331	0.0533707	0.00533926	0.157117
	2.07	0.0415048	0.103642	0.640067	0.111043	0.148116	2.20608	0.236712	0.107835	0.0282924	0.0310658	0.539079	0.198038	0.128359	0.0160242	0.0624048	0.079018	0.0758442	0.0961629	0.0512491	0.346776	0.197081	0.333652	0.236424	0.910238	0.136631	0.0821263	0.0639093	0.066868	0.06519	0.537128	0.0690574	0.10422	0.0176601	0.0285692	0.057161	0.069191	0.136639	0.0559986	2.17628	0.263307	0.0847787	0.0517512	0.162327	5.14069	0.226869	0.0557452	0.0131198	0.142561
	2.08	0.0434217	0.0993545	0.645318	0.113583	0.151405	2.4443	0.237533	0.107666	0.0281846	0.034261	0.528107	0.194935	0.127523	0.0170709	0.0621676	0.0804106	0.0745799	0.0990422	0.050609	0.330312	0.17361	0.320799	0.234303	0.927297	0.133372	0.0813319	0.0636368	0.0641009	0.0678712	0.536403	0.0691934	0.1019	0.020558	0.0265642	0.0542204	0.068072	0.138626	0.059839	2.2794	0.264069	0.0852782	0.0492379	0.164465	5.17831	0.226045	0.0576161	0.00668903	0.14922
	2.09	0.0526613	0.103423	0.645904	0.119903	0.138595	2.76428	0.238462	0.105614	0.0277493	0.0350554	0.525643	0.198834	0.130465	0.0166421	0.065688	0.0796705	0.0743834	0.0992894	0.0508669	0.327213	0.173375	0.316528	0.234166	0.909405	0.134081	0.0782055	0.0667524	0.0604878	0.0706376	0.537435	0.0687869	0.102281	0.0264534	0.0330804	0.0548964	0.0723351	0.13936	0.0584827	2.35025	0.265143	0.083635	0.0481091	0.164232	5.17846	0.228578	0.0570308	0.0142699	0.147786
	2.1	0.0556033	0.0976364	0.652954	0.119566	0.139007	2.79543	0.238402	0.112573	0.00719681	0.0336267	0.523179	0.202733	0.133408	0.0162133	0.0692084	0.0789304	0.0741868	0.0995367	0.0511247	0.324114	0.173141	0.312258	0.234028	0.891512	0.138801	0.0766808	0.0661621	0.0634238	0.0724882	0.538963	0.0747729	0.110414	0.0352158	0.0428665	0.0551347	0.0670561	0.142139	0.0611159	2.40811	0.263642	0.0840776	0.0500326	0.16729	5.16909	0.224939	0.0578691	0.00564331	0.158228
	2.11	0.0587069	0.0912977	0.652643	0.119	0.13611	2.80194	0.238451	0.109135	0.0103825	0.0285842	0.52038	0.204271	0.13611	0.0132549	0.0647551	0.0772529	0.0733619	0.101701	0.0511724	0.326593	0.173077	0.306884	0.238554	0.824634	0.142247	0.0686017	0.0692519	0.0639114	0.074785	0.566516	0.0819051	0.113953	0.0317874	0.0534733	0.0551043	0.0730631	0.142903	0.0632318	2.44625	0.263216	0.0817023	0.0509838	0.166306	5.16701	0.224905	0.0567389	0.00912496	0.149861
	2.12	0.0586433	0.0884062	0.649616	0.120715	0.134684	2.83838	0.239681	0.109043	0.0120393	0.0267517	0.51758	0.205809	0.138812	0.0102965	0.0603019	0.0755755	0.0725371	0.103866	0.0512202	0.329073	0.173012	0.301511	0.24308	0.757755	0.141213	0.060185	0.0666557	0.0666755	0.0771607	0.567448	0.079133	0.113424	0.0272695	0.0506041	0.0537073	0.0724037	0.142644	0.0649548	2.47468	0.264871	0.0812572	0.0480179	0.169559	5.16339	0.223087	0.0594103	0.00646559	0.160878
	2.13	0.056972	0.0881091	0.649742	0.119339	0.14413	2.85388	0.245131	0.104308	0.011082	0.0233234	0.520087	0.200177	0.139704	0.014409	0.062706	0.0749985	0.0693691	0.105128	0.0505747	0.335949	0.175507	0.31365	0.24369	0.736024	0.143321	0.0494675	0.0696393	0.063465	0.080136	0.567192	0.0752244	0.117369	0.0272996	0.0472848	0.0542308	0.0683281	0.144493	0.0633559	2.5195	0.266053	0.0818233	0.0458485	0.174203	5.18577	0.228264	0.0588168	0.006745	0.155351
	2.14	0.0506179	0.0860241	0.662293	0.112605	0.146595	2.85809	0.241628	0.102719	0.0196988	0.0172835	0.522593	0.194546	0.140596	0.0185216	0.06511	0.0744215	0.0662011	0.106391	0.0499293	0.342825	0.178001	0.32579	0.2443	0.714294	0.143805	0.0476641	0.0669778	0.0650579	0.0869213	0.554713	0.0757182	0.113371	0.0232075	0.0421695	0.0480952	0.0664947	0.147483	0.0642389	2.59131	0.266103	0.0826679	0.0433288	0.175199	5.18821	0.231159	0.0589288	0.0294709	0.148917
	2.15	0.0508611	0.088875	0.671952	0.1128	0.139925	2.86315	0.233949	0.104732	0.0193276	0.0149063	0.523371	0.199886	0.144205	0.0160055	0.0632223	0.0728637	0.0645129	0.106781	0.0487767	0.34427	0.178575	0.339327	0.240429	0.719476	0.148319	0.0460112	0.0697039	0.0642151	0.0912575	0.551442	0.0826895	0.117809	0.0207532	0.0472549	0.0499901	0.0601155	0.147889	0.0623484	2.7446	0.267288	0.0815055	0.0357186	0.183097	5.18021	0.233093	0.0591361	0.0304061	0.141762
	2.16	0.0549429	0.0910507	0.677431	0.112803	0.123295	2.87166	0.229285	0.106693	0.0229206	0.0163963	0.524148	0.205226	0.147814	0.0134894	0.0613346	0.0713058	0.0628247	0.107171	0.047624	0.345714	0.179149	0.352865	0.236558	0.724658	0.15422	0.0486334	0.0676424	0.0683799	0.0915896	0.54582	0.0852689	0.121537	0.0192379	0.0516589	0.0488369	0.0558743	0.152968	0.0579397	2.83771	0.26829	0.0815349	0.0378517	0.188009	5.16235	0.231114	0.061035	0.0272667	0.150481
	2.17	0.0544845	0.0874787	0.676553	0.109034	0.114193	2.87316	0.226532	0.101344	0.0286551	0.0158101	0.517407	0.20412	0.144211	0.014515	0.0624117	0.0753605	0.0618181	0.107105	0.0459092	0.343699	0.178492	0.361409	0.233291	0.735508	0.159628	0.0495323	0.0692667	0.0713015	0.0890639	0.551121	0.0862787	0.127142	0.0212135	0.0548114	0.0479294	0.053227	0.154533	0.0622351	2.86574	0.269208	0.0834083	0.0346511	0.193179	5.17816	0.230253	0.0619165	0.0212654	0.147456
	2.18	0.0565112	0.0835895	0.677618	0.10241	0.116593	2.8775	0.22757	0.0993341	0.030242	0.0155629	0.510667	0.203013	0.140607	0.0155407	0.0634888	0.0794153	0.0608114	0.10704	0.0441945	0.341683	0.177835	0.369953	0.230024	0.746358	0.165781	0.0477087	0.067887	0.0753726	0.0867153	0.548572	0.0871323	0.126138	0.0319887	0.0534132	0.0479211	0.0555336	0.156328	0.0622202	2.87721	0.269133	0.0841415	0.0273729	0.197598	5.15283	0.232171	0.058689	0.028654	0.142793
	2.19	0.0580262	0.0774431	0.677528	0.0946111	0.120979	2.93035	0.239503	0.101763	0.0251076	0.0202696	0.510549	0.20187	0.143216	0.0117066	0.0629974	0.0802651	0.052849	0.10951	0.0438012	0.345204	0.187571	0.369949	0.231347	0.772647	0.170074	0.0454686	0.0701408	0.0760099	0.0879451	0.553055	0.0935404	0.125975	0.0421669	0.0610875	0.0469783	0.0571374	0.159537	0.0602802	2.90375	0.269317	0.08163	0.0256572	0.197247	5.1697	0.235013	0.0562781	0.0441142	0.134359
	2.2	0.0548809	0.0726435	0.68341	0.0909835	0.12073	3.01207	0.257505	0.102359	0.0218435	0.0176533	0.510432	0.200727	0.145825	0.00787261	0.062506	0.081115	0.0448866	0.11198	0.0434079	0.348725	0.197307	0.369945	0.23267	0.798936	0.173199	0.0453138	0.0704374	0.078492	0.0877748	0.55263	0.0973693	0.127929	0.0433201	0.067783	0.0441507	0.0552649	0.161118	0.0636562	2.95738	0.269566	0.081781	0.0279994	0.204545	5.14627	0.242054	0.0547827	0.0420341	0.150968
	2.21	0.0547891	0.0735548	0.686297	0.0899559	0.117089	3.27167	0.267017	0.0999863	0.0208641	0.0141428	0.513606	0.199442	0.144586	0.00689085	0.0627965	0.0784397	0.0440493	0.109546	0.0458893	0.349784	0.19621	0.328823	0.245034	0.843094	0.175353	0.0454853	0.0713085	0.0777527	0.0883582	0.561562	0.102583	0.132463	0.040612	0.0742638	0.0431987	0.0536594	0.161365	0.0632566	3.07441	0.269922	0.0827504	0.0247257	0.204245	5.15663	0.24266	0.0535771	0.0502353	0.136916
	2.22	0.0531812	0.076133	0.689847	0.0856729	0.113256	3.6971	0.264937	0.0974655	0.0235935	0.0127878	0.51678	0.198156	0.143346	0.00590909	0.0630871	0.0757643	0.043212	0.107113	0.0483706	0.350843	0.195112	0.287701	0.257398	0.887251	0.176699	0.0468058	0.0712057	0.0782386	0.08403	0.559649	0.101329	0.135084	0.0400633	0.0689406	0.0412968	0.0512966	0.163885	0.0630341	3.16674	0.272005	0.085612	0.0269062	0.208493	5.16664	0.253123	0.0539301	0.0362511	0.134101
	2.23	0.0540972	0.0820136	0.695963	0.0827956	0.113789	3.88567	0.2609	0.0990605	0.0198598	0.0167342	0.516664	0.197263	0.142022	0.00872904	0.0624197	0.0754398	0.0403081	0.107863	0.0445699	0.351199	0.205514	0.263191	0.25995	0.88415	0.178309	0.0479482	0.0746653	0.0776486	0.0867979	0.563296	0.104819	0.136977	0.044079	0.0643945	0.0426747	0.0482875	0.165907	0.0632259	3.23566	0.273418	0.0840095	0.0267365	0.214351	5.21766	0.255672	0.0538288	0.0300706	0.141142
	2.24	0.055974	0.0854787	0.699331	0.0840082	0.112463	3.92334	0.228599	0.0990288	0.0187584	0.0196547	0.516548	0.196371	0.140698	0.011549	0.0617523	0.0751152	0.0374041	0.108613	0.0407691	0.351555	0.215917	0.238681	0.262501	0.881049	0.180369	0.0516527	0.0741097	0.0761818	0.0866742	0.558257	0.108496	0.137535	0.0521514	0.0597615	0.042497	0.0474998	0.166094	0.0669461	3.28537	0.273719	0.0857606	0.0208981	0.220945	5.27007	0.263067	0.0526925	0.0160721	0.137585
	2.25	0.0584662	0.0858474	0.700743	0.0793854	0.11298	3.95019	0.198235	0.0979745	0.0206892	0.0220821	0.517044	0.196086	0.144088	0.0134228	0.0609706	0.0753811	0.0367413	0.109906	0.0409751	0.354299	0.219561	0.220722	0.25358	0.828406	0.18003	0.057074	0.0757633	0.0779613	0.0891645	0.564154	0.11692	0.13795	0.0550502	0.0607607	0.0388698	0.0443512	0.164754	0.0682943	3.29602	0.271922	0.079127	0.0183364	0.225959	5.28134	0.269759	0.0550816	0.02008	0.131593
	2.26	0.0612703	0.0846801	0.70288	0.072118	0.114074	3.96395	0.168133	0.0989007	0.0228212	0.025851	0.51754	0.195801	0.147478	0.0152966	0.0601889	0.075647	0.0360785	0.1112	0.0411811	0.357043	0.223206	0.202763	0.244659	0.775762	0.182786	0.0638267	0.0747068	0.0845924	0.0893297	0.56966	0.119354	0.140048	0.0517008	0.0591541	0.0375233	0.0490927	0.165429	0.0675318	3.2971	0.270656	0.0815338	0.0181	0.23435	5.21851	0.269654	0.0528115	0.0187726	0.13165
	2.27	0.0618959	0.080352	0.706376	0.0673385	0.117609	3.96635	0.161897	0.0985702	0.028647	0.0244326	0.51572	0.192404	0.148159	0.011346	0.0591553	0.0731784	0.0355344	0.111478	0.0410074	0.358071	0.232364	0.19424	0.22924	0.789098	0.179409	0.0686969	0.0762169	0.0908064	0.0894545	0.582477	0.119554	0.141252	0.049377	0.0581706	0.0380869	0.0570338	0.164748	0.0654067	3.30859	0.272242	0.0803733	0.022939	0.234743	5.19446	0.271191	0.0567462	0.021808	0.128191
	2.28	0.0618541	0.0790496	0.712281	0.0625272	0.125046	3.97214	0.150674	0.0959775	0.0300896	0.0198845	0.513899	0.189007	0.148839	0.00739534	0.0581216	0.0707099	0.0349903	0.111756	0.0408338	0.359099	0.241521	0.185716	0.213821	0.802433	0.179	0.0684785	0.0776924	0.0898398	0.0879551	0.589258	0.117016	0.139555	0.0472029	0.0520519	0.0393463	0.0700855	0.164979	0.0636641	3.35363	0.273168	0.0779797	0.0176327	0.241356	5.16736	0.278264	0.055525	0.00834252	0.120303
	2.29	0.0638337	0.0815449	0.717745	0.0601434	0.124997	3.97993	0.151606	0.0942095	0.0318898	0.0221723	0.515361	0.191672	0.15093	0.00719191	0.0611545	0.069871	0.0342556	0.11504	0.0416649	0.358701	0.248746	0.184052	0.203973	0.821078	0.174732	0.0683395	0.0775511	0.0892464	0.0896136	0.595177	0.1188	0.135272	0.0477321	0.0504582	0.0386157	0.0729327	0.161184	0.0655238	3.40966	0.2755	0.0808865	0.0163724	0.248241	5.18235	0.287512	0.0617298	0.00692186	0.121386
	2.3	0.0629291	0.0856671	0.720231	0.0608679	0.120861	3.98139	0.147689	0.0960198	0.0356184	0.0285858	0.516823	0.194336	0.153021	0.00698848	0.0641873	0.0690321	0.0335209	0.118324	0.0424959	0.358303	0.255972	0.182388	0.194125	0.839722	0.173024	0.0698706	0.079331	0.0870964	0.0930543	0.598705	0.118906	0.13362	0.0472374	0.0472554	0.0374523	0.0739066	0.15721	0.0628577	3.46094	0.276202	0.0810005	0.0169672	0.251935	5.13484	0.292238	0.056014	0.0214773	0.122104
	2.31	0.0641287	0.0921749	0.722954	0.057409	0.111497	3.98308	0.148837	0.0985401	0.0361505	0.0285809	0.516889	0.196975	0.152229	0.00935066	0.0603821	0.0719233	0.0398572	0.119479	0.0459029	0.360627	0.260685	0.180765	0.193855	0.858473	0.168223	0.0748209	0.0793207	0.0878148	0.0964441	0.603941	0.121422	0.131432	0.0419831	0.0412392	0.0344793	0.0706094	0.157427	0.0631489	3.48648	0.277562	0.0799175	0.0207616	0.255923	5.13073	0.301702	0.0532842	0.0330232	0.115576
	2.32	0.0621225	0.09785	0.728412	0.0602643	0.0980066	3.98968	0.170298	0.0981226	0.0358904	0.0236393	0.516955	0.199613	0.151436	0.0117128	0.056577	0.0748146	0.0461936	0.120634	0.0493098	0.362951	0.265399	0.179143	0.193585	0.877223	0.169512	0.0768062	0.0811533	0.0898958	0.0969089	0.608081	0.117521	0.133628	0.0373692	0.0323215	0.0373542	0.0781943	0.15719	0.0634809	3.4951	0.280084	0.0863552	0.0181945	0.259013	5.12364	0.307361	0.0560509	0.0454833	0.130715
	2.33	0.0622274	0.100409	0.732128	0.0682309	0.0922666	4.00207	0.194231	0.0947664	0.0371008	0.0257219	0.51416	0.200327	0.152463	0.0141743	0.0565335	0.0732655	0.0507945	0.121683	0.0502801	0.361878	0.26441	0.17614	0.194384	0.878565	0.166386	0.0788723	0.0796916	0.0935562	0.0945949	0.611596	0.113818	0.12967	0.0416827	0.0231382	0.0377492	0.0867252	0.15411	0.0592049	3.49961	0.282585	0.0844276	0.0167956	0.27112	5.08386	0.314267	0.0559056	0.0474696	0.128554
	2.34	0.0636905	0.101215	0.733298	0.071742	0.091891	4.00848	0.209144	0.0972039	0.033413	0.028631	0.511364	0.201042	0.15349	0.0166358	0.0564901	0.0717165	0.0553954	0.122731	0.0512503	0.360805	0.263421	0.173137	0.195182	0.879908	0.167252	0.0717469	0.0807866	0.0911802	0.0936464	0.615395	0.108344	0.126288	0.0439142	0.018513	0.0414445	0.0930911	0.15353	0.0600512	3.49829	0.281573	0.084234	0.0164191	0.275705	5.09703	0.322561	0.0559435	0.0305081	0.129123
	2.35	0.0692955	0.0962969	0.730438	0.0700885	0.0839584	4.01065	0.218954	0.0999951	0.0384215	0.0304212	0.514996	0.199017	0.155741	0.0210865	0.0545134	0.0719924	0.0566524	0.123655	0.0526206	0.35927	0.266185	0.165873	0.189635	0.863582	0.167148	0.0710114	0.0781415	0.0914853	0.0970525	0.618337	0.106201	0.120335	0.0454379	0.018253	0.0378727	0.0916735	0.149481	0.0592675	3.49494	0.281273	0.0839542	0.0230211	0.281874	5.07162	0.325952	0.0581377	0.0412023	0.144738
	2.36	0.0732845	0.0931051	0.727109	0.0693786	0.0694167	4.00965	0.215071	0.0995661	0.0472156	0.0278117	0.518628	0.196991	0.157992	0.0255373	0.0525367	0.0722683	0.0579095	0.124579	0.0539909	0.357736	0.268949	0.158609	0.184087	0.847256	0.168843	0.0699396	0.0805006	0.0901452	0.102341	0.624475	0.100262	0.120871	0.0403192	0.0191942	0.0392818	0.094227	0.150733	0.0612562	3.51626	0.282812	0.0880033	0.0178571	0.282216	5.04535	0.336176	0.0584348	0.0454785	0.146876
	2.37	0.0747559	0.0950337	0.723684	0.0703257	0.0637107	4.01003	0.212914	0.0970543	0.0436664	0.0288313	0.518278	0.195394	0.155974	0.0246957	0.0528931	0.0718149	0.0612927	0.119645	0.0538249	0.35843	0.265189	0.144576	0.190812	0.874239	0.167943	0.071394	0.0802577	0.0952456	0.107301	0.626352	0.0932282	0.122312	0.0333113	0.017358	0.0377977	0.0950611	0.148141	0.0607128	3.52754	0.282819	0.0869347	0.0180397	0.28466	5.04567	0.340153	0.0573264	0.0448067	0.153449
	2.38	0.0741565	0.0976933	0.716087	0.0734399	0.0697502	4.01164	0.208994	0.0943419	0.0321847	0.027293	0.517928	0.193796	0.153956	0.0238542	0.0532495	0.0713614	0.064676	0.114712	0.0536588	0.359125	0.261429	0.130542	0.197537	0.901223	0.168926	0.0649953	0.0828838	0.0941442	0.105115	0.628624	0.0865049	0.12416	0.0309646	0.0132892	0.0429475	0.101014	0.146457	0.05853	3.54959	0.28319	0.087132	0.0154293	0.288294	5.0608	0.353785	0.0601258	0.0477032	0.157086
	2.39	0.0711281	0.104462	0.707129	0.0733479	0.0763713	4.00903	0.210314	0.0972038	0.028546	0.0262936	0.515589	0.197357	0.154633	0.0194548	0.0507421	0.070234	0.0692508	0.117002	0.0515747	0.358862	0.259274	0.114799	0.201999	0.908677	0.168783	0.0630385	0.080995	0.0961053	0.105139	0.62776	0.0813546	0.120464	0.0321809	0.0111531	0.0454606	0.0933443	0.143728	0.0610141	3.55688	0.285738	0.0883453	0.0183361	0.286213	5.08594	0.363402	0.0595436	0.0521787	0.162421
	2.4	0.0691243	0.108517	0.688922	0.0756797	0.0806256	4.00984	0.21061	0.100609	0.0300991	0.0284374	0.51325	0.200918	0.155311	0.0150554	0.0482346	0.0691066	0.0738255	0.119292	0.0494905	0.358598	0.257119	0.0990546	0.206462	0.916132	0.169568	0.0590135	0.0819276	0.0934599	0.105643	0.62483	0.0761247	0.122972	0.0377208	0.0153995	0.047618	0.0838402	0.142788	0.0607019	3.55853	0.287018	0.0946694	0.0210818	0.286776	5.06418	0.367871	0.0586376	0.0520449	0.156165
	2.41	0.0722224	0.110878	0.679406	0.0812596	0.0787271	4.01092	0.213295	0.0991935	0.0275245	0.0285261	0.507898	0.200272	0.154557	0.013025	0.0471864	0.0694873	0.0764135	0.118348	0.0525104	0.360501	0.258268	0.0908246	0.217345	0.907077	0.169203	0.0632643	0.0798947	0.0965003	0.107868	0.620892	0.0724376	0.124017	0.0403976	0.0175435	0.0465714	0.0729351	0.139951	0.0579895	3.56348	0.287842	0.0947712	0.0289814	0.288115	5.08008	0.375629	0.0599646	0.0601804	0.147222
	2.42	0.0739911	0.113713	0.681757	0.08579	0.0804096	4.0103	0.209026	0.100399	0.018555	0.0288172	0.502546	0.199626	0.153803	0.0109946	0.0461382	0.0698679	0.0790016	0.117403	0.0555303	0.362404	0.259416	0.0825946	0.228228	0.898022	0.173011	0.0628331	0.0809273	0.0954785	0.108829	0.623191	0.0659805	0.131199	0.0418419	0.0225027	0.0512536	0.070086	0.138002	0.0594617	3.59626	0.288896	0.0968925	0.0215445	0.287869	5.0834	0.378021	0.0629493	0.0572544	0.151933
	2.43	0.0764682	0.111747	0.678496	0.0899582	0.0864458	4.00789	0.204127	0.101214	0.0148646	0.029294	0.499805	0.204122	0.156142	0.0101849	0.0475125	0.0679555	0.0847982	0.11544	0.0558196	0.36802	0.267487	0.0792981	0.228479	0.880253	0.172637	0.0629008	0.0783192	0.0982263	0.107822	0.622192	0.061088	0.132161	0.047599	0.0245111	0.0510516	0.0672516	0.133579	0.0593679	3.66749	0.290198	0.0991543	0.0234687	0.290898	5.07716	0.390943	0.0650382	0.0605984	0.166823
	2.44	0.0771529	0.105467	0.671203	0.0900768	0.0835723	3.99999	0.195853	0.104149	0.0127015	0.0293414	0.497064	0.208618	0.158481	0.00937534	0.0488868	0.066043	0.0905949	0.113477	0.0561089	0.373636	0.275558	0.0760016	0.228731	0.862485	0.177	0.0585638	0.0813194	0.096963	0.107363	0.623919	0.0605211	0.132256	0.0526175	0.0300629	0.0552553	0.0672335	0.1326	0.0595785	3.73356	0.290445	0.10046	0.02409	0.289569	5.08771	0.398045	0.0656007	0.0736353	0.15962
	2.45	0.0784874	0.100508	0.66996	0.087925	0.0883322	3.99566	0.191516	0.10334	0.0151604	0.0305927	0.50152	0.206872	0.160834	0.00793105	0.0478368	0.0638562	0.0904776	0.112448	0.0568304	0.373551	0.275782	0.0734151	0.227175	0.881141	0.178545	0.0583156	0.0796612	0.0984193	0.107658	0.616738	0.0579796	0.127328	0.0581726	0.0339727	0.0560845	0.0608378	0.132247	0.0594855	3.84497	0.291552	0.101655	0.0273587	0.290223	5.06293	0.406861	0.0655271	0.0775867	0.161191
	2.46	0.0806151	0.101745	0.678944	0.091906	0.107921	4.00096	0.193961	0.101921	0.00977278	0.0333063	0.505975	0.205126	0.163188	0.00648676	0.0467868	0.0616695	0.0903603	0.111419	0.0575519	0.373467	0.276007	0.0708287	0.225618	0.899797	0.180138	0.0584482	0.0855279	0.0968282	0.111691	0.617189	0.0570638	0.129216	0.0534519	0.0402652	0.0581988	0.057528	0.13417	0.0544857	3.8556	0.292817	0.108183	0.0258646	0.284056	5.06931	0.416357	0.0656675	0.0680786	0.164812
	2.47	0.0797256	0.105251	0.694683	0.0942334	0.142069	4.00208	0.199566	0.106081	0.00494772	0.033958	0.504573	0.204297	0.166095	0.00947873	0.0487026	0.0614598	0.0930736	0.110594	0.059375	0.370741	0.268679	0.070089	0.222155	0.901057	0.182007	0.0646007	0.0848956	0.101509	0.112098	0.613587	0.0557461	0.129298	0.0475471	0.0393233	0.0565296	0.0554782	0.132855	0.055605	3.8411	0.294062	0.108616	0.0361593	0.289415	5.07695	0.42187	0.0680469	0.0848404	0.162562
	2.48	0.0751357	0.108112	0.699491	0.0982082	0.153876	4.00753	0.223332	0.106073	0.0020694	0.0332159	0.503171	0.203467	0.169002	0.0124707	0.0506185	0.0612501	0.0957869	0.109768	0.0611982	0.368015	0.261352	0.0693492	0.218692	0.902318	0.183527	0.0660029	0.0861375	0.103204	0.115506	0.617375	0.0576599	0.130339	0.0439519	0.0445691	0.0605255	0.0565967	0.131551	0.0588729	3.89059	0.294123	0.111148	0.031656	0.291051	5.06582	0.426781	0.0691852	0.0758572	0.163401
	2.49	0.0742642	0.109801	0.697886	0.102384	0.154197	4.0112	0.23816	0.10499	0.00353875	0.0341999	0.500784	0.205659	0.168137	0.0132008	0.0507811	0.0609718	0.0939395	0.110447	0.061627	0.368264	0.252733	0.0715686	0.216395	0.902405	0.182538	0.0697934	0.0851672	0.104159	0.115308	0.615049	0.0581366	0.126656	0.0504945	0.0491366	0.0591164	0.0553852	0.130187	0.0570208	3.96798	0.296014	0.114039	0.0321478	0.289841	5.06538	0.435729	0.0667619	0.0789446	0.165382
	2.5	0.0757165	0.112016	0.690353	0.105158	0.148413	4.01161	0.236234	0.10907	0.00448827	0.0376305	0.498397	0.207851	0.167272	0.0139309	0.0509437	0.0606935	0.0920922	0.111126	0.0620558	0.368514	0.244113	0.0737881	0.214098	0.902492	0.18154	0.0728448	0.0864159	0.101528	0.120254	0.616652	0.0575662	0.12145	0.0581275	0.0552522	0.058797	0.0561132	0.131414	0.0583452	4.05174	0.298005	0.117404	0.0316619	0.289352	5.05134	0.445005	0.0692968	0.0765077	0.166541
	2.51	0.0780955	0.10742	0.689619	0.105466	0.150338	4.01589	0.229569	0.111902	0.00389341	0.0400603	0.502463	0.206297	0.166674	0.0158598	0.0493817	0.0637244	0.0920246	0.111452	0.0634809	0.376301	0.236382	0.0807504	0.2139	0.898841	0.180388	0.0764987	0.084641	0.102329	0.124331	0.611299	0.0527926	0.119708	0.0612962	0.0565825	0.0586124	0.057195	0.129773	0.0617109	4.10763	0.298791	0.120896	0.0337953	0.289128	5.03624	0.449934	0.0733563	0.0782694	0.155999
	2.52	0.080183	0.102861	0.690051	0.10324	0.161341	4.02427	0.221771	0.110299	0.00719277	0.0361639	0.506529	0.204744	0.166075	0.0177887	0.0478197	0.0667553	0.0919569	0.111778	0.064906	0.384088	0.22865	0.0877127	0.213702	0.89519	0.180091	0.0774915	0.0891869	0.102023	0.131476	0.614934	0.0552044	0.121561	0.0566707	0.0636525	0.0585469	0.0569516	0.126054	0.058569	4.17007	0.298768	0.121632	0.0291366	0.294716	5.04247	0.453332	0.0745955	0.0814769	0.162811
	2.53	0.0817943	0.103015	0.69381	0.103105	0.177246	4.02762	0.212367	0.108577	0.00926216	0.0315605	0.512738	0.208151	0.170348	0.016128	0.0495683	0.0669511	0.0921037	0.111906	0.0665691	0.386629	0.220638	0.0962086	0.211656	0.903629	0.178534	0.0797809	0.0892	0.103009	0.134776	0.614603	0.057559	0.121865	0.0524108	0.0641949	0.0613689	0.0573684	0.124484	0.0594376	4.27141	0.301997	0.123209	0.0306342	0.295214	4.99231	0.460508	0.0764802	0.095702	0.155687
	2.54	0.0763148	0.101977	0.694052	0.100777	0.167116	4.0274	0.205931	0.10724	0.00821854	0.0283151	0.518947	0.211559	0.174621	0.0144673	0.0513168	0.0671468	0.0922505	0.112034	0.0682321	0.389169	0.212626	0.104705	0.20961	0.912069	0.176081	0.0806235	0.0943323	0.0998986	0.137142	0.615473	0.0628959	0.1215	0.0527242	0.0651818	0.0664021	0.0558717	0.125757	0.0612522	4.30952	0.304109	0.124496	0.0326591	0.29842	4.95172	0.46485	0.0739369	0.0966087	0.154497
	2.55	0.0753226	0.105702	0.696777	0.0978965	0.157341	4.02459	0.18004	0.11104	0.0104785	0.0315196	0.517524	0.216167	0.176064	0.017036	0.0532323	0.0684099	0.0926509	0.113248	0.0675181	0.386621	0.213587	0.103562	0.208263	0.908272	0.172248	0.0865388	0.0947427	0.099236	0.140928	0.610804	0.0582076	0.118263	0.0549774	0.0630455	0.0685802	0.0592756	0.126648	0.0641466	4.34957	0.304238	0.125798	0.0308533	0.298828	4.92455	0.467305	0.0778543	0.0863095	0.153038
	2.56	0.0788702	0.11101	0.696991	0.0986708	0.14192	4.02776	0.16596	0.113314	0.0126881	0.0345358	0.516101	0.220775	0.177508	0.0196048	0.0551478	0.069673	0.0930512	0.114461	0.066804	0.384072	0.214548	0.10242	0.206917	0.904475	0.167675	0.0901235	0.097189	0.0982086	0.14716	0.612132	0.0592206	0.118177	0.0515082	0.0638441	0.0667001	0.0554729	0.12781	0.0667475	4.36499	0.304512	0.127747	0.0316133	0.304007	4.82569	0.475537	0.0762414	0.08846	0.149263
	2.57	0.0790338	0.11375	0.693298	0.100591	0.136348	4.02773	0.160682	0.112206	0.0130297	0.0304309	0.51532	0.223468	0.179652	0.0198205	0.0551236	0.0706669	0.0957722	0.115005	0.0668814	0.385115	0.209355	0.0987904	0.205175	0.90767	0.164265	0.0921041	0.100075	0.0997885	0.154054	0.612489	0.0535185	0.11954	0.0462997	0.064982	0.0658414	0.0602118	0.125812	0.0640354	4.43454	0.304678	0.12891	0.0314216	0.301853	4.8025	0.4726	0.0691023	0.0819716	0.152835
	2.58	0.0795974	0.116595	0.688848	0.102421	0.147611	4.0279	0.156513	0.111693	0.0165424	0.0236746	0.51454	0.22616	0.181796	0.0200362	0.0550993	0.0716607	0.0984931	0.115549	0.0669588	0.386158	0.204163	0.095161	0.203432	0.910866	0.163494	0.0912406	0.100702	0.0980715	0.161093	0.620215	0.0581401	0.124864	0.0467711	0.0711997	0.0669326	0.0646597	0.12395	0.0638254	4.49408	0.303964	0.132	0.0331181	0.304232	4.80503	0.472986	0.074278	0.0800853	0.140432
	2.59	0.083238	0.119039	0.683062	0.104807	0.144347	4.03127	0.151477	0.108669	0.0190937	0.0239801	0.512021	0.229357	0.185092	0.0213234	0.0555722	0.0740263	0.0976293	0.115415	0.0643011	0.389037	0.201189	0.0864032	0.200069	0.910118	0.166527	0.087539	0.103917	0.0979968	0.164149	0.619682	0.0564383	0.127473	0.0521921	0.0741249	0.0694609	0.074249	0.123627	0.0658637	4.53859	0.303142	0.1338	0.0311373	0.306163	4.78592	0.478742	0.0693655	0.0673282	0.137721
	2.6	0.0862473	0.118133	0.682523	0.103386	0.133571	4.0345	0.157244	0.108255	0.0203703	0.0249873	0.509503	0.232553	0.188388	0.0226105	0.0560451	0.0763918	0.0967655	0.115281	0.0616435	0.391916	0.198214	0.0776455	0.196706	0.90937	0.168674	0.0862692	0.107991	0.0957933	0.167936	0.617373	0.0570893	0.127788	0.0597337	0.0751939	0.0736605	0.0757443	0.123444	0.0669653	4.57867	0.303278	0.132381	0.0314182	0.303223	4.79473	0.475574	0.0731929	0.0734343	0.137269
	2.61	0.0833896	0.118561	0.685127	0.105804	0.126966	4.03588	0.186654	0.110575	0.0214069	0.0218442	0.508193	0.227591	0.191252	0.0228748	0.0538382	0.0763321	0.0938084	0.115605	0.0614032	0.394985	0.208684	0.0673106	0.187322	0.910373	0.171298	0.0862176	0.109251	0.0934112	0.17369	0.61291	0.0554299	0.128541	0.0614843	0.0726848	0.0747305	0.0802942	0.12569	0.0658177	4.61786	0.299838	0.133579	0.026751	0.300414	4.79506	0.476503	0.0697147	0.0630945	0.131872
	2.62	0.0814399	0.119847	0.685873	0.106486	0.129613	4.03324	0.203801	0.108413	0.0220572	0.0121041	0.506882	0.22263	0.194117	0.0231391	0.0516314	0.0762725	0.0908513	0.115929	0.0611629	0.398054	0.219153	0.0569757	0.177938	0.911377	0.168255	0.0910076	0.11265	0.0965378	0.181334	0.614346	0.056042	0.129444	0.0606635	0.0742552	0.070417	0.0784876	0.126272	0.0671152	4.64613	0.299187	0.131596	0.0241245	0.301913	4.7852	0.47123	0.0663683	0.0728944	0.134485
	2.63	0.0761569	0.123047	0.688356	0.110021	0.130893	4.03057	0.197143	0.103887	0.0237833	0.00892994	0.504098	0.223457	0.193798	0.0253142	0.0529894	0.0760844	0.0902616	0.115562	0.0612494	0.404434	0.21859	0.0465468	0.180244	0.914944	0.168938	0.0915616	0.116595	0.0934752	0.186076	0.615699	0.0553936	0.131917	0.0619878	0.0757402	0.0702741	0.084286	0.128205	0.0680874	4.67892	0.300282	0.132337	0.0246299	0.300983	4.80176	0.469486	0.0724358	0.0634388	0.135009
	2.64	0.0713686	0.129881	0.688184	0.1123	0.132814	4.03158	0.19194	0.0983629	0.0240044	0.0205337	0.501313	0.224284	0.193479	0.0274893	0.0543475	0.0758962	0.0896718	0.115195	0.0613358	0.410814	0.218027	0.0361179	0.18255	0.918511	0.167737	0.0910426	0.11777	0.0909421	0.188945	0.61567	0.0569169	0.132482	0.0705331	0.0802515	0.0714329	0.0893677	0.128282	0.06757	4.71123	0.301838	0.134404	0.0230141	0.298961	4.78414	0.476925	0.0616196	0.0653578	0.133194
	2.65	0.0706527	0.132209	0.684471	0.112228	0.123329	4.03339	0.186009	0.0968843	0.028161	0.0237184	0.502703	0.224259	0.192213	0.0268987	0.0534037	0.0767567	0.0839964	0.11494	0.056689	0.41215	0.220044	0.0340913	0.185226	0.919078	0.171264	0.0813262	0.120357	0.0822154	0.189687	0.614611	0.0530075	0.131247	0.079999	0.0784315	0.0772767	0.0939467	0.13126	0.0677261	4.76697	0.302371	0.132839	0.0187533	0.299218	4.79156	0.472092	0.057899	0.0847363	0.134742
	2.66	0.0722506	0.132859	0.687841	0.108574	0.11188	4.03416	0.183414	0.0976904	0.0352441	0.0212983	0.504094	0.224234	0.190947	0.0263081	0.05246	0.0776171	0.0783211	0.114685	0.0520422	0.413486	0.222062	0.0320648	0.187902	0.919645	0.17327	0.0776711	0.121279	0.0811892	0.193602	0.612913	0.0530142	0.129794	0.0838473	0.0771243	0.0810806	0.0892588	0.131011	0.0698258	4.8297	0.303516	0.128759	0.0176797	0.29829	4.7826	0.469261	0.0593048	0.0934394	0.140098
	2.67	0.0702994	0.131124	0.682835	0.10889	0.114805	4.03883	0.177817	0.0919319	0.0371001	0.0176681	0.50367	0.222452	0.191601	0.027248	0.054528	0.0758366	0.0745518	0.114114	0.0524992	0.4175	0.215946	0.0323322	0.194453	0.922321	0.178099	0.0727634	0.122943	0.0805013	0.195811	0.612816	0.0477963	0.131716	0.0844658	0.0745071	0.0835336	0.0840487	0.131701	0.0703233	4.85034	0.30443	0.131696	0.017064	0.300703	4.83189	0.467738	0.0620153	0.0846876	0.145073
	2.68	0.0691945	0.128857	0.678229	0.112734	0.113266	4.03948	0.168722	0.0862597	0.0405136	0.0210799	0.503246	0.220669	0.192254	0.0281878	0.0565961	0.074056	0.0707825	0.113542	0.0529563	0.421513	0.209829	0.0325995	0.201004	0.924997	0.18193	0.0725358	0.124125	0.0845534	0.195277	0.614602	0.0454698	0.133178	0.0880537	0.0769054	0.0826343	0.0783529	0.133437	0.0696459	4.88185	0.305421	0.13208	0.016587	0.295044	4.82686	0.465321	0.0520675	0.0819556	0.147427
	2.69	0.0664905	0.127517	0.675843	0.112848	0.104807	4.03653	0.167842	0.0823134	0.0372541	0.0240627	0.499378	0.220689	0.19151	0.0288727	0.0562766	0.0761929	0.0660244	0.115973	0.053872	0.422938	0.209025	0.0382987	0.202285	0.920918	0.187372	0.06961	0.128136	0.084388	0.193527	0.615943	0.0401809	0.138611	0.0931579	0.078693	0.0872971	0.0789562	0.134795	0.0734784	4.90665	0.306493	0.133369	0.0127875	0.298149	4.85074	0.46715	0.0578002	0.0774493	0.149033
	2.7	0.0632806	0.126569	0.675108	0.116872	0.107293	4.02965	0.177396	0.0780226	0.0318159	0.0218078	0.495509	0.220709	0.190765	0.0295575	0.0559571	0.0783298	0.0612663	0.118403	0.0547877	0.424363	0.208222	0.0439978	0.203566	0.916838	0.18667	0.0715329	0.12863	0.0852598	0.193201	0.614013	0.0392305	0.137592	0.100838	0.0784328	0.0911812	0.0766692	0.135315	0.0768903	4.96012	0.307194	0.128575	0.00944803	0.298499	4.85684	0.46724	0.0548182	0.0762475	0.149292
	2.71	0.0555234	0.127574	0.672084	0.117752	0.114491	4.01572	0.176968	0.0752597	0.0311005	0.0217134	0.495743	0.219803	0.192194	0.0286392	0.0549225	0.0784315	0.0593683	0.117448	0.055167	0.428512	0.209539	0.0480495	0.200512	0.91958	0.191015	0.0708996	0.129308	0.0823507	0.194317	0.616976	0.0360521	0.137562	0.102934	0.074857	0.0944167	0.076091	0.135404	0.0724216	5.00932	0.308588	0.125943	0.0109209	0.298847	4.89529	0.463693	0.0480074	0.0708682	0.156384
	2.72	0.047782	0.132712	0.661543	0.120096	0.135301	3.99127	0.169309	0.0734253	0.034968	0.0214058	0.495978	0.218898	0.193624	0.0277209	0.0538879	0.0785331	0.0574703	0.116492	0.0555462	0.432662	0.210857	0.0521012	0.197458	0.922322	0.189023	0.0778285	0.12864	0.0851067	0.195904	0.616976	0.0351041	0.135471	0.102339	0.0742066	0.0926454	0.0740965	0.136024	0.074104	5.05039	0.309089	0.126822	0.0100456	0.301641	4.89684	0.466581	0.0483684	0.0677458	0.154088
	2.73	0.0473456	0.139908	0.640725	0.121095	0.14778	3.97983	0.168062	0.0702794	0.0352087	0.0208803	0.494619	0.214919	0.194383	0.0283341	0.0556844	0.0761358	0.0576592	0.117477	0.0589148	0.435837	0.208752	0.0581166	0.202899	0.918339	0.193122	0.0821342	0.132113	0.0833626	0.196239	0.620898	0.0384087	0.138886	0.102433	0.074383	0.0950084	0.0785886	0.139351	0.0756888	5.09261	0.310905	0.12153	0.0119322	0.306458	4.89801	0.468084	0.0441027	0.0790074	0.154497
	2.74	0.0496328	0.143125	0.624044	0.121831	0.158099	3.97906	0.169386	0.0655384	0.0366862	0.0212247	0.49326	0.210941	0.195143	0.0289473	0.057481	0.0737385	0.0578481	0.118461	0.0622835	0.439012	0.206648	0.064132	0.208341	0.914356	0.194624	0.0876453	0.134916	0.0838005	0.193104	0.62257	0.0447902	0.138833	0.106647	0.075598	0.0994956	0.0828956	0.138705	0.0735034	5.14724	0.313548	0.124915	0.00980674	0.308022	4.90164	0.465745	0.0442267	0.0793632	0.160902
	2.75	0.0525818	0.143188	0.622713	0.121219	0.166645	3.95619	0.174331	0.0590495	0.0347369	0.0204951	0.498387	0.211312	0.193458	0.0294893	0.0562191	0.0733601	0.0648624	0.118478	0.0633624	0.446238	0.206897	0.0651948	0.208234	0.910969	0.197639	0.0857076	0.134264	0.0764725	0.189395	0.625082	0.0491255	0.138849	0.111794	0.0757969	0.109174	0.0870883	0.138826	0.07211	5.20693	0.313913	0.122569	0.00807721	0.311798	4.87639	0.468666	0.0386029	0.070771	0.157831
	2.76	0.0573796	0.142922	0.630463	0.115178	0.177308	3.86959	0.1847	0.0603284	0.0276953	0.0232845	0.503514	0.211682	0.191772	0.0300313	0.0549572	0.0729817	0.0718768	0.118494	0.0644414	0.453463	0.207146	0.0662577	0.208126	0.907583	0.195766	0.0867181	0.127037	0.07666	0.187495	0.625302	0.0489818	0.134034	0.116832	0.0728626	0.113057	0.0859495	0.141343	0.0691857	5.28119	0.314705	0.124853	0.00836226	0.308571	4.87081	0.462252	0.034923	0.0764971	0.162891
	2.77	0.0598766	0.141868	0.641728	0.109815	0.191617	3.72618	0.212466	0.0634825	0.0219063	0.0231778	0.500813	0.208439	0.194152	0.0303204	0.0548722	0.0722951	0.0791167	0.119979	0.0658713	0.449813	0.208506	0.0680708	0.220899	0.909383	0.19407	0.0892773	0.124853	0.0788497	0.190211	0.630293	0.0517974	0.134325	0.107146	0.0710656	0.113943	0.0904951	0.141291	0.0705575	5.34757	0.31629	0.121211	0.0107486	0.310092	4.8499	0.466288	0.0330525	0.0724449	0.162478
	2.78	0.0619134	0.140128	0.650124	0.10466	0.213612	3.60687	0.227652	0.0585014	0.0183402	0.0208697	0.498111	0.205195	0.196531	0.0306095	0.0547871	0.0716084	0.0863565	0.121463	0.0673011	0.446162	0.209866	0.069884	0.233672	0.911182	0.188666	0.0962677	0.12421	0.0829652	0.187096	0.631729	0.0625149	0.136339	0.0999765	0.0695954	0.110547	0.0974843	0.142366	0.0714282	5.40044	0.317401	0.121125	0.0110961	0.308324	4.79736	0.462087	0.0301671	0.079575	0.164357
	2.79	0.0565474	0.142129	0.65059	0.10044	0.226066	3.45207	0.227695	0.0524914	0.0191619	0.0192674	0.49543	0.204991	0.194453	0.0290603	0.0503666	0.0685163	0.0965256	0.121208	0.0665582	0.44936	0.213091	0.070936	0.235492	0.910721	0.188019	0.0989399	0.126946	0.0804312	0.181992	0.638333	0.0777314	0.141374	0.092499	0.0685974	0.112344	0.108965	0.140493	0.0674754	5.4497	0.318346	0.120812	0.0127845	0.304453	4.8163	0.462439	0.0289097	0.0871409	0.161979
	2.8	0.0511757	0.147431	0.649756	0.100925	0.236557	3.14703	0.2287	0.0521626	0.0109657	0.0208112	0.492749	0.204786	0.192376	0.0275112	0.0459462	0.0654242	0.106695	0.120952	0.0658153	0.452559	0.216315	0.071988	0.237312	0.91026	0.183536	0.10218	0.125994	0.0780203	0.177097	0.638295	0.0866205	0.139838	0.0891544	0.070141	0.112449	0.115822	0.140701	0.0667831	5.51332	0.322217	0.118809	0.0100868	0.301607	4.83417	0.461299	0.0260675	0.0864544	0.15977
	2.81	0.047405	0.149267	0.643891	0.0981865	0.238521	3.07362	0.239041	0.0557684	0.00689158	0.02157	0.497999	0.205813	0.191813	0.0274539	0.0494872	0.0633948	0.112689	0.120798	0.0689011	0.451462	0.213005	0.0694651	0.224247	0.911326	0.181795	0.102122	0.122742	0.07421	0.176182	0.639859	0.0878029	0.137767	0.0829497	0.0680994	0.115879	0.119134	0.141014	0.0677246	5.57099	0.32418	0.119118	0.0126953	0.304161	4.79651	0.45737	0.0217664	0.0935687	0.163602
	2.82	0.0519679	0.149907	0.632936	0.0970331	0.232729	3.06971	0.243901	0.059895	0.00703678	0.0144495	0.50325	0.206839	0.19125	0.0273966	0.0530281	0.0613654	0.118683	0.120643	0.0719868	0.450364	0.209695	0.0669421	0.211183	0.912393	0.179962	0.109493	0.119792	0.0730095	0.175868	0.639169	0.090558	0.136446	0.0750798	0.0645389	0.112697	0.123392	0.142566	0.064854	5.659	0.326706	0.120888	0.0141685	0.302403	4.76537	0.456301	0.0199362	0.093443	0.169039
	2.83	0.0574041	0.150883	0.631293	0.0971942	0.225058	3.0588	0.248332	0.0586867	0.0100946	0.0101747	0.502183	0.206865	0.189644	0.0261658	0.0533237	0.0573751	0.119191	0.120843	0.0713742	0.455185	0.208888	0.0683951	0.20898	0.907286	0.178824	0.114952	0.122457	0.0722454	0.178682	0.641608	0.100118	0.137697	0.0644353	0.0636377	0.112462	0.127476	0.142822	0.0636632	5.74973	0.331447	0.120982	0.0148015	0.306823	4.79574	0.45441	0.0176942	0.0912946	0.165737
	2.84	0.0640157	0.148853	0.631696	0.0956011	0.220453	3.02276	0.257128	0.0581407	0.00962346	0.0143853	0.501116	0.206891	0.188038	0.024935	0.0536193	0.0533847	0.119699	0.121044	0.0707616	0.460006	0.208081	0.0698481	0.206778	0.902179	0.179224	0.115673	0.124388	0.0702516	0.174359	0.642049	0.110068	0.136386	0.0631484	0.0632005	0.110492	0.132155	0.141866	0.0649397	5.80052	0.335261	0.122584	0.016437	0.305164	4.79653	0.454936	0.0164228	0.0830372	0.16698
	2.85	0.0667127	0.145088	0.628158	0.0895188	0.219718	3.01134	0.267159	0.0618538	0.0067873	0.0219896	0.502807	0.206906	0.185453	0.0220563	0.0508278	0.0516692	0.123569	0.118019	0.0724954	0.460777	0.212516	0.0722306	0.213847	0.907326	0.176688	0.108717	0.125289	0.0655019	0.172026	0.646905	0.117188	0.132482	0.0672141	0.0639119	0.116985	0.132143	0.143224	0.0692571	5.84293	0.336596	0.118367	0.0174393	0.311002	4.79454	0.455918	0.0136191	0.0778359	0.15832
	2.86	0.0705273	0.142821	0.621972	0.0830676	0.227245	3.0007	0.279555	0.0650876	0.0113532	0.0250924	0.504498	0.206922	0.182868	0.0191776	0.0480363	0.0499536	0.127439	0.114994	0.0742292	0.461547	0.216951	0.0746132	0.220916	0.912473	0.1758	0.102259	0.120769	0.0640187	0.170001	0.646323	0.119187	0.12531	0.0711572	0.0642394	0.123611	0.130576	0.144124	0.0649364	5.8782	0.339908	0.116706	0.0239366	0.30613	4.78808	0.456483	0.0138177	0.0702963	0.158552
	2.87	0.0721992	0.142575	0.61797	0.0753514	0.243761	2.98345	0.284906	0.0693963	0.0144239	0.0257473	0.505505	0.207887	0.181636	0.020829	0.0513151	0.0479504	0.126143	0.115674	0.077574	0.465473	0.213529	0.0755541	0.233618	0.9183	0.174444	0.0974959	0.116189	0.0622388	0.171924	0.645115	0.122312	0.123546	0.0648403	0.0634744	0.125626	0.127033	0.143089	0.0622081	5.91215	0.341337	0.118832	0.0242216	0.307417	4.77247	0.45708	0.0108041	0.0617143	0.155565
	2.88	0.0665547	0.145542	0.621709	0.0742135	0.260499	2.8975	0.286674	0.0748483	0.0148384	0.0305288	0.506511	0.208853	0.180405	0.0224803	0.054594	0.0459472	0.124847	0.116353	0.0809188	0.469399	0.210107	0.0764949	0.24632	0.924127	0.174601	0.0967107	0.115377	0.0606273	0.172768	0.639436	0.127754	0.124864	0.0544683	0.0645009	0.124648	0.130949	0.144562	0.0615613	5.96676	0.345192	0.117588	0.0302266	0.311862	4.78777	0.452395	0.00890474	0.071578	0.159048
	2.89	0.0597615	0.150471	0.628308	0.0775887	0.269008	2.83598	0.284748	0.0784961	0.0214406	0.041171	0.505348	0.209465	0.18048	0.0235769	0.0591932	0.0434203	0.125491	0.113529	0.0812332	0.468324	0.211596	0.0760515	0.232815	0.926059	0.173172	0.0925427	0.116819	0.0607004	0.172917	0.642906	0.139664	0.126535	0.0492186	0.0681165	0.124501	0.134866	0.144602	0.0647555	5.9906	0.347391	0.111695	0.029436	0.313187	4.78717	0.457358	0.00215505	0.0594662	0.160243
	2.9	0.0569347	0.153407	0.634579	0.0794357	0.226086	2.70684	0.277958	0.0821356	0.025549	0.0447907	0.504184	0.210078	0.180556	0.0246734	0.0637925	0.0408933	0.126134	0.110705	0.0815477	0.467249	0.213085	0.0756081	0.21931	0.927992	0.175175	0.0862649	0.115205	0.0599977	0.166305	0.64131	0.14683	0.124204	0.0505152	0.0712059	0.127188	0.150483	0.142437	0.0679581	6.0121	0.351452	0.110875	0.0311951	0.307797	4.80685	0.459372	0.00419241	0.0552591	0.165217
	2.91	0.0576723	0.154569	0.648257	0.079753	0.113619	2.1631	0.275206	0.0850759	0.0267482	0.0454204	0.500623	0.209398	0.178471	0.0245531	0.0658521	0.0404089	0.12362	0.112318	0.081979	0.470326	0.205553	0.0733884	0.199438	0.925305	0.174126	0.0818861	0.113512	0.0597276	0.162341	0.641023	0.144626	0.122452	0.0578529	0.0698656	0.12928	0.145471	0.143934	0.0667777	6.05564	0.355288	0.114366	0.0378923	0.313618	4.78968	0.457287	0.0084789	0.0564033	0.163841
	2.92	0.0634405	0.15411	0.657642	0.080965	0.103198	1.42086	0.282828	0.0909594	0.0276711	0.045553	0.497061	0.208719	0.176386	0.0244327	0.0679118	0.0399244	0.121106	0.113931	0.0824102	0.473404	0.198022	0.0711686	0.179566	0.922618	0.17648	0.0783614	0.112393	0.0596663	0.161151	0.638399	0.137531	0.119256	0.0592674	0.068064	0.129252	0.135813	0.143688	0.0673678	6.08933	0.356934	0.115584	0.0362229	0.314946	4.79784	0.461561	0.0160248	0.045619	0.168595
	2.93	0.0669187	0.153606	0.659783	0.0829601	0.237749	1.10629	0.285266	0.0968694	0.0322118	0.0506276	0.4967	0.19107	0.177039	0.0229055	0.0685719	0.0410914	0.121474	0.11318	0.0842036	0.479358	0.206227	0.0691624	0.167669	0.928556	0.1773	0.0768042	0.113227	0.0659834	0.161991	0.642495	0.130712	0.119568	0.0589535	0.0705385	0.128114	0.12496	0.143836	0.0715449	6.13108	0.360517	0.112407	0.0385543	0.318693	4.78832	0.45956	0.0175116	0.0567054	0.170958
	2.94	0.0700952	0.151619	0.659941	0.0851749	0.377119	0.545507	0.289929	0.0982416	0.0383452	0.0554876	0.496339	0.17342	0.177691	0.0213783	0.069232	0.0422584	0.121843	0.112429	0.085997	0.485313	0.214432	0.0671563	0.155772	0.934494	0.180247	0.0707638	0.116233	0.0681435	0.158745	0.64316	0.127246	0.119151	0.060244	0.0717211	0.130937	0.124201	0.14381	0.0719886	6.17393	0.363288	0.114608	0.040498	0.317231	4.78949	0.464754	0.0263952	0.0561809	0.167767
	2.95	0.0702454	0.153718	0.659826	0.0843717	0.434559	1.60993	0.291921	0.0962802	0.0428846	0.0591979	0.495369	0.174288	0.179911	0.0234841	0.068191	0.0440033	0.121843	0.112698	1.66638	0.487136	0.223713	0.0651376	0.1493	0.936873	0.182799	0.0667004	0.119119	0.0681333	0.153448	0.641444	0.129074	0.117849	0.0704482	0.0741471	0.133922	0.118037	0.142771	0.0757246	6.21565	0.365839	0.112024	0.0444527	0.317933	4.75156	0.465708	0.0280535	0.0576165	0.167956
	2.96	0.0706073	0.158786	0.663114	0.084103	0.482819	2.05358	0.290768	0.098924	0.046781	0.0602087	0.494398	0.175156	0.18213	0.02559	0.06715	0.0457483	0.121843	0.112967	3.24677	0.48896	0.232993	0.063119	0.142828	0.939252	0.184753	0.0634372	0.119779	0.0630131	0.15167	0.635523	0.125325	0.11654	0.0800328	0.0748402	0.137806	0.117833	0.145131	0.075991	6.26135	0.366552	0.112836	0.043276	0.320751	4.68351	0.472319	0.0333937	0.0789313	0.168682
	2.97	0.0651695	0.163364	0.665393	0.0876019	0.521186	1.89822	0.290672	0.103068	0.0508484	0.06422	0	0	0	0	0	0	0	0	0	0	0	0	0	0	0.182488	0.0685092	0.117983	0.0615751	0.150204	0.628991	0.117199	0.114014	0.0897942	0.0747251	0.139274	0.109136	0.14351	0.0781224	6.28788	0.367666	0.110017	0.042156	0.324007	4.63002	0.475093	0.0386515	0.0671822	0.175605
	2.98	0.0571412	0.164875	0.666705	0.088402	0.537125	1.72995	0.284389	0.106779	0.0538158	0.0657618	0	0	0	0	0	0	0	0	0	0	0	0	0	0	0.188576	0.0708241	0.119164	0.0604005	0.150879	0.624627	0.105211	0.11637	0.092083	0.0732414	0.138548	0.106698	0.140411	0.0808313	6.32452	0.365885	0.106275	0.0437303	0.325602	4.47906	0.466749	0.0443431	0.064265	0.175136
[truncated: 56 more columns]

## Sheet: Panel E
		Average
		Total movement
		Mechancial	Optical
Animal	1	2.14486	NaN
	2	0.799325	NaN
	3	1.23736	68.1578
	4	0.590067	77.9874
	5	2.9545	54.7611
	6	3.79045	52.7551
