# Supplementary material for: The encoding of touch by somatotopically aligned dorsal column subdivisions
Source: Nature. 2022 Nov 23;612(7939):310–5. doi: 10.1038/s41586-022-05470-x (PMC9729103; doi:10.1038/s41586-022-05470-x)
Supplement: Supplementary file 13 — Source Data Extended Data Fig. 7 [file 41586_2022_5470_MOESM13_ESM.xlsx]

## Sheet: Panel T, U
Panel			T					U
Date	unitNo	unitID	base Thresh (mN)	lesion Thresh (mN)				Sustained Z-score							Sustained Z-score
2021_12_08	2	43	2.8	NaN				Average		SEM					Pre-lesion	Pre-lesion	Pre-lesion	Pre-lesion	Pre-lesion	Pre-lesion	Pre-lesion	Pre-lesion	Pre-lesion	Pre-lesion	Pre-lesion	Pre-lesion	Pre-lesion	Pre-lesion	Pre-lesion	Pre-lesion	Pre-lesion	Pre-lesion	Pre-lesion	Pre-lesion	Pre-lesion	Pre-lesion	Pre-lesion	Pre-lesion	Pre-lesion	Pre-lesion	Pre-lesion	Pre-lesion	Pre-lesion	Pre-lesion	Pre-lesion		Post-lesion	Post-lesion	Post-lesion
2021_12_08	3	47	2.8	NaN				Pre-lesion	Post-lesion	Pre-lesion	Post-lesion			Unit ID	32	41	115	406	415	418	420	423	425	426	428	431	439	443	444	43	47	48	241	244	245	248	252	257	260	264	268	269	273	275	276		32	41	115
2021_12_08	4	48	2.8	NaN		Force	0	-0.0777598	-0.153828	0.0397634	0.0774735		Force	0	0.234251	-0.213838	0.0770365	-0.265324	0.134971	-0.0106389	0.0468828	0.134407	-0.121151	0.335508	0.291396	0.1021	0.0430648	-0.14145	0.0853434	-0.163942	-0.306399	0.032816	-0.310368	-0.147631	-0.162948	-0.349568	-0.588634	-0.213105	-0.346862	0.122501	-0.228984	-0.0433432	-0.466005	0.0521552	-0.0227971		-0.290693	0.140452	-0.529652
2021_12_08	6	241	21.8	32.6		(mN)	1.1	-0.074128	-0.095991	0.0463302	0.069885		(mN)	1.1	-0.395681	-0.0170098	0.0561162	-0.172689	0.434443	-0.153184	-0.145998	-0.0188815	0.372161	-0.0443364	0.572567	-0.307009	-0.185333	-0.236532	0.456879	-0.104923	-0.0651249	0.165319	-0.360384	-0.394375	-0.0488076	-0.178396	-0.138597	-0.181326	-0.452045	0.194642	-0.188163	-0.266251	-0.249674	-0.236779	-0.00859277		0.0767678	0.179818	-0.236768
2021_12_08	7	244	8.8	32.6			2.75	0.115795	-0.0893087	0.0367312	0.0840859			2.75	0.654206	0.179818	0.369921	-0.172689	0.263317	0.167542	0.0468828	0.249373	-0.031458	-0.0443364	0.291396	-0.121051	0.328562	0.381504	0.271111	0.190173	0.176149	0.0107321	-0.16032	0.0991131	-0.0488076	-0.0756923	0.19893	0.263573	-0.136496	-0.0698735	0.342514	0.123838	-0.213619	-0.0923119	0.147655		0.33924	0.612839	-0.257688
2021_12_08	8	245	2.8	NaN			5.1	-0.0204621	-0.00443419	0.0519668	0.0900196			5.1	0.391734	0.33728	0.30716	0.01258	0.220535	-0.331365	-0.118444	-0.17217	-0.0763045	0.254112	0.0102244	-0.455776	0.49986	0.571669	0.0853434	0.455759	-0.225974	-0.254274	-0.310368	0.000415394	-0.0488076	-0.383802	-0.161099	-0.117769	0.152758	0.146548	-0.351448	-0.377705	-0.321785	-0.236779	-0.136432		-0.0282209	1.00649	-0.111246
2021_12_08	9	248	5.1	46.8			8.75	0.268518	-0.00269966	0.0529865	0.0898885			8.75	-0.343187	0.0223557	0.432682	-0.265324	0.391662	-0.18882	-0.0357806	0.326017	0.192775	0.0370587	0.0664586	-0.121051	0.556959	0.23888	0.394956	0.36723	0.296785	0.187403	-0.110304	0.64195	0.179473	0.814403	0.423949	0.422465	0.810152	0.459157	0.301693	0.513927	0.543538	0.533712	0.232882		0.391734	1.43952	-0.132167
2021_12_08	11	252	2.8	NaN			13.975	0.228206	-0.13301	0.0614898	0.0832082			13.975	0.33924	-0.135106	0.160718	-0.265324	-0.207283	-0.0819113	0.157101	0.134407	0.282468	-0.0443364	0.235161	-0.455776	0.100164	0.0487151	-0.162347	0.131154	0.497847	0.209487	0.589918	1.03674	0.350684	0.163949	0.716473	0.200016	1.02052	0.242735	0.383335	0.235292	0.182987	0.774491	0.232882		-0.0282209	1.12459	-0.0694056
2021_12_08	12	257	2.8	NaN			21.75	0.19394	0.0773385	0.0521887	0.0840761			21.75	0.7067	0.494742	0.537283	-0.0800546	-0.164501	-0.117548	0.294873	0.287695	0.237621	0.444034	0.0383415	-0.53016	0.385661	0.666751	-0.0385018	0.308211	0.135936	-0.0113518	-0.210336	0.0991131	0.0082627	0.300887	0.378945	0.0729015	-0.1102	0.242735	-0.147341	0.4582	0.471427	0.533712	0.318108		0.759194	0.770301	0.139797
2021_12_08	13	260	5.1	NaN			32.575	0.255194	-0.00913529	0.0470253	0.0789437			32.575	0.286745	0.258549	-0.194927	0.290484	-0.0361556	-0.153184	0.322427	0.594272	0.730933	-0.0172047	0.488215	0.548401	0.385661	-0.0463674	0.0853434	0.337721	0.497847	0.231571	0.139775	0.395206	0.578965	0.027011	0.356443	0.390687	-0.294271	0.483204	0.0567649	0.123838	0.110876	0.244778	0.687422		0.0242735	0.888398	-0.257688
2021_12_08	14	264	5.1	65.2			46.75	0.282463	0.00596641	0.0496231	0.094448			46.75	-0.185704	0.258549	0.0561162	-0.172689	0.220535	0.0249974	0.542863	0.594272	0.282468	0.254112	0.0664586	-0.00947534	0.385661	0.143798	0.271111	0.603307	0.658696	0.496577	-0.110304	0.173136	0.464825	0.300887	0.378945	0.390687	-0.1102	0.122501	0.301693	0.4582	0.182987	0.967113	0.744239		-0.395681	1.28205	-0.236768
2021_12_08	15	268	14	8.8			65.2	0.499552	-0.0428605	0.0759992	0.0941468			65.2	-0.290693	0.376646	0.160718	-0.265324	0.477225	0.0249974	0.542863	0.211051	0.5067	0.199849	0.122693	-0.121051	0.328562	0.23888	0.580724	0.898403	1.18146	1.02659	0.139775	0.765323	0.122403	1.01981	0.963993	1.15337	0.442011	0.531298	0.791548	0.959742	0.471427	0.726335	1.19878		-0.0807152	1.36078	-0.236768
2021_12_08	16	269	21.8	87.7			87.7	0.478957	0.0856209	0.0763206	0.0912762			87.7	-0.0807152	0.69157	0.704646	-0.0800546	0.477225	0.0962698	0.735744	0.440984	0.910319	0.416903	-0.0178927	-0.0466671	0.0430648	0.333962	0.394956	0.839383	0.457635	0.474493	0.0397432	0.493904	0.521895	0.882872	0.626465	1.78894	0.152758	0.603438	0.138408	0.123838	0.723813	0.533712	1.42605		0.234251	1.79381	-0.111246
2021_12_08	17	273	8.8	21.8			114.2	0.708268	0.00415906	0.0936971	0.102878			114.2	0.444228	0.573474	0.683725	-0.0800546	0.776697	0.0249974	0.928626	0.55595	0.5067	0.796747	0.207044	0.436826	0.271462	0.61921	0.70457	1.60663	0.940182	1.35785	0.139775	0.715974	0.521895	0.540528	1.054	2.36095	0.126462	0.387017	1.15894	0.681107	0.940144	0.292934	1.68173		-0.238198	1.20332	-0.00664472
2021_12_08	18	275	8.8	NaN			143.375	0.718328	0.120022	0.113667	0.090686			143.375	0.496723	0.809667	1.24857	-0.0800546	0.434443	0.630813	0.625527	1.01581	0.955165	0.389771	0.291396	-0.232626	0.328562	0.191339	0.456879	1.40007	2.06613	1.71119	0.0897591	0.543253	0.0653329	0.7117	1.48154	2.17028	0.284236	0.579391	0.342514	0.179565	0.615648	0.485556	1.98002		0.7067	1.20332	0.0770365
2021_12_08	19	276	1.1	NaN			175.375	0.630662	-0.126253	0.123267	0.0841205			175.375	0.286745	1.67571	1.87618	-0.265324	0.776697	0.345723	1.01129	1.28407	0.686086	0.769615	0.572567	-0.567351	0.44276	0.381504	0.333034	1.1935	0.859757	1.22534	-0.210336	0.197811	0.0082627	0.540528	1.21151	2.1385	-0.452045	-0.0217798	0.260871	0.123838	0.219042	0.822646	1.82377		-0.343187	0.967129	-0.36229
2021_12_02	1	32	2.8	NaN			207.85	0.831393	0.021834	0.127623	0.077585			207.85	0.654206	1.63634	2.29459	-0.0800546	0.562789	-0.0106389	0.901071	1.05414	1.13455	0.823878	0.403864	0.474017	-0.0711339	0.0962563	0.518802	1.72467	1.10103	1.93203	0.0397432	0.271834	0.236544	1.36215	1.16651	2.48807	-0.0313129	0.723672	0.179229	0.736834	1.12042	0.533712	1.79536		0.33924	0.849032	-0.40413
2021_12_02	2	41	1.1	NaN			239.9	0.909163	0.0944732	0.120091	0.096979			239.9	0.601711	1.16396	2.29459	0.105215	0.691134	0.238815	1.09395	0.977493	0.865472	0.823878	0.431981	-0.121051	0.214363	0.809375	0.642647	1.04595	1.18146	1.62285	-0.0602885	1.16011	0.464825	1.32792	1.52654	2.83763	-0.00501715	0.771766	0.791548	0.681107	1.04831	0.918958	2.03684		0.654206	0.573474	-0.278609
2021_12_02	3	115	1.1	14			272.8	0.686159	-0.0177455	0.133212	0.0930682			272.8	0.864183	0.455377	1.98078	-0.265324	0.648352	0.167542	0.790853	0.74756	0.64124	0.416903	-0.186595	-0.381393	-0.242432	0.429045	0.394956	2.22633	0.698908	1.9762	-0.16032	0.617276	0.179473	0.985576	1.57154	1.97961	-0.0313129	0.940094	0.138408	0.235292	0.868033	0.533712	2.05104		-0.395681	0.967129	-0.320449
2021_12_02	5	406	14	5.1			300.575	0.777325	0.00327492	0.129231	0.0949335			300.575	0.444228	0.494742	2.0017	-0.172689	0.562789	0.38136	1.12151	0.364339	0.64124	0.226981	-0.0178927	-0.455776	0.0430648	0.381504	0.580724	1.5181	0.578271	1.82161	0.189791	0.888695	0.407754	0.882872	1.79656	2.23384	-0.267975	1.2527	1.11812	0.792561	0.868033	1.11158	2.30672		0.391734	0.927764	0
2021_12_02	8	415	1.1	NaN
2021_12_02	9	418	5.1	NaN
2021_12_02	10	420	1.1	1.1
2021_12_02	11	423	2.8	21.8
2021_12_02	12	425	5.1	NaN
2021_12_02	13	426	2.8	NaN
2021_12_02	16	439	1.1	5.1
2021_12_02	18	443	2.8	NaN
2021_12_02	19	444	1.1	NaN
2021_11_15	2	43	2.8	NaN
2021_11_15	3	47	2.8	NaN
2021_11_15	4	48	2.8	NaN
2021_11_15	6	241	21.8	32.6
2021_11_15	7	244	8.8	32.6
2021_11_15	8	245	2.8	NaN
2021_11_15	9	248	5.1	46.8
2021_11_15	11	252	2.8	NaN
2021_11_15	12	257	2.8	NaN
2021_11_15	13	260	5.1	NaN
2021_11_15	14	264	5.1	65.2
2021_11_15	15	268	14	8.8
2021_11_15	16	269	21.8	87.7
2021_11_15	17	273	8.8	21.8
2021_11_15	18	275	8.8	NaN
2021_11_15	19	276	1.1	NaN
2021_11_20	1	32	2.8	NaN
2021_11_20	2	41	1.1	NaN
2021_11_20	3	115	1.1	14
2021_11_20	5	406	14	5.1
2021_11_20	8	415	1.1	NaN
2021_11_20	9	418	5.1	NaN
2021_11_20	10	420	1.1	1.1
2021_11_20	11	423	2.8	21.8
2021_11_20	12	425	5.1	NaN
2021_11_20	13	426	2.8	NaN
2021_11_20	16	439	1.1	5.1
2021_11_20	18	443	2.8	NaN
2021_11_20	19	444	1.1	NaN
[truncated: 28 more columns]

## Sheet: Panel P-S
Panel		Q	Q	S	S	Q	Q	S	S				P	P	P	P	P	P	P	P	P	P	P	P	P	P	P	P	P	P	P	P	P	P	P	P	P	P	P	P	P	P	P		P	P	P	P	P
													Pre-lesion	Pre-lesion	Pre-lesion	Pre-lesion	Pre-lesion	Pre-lesion	Pre-lesion	Pre-lesion	Pre-lesion	Pre-lesion	Pre-lesion	Pre-lesion	Pre-lesion	Pre-lesion	Pre-lesion	Pre-lesion	Pre-lesion	Pre-lesion	Pre-lesion	Pre-lesion	Pre-lesion	Pre-lesion	Pre-lesion	Pre-lesion	Pre-lesion	Pre-lesion	Pre-lesion	Pre-lesion	Pre-lesion	Pre-lesion	Pre-lesion		Post-lesion	Post-lesion	Post-lesion	Post-lesion	Post-lesion
													10 mN	10 mN	10 mN	10 mN	10 mN	10 mN	10 mN	10 mN	10 mN	10 mN	10 mN	10 mN	10 mN	10 mN	10 mN	10 mN	10 mN	10 mN	10 mN	10 mN	10 mN	10 mN	10 mN	10 mN	10 mN	10 mN	10 mN	10 mN	10 mN	10 mN	10 mN		10 mN	10 mN	10 mN	10 mN	10 mN
		Average				SEM							2021_12_02	2021_12_02	2021_12_02	2021_12_02	2021_12_02	2021_12_02	2021_12_02	2021_12_02	2021_12_02	2021_12_02	2021_12_02	2021_12_02	2021_12_02	2021_12_02	2021_12_02	2021_12_08	2021_12_08	2021_12_08	2021_12_08	2021_12_08	2021_12_08	2021_12_08	2021_12_08	2021_12_08	2021_12_08	2021_12_08	2021_12_08	2021_12_08	2021_12_08	2021_12_08	2021_12_08		2021_12_02	2021_12_02	2021_12_02	2021_12_02	2021_12_02
		Pre-lesion	Post-lesion	Pre-lesion	Post-lesion	Pre-lesion	Post-lesion	Pre-lesion	Post-lesion			Unit ID	1	2	3	5	8	9	10	11	12	13	14	15	16	18	19	2	3	4	6	7	8	9	11	12	13	14	15	16	17	18	19		1	2	3	5	8
		10 mN	10 mN	250 mN	250 mN	10 mN	10 mN	250 mN	250 mN			Unit ID	32	41	115	406	415	418	420	423	425	426	428	431	439	443	444	43	47	48	241	244	245	248	252	257	260	264	268	269	273	275	276		32	41	115	406	415
Time (s)	0	-0.353446	-0.370287	-0.334008	-0.363875	0.0469533	0.0607263	0.042241	0.0674923		Time (s)	0	-0.185704	-0.213838	-0.655174	-0.265324	-0.0789373	-0.0819113	-0.173553	-0.593713	-0.614463	-0.695498	-0.552118	-0.567351	-0.41373	-0.474238	0.0853434	-0.104923	-0.0249127	-0.408861	0.0397432	-0.320352	-0.162948	-0.281099	-0.588634	-0.181326	-0.79389	-0.959607	-0.473912	-0.0990702	-0.610225	-0.284935	-0.221658		-0.605659	-0.213838	-0.571493	-0.265324	-0.250064
	0.01	-0.120651	-0.189828	-0.0497616	-0.106905	0.0622623	0.0898135	0.0596228	0.0925435			0.01	0.234251	-0.3713	-0.571493	-0.265324	0.263317	-0.652091	-0.283771	-0.593713	-0.255691	-0.152863	0.34763	0.0277164	0.0430648	-0.474238	-0.162347	-0.341	-0.346611	-0.23219	-0.16032	0.370532	-0.61951	0.540528	0.581462	-0.0542125	-0.373158	0.483204	-0.310627	-0.321978	0.110876	-0.0923119	-0.108023		-0.395681	0.573474	-0.487812	-0.265324	-0.250064
	0.02	-0.0247689	-0.11373	0.0873885	-0.172603	0.0722154	0.0783704	0.07161	0.0776532			0.02	-0.185704	-0.686224	-0.40413	-0.265324	0.0921896	-0.509546	-0.0633351	0.326017	-0.435077	-0.26139	1.13491	-0.269818	-0.185333	-0.284074	0.333034	0.249192	-0.185762	0.121151	0.239807	0.370532	-0.61951	-0.00722343	-0.0485898	0.454244	-0.0576087	-0.0939203	0.505799	0.346746	0.399317	-0.67018	-0.108023		-0.395681	-0.213838	-0.236768	0.846292	-0.250064
	0.03	-0.114569	-0.132853	0.0998643	-0.169879	0.0613226	0.0980836	0.0711489	0.0774442			0.03	-0.395681	-0.528762	-0.320449	-0.265324	-0.250064	0.488268	-0.283771	-0.440424	-0.435077	-0.0443364	-0.102244	-0.121051	-0.185333	0.476586	-0.162347	0.131154	-0.185762	-0.408861	0.239807	0.271834	0.750176	-0.00722343	0.31144	-0.30844	-0.162792	-0.959607	0.0159437	-0.321978	-0.0333439	-0.0923119	-0.221658		0.0242735	0.730936	-0.0694056	0.475753	-0.250064
	0.04	0.018955	-0.168366	-0.0227318	-0.0568149	0.0761382	0.087741	0.061059	0.0957433			0.04	-0.395681	-0.528762	-0.236768	-0.265324	-0.0789373	-0.367001	-0.0633351	-0.593713	0.282468	-0.152863	0.0102244	0.0277164	-0.185333	-0.0939086	0.0853434	0.0131154	0.296785	0.386158	1.24012	0.271834	-0.162948	-0.418037	0.221432	0.0729015	0.257941	-0.190108	0.505799	-0.321978	-0.177564	1.25605	-0.108023		-0.605659	0.888398	-0.236768	0.846292	-0.250064
	0.05	0.0184771	-0.198887	-0.122587	-0.196302	0.0755263	0.0759648	0.0595582	0.0952453			0.05	0.234251	-0.0563754	-0.153087	-0.265324	-0.250064	-0.509546	0.487754	0.479306	0.103082	0.0641904	-0.327181	0.32525	-0.41373	-0.0939086	-0.162347	-0.459038	0.135936	0.121151	0.239807	1.16011	-0.61951	0.266652	0.671469	0.581358	-0.162792	-0.767232	0.179229	-0.544886	0.110876	-0.0923119	0.289699		0.0242735	-0.213838	-0.40413	-0.265324	0.0921896
	0.06	-0.0274382	-0.244117	0.00609497	-0.242305	0.0812295	0.0895365	0.0772736	0.0708514			0.06	-0.605659	-0.528762	-0.40413	0.105215	-0.250064	-0.367001	-0.173553	0.326017	-0.0763045	-0.26139	-0.102244	-0.121051	-0.185333	-0.284074	-0.162347	0.485269	-0.346611	0.651164	0.0397432	0.271834	1.43502	0.540528	0.491454	0.0729015	0.0475744	-0.382482	0.342514	0.123838	-0.754446	-0.67018	-0.108023		-0.185704	-0.0563754	-0.655174	-0.265324	-0.250064
	0.07	-0.0268901	-0.15355	-0.0434176	-0.149219	0.0622433	0.0997222	0.0576309	0.0755682			0.07	-0.605659	0.258549	-0.0694056	-0.265324	-0.0789373	-0.0819113	0.157101	-0.133848	-0.435077	-0.0443364	-0.102244	-0.121051	-0.41373	-0.284074	0.0853434	0.485269	-0.346611	0.386158	0.239807	0.567927	0.293614	-0.418037	0.491454	-0.181326	0.889039	-0.0939203	0.0159437	-0.321978	-0.177564	-0.477557	-0.0512059		0.0242735	0.730936	-0.40413	0.105215	-0.250064
	0.08	-0.26579	-0.17117	0.0641505	-0.16692	0.0562395	0.0748058	0.0731619	0.0794641			0.08	-0.185704	-0.3713	-0.320449	-0.265324	-0.250064	-0.224456	-0.283771	-0.440424	-0.0763045	-0.695498	0.460098	-0.716118	-0.185333	-0.284074	-0.162347	0.249192	-0.185762	0.121151	-0.560447	-0.517748	-0.162948	-0.00722343	-0.588634	-0.435555	0.468307	-0.767232	-0.473912	-0.544886	-0.610225	-0.284935	0.0624291		-0.395681	-0.0563754	-0.655174	0.475753	-0.250064
	0.09	-0.140357	-0.161117	-0.101803	-0.237937	0.0539399	0.0895813	0.052423	0.0753068			0.09	0.444228	-0.213838	0.265319	-0.265324	-0.0789373	-0.367001	-0.283771	-0.440424	-0.435077	-0.369917	0.235161	-0.269818	-0.185333	-0.474238	-0.162347	-0.341	-0.0249127	0.121151	-0.360384	0.370532	-0.391229	-0.418037	0.131425	0.32713	0.0475744	-0.767232	0.342514	-0.321978	-0.321785	-0.0923119	-0.0512059		-0.395681	0.573474	-0.655174	0.846292	-0.250064
	0.1	-0.0169609	-0.170524	0.0201702	-0.204096	0.0871957	0.0811201	0.054685	0.074247			0.1	-0.395681	-0.0563754	-0.0694056	-0.265324	0.0921896	0.203179	-0.283771	-0.747001	-0.435077	-0.695498	0.122693	0.0277164	-0.41373	-0.474238	0.0853434	-0.222961	-0.346611	-0.0555195	-0.360384	-0.024259	0.0653329	-0.281099	0.0414175	0.32713	0.889039	1.82983	0.179229	0.569654	0.255097	-0.0923119	0.0056116		-0.395681	0.416011	-0.571493	-0.265324	-0.250064
	0.11	0.0455432	-0.0107574	0.158854	-0.189285	0.0844547	0.103661	0.0589489	0.07672			0.11	-0.395681	-0.3713	-0.655174	-0.265324	0.776697	0.0606336	-0.0633351	-0.440424	0.103082	0.172717	-0.214712	-0.121051	0.0430648	-0.474238	0.828415	0.249192	0.618484	-0.408861	0.0397432	0.666625	-0.61951	-0.281099	-0.408619	-0.435555	-0.162792	0.387017	0.505799	0.569654	0.831978	0.870802	0.0056116		0.654206	1.20332	-0.40413	0.846292	0.0921896
	0.12	-0.010104	-0.166835	0.155892	-0.134174	0.0732893	0.0855526	0.0876007	0.106295			0.12	0.0242735	0.258549	-0.655174	-0.265324	0.263317	-0.224456	-0.173553	-0.133848	-0.614463	-0.0443364	-0.439649	-0.418585	-0.185333	0.476586	0.333034	0.485269	-0.50746	0.651164	-0.360384	-0.122957	-0.162948	-0.418037	0.131425	0.454244	0.0475744	-0.382482	1.15894	-0.0990702	0.255097	0.292934	0.0624291		-0.605659	0.730936	-0.0694056	-0.265324	0.0921896
	0.13	0.0646535	-0.0958	-0.000494842	-0.254455	0.0941282	0.0997084	0.076957	0.0790904			0.13	0.0242735	0.573474	-0.655174	0.475753	-0.0789373	-0.367001	-0.173553	-0.287136	-0.0763045	-0.369917	-0.102244	-0.567351	-0.41373	-0.474238	-0.162347	-0.222961	-0.50746	0.032816	0.839997	-0.517748	0.0653329	0.266652	0.401447	-0.435555	0.0475744	0.867953	1.15894	1.01547	1.12042	0.292934	0.232882		0.234251	0.258549	-0.320449	-0.265324	-0.250064
	0.14	0.0374796	-0.157976	-0.0996707	-0.186456	0.0777932	0.0730591	0.0615079	0.0901673			0.14	0.0242735	0.258549	-0.0694056	-0.265324	-0.250064	-0.224456	-0.173553	0.326017	-0.614463	-0.152863	-0.439649	-0.418585	-0.41373	-0.284074	-0.162347	0.36723	1.42273	0.032816	0.43987	0.765323	0.0653329	-0.00722343	0.131425	-0.0542125	0.257941	0.194642	0.0159437	0.346746	-0.754446	0.678179	0.119247		0.444228	0.101087	-0.153087	-0.265324	-0.250064
	0.15	-0.0248203	-0.0971327	-0.142947	-0.207274	0.0780665	0.100941	0.037497	0.102406			0.15	0.234251	-0.213838	-0.571493	-0.265324	-0.0789373	-0.652091	-0.173553	-0.133848	0.103082	0.0641904	-0.327181	-0.864885	-0.41373	-0.0939086	-0.162347	0.36723	0.296785	0.386158	-0.360384	-0.024259	-0.391229	-0.281099	0.761476	0.454244	0.363124	-0.671045	0.669084	1.01547	0.110876	-0.0923119	0.176064		0.0242735	1.36078	-0.236768	-0.265324	-0.250064
	0.16	0.024771	-0.21894	-0.0637251	-0.100605	0.0620872	0.0793783	0.0431173	0.106798			0.16	-0.395681	-0.528762	0.0142756	0.475753	-0.250064	-0.367001	-0.173553	-0.287136	-0.255691	-0.369917	0.0102244	0.32525	-0.185333	0.0962563	-0.162347	0.36723	-0.346611	-0.143855	-0.360384	0.173136	0.0653329	-0.144161	0.761476	0.581358	0.257941	0.0984544	0.505799	0.123838	0.255097	0.678179	-0.0512059		0.0242735	0.258549	-0.320449	0.475753	0.263317
	0.17	0.0509795	-0.0807212	-0.160668	-0.188695	0.0703548	0.113601	0.0503294	0.0639238			0.17	-0.395681	0.416011	-0.0694056	0.846292	-0.0789373	-0.0819113	-0.173553	-0.747001	-0.0763045	-0.369917	-0.214712	-0.269818	0.271462	-0.474238	0.0853434	0.36723	0.135936	0.386158	0.0397432	0.567927	-0.162948	-0.144161	0.851484	-0.30844	0.468307	0.675579	-0.147341	-0.321978	0.399317	0.100311	0.0056116		0.234251	0.258549	-0.571493	0.105215	-0.250064
	0.18	-0.0496901	-0.0772729	-0.00910675	-0.158802	0.0601057	0.100134	0.0578168	0.0762164			0.18	0.234251	-0.528762	-0.320449	-0.265324	-0.0789373	0.0606336	0.487754	0.0194406	-0.255691	-0.152863	0.122693	-0.418585	0.0430648	-0.284074	-0.162347	-0.577076	-0.185762	0.209487	-0.560447	-0.221654	-0.162948	-0.144161	0.131425	0.200016	0.783856	0.194642	0.505799	0.346746	-0.610225	0.100311	-0.0512059		-0.395681	-0.0563754	-0.571493	-0.265324	-0.250064
	0.19	-0.0451609	-0.195071	-0.0781959	-0.13442	0.0620562	0.0852836	0.0594462	0.0851127			0.19	-0.185704	-0.3713	-0.487812	0.105215	-0.250064	0.773358	-0.283771	-0.287136	-0.0763045	0.281244	-0.214712	-0.269818	0.0430648	-0.0939086	-0.162347	-0.104923	0.296785	-0.23219	-0.16032	-0.122957	-0.391229	-0.00722343	0.221432	-0.181326	0.994222	0.483204	-0.147341	-0.544886	-0.321785	0.292934	0.0056116		0.234251	1.20332	-0.40413	-0.265324	-0.250064
	0.2	-0.0832853	-0.159731	-0.0120775	-0.0718222	0.0564757	0.0827384	0.0603153	0.0935826			0.2	-0.185704	0.258549	-0.153087	0.105215	-0.250064	-0.224456	-0.173553	0.172729	-0.435077	-0.26139	-0.214712	-0.121051	-0.41373	0.0962563	-0.162347	0.0131154	-0.346611	-0.320526	-0.16032	-0.41905	-0.162948	0.266652	-0.318612	-0.181326	0.889039	0.675579	-0.637197	0.123838	-0.0333439	0.100311	-0.108023		-0.605659	0.888398	-0.153087	0.105215	-0.250064
	0.21	-0.0276338	-0.11654	0.11932	-0.109895	0.0662955	0.10729	0.0670015	0.113676			0.21	0.234251	-0.528762	-0.320449	0.105215	-0.250064	-0.367001	-0.173553	0.0194406	-0.255691	0.0641904	0.122693	-0.716118	-0.41373	-0.284074	-0.162347	0.0131154	-0.185762	0.032816	0.0397432	0.469229	-0.162948	0.40359	-0.0485898	-0.181326	0.678673	-0.286295	-0.310627	0.346746	1.12042	-0.0923119	0.232882		-0.605659	1.04586	-0.0694056	-0.265324	0.434443
	0.22	0.133091	0.0106139	0.00632804	-0.0295402	0.0692804	0.0955383	0.0496706	0.0986922			0.22	-0.185704	0.258549	-0.153087	0.105215	0.60557	-0.0819113	0.157101	0.0194406	0.103082	-0.26139	0.235161	0.32525	-0.185333	-0.474238	0.0853434	0.0131154	0.457635	0.032816	-0.360384	-0.221654	0.521895	0.40359	0.491454	0.454244	0.257941	0.483204	-0.473912	-0.321978	1.26464	0.678179	-0.108023		-0.185704	0.888398	-0.236768	0.105215	-0.250064
	0.23	0.315878	-0.108562	0.0366151	-0.152409	0.0732333	0.0967558	0.0599444	0.0878361			0.23	-0.395681	-0.213838	0.767406	0.846292	0.0921896	-0.0819113	0.928626	0.479306	0.103082	0.606825	0.34763	0.771551	0.728257	-0.284074	-0.162347	0.485269	-0.0249127	0.297822	1.04006	0.370532	0.521895	0.266652	-0.138597	-0.0542125	-0.373158	0.579391	0.832369	0.569654	0.110876	0.485556	0.289699		0.234251	-0.213838	-0.320449	-0.265324	-0.250064
	0.24	0.121212	-0.176146	0.0648286	-0.102171	0.0693409	0.0984087	0.0532646	0.0922564			0.24	0.0242735	-0.686224	0.0979568	0.105215	-0.250064	0.0606336	-0.173553	0.632594	0.103082	-0.0443364	0.909972	0.771551	0.0430648	-0.0939086	-0.162347	0.249192	-0.185762	0.121151	0.239807	-0.320352	-0.391229	0.266652	0.581462	-0.181326	0.889039	0.579391	0.179229	-0.0990702	0.543538	-0.284935	0.232882		-0.185704	-0.0563754	-0.236768	-0.265324	-0.250064
	0.25	0.134929	-0.28002	0.0224881	-0.173225	0.0664956	0.0799765	0.0619984	0.0880653			0.25	-0.185704	-0.0563754	0.265319	0.105215	0.0921896	0.0606336	-0.173553	0.479306	-0.0763045	0.715351	0.34763	0.474017	0.728257	-0.474238	0.333034	0.603307	-0.185762	0.032816	-0.360384	0.370532	-0.391229	-0.281099	0.0414175	-0.0542125	0.678673	0.771766	0.179229	-0.0990702	0.543538	-0.477557	0.176064		-0.395681	0.573474	-0.738855	-0.265324	-0.250064
	0.26	-0.00234229	-0.154029	0.0691952	-0.114875	0.0713345	0.0959208	0.0505557	0.0780593			0.26	0.234251	-0.213838	-0.487812	-0.265324	-0.250064	0.488268	-0.283771	0.0194406	-0.435077	0.281244	0.460098	0.474017	0.271462	-0.284074	-0.162347	0.131154	0.296785	0.297822	-0.560447	-0.715143	0.521895	0.677466	-0.138597	-0.435555	0.363124	0.00226704	-0.473912	0.346746	-0.610225	0.485556	-0.108023		-0.185704	0.573474	-0.236768	-0.265324	-0.250064
	0.27	0.0314015	-0.145288	0.0770083	-0.0617828	0.0755171	0.0904466	0.0603602	0.107368			0.27	0.234251	-0.0563754	-0.320449	-0.265324	-0.250064	-0.509546	-0.0633351	1.39904	-0.435077	-0.0443364	0.797504	0.920318	0.271462	0.0962563	-0.162347	0.36723	-0.185762	-0.143855	-0.560447	-0.122957	0.0653329	-0.281099	0.31144	-0.181326	0.152758	-0.190108	0.179229	0.123838	-0.177564	-0.284935	0.289699		-0.185704	0.416011	-0.487812	-0.265324	-0.250064
	0.28	0.0056511	-0.0843473	0.039235	-0.171598	0.076706	0.118524	0.0563027	0.082704			0.28	0.234251	-0.0563754	-0.0694056	0.475753	0.434443	0.345723	-0.0633351	0.0194406	0.103082	0.823878	-0.552118	1.21785	0.0430648	-0.284074	0.828415	-0.459038	-0.346611	0.121151	-0.16032	0.271834	-0.391229	-0.418037	-0.138597	-0.181326	-0.373158	0.194642	0.0159437	-0.544886	-0.466005	-0.284935	-0.164841		-0.185704	2.1481	0.265319	0.846292	-0.250064
	0.29	0.201412	0.0633458	0.0281298	-0.153663	0.0812024	0.128843	0.0518692	0.0809301			0.29	0.234251	-0.0563754	-0.153087	0.475753	0.0921896	-0.367001	-0.283771	0.632594	-0.255691	-0.478444	-0.214712	1.66415	-0.185333	0.0962563	0.333034	0.485269	-0.0249127	1.00451	0.239807	0.271834	0.293614	0.266652	0.761476	0.708472	-0.373158	0.387017	0.0159437	-0.0990702	0.110876	0.485556	0.176064		1.07416	1.67571	-0.40413	1.21683	-0.250064
	0.3	0.00679996	0.0432448	-0.0898365	-0.219251	0.0724711	0.102617	0.0598745	0.0719536			0.3	0.444228	-0.0563754	0.181638	-0.265324	0.0921896	-0.509546	0.267319	-0.440424	-0.255691	-0.26139	0.460098	1.06909	0.271462	0.476586	0.0853434	0.131154	-0.346611	0.386158	-0.16032	0.86402	-0.391229	-0.418037	0.0414175	-0.0542125	-0.478341	0.0984544	-0.473912	-0.544886	0.255097	-0.0923119	-0.164841		1.28414	1.04586	-0.40413	0.475753	-0.250064
	0.31	0.016453	-0.165013	0.0583062	-0.146031	0.0559777	0.0788261	0.0603309	0.0791042			0.31	0.444228	0.101087	0.265319	0.105215	-0.0789373	0.0606336	0.377536	0.326017	-0.435077	0.389771	0.34763	-0.121051	0.0430648	-0.0939086	-0.162347	0.36723	0.135936	-0.408861	-0.16032	0.0744387	-0.162948	-0.418037	-0.0485898	0.0729015	0.678673	0.00226704	0.0159437	0.123838	-0.610225	-0.67018	-0.0512059		0.654206	0.258549	-0.487812	-0.265324	-0.250064
	0.32	0.249475	-0.11003	-0.0624836	-0.0796337	0.0773759	0.0884197	0.0551706	0.085498			0.32	0.0242735	0.101087	1.35317	0.475753	-0.250064	-0.509546	0.157101	0.479306	0.282468	-0.0443364	0.235161	-0.567351	-0.185333	0.0962563	-0.162347	0.485269	0.618484	-0.0555195	0.0397432	0.962718	0.750176	0.540528	0.401447	0.200016	0.363124	-0.190108	0.0159437	0.123838	0.831978	0.870802	0.289699		0.0242735	0.416011	-0.40413	0.475753	-0.250064
	0.33	0.0328053	-0.213412	-0.131013	-0.154309	0.08522	0.0792663	0.0372382	0.0800018			0.33	0.0242735	0.258549	-0.0694056	1.21683	0.263317	0.915903	-0.173553	0.172729	-0.255691	0.389771	0.797504	-0.716118	-0.41373	-0.474238	0.580724	-0.104923	0.296785	-0.320526	0.0397432	0.173136	-0.162948	-0.418037	-0.498627	-0.435555	0.0475744	-0.767232	0.179229	0.792561	-0.177564	-0.0923119	-0.0512059		-0.185704	0.258549	-0.40413	0.475753	-0.0789373
	0.34	0.130245	-0.176246	-0.164213	-0.0535079	0.054705	0.0828417	0.0421135	0.0936041			0.34	-0.185704	0.101087	-0.236768	0.475753	-0.0789373	0.0606336	0.157101	0.479306	0.282468	0.389771	0.235161	-0.121051	0.49986	-0.284074	0.0853434	0.249192	0.296785	-0.143855	-0.360384	-0.320352	0.750176	0.677466	-0.228605	0.0729015	-0.0576087	-0.190108	0.0159437	0.346746	0.543538	0.292934	0.232882		-0.185704	-0.213838	-0.655174	0.105215	0.0921896
	0.35	0.114671	-0.0756051	-0.0809414	-0.028503	0.0879708	0.094675	0.054493	0.0921618			0.35	0.234251	0.730936	0.181638	-0.265324	0.0921896	1.20099	-0.173553	0.0194406	1.00001	0.823878	0.572567	0.622784	0.0430648	0.0962563	0.0853434	-0.341	-0.668309	-0.23219	0.639933	0.173136	-0.61951	0.129714	-0.588634	-0.181326	-0.688707	-0.0939203	0.342514	0.123838	0.687758	-0.284935	-0.108023		-0.185704	0.258549	-0.571493	0.475753	0.0921896
	0.36	0.121198	-0.0332946	-0.0339105	-0.0945136	0.0717821	0.0969832	0.0607347	0.0853142			0.36	0.0242735	-0.0563754	-0.153087	-0.265324	0.263317	0.915903	0.267319	0.326017	0.64124	-0.152863	0.685035	-0.121051	0.0430648	0.0962563	0.0853434	0.0131154	-0.346611	-0.0555195	1.24012	-0.122957	-0.162948	-0.281099	0.131425	-0.0542125	0.257941	0.194642	0.995654	-0.321978	-0.321785	0.100311	-0.108023		1.07416	0.101087	-0.655174	0.105215	-0.250064
	0.37	0.124008	0.00650012	-0.0692706	-0.191715	0.065293	0.0980799	0.0625735	0.0757123			0.37	0.444228	0.101087	0.181638	-0.265324	-0.0789373	0.630813	0.0468828	-0.287136	-0.0763045	0.389771	0.235161	0.920318	-0.185333	0.0962563	0.0853434	-0.459038	-0.668309	0.474493	-0.16032	0.173136	0.293614	-0.00722343	-0.228605	-0.0542125	0.994222	0.194642	0.179229	0.346746	0.399317	0.292934	-0.164841		-0.185704	1.20332	0.181638	-0.265324	-0.0789373
	0.38	0.198816	-0.0665807	0.0462819	-0.20982	0.0841785	0.0906488	0.0521406	0.0845653			0.38	-0.395681	-0.0563754	0.349	-0.265324	0.0921896	0.773358	0.157101	0.172729	-0.614463	-0.0443364	0.797504	0.32525	0.271462	-0.284074	0.333034	-0.104923	-0.50746	0.297822	0.0397432	0.469229	0.0653329	0.677466	0.0414175	0.0729015	0.152758	0.387017	1.81208	0.569654	0.687758	-0.284935	0.176064		0.444228	0.573474	-0.0694056	-0.265324	0.0921896
	0.39	0.115302	-0.0286917	-0.133535	-0.118643	0.0711622	0.113227	0.0459477	0.0860062			0.39	0.234251	0.101087	-0.153087	0.105215	-0.0789373	0.203179	0.267319	0.479306	0.103082	-0.586971	0.235161	-0.567351	0.271462	0.476586	0.0853434	0.0131154	-0.185762	0.474493	0.239807	0.86402	-0.162948	-0.418037	1.0315	0.454244	-0.162792	-0.382482	0.669084	0.569654	-0.177564	-0.0923119	-0.335293		0.654206	0.573474	-0.738855	0.846292	-0.250064
	0.4	0.267772	-0.207322	-0.0123285	-0.158467	0.078762	0.0871394	0.0530362	0.0936963			0.4	1.28414	0.730936	0.349	-0.265324	0.0921896	-0.224456	0.70819	-0.133848	0.103082	0.281244	0.685035	-0.121051	-0.185333	0.476586	-0.162347	0.249192	0.135936	0.651164	0.239807	1.25881	-0.162948	0.814403	-0.0485898	0.32713	0.0475744	-0.190108	-0.147341	0.346746	0.976199	0.292934	-0.108023		-0.185704	0.888398	-0.822536	-0.265324	-0.250064
	0.41	0.0538477	-0.169614	-0.0873117	-0.188922	0.0592046	0.0780984	0.043048	0.0772354			0.41	-0.185704	0.101087	0.0979568	0.475753	0.263317	0.203179	-0.173553	0.172729	0.461854	0.0641904	1.02244	0.474017	-0.185333	-0.284074	0.333034	0.0131154	0.135936	0.386158	-0.560447	0.0744387	0.0653329	0.129714	-0.138597	-0.0542125	0.0475744	-0.47867	0.179229	-0.544886	-0.0333439	-0.284935	-0.108023		0.234251	0.258549	-0.655174	-0.265324	-0.250064
	0.42	-0.0360778	-0.127638	-0.116609	-0.117744	0.0680017	0.086161	0.0524471	0.0832074			0.42	-0.185704	-0.3713	0.265319	0.105215	-0.0789373	-0.367001	-0.173553	-0.287136	-0.255691	0.281244	0.685035	0.0277164	0.271462	0.666751	0.0853434	-0.341	-0.185762	0.209487	-0.560447	-0.221654	-0.61951	0.677466	0.671469	-0.435555	-0.267975	0.387017	-0.147341	-0.544886	-0.321785	-0.0923119	0.0056116		-0.185704	-0.0563754	-0.320449	-0.265324	-0.250064
	0.43	-0.0198214	-0.136112	-0.1215	-0.124374	0.0694267	0.10112	0.0552328	0.0981368			0.43	0.234251	-0.3713	-0.153087	-0.265324	0.947824	0.0606336	-0.173553	-0.440424	0.461854	0.715351	-0.102244	0.176483	-0.41373	-0.0939086	0.580724	-0.222961	-0.346611	-0.320526	-0.16032	-0.517748	-0.162948	0.129714	-0.408619	-0.30844	0.468307	0.483204	0.179229	-0.544886	-0.321785	0.100311	0.176064		0.864183	0.416011	-0.655174	0.105215	0.0921896
	0.44	-0.0508184	-0.203632	-0.0170537	-0.101465	0.0573769	0.0924904	0.0475189	0.090645			0.44	-0.395681	0.258549	-0.236768	-0.265324	-0.250064	0.345723	-0.0633351	0.326017	0.282468	-0.152863	0.572567	-0.121051	0.49986	0.286421	-0.162347	0.131154	-0.0249127	-0.320526	-0.360384	-0.320352	0.293614	-0.554975	-0.588634	-0.0542125	-0.267975	-0.382482	0.505799	-0.321978	-0.0333439	-0.0923119	-0.108023		-0.605659	0.730936	-0.236768	0.105215	-0.250064
	0.45	0.0246252	-0.164481	0.0726464	-0.133045	0.0541886	0.0937452	0.0518771	0.087565			0.45	0.234251	-0.528762	-0.40413	-0.265324	0.0921896	0.0606336	-0.0633351	-0.593713	0.103082	0.606825	0.235161	-0.269818	0.271462	-0.0939086	0.0853434	0.0131154	0.135936	-0.0555195	-0.16032	0.469229	-0.162948	0.129714	-0.138597	0.0729015	0.468307	0.290829	0.0159437	-0.321978	-0.0333439	0.678179	-0.108023		-0.605659	1.20332	-0.40413	-0.265324	-0.250064
	0.46	0.00920088	-0.151873	-0.0531385	-0.167263	0.0533807	0.0940225	0.044096	0.0809586			0.46	0.444228	-0.0563754	-0.320449	-0.265324	-0.250064	0.203179	0.0468828	0.479306	-0.435077	0.172717	0.235161	-0.269818	0.0430648	-0.284074	-0.162347	0.603307	0.618484	0.121151	0.0397432	-0.024259	-0.391229	0.266652	-0.138597	-0.0542125	-0.0576087	0.00226704	0.505799	-0.321978	-0.321785	-0.0923119	-0.0512059		0.654206	0.573474	-0.487812	-0.265324	-0.250064
	0.47	-0.0538059	-0.0868904	-0.0511099	-0.233746	0.050519	0.0910574	0.0542071	0.0770425			0.47	0.234251	0.258549	0.0979568	-0.265324	-0.250064	0.630813	0.267319	0.326017	-0.435077	-0.586971	0.122693	-0.121051	-0.185333	-0.0939086	-0.162347	0.131154	0.457635	-0.143855	-0.16032	-0.221654	-0.391229	-0.281099	-0.498627	0.0729015	-0.162792	0.194642	-0.147341	-0.0990702	-0.0333439	-0.284935	0.0624291		0.0242735	0.730936	-0.320449	0.475753	-0.250064
	0.48	0.184592	-0.167921	-0.0488113	-0.13531	0.0719795	0.104564	0.0459427	0.0896545			0.48	0.234251	0.101087	-0.0694056	0.105215	0.434443	-0.509546	0.928626	0.939171	0.64124	-0.0443364	1.02244	0.32525	0.49986	0.0962563	0.580724	0.0131154	-0.346611	0.121151	-0.360384	0.370532	-0.391229	-0.281099	0.581462	0.200016	0.0475744	0.387017	-0.310627	-0.0990702	0.399317	0.100311	0.0056116		-0.185704	1.51825	-0.655174	-0.265324	-0.250064
	0.49	0.045001	-0.184747	-0.0807992	-0.193243	0.0598577	0.107509	0.0438916	0.0882581			0.49	-0.395681	-0.3713	-0.236768	-0.265324	0.947824	0.345723	-0.0633351	0.326017	-0.255691	0.606825	0.34763	0.176483	-0.185333	0.476586	0.333034	0.36723	-0.185762	0.121151	0.0397432	-0.41905	0.0653329	0.129714	-0.228605	0.0729015	0.257941	0.290829	0.0159437	-0.0990702	-0.177564	-0.477557	-0.164841		-0.605659	1.51825	-0.320449	-0.265324	0.0921896
	0.5	-0.0707773	-0.130185	0.0440462	-0.0178486	0.0574203	0.0963581	0.0564807	0.0993238			0.5	0.0242735	-0.3713	-0.320449	-0.265324	-0.250064	-0.224456	-0.283771	-0.287136	0.103082	-0.152863	0.122693	-0.269818	0.271462	-0.284074	-0.162347	0.0131154	-0.185762	-0.408861	-0.16032	0.271834	-0.61951	0.129714	0.941491	0.581358	-0.162792	0.0984544	-0.473912	0.123838	-0.177564	0.292934	-0.108023		0.0242735	0.258549	-0.320449	-0.265324	0.0921896
	0.51	0.0926998	-0.179039	-0.0830373	-0.0981846	0.0718977	0.0763959	0.0564988	0.0793624			0.51	0.0242735	-0.843687	-0.40413	0.475753	0.60557	-0.224456	-0.283771	-0.440424	-0.0763045	0.281244	-0.214712	0.176483	-0.41373	0.0962563	0.333034	0.839383	-0.185762	0.474493	-0.360384	0.567927	-0.162948	0.129714	-0.0485898	0.708472	0.468307	0.290829	0.0159437	0.123838	0.543538	0.485556	-0.108023		-0.185704	0.573474	-0.571493	-0.265324	-0.250064
	0.52	0.0303738	-0.195588	-0.119955	-0.162523	0.0782224	0.0944606	0.0602224	0.0908281			0.52	0.234251	0.573474	-0.320449	0.846292	0.434443	-0.224456	-0.173553	-0.287136	-0.0763045	-0.152863	-0.664586	-0.418585	-0.41373	0.476586	-0.162347	-0.341	-0.0249127	0.386158	0.239807	0.86402	0.0653329	0.266652	0.491454	-0.30844	0.678673	0.290829	-0.800482	-0.544886	-0.177564	0.292934	-0.108023		-0.605659	0.258549	-0.40413	0.475753	-0.250064
	0.53	0.225982	-0.149466	-0.0810562	-0.1829	0.0740985	0.0822812	0.06814	0.0770341			0.53	-0.185704	0.416011	0.600044	-0.265324	0.0921896	0.630813	0.0468828	0.632594	0.103082	0.281244	-0.327181	-0.121051	0.271462	0.286421	0.0853434	-0.222961	-0.185762	-0.320526	0.43987	0.567927	1.43502	0.40359	0.491454	-0.0542125	0.152758	0.675579	-0.310627	0.569654	0.110876	0.870802	-0.164841		-0.185704	0.573474	-0.0694056	-0.265324	-0.250064
	0.54	0.067623	-0.0912041	-0.136133	-0.150199	0.0639628	0.084777	0.0532003	0.0829979			0.54	-0.395681	0.101087	0.0979568	-0.265324	0.0921896	0.203179	-0.173553	-0.133848	0.282468	0.281244	-0.102244	0.474017	-0.41373	-0.0939086	-0.162347	-0.459038	0.135936	0.297822	0.639933	0.86402	-0.391229	-0.144161	-0.0485898	0.454244	-0.583524	0.483204	0.505799	-0.0990702	0.543538	0.100311	0.0056116		0.234251	1.04586	-0.40413	0.846292	0.0921896
	0.55	0.0440534	-0.058467	-0.105368	-0.106685	0.0598176	0.0875325	0.0718182	0.0846879			0.55	0.234251	-0.528762	0.265319	-0.265324	-0.0789373	0.203179	-0.283771	0.326017	-0.0763045	0.172717	0.0102244	0.176483	-0.185333	-0.0939086	0.0853434	-0.104923	0.457635	0.121151	0.239807	-0.024259	0.0653329	-0.00722343	-0.0485898	-0.30844	0.994222	0.483204	0.669084	-0.321978	-0.610225	-0.0923119	-0.108023		0.234251	0.416011	-0.487812	0.475753	-0.250064
	0.56	0.099707	-0.123769	-0.162444	-0.169788	0.0762922	0.0832288	0.0486541	0.081049			0.56	0.444228	0.101087	0.349	0.105215	0.263317	0.0606336	-0.173553	0.785882	0.461854	-0.369917	-0.439649	0.622784	0.0430648	-0.284074	0.0853434	0.485269	-0.346611	-0.23219	0.839997	-0.320352	-0.391229	-0.281099	-0.408619	0.9627	-0.162792	-0.382482	-0.147341	0.346746	0.831978	0.292934	-0.0512059		0.654206	0.416011	0.0142756	0.105215	0.0921896
	0.57	-0.00346798	-0.172463	-0.08273	-0.144334	0.0694388	0.0782413	0.0388399	0.0749166			0.57	-0.185704	-0.686224	-0.320449	-0.265324	0.0921896	0.203179	0.0468828	0.326017	0.103082	0.498298	-0.102244	0.771551	0.0430648	-0.0939086	0.0853434	0.485269	-0.50746	0.651164	0.0397432	-0.41905	0.521895	-0.144161	-0.678641	-0.30844	-0.478341	-0.47867	0.0159437	-0.0990702	-0.0333439	0.292934	0.516969		0.0242735	-0.3713	-0.40413	0.105215	-0.250064
	0.58	-0.0939914	-0.279347	-0.107444	-0.161983	0.0556882	0.0826482	0.0477368	0.072592			0.58	-0.395681	-0.0563754	-0.236768	-0.265324	-0.250064	0.203179	-0.173553	-0.287136	-0.255691	-0.152863	0.0102244	-0.269818	-0.185333	0.0962563	-0.162347	0.603307	-0.346611	0.032816	0.0397432	-0.024259	-0.162948	0.129714	-0.228605	0.0729015	0.783856	0.194642	0.179229	-0.321978	-0.898666	-0.477557	-0.108023		-0.395681	-0.0563754	-0.40413	-0.265324	-0.250064
	0.59	0.0797126	-0.21297	0.0180784	-0.168375	0.0725751	0.0704873	0.0567272	0.0928978			0.59	0.234251	0.258549	0.0142756	-0.265324	-0.0789373	0.203179	0.597972	-0.133848	1.1794	0.0641904	0.572567	-0.418585	0.271462	-0.284074	-0.162347	-0.104923	0.457635	0.121151	0.0397432	0.370532	-0.61951	0.40359	-0.228605	0.200016	-0.478341	0.0984544	-0.473912	0.792561	0.255097	-0.477557	0.0624291		-0.185704	0.101087	-0.571493	-0.265324	-0.250064
	0.6	0.0617314	-0.235577	-0.136216	-0.168577	0.0778033	0.087443	0.0590012	0.0906083			0.6	0.0242735	-0.0563754	-0.236768	0.105215	0.0921896	0.630813	0.597972	0.479306	0.282468	-0.586971	-0.439649	0.474017	0.728257	-0.474238	0.333034	0.0131154	0.135936	0.209487	0.239807	0.0744387	-0.391229	-0.281099	0.131425	-0.435555	-0.478341	-0.190108	0.0159437	1.23838	0.399317	-0.67018	-0.0512059		-0.185704	-0.0563754	-0.822536	0.105215	-0.250064
	0.61	0.0139204	-0.185996	-0.0872739	-0.19841	0.0655402	0.0733954	0.0594743	0.0987223			0.61	0.0242735	-0.0563754	-0.153087	0.105215	-0.250064	-0.0819113	-0.283771	-0.133848	-0.435077	-0.478444	0.0102244	1.21785	0.271462	0.0962563	-0.162347	0.0131154	0.296785	-0.497197	0.239807	0.765323	-0.391229	-0.281099	0.0414175	0.0729015	0.468307	0.194642	0.0159437	0.346746	-0.321785	-0.284935	0.0624291		-0.185704	-0.0563754	-0.571493	0.846292	-0.0789373
	0.62	0.184027	-0.144228	-0.0180182	-0.0736814	0.0753904	0.0834919	0.060596	0.107033			0.62	0.234251	0.416011	-0.153087	-0.265324	0.263317	-0.367001	0.157101	-0.287136	0.103082	0.498298	0.572567	-0.121051	0.0430648	-0.284074	0.0853434	0.0131154	-0.0249127	0.121151	0.239807	0.271834	0.293614	0.540528	0.581462	0.454244	1.83569	-0.382482	0.179229	-0.0990702	0.543538	0.292934	-0.0512059		0.444228	-0.3713	-0.655174	-0.265324	-0.250064
	0.63	0.137539	-0.167663	-0.0211534	0.023345	0.0802346	0.0717637	0.0464459	0.101279			0.63	0.444228	-0.3713	0.0979568	-0.265324	-0.0789373	-0.367001	0.818408	0.172729	-0.435077	0.281244	0.0102244	0.176483	0.728257	-0.0939086	0.0853434	0.36723	0.940182	0.209487	0.239807	0.173136	0.0653329	0.129714	0.131425	-0.0542125	1.30977	0.194642	-0.310627	-0.544886	-0.610225	0.870802	-0.0512059		-0.185704	0.416011	-0.320449	-0.265324	-0.250064
	0.64	0.0802465	-0.070813	0.025912	-0.0719688	0.079185	0.0980201	0.0648243	0.107945			0.64	0.0242735	-0.3713	-0.0694056	0.475753	-0.250064	-0.367001	0.157101	1.09246	-0.255691	-0.26139	-0.439649	0.920318	0.956655	0.666751	-0.162347	0.249192	-0.0249127	0.386158	0.0397432	0.567927	0.0653329	0.129714	-0.138597	-0.30844	0.678673	-0.190108	-0.147341	0.123838	-0.610225	-0.284935	-0.164841		0.0242735	1.20332	-0.571493	0.105215	-0.250064
	0.65	0.112888	-0.208949	0.00749566	-0.192161	0.0850515	0.0647947	0.0536069	0.0832127			0.65	-0.185704	-0.213838	0.0142756	-0.265324	0.776697	-0.224456	0.0468828	-0.287136	0.103082	-0.26139	0.685035	0.474017	0.728257	-0.0939086	0.333034	0.131154	-0.346611	0.562829	-0.360384	0.173136	0.0653329	-0.281099	-0.408619	0.0729015	1.30977	-0.0939203	-0.310627	-0.544886	0.831978	1.06342	0.0056116		0.654206	-0.213838	-0.40413	0.475753	-0.0789373
	0.66	0.0816515	-0.114525	-0.00218902	-0.13773	0.0606046	0.0857466	0.049407	0.0982199			0.66	-0.605659	0.258549	0.0142756	0.475753	0.263317	0.488268	0.377536	0.0194406	0.103082	-0.0443364	0.909972	0.176483	-0.185333	0.856916	-0.162347	-0.104923	0.135936	-0.0555195	-0.360384	0.271834	-0.162948	-0.144161	-0.228605	-0.181326	0.257941	0.00226704	-0.473912	0.123838	0.399317	0.100311	0.0056116		0.444228	1.04586	-0.236768	-0.265324	-0.0789373
	0.67	-0.0307097	-0.122273	-0.0828976	-0.240856	0.0674319	0.093478	0.0492481	0.0644516			0.67	-0.185704	-0.843687	-0.236768	-0.265324	-0.250064	-0.224456	0.157101	0.0194406	-0.255691	0.606825	0.34763	0.771551	0.0430648	-0.474238	-0.162347	-0.341	0.618484	0.562829	-0.560447	-0.41905	0.293614	-0.144161	0.221432	0.0729015	-0.0576087	0.483204	-0.147341	-0.0990702	-0.0333439	-0.284935	-0.164841		0.0242735	0.101087	-0.153087	0.846292	-0.250064
	0.68	-0.0493698	-0.136817	-0.117056	-0.139915	0.0453639	0.077533	0.0500093	0.0837929			0.68	0.0242735	-0.3713	0.0142756	-0.265324	-0.250064	-0.0819113	0.157101	0.632594	0.103082	0.172717	-0.102244	-0.269818	0.49986	0.286421	-0.162347	0.0131154	-0.346611	0.032816	-0.360384	-0.122957	0.0653329	-0.418037	-0.0485898	-0.30844	0.257941	0.00226704	0.0159437	-0.0990702	-0.321785	-0.284935	0.0056116		0.234251	-0.3713	0.349	0.475753	-0.250064
	0.69	0.00225847	-0.0713278	-0.154732	-0.142217	0.0695105	0.0774326	0.0576542	0.0764187			0.69	0.0242735	-0.0563754	0.349	-0.265324	-0.250064	-0.0819113	-0.283771	0.0194406	1.1794	-0.0443364	0.460098	-0.567351	-0.185333	0.0962563	-0.162347	0.485269	-0.346611	-0.320526	-0.360384	-0.616445	0.521895	-0.281099	0.31144	-0.181326	-0.162792	0.675579	-0.310627	-0.0990702	0.110876	0.292934	0.119247		0.444228	0.258549	-0.320449	0.846292	-0.250064
	0.7	-0.032689	-0.164841	-0.109541	-0.166327	0.0796709	0.0889087	0.0494458	0.091477			0.7	0.864183	0.101087	-0.487812	0.846292	0.0921896	0.0606336	-0.0633351	-0.440424	-0.435077	-0.804024	0.34763	-0.418585	-0.41373	-0.284074	0.0853434	0.485269	-0.346611	0.916171	-0.560447	0.271834	-0.391229	-0.144161	0.131425	-0.0542125	-0.583524	-0.0939203	0.669084	-0.0990702	-0.177564	-0.0923119	0.0056116		-0.605659	-0.3713	-0.153087	0.475753	0.263317
	0.71	0.126488	-0.177387	-0.0835386	-0.0794848	0.063844	0.0854024	0.0577675	0.082851			0.71	0.0242735	0.416011	-0.40413	0.475753	0.0921896	0.345723	-0.173553	0.0194406	0.103082	0.389771	-0.214712	0.176483	0.728257	-0.284074	0.0853434	0.36723	-0.50746	-0.408861	-0.360384	0.0744387	0.750176	0.129714	0.131425	-0.0542125	0.57349	0.194642	0.179229	0.346746	-0.321785	0.870802	0.176064		-0.185704	0.101087	-0.40413	0.846292	-0.250064
	0.72	-0.0781964	-0.160184	-0.0622401	-0.127657	0.0751467	0.105939	0.073965	0.0896991			0.72	-0.605659	0.888398	-0.655174	0.105215	0.0921896	-0.224456	-0.173553	-0.287136	0.64124	0.715351	0.0102244	-0.567351	-0.185333	-0.474238	-0.162347	0.249192	-0.668309	-0.23219	-0.360384	0.173136	-0.162948	-0.144161	0.31144	-0.181326	0.783856	0.0984544	-0.310627	-0.544886	-0.466005	-0.0923119	0.0056116		-0.185704	0.888398	-0.153087	-0.265324	-0.250064
	0.73	0.0966442	-0.116286	-0.0486114	-0.111821	0.0753297	0.0829332	0.0585321	0.0958723			0.73	0.0242735	0.258549	-0.40413	0.846292	0.263317	0.345723	-0.173553	-0.287136	0.64124	0.0641904	0.797504	-0.716118	0.271462	0.0962563	0.580724	0.721345	-0.185762	-0.408861	0.43987	0.173136	0.750176	-0.00722343	-0.408619	0.0729015	0.152758	-0.671045	-0.310627	-0.0990702	0.255097	-0.0923119	0.0056116		0.0242735	1.04586	-0.153087	0.105215	-0.0789373
	0.74	0.239387	-0.183072	-0.158265	-0.252197	0.0812719	0.0765528	0.0413281	0.0718885			0.74	0.654206	0.888398	0.600044	-0.265324	-0.250064	0.488268	-0.173553	-0.593713	1.1794	0.172717	0.34763	-0.269818	0.271462	0.0962563	-0.162347	0.603307	0.457635	0.209487	0.43987	0.666625	0.0653329	0.129714	0.671469	0.454244	-0.162792	-0.190108	0.342514	0.123838	1.12042	-0.67018	0.176064		0.234251	0.416011	-0.153087	0.475753	-0.250064
	0.75	0.0884334	-0.153926	-0.10875	-0.247986	0.0763889	0.079223	0.0600192	0.0791059			0.75	-0.605659	-0.3713	-0.236768	0.475753	-0.0789373	-0.224456	0.377536	-0.133848	-0.435077	-0.152863	0.122693	0.0277164	0.271462	-0.474238	-0.162347	0.957422	-0.0249127	-0.0555195	0.239807	0.469229	0.0653329	0.40359	0.221432	-0.181326	-0.267975	0.290829	1.48551	0.346746	0.399317	0.100311	-0.108023		-0.395681	0.730936	-0.236768	-0.265324	-0.250064
	0.76	-0.0035256	-0.154538	-0.0480618	-0.218005	0.0630947	0.0828201	0.0530683	0.0935129			0.76	-0.185704	0.573474	-0.153087	-0.265324	0.434443	-0.224456	-0.0633351	-0.440424	-0.255691	0.389771	0.235161	0.32525	-0.185333	0.476586	0.333034	0.0131154	-0.50746	0.032816	-0.16032	0.370532	0.0653329	-0.00722343	-0.228605	-0.181326	-0.688707	0.194642	-0.147341	-0.0990702	-0.466005	0.870802	-0.164841		-0.395681	0.573474	-0.236768	-0.265324	-0.0789373
	0.77	0.00658966	-0.17231	0.00511782	-0.216171	0.0702553	0.0917284	0.0500134	0.0913551			0.77	0.654206	0.101087	-0.153087	0.105215	0.434443	-0.509546	0.377536	0.172729	0.64124	-0.152863	-0.327181	0.771551	0.0430648	0.476586	-0.162347	0.0131154	0.296785	-0.585532	-0.16032	0.567927	-0.391229	-0.554975	0.221432	-0.181326	-0.267975	-0.286295	-0.147341	-0.321978	-0.0333439	-0.67018	0.232882		-0.185704	0.730936	-0.40413	-0.265324	0.0921896
	0.78	-0.103741	-0.257806	0.0802791	-0.220195	0.0638574	0.0794597	0.0617859	0.0825914			0.78	-0.395681	0.730936	0.0142756	-0.265324	0.0921896	-0.509546	0.0468828	-0.133848	0.282468	-0.152863	-0.102244	0.474017	0.271462	0.0962563	0.333034	-0.104923	0.296785	0.209487	0.0397432	-0.41905	-0.61951	-0.281099	0.131425	-0.0542125	-0.583524	-0.574857	-0.800482	-0.321978	-0.466005	-0.284935	-0.164841		-0.185704	0.730936	-0.571493	-0.265324	-0.250064
	0.79	-0.0649795	-0.131949	0.0837974	-0.18968	0.0727864	0.0969654	0.0587699	0.0897304			0.79	0.234251	-0.3713	0.432682	0.846292	-0.250064	0.203179	-0.173553	-0.287136	0.282468	0.0641904	0.235161	-0.269818	0.49986	0.286421	-0.162347	0.131154	-0.0249127	-0.585532	-0.360384	-0.320352	-0.162948	-0.00722343	-0.138597	0.454244	-0.688707	-0.863419	-0.637197	0.569654	-0.466005	-0.0923119	-0.392111		0.234251	0.416011	-0.40413	0.475753	-0.250064
	0.8	0.0615805	-0.140749	-0.0642567	-0.114389	0.0578115	0.0955815	0.0522034	0.0987656			0.8	0.234251	0.258549	-0.153087	-0.265324	0.434443	0.488268	0.157101	0.632594	0.64124	0.281244	0.122693	0.0277164	0.0430648	0.0962563	-0.162347	-0.222961	0.296785	-0.408861	-0.16032	0.469229	0.0653329	-0.281099	0.131425	0.581358	-0.267975	-0.0939203	0.179229	-0.0990702	-0.610225	-0.284935	-0.221658		0.0242735	0.730936	-0.487812	-0.265324	-0.250064
	0.81	-0.0491108	-0.0597246	-0.200197	-0.0886457	0.0725351	0.0965162	0.0445745	0.0866184			0.81	-0.395681	-0.3713	-0.236768	0.475753	0.0921896	-0.652091	0.267319	0.326017	0.461854	-0.478444	0.235161	0.622784	0.271462	-0.284074	0.0853434	0.485269	-0.50746	-0.0555195	-0.560447	0.0744387	-0.391229	-0.418037	0.401447	0.200016	-0.267975	0.0984544	-0.637197	-0.544886	0.687758	-0.284935	-0.221658		-0.185704	1.51825	-0.236768	0.475753	0.263317
	0.82	-0.106686	-0.12222	-0.146687	-0.0333573	0.0744038	0.0882088	0.0435988	0.113186			0.82	-0.605659	-0.843687	0.349	-0.265324	-0.250064	-0.367001	-0.173553	-0.287136	0.820626	0.172717	0.0102244	0.0277164	-0.185333	-0.0939086	-0.162347	-0.222961	-0.185762	-0.408861	-0.16032	-0.122957	-0.61951	0.540528	-0.318612	0.454244	-0.373158	0.579391	-0.310627	-0.544886	-0.466005	0.870802	-0.164841		0.234251	0.573474	-0.320449	-0.265324	0.263317
	0.83	0.0187824	-0.103474	-0.107729	-0.232107	0.0761658	0.0944069	0.0427987	0.0859888			0.83	0.654206	0.101087	-0.236768	0.475753	-0.0789373	-0.224456	0.0468828	0.326017	-0.255691	0.498298	-0.102244	-0.121051	1.18505	-0.284074	0.0853434	0.36723	-0.50746	0.121151	-0.16032	-0.41905	-0.61951	-0.144161	-0.138597	0.835586	-0.478341	0.483204	-0.310627	0.123838	-0.610225	-0.0923119	0.0624291		0.0242735	0.258549	-0.40413	-0.265324	0.0921896
	0.84	-0.0404573	-0.0326471	-0.157315	-0.136786	0.0526055	0.117526	0.0503372	0.0860085			0.84	-0.395681	0.101087	-0.236768	-0.265324	-0.0789373	-0.367001	-0.0633351	-0.287136	-0.0763045	-0.369917	-0.552118	-0.269818	0.271462	0.0962563	0.0853434	0.36723	0.618484	0.297822	-0.360384	0.0744387	0.293614	0.266652	-0.0485898	0.0729015	0.468307	0.00226704	0.0159437	-0.321978	-0.177564	-0.477557	0.0624291		-0.395681	1.04586	-0.571493	1.95791	-0.250064
	0.85	0.00509673	-0.170469	-0.0669342	-0.164158	0.0598363	0.0782489	0.0555583	0.0955485			0.85	0.234251	-0.3713	-0.320449	0.105215	-0.250064	-0.224456	-0.173553	-0.287136	-0.0763045	-0.369917	-0.214712	0.176483	0.0430648	-0.284074	-0.162347	0.131154	-0.0249127	0.474493	0.639933	0.271834	-0.162948	0.40359	-0.318612	-0.0542125	0.152758	0.194642	-0.637197	0.123838	0.976199	0.100311	0.0624291		-0.185704	0.416011	-0.655174	-0.265324	-0.250064
	0.86	0.0518586	-0.0977447	-0.0289468	-0.224112	0.0652324	0.0780167	0.0553447	0.0762779			0.86	0.234251	0.416011	0.0142756	0.105215	0.263317	-0.367001	-0.283771	0.172729	-0.614463	0.0641904	-0.102244	0.622784	0.0430648	-0.0939086	0.580724	0.721345	-0.0249127	-0.143855	-0.360384	0.567927	-0.162948	-0.144161	-0.138597	-0.181326	0.152758	0.387017	-0.473912	0.792561	-0.466005	-0.0923119	0.119247		-0.605659	0.888398	-0.571493	0.105215	-0.250064
	0.87	0.0400297	-0.0124536	0.00715563	-0.114466	0.0766174	0.0896628	0.0580384	0.0977889			0.87	-0.185704	-0.686224	-0.236768	-0.265324	-0.0789373	-0.652091	-0.0633351	0.326017	-0.614463	0.498298	0.0102244	0.176483	-0.41373	0.0962563	0.0853434	0.36723	0.779333	0.121151	1.04006	0.469229	-0.61951	-0.00722343	-0.138597	-0.181326	-0.267975	0.00226704	-0.147341	0.346746	0.399317	0.678179	0.403334		0.0242735	0.730936	0.181638	0.105215	-0.0789373
	0.88	0.0599272	-0.0715264	-0.02071	-0.200599	0.0637532	0.095973	0.055244	0.0787701			0.88	0.444228	-0.213838	0.0142756	-0.265324	-0.0789373	-0.0819113	0.597972	-0.133848	-0.435077	-0.0443364	-0.102244	0.0277164	-0.185333	-0.0939086	0.0853434	0.485269	-0.185762	1.00451	0.0397432	-0.517748	0.750176	0.129714	0.31144	0.200016	-0.162792	0.194642	-0.310627	0.346746	-0.466005	0.100311	0.403334		0.234251	0.888398	-0.153087	0.105215	-0.250064
	0.89	0.0509881	-0.0265777	-0.0116417	-0.159144	0.069256	0.0978847	0.0553538	0.0723369			0.89	0.444228	-0.3713	0.0142756	-0.265324	0.263317	0.345723	-0.173553	0.0194406	-0.255691	0.0641904	0.34763	-0.418585	-0.41373	-0.0939086	0.580724	0.839383	0.618484	0.032816	-0.360384	-0.320352	0.293614	0.40359	0.491454	-0.562669	-0.162792	0.290829	0.669084	-0.321978	0.110876	-0.477557	-0.0512059		-0.605659	1.04586	-0.40413	-0.265324	-0.250064
	0.9	-0.0981653	-0.0473184	0.0451756	-0.179716	0.0708419	0.0891742	0.0500796	0.0893938			0.9	-0.605659	0.730936	-0.487812	-0.265324	0.263317	-0.0819113	0.157101	-0.593713	0.282468	-0.369917	-0.214712	-0.567351	0.271462	-0.474238	0.0853434	0.0131154	-0.346611	0.032816	-0.16032	-0.221654	0.293614	-0.554975	-0.318612	-0.562669	-0.162792	1.06033	-0.310627	-0.321978	0.110876	0.100311	0.176064		-0.395681	0.888398	0.349	-0.265324	-0.250064
	0.91	-0.0928683	-0.0795532	-0.175946	-0.204037	0.0536566	0.105333	0.0555443	0.0817758			0.91	0.0242735	0.258549	-0.236768	-0.265324	-0.250064	0.630813	0.0468828	-0.287136	-0.255691	-0.152863	0.122693	-0.418585	-0.185333	-0.0939086	-0.162347	0.603307	-0.346611	-0.143855	-0.360384	0.567927	-0.162948	-0.144161	0.131425	-0.0542125	0.152758	-0.0939203	-0.473912	-0.0990702	-0.610225	-0.284935	-0.335293		0.0242735	1.36078	-0.320449	0.846292	-0.250064
	0.92	-0.079187	0.0199471	-0.233047	-0.122269	0.0684195	0.0963783	0.047315	0.0989213			0.92	0.0242735	-0.213838	0.0142756	-0.265324	0.434443	-0.224456	0.267319	0.0194406	-0.0763045	-0.152863	0.235161	-0.864885	0.0430648	-0.284074	0.828415	0.0131154	-0.346611	-0.408861	-0.16032	-0.122957	-0.391229	-0.418037	-0.0485898	-0.435555	-0.267975	-0.286295	1.15894	-0.321978	0.110876	-0.0923119	-0.221658		0.234251	0.888398	0.0142756	0.105215	-0.250064
	0.93	0.0711491	-0.095102	-0.177129	-0.129853	0.0812295	0.0885673	0.0467843	0.0783059			0.93	0.654206	-0.3713	0.265319	1.21683	-0.250064	0.630813	-0.173553	-0.440424	-0.255691	0.0641904	0.34763	-0.269818	0.49986	0.476586	-0.162347	0.0131154	-0.346611	0.562829	0.43987	-0.024259	-0.162948	0.129714	-0.588634	-0.435555	0.678673	-0.47867	0.342514	-0.321978	-0.177564	0.678179	-0.335293		0.0242735	0.258549	-0.738855	0.105215	-0.250064
	0.94	0.036057	-0.0323015	-0.0372651	-0.0685854	0.058228	0.109875	0.0589184	0.100792			0.94	0.234251	0.416011	0.265319	0.475753	0.0921896	-0.367001	-0.0633351	-0.440424	-0.255691	0.172717	-0.327181	-0.567351	0.0430648	0.286421	0.0853434	0.131154	-0.50746	-0.320526	-0.16032	-0.221654	-0.162948	0.129714	-0.0485898	0.32713	0.468307	0.290829	-0.147341	0.792561	0.255097	0.292934	-0.0512059		-0.395681	0.416011	-0.487812	1.21683	-0.250064
	0.95	-0.0579255	-0.0771425	-0.0408252	-0.123712	0.058314	0.0997837	0.0536838	0.0969685			0.95	-0.395681	0.258549	-0.487812	-0.265324	0.434443	0.0606336	0.267319	0.326017	-0.435077	0.0641904	-0.327181	0.176483	0.271462	-0.284074	0.333034	0.0131154	-0.185762	0.297822	0.0397432	0.271834	-0.61951	-0.00722343	0.31144	-0.435555	-0.688707	-0.382482	-0.310627	-0.321978	0.255097	-0.0923119	0.0624291		-0.605659	0.258549	-0.236768	1.58737	-0.250064
	0.96	-0.04101	-0.000707063	-0.0296211	-0.237124	0.0680487	0.099379	0.047195	0.087197			0.96	0.234251	-0.528762	-0.320449	-0.265324	-0.250064	-0.0819113	0.0468828	-0.287136	-0.435077	-0.26139	-0.552118	-0.567351	0.728257	-0.284074	-0.162347	0.131154	0.940182	0.474493	-0.360384	0.469229	0.293614	-0.00722343	0.401447	0.0729015	-0.162792	-0.47867	0.0159437	-0.321978	0.255097	0.100311	-0.108023		-0.395681	0.888398	-0.0694056	0.105215	-0.250064
	0.97	-0.0537765	-0.0269827	-0.0960091	-0.169029	0.0647203	0.101802	0.0378769	0.0891816			0.97	0.0242735	0.258549	-0.0694056	-0.265324	0.0921896	-0.367001	-0.283771	-0.133848	-0.255691	-0.478444	0.460098	0.0277164	0.0430648	-0.474238	0.333034	-0.104923	-0.346611	0.032816	-0.16032	1.16011	0.521895	-0.00722343	0.0414175	0.0729015	-0.478341	-0.574857	0.179229	-0.544886	-0.0333439	-0.284935	-0.0512059		0.0242735	1.67571	-0.153087	-0.265324	0.434443
	0.98	-0.102688	-0.0378338	-0.117138	-0.27859	0.0546281	0.0876517	0.051752	0.0760455			0.98	0.0242735	0.101087	-0.236768	-0.265324	-0.250064	-0.509546	-0.283771	0.172729	-0.614463	-0.0443364	-0.439649	-0.269818	-0.41373	-0.0939086	-0.162347	0.0131154	-0.185762	0.474493	0.639933	0.370532	0.293614	0.129714	-0.138597	0.200016	-0.373158	0.0984544	-0.147341	-0.0990702	-0.610225	-0.284935	-0.278476		0.0242735	0.573474	-0.655174	0.475753	0.434443
	0.99	0.00106929	-0.273902	-0.0597021	-0.161521	0.0617433	0.0804969	0.0559542	0.0781525			0.99	-0.395681	-0.3713	-0.153087	0.105215	-0.0789373	-0.367001	0.157101	-0.287136	0.282468	-0.0443364	0.572567	0.0277164	-0.41373	-0.0939086	-0.162347	0.0131154	-0.50746	0.474493	0.0397432	0.0744387	-0.391229	-0.144161	0.761476	-0.181326	0.152758	0.387017	0.669084	-0.544886	0.255097	-0.0923119	0.289699		-0.395681	0.573474	-0.487812	0.105215	-0.250064
	1	0.098359	-0.0784785	-0.060234	-0.153524	0.0776582	0.116751	0.0650079	0.0998673			1	-0.395681	-0.3713	-0.320449	-0.265324	-0.250064	-0.509546	0.0468828	0.172729	0.282468	0.389771	0.909972	-0.269818	0.728257	0.476586	-0.162347	0.131154	-0.50746	0.386158	0.0397432	1.25881	0.293614	-0.281099	0.31144	-0.0542125	0.152758	0.771766	-0.147341	-0.321978	0.255097	0.292934	0.0056116		0.444228	1.20332	-0.320449	0.846292	-0.250064
	1.01	0.923926	0.103425	9.30378	2.18834	0.145277	0.151394	0.623511	0.566612			1.01	1.28414	-0.0563754	0.600044	0.846292	0.776697	1.77117	3.02276	0.785882	1.35878	1.14946	1.02244	-0.269818	0.0430648	1.61758	1.07611	1.42957	-0.0249127	0.562829	0.639933	1.5549	1.20674	0.540528	0.401447	1.21693	0.257941	0.675579	0.0159437	0.123838	0.976199	0.678179	3.35784		0.444228	0.888398	-0.0694056	0.846292	-0.250064
	1.02	2.28762	0.366018	4.14818	1.5286	0.276068	0.207767	0.481092	0.408539			1.02	2.544	2.30556	3.0268	0.475753	3.17247	1.05845	5.77821	2.62534	2.25571	2.23473	1.92219	-0.121051	4.15422	1.61758	4.54377	5.08876	2.54867	2.85955	1.04006	2.64058	1.43502	1.90991	1.57154	4.01344	0.783856	1.73364	0.669084	-0.321978	1.55308	0.678179	5.11919		0.0242735	0.573474	0.265319	4.18114	0.434443
	1.03	0.965964	0.197617	1.17832	0.042351	0.201822	0.144129	0.297899	0.131078			1.03	1.49412	1.04586	-0.153087	0.105215	3.17247	0.0606336	0.818408	2.31877	1.35878	1.04093	0.685035	0.622784	0.271462	0.286421	4.04839	3.08211	-0.185762	2.50621	0.43987	0.0744387	0.0653329	-0.281099	1.93157	0.581358	1.62532	-0.190108	0.832369	-0.544886	0.399317	1.06342	1.36923		0.864183	0.416011	-0.0694056	3.44006	0.0921896
	1.04	0.0463524	-0.0929061	0.143989	-0.174336	0.120597	0.0909291	0.129935	0.0950492			1.04	-0.395681	0.101087	-0.320449	-0.265324	1.46121	-0.367001	-0.173553	0.172729	1.1794	1.25799	-0.214712	-0.269818	0.0430648	-0.474238	1.3238	1.54761	-0.185762	0.386158	-0.560447	-0.024259	-0.391229	-0.554975	0.221432	-0.435555	0.363124	-1.24817	0.179229	-0.544886	-0.321785	-0.284935	0.232882		-0.185704	0.573474	-0.236768	0.846292	-0.250064
	1.05	-0.202313	-0.065645	0.0305735	-0.205005	0.0813582	0.0828823	0.157792	0.0729402			1.05	0.0242735	-0.686224	-0.320449	-0.265324	0.263317	-0.509546	-0.283771	-0.133848	0.103082	-0.152863	0.0102244	-0.716118	-0.185333	0.0962563	0.0853434	0.36723	-0.50746	-0.320526	-0.560447	-0.517748	-0.61951	-0.554975	0.131425	-0.435555	1.52014	-0.671045	0.0159437	-0.544886	-0.466005	-0.67018	0.232882		-0.185704	0.258549	-0.236768	-0.265324	-0.250064
	1.06	-0.186777	-0.0501549	0.278397	-0.219647	0.0685503	0.0954945	0.201581	0.0856945			1.06	0.0242735	-0.528762	-0.153087	-0.265324	0.434443	-0.367001	0.0468828	-0.133848	0.282468	-0.26139	-0.552118	-0.418585	0.49986	-0.474238	0.828415	0.0131154	-0.185762	0.121151	-0.360384	0.0744387	-0.61951	-0.691912	-0.498627	-0.562669	-0.0576087	-0.671045	0.0159437	-0.544886	-0.754446	-0.0923119	0.0624291		0.654206	0.258549	-0.487812	-0.265324	-0.250064
	1.07	-0.258943	-0.162292	0.289961	-0.17429	0.0453723	0.0922069	0.150505	0.0958545			1.07	0.0242735	-0.528762	-0.153087	-0.265324	0.0921896	0.203179	-0.173553	-0.440424	-0.0763045	-0.369917	-0.102244	-0.567351	-0.41373	-0.474238	0.0853434	0.0131154	-0.668309	-0.320526	-0.560447	-0.616445	-0.61951	-0.554975	0.0414175	-0.0542125	0.0475744	-0.382482	-0.147341	-0.321978	-0.466005	-0.0923119	-0.164841		0.234251	-0.213838	-0.571493	-0.265324	-0.250064
	1.08	-0.0696364	-0.192716	0.494406	-0.103729	0.0643882	0.0573446	0.151367	0.107108			1.08	-0.395681	0.730936	0.0979568	-0.265324	0.0921896	-0.0819113	-0.283771	0.172729	-0.435077	0.172717	-0.214712	-1.01365	-0.41373	-0.284074	0.333034	-0.222961	-0.185762	-0.320526	-0.560447	-0.221654	0.521895	-0.281099	0.491454	0.200016	0.257941	0.00226704	-0.147341	-0.321978	0.255097	0.100311	0.0624291		-0.185704	0.730936	-0.487812	-0.265324	-0.250064
	1.09	0.0767325	-0.200113	0.689773	0.0178606	0.0763562	0.0646181	0.153658	0.100483			1.09	-0.605659	-0.0563754	0.851088	-0.265324	1.29008	-0.367001	-0.173553	0.326017	0.461854	0.0641904	0.572567	-0.418585	0.0430648	-0.0939086	0.0853434	0.0131154	-0.185762	-0.320526	0.0397432	-0.122957	0.750176	-0.418037	-0.228605	0.200016	-0.0576087	0.675579	0.342514	0.346746	-0.0333439	-0.284935	-0.0512059		0.0242735	-0.213838	-0.320449	-0.265324	-0.250064
	1.1	0.327709	-0.102828	0.8156	0.020262	0.0973101	0.0905685	0.150149	0.129781			1.1	0.654206	0.888398	0.349	0.105215	0.0921896	-0.0819113	-0.283771	-0.133848	0.461854	-0.152863	1.13491	-0.121051	0.49986	0.666751	0.0853434	-0.341	0.457635	-0.0555195	-0.16032	1.16011	-0.162948	1.90991	0.491454	0.708472	-0.0576087	1.34889	0.342514	0.346746	0.399317	-0.284935	-0.108023		0.0242735	0.573474	-0.40413	-0.265324	-0.250064
	1.11	0.358591	0.0322825	1.08249	0.0675003	0.0863968	0.10387	0.160221	0.109386			1.11	0.654206	0.258549	0.181638	0.846292	0.434443	0.915903	-0.283771	0.0194406	0.461854	0.389771	1.35985	0.32525	-0.41373	-0.474238	0.580724	0.249192	0.457635	0.474493	-0.16032	0.567927	-0.162948	0.129714	0.491454	0.454244	0.257941	0.579391	0.505799	1.68419	-0.466005	0.678179	0.119247		0.444228	1.67571	0.0142756	-0.265324	-0.250064
	1.12	0.342012	0.0534868	1.0014	0.0168775	0.0902097	0.11882	0.15657	0.0984342			1.12	-0.185704	1.36078	0.181638	0.105215	0.434443	-0.0819113	-0.0633351	0.326017	0.64124	-0.0443364	0.235161	-0.418585	0.956655	0.0962563	0.333034	0.485269	0.618484	0.562829	0.43987	0.469229	1.20674	0.951341	0.0414175	0.708472	-0.373158	0.675579	-0.473912	-0.321978	0.110876	1.44867	0.176064		0.444228	2.30556	0.432682	0.105215	0.434443
	1.13	0.17082	0.178817	0.824111	0.233382	0.0844086	0.115641	0.12866	0.105887			1.13	0.234251	0.730936	0.265319	-0.265324	0.263317	-0.224456	-0.0633351	0.0194406	-0.0763045	0.172717	0.0102244	-0.121051	0.0430648	0.0962563	0.580724	0.36723	-0.185762	-0.497197	0.0397432	0.370532	-0.391229	0.677466	-0.498627	-0.30844	0.57349	0.675579	-0.147341	1.23838	1.55308	0.100311	0.0624291		-0.395681	1.51825	0.0142756	0.475753	-0.0789373
	1.14	0.141416	-0.0312477	1.09334	0.0811698	0.0581453	0.0954306	0.163874	0.119528			1.14	0.234251	0.258549	0.432682	-0.265324	0.263317	-0.367001	0.267319	0.479306	-0.255691	-0.152863	0.460098	-0.269818	0.49986	0.666751	0.0853434	0.485269	0.135936	0.297822	0.0397432	-0.122957	0.750176	0.40359	0.401447	-0.30844	-0.267975	0.0984544	0.505799	-0.0990702	-0.321785	0.100311	-0.0512059		0.234251	1.04586	-0.0694056	-0.265324	-0.250064
	1.15	0.0789872	-0.00635715	1.20817	0.105241	0.076418	0.100758	0.152473	0.107026			1.15	0.234251	-0.3713	0.181638	-0.265324	0.0921896	-0.509546	0.487754	0.632594	-0.435077	0.281244	-0.552118	-0.121051	1.18505	0.476586	0.333034	-0.577076	0.135936	0.297822	-0.16032	0.0744387	-0.61951	-0.144161	0.0414175	0.708472	-0.0576087	0.483204	0.669084	0.123838	-0.0333439	-0.0923119	-0.0512059		0.444228	0.573474	-0.40413	0.105215	-0.250064
	1.16	0.103633	-0.0399455	1.23298	0.0970258	0.070002	0.0885963	0.118309	0.104127			1.16	0.234251	-0.0563754	1.10213	-0.265324	-0.0789373	0.203179	0.0468828	0.0194406	-0.255691	0.172717	0.685035	0.176483	0.728257	0.856916	0.0853434	0.0131154	0.779333	-0.497197	-0.360384	-0.122957	-0.162948	-0.281099	0.221432	-0.0542125	-0.0576087	0.483204	-0.310627	-0.0990702	-0.177564	0.292934	-0.108023		0.234251	1.51825	-0.40413	0.475753	-0.0789373
	1.17	0.0954321	-0.0485389	1.20448	0.0830524	0.0864339	0.0999407	0.118619	0.0927881			1.17	0.0242735	-0.0563754	0.683725	-0.265324	0.263317	-0.0819113	-0.0633351	-0.287136	0.103082	-0.26139	0.685035	-0.269818	0.49986	1.80774	-0.162347	0.0131154	0.135936	0.297822	-0.560447	0.370532	0.293614	0.129714	0.221432	0.32713	-0.0576087	0.675579	-0.637197	-0.321978	-0.610225	-0.284935	0.346517		0.444228	0.258549	0.0979568	-0.265324	-0.250064
	1.18	0.0696368	0.0571561	1.10016	0.0098592	0.0800363	0.0960487	0.142618	0.0990147			1.18	0.444228	-0.3713	1.01845	-0.265324	0.0921896	-0.224456	0.267319	0.326017	-0.255691	0.172717	0.0102244	-0.418585	1.41345	0.666751	0.333034	0.721345	-0.185762	0.386158	-0.16032	-0.024259	-0.162948	-0.281099	-0.0485898	-0.0542125	-0.373158	0.0984544	-0.147341	-0.544886	0.255097	-0.477557	-0.0512059		0.234251	1.04586	-0.0694056	-0.265324	-0.250064
	1.19	0.0652402	-0.0987326	0.781208	0.048682	0.0540873	0.0979088	0.139958	0.0831279			1.19	0.0242735	0.416011	0.265319	-0.265324	-0.250064	-0.0819113	-0.283771	0.172729	-0.0763045	-0.478444	0.235161	0.622784	-0.185333	0.666751	-0.162347	0.485269	0.296785	-0.0555195	-0.16032	0.0744387	0.521895	0.266652	-0.228605	0.454244	-0.162792	0.0984544	-0.147341	-0.0990702	0.110876	-0.284935	0.232882		0.654206	1.04586	0.181638	0.105215	0.263317
	1.2	0.104497	-0.0706694	0.629618	-0.0324271	0.0665382	0.10512	0.122493	0.101457			1.2	0.234251	0.573474	0.432682	-0.265324	0.434443	0.345723	-0.173553	0.0194406	-0.614463	-0.26139	0.460098	-0.269818	-0.185333	0.666751	0.580724	0.0131154	-0.185762	-0.320526	-0.16032	0.173136	0.293614	0.266652	-0.0485898	-0.181326	0.363124	0.290829	0.0159437	1.01547	0.255097	-0.477557	-0.0512059		-0.185704	1.51825	-0.320449	-0.265324	-0.0789373
	1.21	0.248951	-0.176002	0.772734	0.086553	0.0676582	0.0778987	0.115759	0.111282			1.21	-0.395681	-0.0563754	0.600044	-0.265324	0.60557	0.488268	-0.0633351	0.479306	-0.0763045	0.0641904	0.460098	0.0277164	-0.185333	0.666751	0.828415	0.721345	0.135936	0.386158	0.43987	0.666625	0.521895	-0.281099	0.221432	-0.0542125	0.468307	0.675579	0.669084	0.569654	-0.321785	-0.284935	0.0056116		-0.185704	0.573474	-0.320449	-0.265324	-0.250064
	1.22	0.118583	-0.151417	0.628623	-0.0113777	0.077123	0.0824657	0.12157	0.0946312			1.22	-0.185704	-0.213838	0.516363	0.475753	0.0921896	-0.0819113	-0.0633351	-0.133848	-0.0763045	-0.369917	0.235161	-0.716118	0.271462	-0.0939086	0.333034	-0.222961	0.296785	0.121151	1.24012	-0.024259	0.293614	0.266652	-0.678641	0.0729015	0.152758	0.675579	0.0159437	1.23838	0.110876	0.292934	-0.164841		-0.395681	1.20332	-0.655174	-0.265324	-0.0789373
	1.23	0.304666	-0.0647481	0.791977	-0.0389934	0.0745379	0.087106	0.129896	0.103585			1.23	-0.185704	0.730936	0.600044	-0.265324	0.263317	0.0606336	0.0468828	0.479306	0.282468	0.498298	0.34763	0.474017	0.0430648	0.0962563	0.333034	-0.104923	0.296785	-0.320526	0.839997	1.25881	0.750176	0.40359	0.0414175	0.581358	-0.583524	-0.286295	0.669084	0.569654	0.976199	0.485556	0.0624291		0.0242735	1.36078	-0.40413	-0.265324	0.434443
	1.24	0.153793	-0.0880516	0.876731	-0.0780365	0.073875	0.098808	0.122453	0.0978599			1.24	-0.605659	-0.213838	0.265319	-0.265324	-0.0789373	0.203179	-0.173553	0.172729	0.103082	0.0641904	0.0102244	0.771551	-0.185333	0.0962563	-0.162347	0.36723	-0.50746	-0.0555195	1.04006	0.86402	0.521895	0.40359	0.31144	0.835586	-0.162792	0.675579	0.342514	0.346746	0.255097	-0.477557	0.0056116		-0.395681	0.730936	-0.153087	-0.265324	-0.250064
	1.25	0.0387979	-0.102079	0.767158	-0.070309	0.0534803	0.0886735	0.113536	0.0919732			1.25	-0.185704	-0.213838	0.432682	-0.265324	-0.0789373	0.488268	-0.0633351	0.326017	-0.435077	0.172717	-0.102244	-0.567351	0.0430648	0.476586	0.0853434	0.249192	-0.185762	0.209487	0.0397432	-0.024259	-0.162948	0.540528	0.31144	0.581358	-0.373158	-0.0939203	0.0159437	-0.321978	0.255097	0.100311	-0.0512059		-0.185704	1.36078	-0.655174	-0.265324	0.0921896
	1.26	0.159598	0.0406218	0.705526	-0.121206	0.0798704	0.0967407	0.132418	0.0869657			1.26	-0.185704	-0.213838	-0.487812	-0.265324	0.434443	0.0606336	0.0468828	-0.287136	-0.0763045	0.0641904	0.122693	-0.567351	-0.41373	-0.474238	0.333034	0.36723	0.457635	0.562829	0.639933	0.86402	0.521895	0.677466	-0.318612	-0.0542125	0.994222	0.194642	1.15894	0.123838	0.255097	0.292934	0.119247		0.0242735	0.416011	0.0142756	-0.265324	0.0921896
	1.27	0.120328	0.0583173	0.615786	-0.187865	0.0722813	0.111397	0.126852	0.0818118			1.27	0.234251	-0.528762	-0.320449	-0.265324	0.434443	-0.0819113	-0.0633351	-0.133848	-0.255691	0.498298	0.235161	0.176483	-0.185333	0.0962563	0.333034	0.957422	-0.50746	0.121151	0.0397432	-0.024259	0.750176	0.540528	0.131425	-0.0542125	-0.267975	0.483204	0.179229	0.123838	-0.177564	1.25605	0.0056116		0.0242735	0.416011	0.0142756	0.475753	0.0921896
	1.28	0.0870523	-0.155427	0.798463	-0.104794	0.0708371	0.0792687	0.126922	0.107279			1.28	0.234251	-0.213838	0.181638	-0.265324	0.0921896	-0.367001	-0.283771	0.0194406	-0.255691	-0.152863	0.572567	0.32525	-0.41373	0.286421	-0.162347	0.485269	-0.346611	0.297822	-0.16032	0.0744387	0.293614	-0.418037	1.12151	-0.0542125	0.678673	0.867953	0.179229	-0.321978	0.399317	-0.284935	0.289699		0.0242735	0.416011	-0.487812	-0.265324	-0.0789373
	1.29	0.0578387	-0.104339	0.858467	-0.131397	0.0664338	0.0817009	0.12847	0.0881552			1.29	-0.185704	0.101087	0.0142756	-0.265324	0.60557	-0.224456	0.267319	-0.593713	0.103082	0.281244	-0.327181	0.176483	-0.41373	-0.0939086	0.580724	0.249192	-0.0249127	0.297822	0.239807	0.271834	-0.162948	0.540528	-0.228605	-0.181326	-0.0576087	1.15652	0.179229	-0.544886	0.255097	-0.284935	0.0624291		0.234251	0.573474	-0.236768	-0.265324	-0.250064
	1.3	0.082882	-0.264533	0.574938	-0.124365	0.0675906	0.0700045	0.107249	0.0944166			1.3	0.234251	0.416011	-0.40413	-0.265324	0.434443	-0.0819113	0.267319	-0.133848	-0.255691	-0.0443364	-0.327181	-0.269818	0.0430648	-0.474238	0.580724	0.131154	0.779333	-0.0555195	-0.16032	0.370532	-0.162948	0.540528	-0.138597	0.32713	0.363124	1.15652	-0.147341	-0.321978	0.255097	-0.0923119	0.0056116		0.0242735	-0.213838	-0.738855	-0.265324	-0.250064
	1.31	0.0446075	-0.203985	4.68979	0.428346	0.0687302	0.0882621	0.474588	0.183381			1.31	-0.185704	0.101087	-0.153087	0.105215	-0.250064	0.630813	0.157101	0.0194406	-0.255691	-0.152863	0.460098	-0.716118	0.0430648	-0.0939086	-0.162347	0.36723	-0.185762	-0.143855	1.04006	-0.024259	0.293614	-0.281099	-0.138597	0.454244	-0.267975	-0.382482	0.505799	0.569654	-0.610225	0.292934	0.346517		0.0242735	0.573474	-0.738855	-0.265324	-0.250064
	1.32	0.736248	0.0259285	1.41147	-0.0221021	0.173852	0.0856159	0.401141	0.108484			1.32	-0.395681	0.730936	0.0979568	0.475753	-0.250064	-0.0819113	1.70015	0.326017	0.282468	0.281244	-0.102244	0.920318	1.64185	0.476586	-0.162347	2.49192	0.618484	1.79953	0.639933	0.0744387	0.293614	0.951341	0.131425	1.97961	0.57349	1.54126	-0.147341	0.792561	0.831978	0.100311	4.21011		0.0242735	0.416011	-0.153087	1.21683	-0.0789373
	1.33	0.539189	-0.0413681	0.374656	-0.273352	0.126821	0.138299	0.147565	0.0683956			1.33	0.444228	2.46302	0.0142756	0.475753	1.29008	-0.0819113	0.267319	1.24575	-0.0763045	1.36651	-0.214712	-0.864885	1.64185	-0.284074	1.07611	0.36723	0.618484	-0.0555195	0.239807	0.567927	0.0653329	0.677466	0.671469	0.454244	0.994222	0.387017	-0.147341	0.123838	1.12042	0.100311	1.76695		0.0242735	-0.0563754	-0.487812	3.44006	-0.250064
	1.34	0.269089	-0.0696369	0.0347441	-0.170398	0.115419	0.0982238	0.0862024	0.0719517			1.34	0.444228	-0.213838	0.0142756	-0.265324	2.65909	-0.224456	-0.283771	0.479306	-0.0763045	0.281244	0.122693	-0.269818	0.0430648	-0.0939086	1.57149	1.42957	-0.0249127	0.032816	0.0397432	0.0744387	-0.391229	-0.00722343	0.491454	0.0729015	0.57349	0.387017	0.0159437	-0.321978	0.687758	0.292934	0.801057		-0.395681	0.730936	0.265319	1.21683	-0.250064
	1.35	-0.0221439	-0.211464	0.0577084	-0.26826	0.0778752	0.0893461	0.0988852	0.0754257			1.35	0.444228	0.258549	-0.822536	-0.265324	0.776697	-0.509546	0.0468828	0.0194406	-0.0763045	0.172717	0.797504	-0.121051	-0.185333	-0.0939086	0.580724	0.603307	-0.346611	0.121151	-0.560447	-0.221654	-0.61951	-0.554975	0.0414175	-0.562669	0.152758	0.194642	-0.310627	-0.544886	0.543538	0.292934	0.0624291		0.234251	1.36078	-0.738855	-0.265324	-0.250064
	1.36	-0.105362	-0.0010217	-0.0550484	-0.23941	0.0785586	0.090895	0.0858778	0.0679164			1.36	-0.395681	0.101087	0.600044	-0.265324	-0.250064	-0.224456	0.0468828	-0.440424	-0.435077	-0.369917	0.0102244	-0.567351	-0.41373	-0.0939086	0.0853434	0.839383	-0.346611	-0.408861	-0.560447	0.370532	-0.61951	-0.418037	1.12151	-0.435555	0.468307	-0.286295	0.505799	-0.321978	-0.0333439	-0.477557	-0.0512059		0.444228	1.36078	0.0979568	0.475753	0.0921896
	1.37	-0.0106784	-0.165483	-0.0264167	-0.0737264	0.0614956	0.0898219	0.0603607	0.110282			1.37	-0.395681	-0.0563754	-0.153087	-0.265324	0.434443	-0.0819113	-0.283771	0.0194406	-0.0763045	-0.152863	0.460098	0.32525	-0.41373	0.286421	0.0853434	0.131154	-0.185762	0.386158	-0.560447	0.666625	-0.61951	-0.554975	0.401447	-0.0542125	0.257941	0.194642	-0.147341	0.569654	-0.177564	-0.0923119	-0.278476		-0.395681	1.04586	-0.487812	-0.265324	-0.250064
	1.38	0.0527532	-0.0524944	0.0461961	-0.169154	0.0744586	0.0869591	0.0695518	0.0837551			1.38	-0.185704	-0.3713	-0.40413	-0.265324	-0.0789373	0.345723	-0.283771	-0.440424	0.103082	-0.0443364	0.0102244	0.176483	1.41345	0.0962563	0.0853434	-0.222961	-0.185762	0.032816	-0.16032	0.469229	-0.391229	0.129714	0.131425	0.0729015	-0.267975	0.964141	0.832369	0.123838	-0.177564	0.292934	-0.164841		0.234251	1.51825	-0.487812	-0.265324	-0.250064
	1.39	0.0417996	-0.227518	0.135682	-0.154678	0.0595581	0.0707578	0.07472	0.0853706			1.39	-0.395681	0.573474	0.349	0.105215	-0.0789373	-0.0819113	-0.283771	0.326017	0.461854	0.172717	0.34763	0.0277164	0.0430648	0.0962563	0.0853434	-0.222961	-0.50746	0.121151	-0.560447	0.0744387	0.0653329	0.540528	-0.0485898	0.200016	-0.478341	0.194642	-0.310627	-0.321978	0.831978	-0.0923119	0.0624291		0.0242735	0.416011	-0.0694056	-0.265324	-0.250064
	1.4	0.058368	-0.109118	0.115892	-0.14837	0.0830069	0.10915	0.0721146	0.0739595			1.4	0.0242735	0.258549	0.181638	-0.265324	0.263317	0.773358	0.0468828	0.172729	0.461854	-0.152863	-0.102244	0.920318	-0.41373	-0.474238	0.580724	-0.341	-0.668309	0.297822	-0.560447	-0.320352	-0.61951	0.129714	0.851484	0.200016	-0.583524	0.579391	-0.310627	0.123838	-0.177564	0.870802	0.0624291		-0.395681	1.51825	-0.738855	0.846292	-0.250064
	1.41	0.0048107	-0.184372	0.105154	-0.145548	0.0689756	0.107095	0.0730828	0.0855019			1.41	-0.185704	0.258549	-0.40413	-0.265324	0.263317	0.203179	-0.173553	0.326017	0.103082	-0.26139	0.34763	-0.567351	-0.185333	-0.474238	0.580724	0.36723	-0.668309	-0.23219	0.639933	-0.221654	-0.391229	0.40359	0.671469	0.581358	-0.162792	0.194642	0.342514	-0.321978	-0.0333439	-0.477557	-0.108023		0.234251	1.67571	-0.822536	-0.265324	-0.250064
	1.42	0.116915	-0.105522	0.131757	-0.0795862	0.082975	0.103281	0.0814037	0.0791499			1.42	-0.605659	-0.0563754	0.0979568	0.105215	0.947824	-0.0819113	0.157101	1.09246	-0.255691	0.172717	-0.102244	-0.418585	0.271462	0.286421	1.3238	0.131154	-0.668309	0.209487	0.43987	-0.024259	0.0653329	0.129714	-0.228605	-0.435555	0.468307	0.387017	-0.473912	0.569654	0.399317	-0.284935	0.0056116		0.0242735	1.67571	-0.40413	-0.265324	-0.250064
	1.43	-0.0509702	-0.135822	0.309336	-0.0634914	0.0663708	0.0791776	0.0798239	0.083008			1.43	-0.185704	-0.3713	0.181638	-0.265324	0.263317	-0.509546	0.0468828	0.632594	-0.435077	0.389771	-0.327181	-0.716118	-0.185333	-0.0939086	0.0853434	-0.459038	-0.346611	0.121151	-0.360384	-0.122957	-0.391229	0.540528	0.581462	-0.435555	-0.0576087	0.290829	0.505799	0.346746	-0.466005	0.100311	0.0624291		0.234251	0.258549	0.181638	-0.265324	0.947824
	1.44	0.010423	-0.0715208	0.224248	-0.107929	0.0628552	0.0884108	0.0822768	0.0887121			1.44	-0.605659	0.101087	0.516363	-0.265324	0.263317	0.0606336	-0.283771	0.0194406	-0.435077	0.172717	0.572567	0.0277164	0.271462	0.476586	-0.162347	0.485269	-0.50746	0.032816	-0.16032	0.173136	0.293614	0.129714	-0.318612	0.581358	0.257941	0.194642	-0.637197	-0.321978	-0.466005	-0.0923119	-0.0512059		0.444228	0.888398	-0.0694056	-0.265324	0.0921896
	1.45	0.158541	-0.104619	0.0984559	-0.179923	0.0904231	0.0974589	0.0833656	0.0896008			1.45	0.0242735	0.258549	0.432682	-0.265324	0.776697	-0.509546	0.267319	0.326017	0.64124	0.0641904	0.909972	-0.121051	0.49986	1.23725	1.07611	0.485269	0.135936	-0.23219	-0.360384	-0.616445	-0.162948	0.540528	-0.588634	-0.435555	0.678673	0.483204	-0.310627	0.123838	0.255097	-0.477557	-0.221658		-0.395681	0.888398	-0.236768	0.846292	-0.250064
	1.46	0.0689119	-0.138836	0.169944	-0.0911488	0.0690655	0.0782826	0.0562111	0.0841161			1.46	0.444228	0.258549	0.0979568	-0.265324	0.434443	-0.224456	-0.0633351	-0.133848	0.282468	0.0641904	-0.102244	0.920318	0.728257	0.666751	0.580724	0.249192	-0.0249127	-0.408861	0.0397432	-0.221654	-0.61951	-0.554975	-0.0485898	0.200016	0.0475744	0.483204	0.0159437	-0.0990702	0.110876	-0.67018	-0.0512059		0.0242735	0.101087	-0.0694056	-0.265324	-0.0789373
	1.47	0.230821	0.0646334	0.186971	-0.140792	0.0682677	0.0926465	0.0823129	0.0819021			1.47	-0.605659	0.416011	0.265319	-0.265324	0.776697	0.203179	0.267319	0.632594	0.282468	0.498298	0.460098	0.622784	0.271462	-0.284074	0.333034	0.249192	0.457635	0.386158	0.0397432	0.86402	0.293614	0.40359	0.0414175	0.32713	0.257941	0.771766	0.505799	-0.321978	-0.466005	-0.477557	-0.0512059		0.654206	0.888398	-0.153087	0.475753	0.434443
	1.48	0.111935	-0.202088	0.215162	-0.15043	0.0718445	0.088535	0.0662455	0.0788302			1.48	0.444228	-0.3713	0.0979568	-0.265324	-0.0789373	-0.0819113	-0.173553	0.326017	-0.255691	0.0641904	0.0102244	0.176483	-0.185333	0.286421	0.0853434	0.0131154	0.135936	-0.143855	0.0397432	0.0744387	1.6633	0.129714	0.0414175	-0.0542125	-0.267975	0.675579	0.669084	-0.321978	0.687758	0.100311	-0.0512059		-0.185704	1.20332	-0.0694056	-0.265324	0.263317
	1.49	0.153912	-0.142691	0.170039	-0.120558	0.0742067	0.0911026	0.0729136	0.0772036			1.49	-0.185704	-0.3713	0.349	0.846292	-0.0789373	0.203179	-0.173553	0.0194406	0.461854	-0.26139	0.235161	0.176483	0.271462	0.0962563	-0.162347	-0.341	0.618484	0.032816	0.43987	0.962718	-0.391229	0.951341	-0.408619	0.0729015	-0.0576087	-0.47867	0.505799	0.123838	0.687758	0.678179	-0.0512059		0.444228	0.416011	-0.487812	-0.265324	0.0921896
	1.5	0.00703159	-0.0036861	0.114157	-0.291912	0.0602978	0.103652	0.0688708	0.0692884			1.5	0.444228	-0.0563754	0.0142756	-0.265324	-0.0789373	0.0606336	-0.173553	-0.287136	0.103082	0.0641904	0.685035	-0.269818	-0.41373	-0.474238	0.0853434	0.721345	-0.185762	-0.0555195	-0.16032	0.666625	0.0653329	-0.144161	0.0414175	-0.435555	0.468307	0.483204	-0.473912	-0.0990702	0.110876	-0.284935	0.0624291		0.654206	1.51825	-0.236768	0.846292	0.0921896
	1.51	-0.116787	-0.164858	0.133312	-0.166126	0.0564353	0.0859421	0.0804281	0.0813628			1.51	-0.185704	-0.213838	-0.655174	-0.265324	0.0921896	0.488268	-0.283771	0.172729	0.282468	-0.369917	0.797504	-0.567351	-0.41373	-0.0939086	0.333034	-0.104923	-0.50746	-0.0555195	-0.360384	0.173136	-0.162948	-0.00722343	-0.318612	-0.435555	-0.162792	0.00226704	0.0159437	-0.0990702	-0.321785	-0.284935	-0.108023		-0.185704	0.416011	-0.487812	-0.265324	-0.0789373
	1.52	0.0612061	-0.0511817	0.143403	-0.205712	0.0550107	0.10157	0.0685252	0.0724103			1.52	0.0242735	-0.3713	0.181638	-0.265324	0.0921896	0.488268	0.157101	-0.287136	0.103082	-0.369917	0.572567	0.176483	0.0430648	0.0962563	0.0853434	0.249192	-0.346611	-0.0555195	-0.560447	0.469229	0.0653329	0.266652	0.671469	0.200016	-0.267975	0.290829	-0.147341	0.569654	-0.0333439	-0.0923119	-0.108023		0.654206	0.416011	-0.236768	0.846292	0.0921896
	1.53	0.0673356	-0.0910372	0.12144	-0.191407	0.0787515	0.0814722	0.0759696	0.0704844			1.53	-0.395681	-0.528762	0.0979568	0.105215	-0.0789373	-0.0819113	-0.0633351	0.0194406	0.64124	-0.0443364	0.797504	0.32525	-0.185333	0.286421	0.0853434	-0.459038	-0.668309	-0.408861	-0.360384	0.469229	0.750176	0.540528	-0.228605	-0.181326	0.363124	0.387017	0.0159437	-0.544886	0.976199	0.678179	-0.221658		0.0242735	0.888398	-0.153087	-0.265324	-0.0789373
	1.54	0.0529552	-0.100669	0.0266089	-0.146124	0.0651345	0.0862022	0.0665541	0.0898057			1.54	0.0242735	-0.0563754	0.516363	0.475753	-0.250064	-0.0819113	-0.0633351	0.785882	0.282468	0.172717	0.34763	0.32525	0.0430648	-0.284074	-0.162347	-0.222961	0.457635	-0.0555195	-0.560447	-0.320352	0.0653329	0.129714	0.491454	0.9627	-0.0576087	-0.286295	-0.310627	0.123838	-0.321785	-0.477557	-0.0512059		0.234251	0.730936	-0.40413	-0.265324	-0.250064
	1.55	0.00564512	-0.113959	0.0352014	-0.227712	0.0534243	0.0795833	0.0666723	0.0764231			1.55	0.654206	-0.528762	0.516363	-0.265324	-0.250064	-0.0819113	-0.173553	0.0194406	-0.0763045	0.0641904	-0.214712	0.0277164	-0.41373	0.286421	-0.162347	0.131154	0.296785	0.032816	-0.16032	-0.41905	-0.162948	0.266652	0.221432	-0.181326	-0.0576087	0.483204	0.179229	0.569654	-0.0333439	-0.284935	-0.108023		0.234251	0.258549	-0.0694056	-0.265324	-0.250064
	1.56	-0.187632	-0.0283875	0.243109	-0.200983	0.0408247	0.115987	0.0761545	0.0716075			1.56	-0.395681	-0.528762	-0.320449	0.105215	-0.250064	-0.367001	-0.283771	0.172729	-0.255691	0.172717	-0.439649	-0.269818	-0.185333	-0.474238	-0.162347	-0.222961	-0.0249127	-0.408861	-0.360384	-0.122957	-0.391229	0.40359	-0.0485898	-0.181326	-0.373158	-0.0939203	0.0159437	0.123838	-0.177564	-0.477557	0.0056116		-0.395681	1.99063	-0.320449	1.21683	-0.250064
	1.57	-0.134612	-0.0866884	0.102123	-0.197099	0.0640816	0.0909989	0.0731696	0.0590291			1.57	-0.395681	-0.528762	0.0142756	0.105215	-0.0789373	0.0606336	0.157101	0.0194406	0.103082	0.281244	0.0102244	-0.864885	0.0430648	0.0962563	0.0853434	-0.813153	-0.185762	-0.143855	-0.560447	-0.715143	0.750176	-0.00722343	-0.0485898	-0.435555	-0.0576087	-0.767232	-0.147341	0.123838	-0.321785	0.100311	-0.0512059		-0.185704	1.04586	-0.40413	-0.265324	-0.250064
	1.58	-0.0125636	-0.0780857	0.276521	-0.212929	0.0921012	0.107145	0.0692319	0.0616685			1.58	0.234251	-0.3713	-0.236768	-0.265324	-0.0789373	-0.224456	-0.0633351	0.172729	-0.0763045	-0.369917	-0.102244	1.36662	-0.41373	-0.284074	-0.162347	-0.222961	0.457635	-0.408861	0.639933	0.86402	0.0653329	0.266652	-0.498627	-0.0542125	-0.373158	-0.47867	-0.800482	0.123838	-0.321785	1.44867	-0.221658		0.0242735	1.20332	-0.40413	-0.265324	0.60557
	1.59	-0.0535747	-0.120724	0.00102574	-0.249818	0.0781673	0.104858	0.0643425	0.0686069			1.59	-0.185704	-0.3713	-0.487812	0.475753	-0.250064	0.203179	-0.0633351	0.0194406	-0.255691	0.172717	0.460098	1.21785	-0.185333	-0.284074	-0.162347	-0.341	-0.50746	-0.23219	-0.360384	-0.221654	-0.61951	0.40359	-0.138597	-0.0542125	0.257941	-0.382482	0.342514	1.01547	-0.177564	-0.67018	-0.278476		-0.395681	0.258549	-0.320449	-0.265324	0.263317
	1.6	-0.052154	-0.106571	0.0560258	-0.117813	0.057647	0.0825951	0.0697099	0.0646409			1.6	0.0242735	0.101087	-0.236768	0.105215	-0.0789373	-0.0819113	0.157101	0.326017	-0.255691	-0.0443364	0.685035	-0.418585	0.271462	0.0962563	-0.162347	0.0131154	-0.346611	0.651164	-0.560447	-0.616445	-0.391229	-0.144161	0.0414175	-0.435555	0.468307	-0.286295	-0.147341	-0.0990702	0.255097	-0.284935	-0.221658		0.654206	0.730936	-0.40413	-0.265324	-0.0789373
	1.61	-0.140922	-0.107183	0.0917336	-0.21167	0.0571306	0.0847944	0.0714561	0.0834378			1.61	-0.605659	0.416011	0.0979568	-0.265324	0.0921896	0.0606336	0.0468828	0.172729	0.282468	-0.369917	0.235161	-0.716118	0.0430648	-0.284074	0.333034	0.131154	-0.346611	0.032816	-0.360384	-0.616445	-0.391229	-0.554975	-0.138597	-0.0542125	-0.583524	0.194642	-0.310627	-0.0990702	-0.610225	-0.0923119	-0.108023		0.444228	0.573474	-0.487812	-0.265324	-0.250064
	1.62	-0.0565053	-0.0577143	0.0685309	-0.20415	0.0865315	0.10412	0.064629	0.084547			1.62	-0.395681	0.888398	-0.655174	-0.265324	0.0921896	-0.652091	-0.283771	0.326017	-0.614463	-0.152863	0.34763	0.771551	-0.41373	-0.284074	0.333034	0.131154	-0.346611	-0.320526	-0.16032	-0.616445	-0.391229	-0.144161	-0.408619	-0.181326	1.20459	0.387017	0.179229	-0.544886	-0.321785	0.678179	0.0624291		0.654206	1.36078	-0.236768	-0.265324	-0.250064
	1.63	-0.0846535	-0.199301	0.0555558	-0.144644	0.0691013	0.0804144	0.074154	0.0639916			1.63	0.234251	-0.843687	-0.40413	0.475753	-0.250064	-0.224456	-0.0633351	-0.133848	-0.435077	0.281244	-0.552118	0.176483	-0.185333	-0.474238	-0.162347	0.0131154	-0.185762	-0.320526	-0.560447	0.370532	0.0653329	0.266652	0.761476	0.32713	-0.162792	0.675579	-0.473912	-0.544886	-0.321785	-0.0923119	0.119247		-0.185704	-0.0563754	0.0979568	-0.265324	-0.250064
	1.64	-0.168353	-0.10644	0.245933	-0.197693	0.0438362	0.0924797	0.0817063	0.0927052			1.64	-0.395681	-0.528762	-0.0694056	-0.265324	-0.0789373	-0.0819113	-0.283771	-0.133848	-0.435077	-0.0443364	0.0102244	0.32525	-0.41373	-0.474238	0.0853434	-0.222961	-0.346611	0.032816	-0.560447	0.271834	-0.162948	-0.418037	-0.408619	-0.181326	0.152758	-0.190108	-0.147341	-0.321978	-0.321785	0.100311	0.289699		0.234251	0.416011	-0.236768	0.105215	-0.250064
	1.65	-0.145945	-0.129271	0.106817	-0.108184	0.0609545	0.0824985	0.0629878	0.085645			1.65	-0.185704	-0.3713	-0.655174	-0.265324	-0.250064	-0.224456	-0.283771	0.0194406	-0.0763045	-0.26139	0.34763	0.474017	0.271462	-0.0939086	-0.162347	-0.341	-0.0249127	-0.408861	-0.16032	0.0744387	-0.391229	-0.00722343	-0.588634	0.200016	-0.478341	0.964141	-0.310627	-0.321978	-0.177564	-0.67018	-0.164841		-0.185704	1.04586	0.0142756	0.846292	-0.250064
	1.66	-0.116186	-0.106923	-0.00904093	-0.175963	0.0503223	0.091242	0.0492983	0.0879008			1.66	-0.185704	-0.528762	-0.40413	-0.265324	-0.250064	0.345723	-0.173553	-0.287136	-0.614463	0.389771	-0.214712	0.32525	0.0430648	-0.0939086	-0.162347	-0.104923	-0.185762	0.121151	-0.360384	-0.41905	-0.391229	0.129714	0.0414175	0.200016	0.257941	0.0984544	-0.637197	-0.321978	0.110876	0.100311	-0.164841		0.0242735	0.888398	-0.0694056	0.105215	-0.250064
	1.67	0.126935	-0.122648	0.135893	-0.227325	0.0652371	0.0978535	0.0760856	0.0673384			1.67	0.0242735	0.416011	-0.320449	-0.265324	-0.250064	0.915903	-0.283771	0.632594	0.282468	-0.152863	0.235161	0.0277164	-0.41373	-0.284074	0.0853434	0.131154	0.457635	0.562829	0.43987	0.370532	0.750176	-0.00722343	0.221432	-0.30844	-0.267975	0.0984544	0.505799	-0.321978	0.399317	-0.0923119	0.346517		0.864183	0.888398	-0.40413	0.105215	-0.250064
	1.68	0.101979	-0.125225	0.235886	-0.168176	0.0917605	0.0957852	0.0884197	0.0732137			1.68	0.444228	-0.528762	-0.571493	0.105215	0.0921896	-0.224456	0.70819	-0.287136	-0.614463	0.0641904	0.34763	0.771551	-0.41373	-0.0939086	0.0853434	-0.222961	-0.185762	-0.0555195	0.43987	-0.320352	0.293614	-0.144161	0.221432	-0.30844	-0.162792	0.00226704	0.832369	0.792561	0.255097	1.83392	0.0056116		-0.185704	1.83317	0.0142756	-0.265324	-0.250064
	1.69	-0.0419375	-0.146686	0.160891	-0.170948	0.0332898	0.070631	0.0799185	0.0801239			1.69	-0.185704	0.258549	0.0142756	-0.265324	-0.0789373	-0.224456	0.0468828	0.0194406	-0.255691	-0.26139	0.122693	0.32525	0.0430648	0.0962563	0.0853434	0.0131154	0.135936	-0.0555195	0.0397432	-0.221654	0.0653329	0.129714	0.0414175	-0.181326	-0.267975	0.0984544	0.0159437	-0.321978	0.110876	-0.477557	-0.164841		0.234251	0.888398	0.0142756	-0.265324	-0.0789373
	1.7	0.0194683	-0.15584	0.138093	-0.172426	0.0520573	0.0879214	0.0784811	0.0678802			1.7	0.654206	0.258549	-0.236768	0.846292	0.0921896	-0.367001	-0.173553	0.172729	0.103082	-0.0443364	-0.102244	0.176483	0.271462	-0.284074	-0.162347	0.36723	-0.0249127	-0.23219	0.0397432	-0.517748	-0.162948	0.129714	0.0414175	0.200016	0.257941	0.0984544	0.0159437	-0.0990702	-0.321785	-0.284935	-0.108023		0.234251	1.36078	-0.571493	-0.265324	-0.250064
	1.71	-0.0923012	-0.0737703	0.129541	-0.121128	0.0491576	0.0991505	0.0850729	0.063874			1.71	0.234251	-0.0563754	-0.153087	-0.265324	0.0921896	0.0606336	0.267319	-0.287136	-0.0763045	0.281244	0.235161	-0.716118	0.271462	-0.0939086	0.333034	-0.341	-0.0249127	-0.23219	-0.16032	-0.41905	-0.162948	-0.144161	-0.408619	-0.30844	0.257941	-0.574857	-0.473912	-0.0990702	0.110876	0.100311	-0.108023		-0.185704	1.20332	-0.236768	-0.265324	-0.250064
	1.72	-0.0444867	-0.0430078	0.235995	-0.209723	0.0814508	0.0962758	0.0738235	0.0645992			1.72	-0.395681	-0.213838	0.516363	-0.265324	-0.250064	-0.224456	-0.173553	-0.440424	-0.435077	-0.586971	0.460098	0.622784	0.49986	-0.474238	-0.162347	0.0131154	-0.346611	0.209487	1.24012	0.666625	-0.391229	-0.281099	-0.0485898	0.708472	-0.583524	-0.382482	-0.310627	0.123838	-0.466005	0.100311	-0.108023		-0.185704	1.04586	0.181638	0.475753	-0.250064
	1.73	-0.00338774	-0.0821071	0.248008	-0.129378	0.0685516	0.099334	0.0618268	0.0802557			1.73	-0.185704	-0.213838	0.0142756	-0.265324	0.0921896	-0.367001	0.157101	0.785882	-0.435077	0.172717	0.122693	0.474017	-0.41373	-0.0939086	0.333034	0.249192	0.135936	-0.23219	-0.16032	0.370532	-0.391229	-0.554975	0.581462	-0.0542125	-0.688707	-0.286295	0.832369	0.346746	-0.321785	-0.284935	0.176064		0.654206	-0.213838	-0.153087	0.475753	-0.250064
	1.74	-0.00333395	-0.239707	0.25463	-0.148274	0.0834317	0.0752977	0.0786867	0.0894773			1.74	-0.395681	0.258549	0.181638	-0.265324	0.434443	0.345723	-0.0633351	0.0194406	-0.0763045	-0.152863	0.122693	-1.16242	-0.41373	0.286421	0.0853434	0.36723	0.135936	-0.408861	0.239807	-0.221654	-0.391229	-0.554975	0.581462	0.32713	-0.478341	-0.574857	1.15894	0.792561	-0.466005	0.292934	-0.108023		-0.395681	-0.213838	-0.40413	-0.265324	-0.250064
	1.75	-0.147043	-0.182441	0.169583	-0.240678	0.0578137	0.0895928	0.0842572	0.0683273			1.75	0.654206	-0.686224	-0.571493	-0.265324	-0.250064	0.0606336	-0.173553	0.172729	-0.0763045	0.498298	0.122693	-0.567351	-0.185333	-0.284074	-0.162347	0.131154	0.296785	0.121151	-0.360384	-0.517748	0.0653329	-0.281099	-0.318612	-0.181326	0.0475744	-0.671045	-0.310627	-0.544886	-0.177564	-0.0923119	-0.0512059		0.0242735	0.888398	-0.236768	-0.265324	-0.250064
	1.76	0.0728773	-0.227495	0.200635	-0.0743313	0.0829648	0.0903862	0.0699263	0.0767466			1.76	0.234251	0.258549	-0.571493	0.846292	-0.250064	0.488268	-0.283771	-0.747001	0.64124	-0.26139	0.122693	0.920318	-0.41373	-0.474238	-0.162347	-0.222961	0.135936	0.209487	0.43987	0.370532	-0.391229	0.40359	-0.0485898	-0.181326	0.57349	-0.190108	-0.147341	0.569654	0.976199	-0.477557	-0.108023		-0.185704	0.101087	-0.738855	0.105215	-0.250064
	1.77	0.0550505	-0.205577	0.19161	-0.121594	0.0711193	0.0962944	0.0837884	0.0668975			1.77	0.234251	-0.3713	-0.236768	-0.265324	-0.250064	-0.224456	0.267319	0.172729	1.1794	0.389771	0.34763	1.06909	-0.185333	-0.0939086	-0.162347	-0.459038	-0.0249127	-0.0555195	-0.360384	-0.517748	-0.162948	0.129714	0.671469	-0.0542125	0.363124	-0.190108	0.0159437	0.123838	-0.0333439	0.100311	0.289699		-0.185704	0.730936	-0.571493	0.105215	-0.0789373
	1.78	0.141357	-0.112662	0.259376	-0.182794	0.058405	0.0912629	0.0952354	0.0831246			1.78	0.0242735	0.101087	0.0142756	0.105215	-0.250064	0.0606336	0.0468828	0.0194406	0.282468	-0.152863	0.460098	0.32525	0.0430648	0.0962563	-0.162347	-0.222961	0.618484	0.032816	0.0397432	-0.024259	-0.391229	0.266652	0.0414175	0.581358	1.30977	0.0984544	0.179229	0.569654	-0.177564	0.100311	0.346517		-0.395681	1.36078	-0.320449	0.475753	0.0921896
	1.79	0.0552572	-0.184876	0.16192	-0.192622	0.0821232	0.0867598	0.0663144	0.0667688			1.79	0.444228	-0.0563754	0.349	-0.265324	1.29008	-0.0819113	0.157101	-0.593713	-0.0763045	-0.0443364	0.797504	-0.567351	0.0430648	-0.0939086	0.333034	0.721345	-0.0249127	-0.497197	0.639933	0.370532	-0.391229	-0.281099	0.671469	0.32713	0.0475744	-0.47867	-0.147341	0.123838	-0.610225	-0.284935	-0.108023		0.444228	1.04586	-0.320449	-0.265324	-0.250064
	1.8	-0.0103053	-0.041244	0.290591	-0.20343	0.068797	0.11836	0.0754225	0.0649568			1.8	-0.395681	-0.213838	-0.40413	-0.265324	0.434443	0.0606336	0.487754	-0.593713	0.103082	-0.0443364	0.797504	0.176483	-0.41373	-0.0939086	-0.162347	0.249192	0.135936	-0.762203	0.839997	-0.320352	-0.162948	-0.281099	-0.138597	-0.181326	0.57349	0.0984544	-0.310627	0.346746	-0.177564	0.292934	0.0056116		0.0242735	1.51825	-0.40413	0.105215	-0.250064
	1.81	0.0398431	-0.00447184	0.269357	-0.131713	0.0659343	0.0981254	0.080317	0.102599			1.81	-0.185704	-0.3713	-0.487812	0.105215	0.263317	0.0606336	0.377536	-0.133848	-0.255691	0.0641904	-0.102244	0.176483	0.956655	-0.0939086	0.333034	0.249192	-0.346611	-0.143855	0.839997	-0.320352	0.521895	0.129714	0.221432	-0.181326	-0.373158	0.579391	0.179229	-0.544886	0.110876	-0.284935	-0.108023		-0.185704	0.888398	-0.487812	0.475753	0.434443
	1.82	0.053855	-0.171635	0.13138	-0.135409	0.0881116	0.0971317	0.0656224	0.0793374			1.82	0.0242735	-0.3713	-0.320449	0.105215	0.0921896	0.488268	-0.0633351	0.172729	-0.0763045	-0.152863	0.460098	0.176483	0.271462	-0.474238	0.333034	-0.459038	-0.185762	-0.143855	0.0397432	-0.221654	1.89158	1.08828	0.0414175	-0.181326	-0.373158	0.579391	-0.310627	-0.544886	-0.321785	0.100311	0.0056116		0.234251	0.416011	-0.655174	0.105215	-0.250064
	1.83	0.0697228	-0.174585	0.104316	-0.212983	0.074313	0.102498	0.0552186	0.0702382			1.83	0.444228	0.730936	-0.236768	-0.265324	0.434443	-0.367001	0.0468828	-0.287136	-0.435077	-0.0443364	1.13491	0.771551	0.271462	-0.284074	0.828415	-0.104923	-0.0249127	-0.0555195	-0.16032	-0.616445	0.0653329	-0.144161	0.131425	0.0729015	-0.162792	-0.382482	0.179229	-0.0990702	0.399317	0.485556	-0.164841		-0.605659	0.573474	-0.487812	0.846292	-0.250064
	1.84	-0.157477	-0.141021	0.200265	-0.184696	0.0554034	0.0875916	0.0515074	0.0744893			1.84	-0.395681	0.416011	-0.236768	-0.265324	-0.0789373	-0.0819113	0.0468828	-0.133848	0.103082	0.715351	-0.327181	-0.567351	0.0430648	-0.474238	0.0853434	0.131154	-0.185762	-0.320526	0.239807	-0.41905	-0.61951	-0.281099	-0.408619	-0.0542125	0.0475744	-0.382482	-0.637197	0.123838	-0.321785	-0.477557	-0.164841		-0.185704	0.888398	-0.320449	0.105215	-0.250064
	1.85	0.0421334	-0.164188	0.147942	-0.166465	0.0587798	0.0913178	0.0554123	0.0619967			1.85	-0.185704	-0.0563754	-0.320449	-0.265324	0.263317	0.203179	0.377536	-0.440424	0.461854	0.172717	-0.327181	0.32525	0.271462	-0.284074	0.0853434	-0.341	0.135936	-0.0555195	0.639933	0.271834	-0.61951	-0.281099	0.31144	0.0729015	0.57349	-0.190108	0.179229	-0.321978	0.543538	0.100311	0.0056116		-0.605659	0.258549	-0.487812	0.846292	-0.250064
	1.86	0.0947094	-0.265749	0.167594	-0.0607618	0.0675738	0.0781998	0.0904381	0.0813134			1.86	0.0242735	-0.528762	-0.236768	-0.265324	-0.0789373	0.203179	0.487754	0.0194406	-0.255691	-0.0443364	0.797504	-0.418585	0.49986	-0.0939086	0.0853434	-0.104923	-0.0249127	-0.0555195	-0.360384	0.765323	0.0653329	0.266652	0.0414175	-0.0542125	0.678673	0.579391	0.669084	-0.544886	0.543538	0.100311	0.176064		-0.395681	1.04586	-0.236768	-0.265324	-0.0789373
	1.87	0.149955	-0.271177	0.229943	-0.1306	0.0878241	0.0767061	0.0742109	0.078686			1.87	0.234251	-0.528762	-0.571493	-0.265324	-0.0789373	0.630813	0.267319	0.172729	0.282468	0.172717	-0.439649	-0.121051	0.956655	-0.284074	0.0853434	0.131154	-0.0249127	0.121151	-0.360384	0.469229	0.750176	0.266652	0.581462	0.200016	1.20459	0.387017	0.832369	-0.544886	-0.754446	0.870802	0.0056116		0.0242735	0.888398	-0.655174	-0.265324	-0.250064
	1.88	0.0617061	-0.258086	0.244425	-0.2453	0.0685312	0.0839433	0.0959631	0.071235			1.88	0.234251	-0.213838	0.181638	-0.265324	0.0921896	-0.224456	-0.173553	0.632594	-0.0763045	0.0641904	-0.214712	-0.269818	0.271462	-0.474238	0.0853434	0.0131154	0.135936	1.18118	-0.360384	0.173136	-0.162948	0.540528	0.31144	0.0729015	0.783856	-0.671045	0.342514	-0.321978	0.255097	-0.0923119	0.0624291		-0.185704	0.258549	-0.822536	-0.265324	-0.250064
	1.89	0.0122438	-0.248869	0.2748	-0.129955	0.061821	0.0889051	0.0677671	0.0863817			1.89	0.234251	-0.3713	0.516363	-0.265324	0.0921896	0.345723	-0.283771	0.479306	0.64124	-0.0443364	0.0102244	-0.716118	0.271462	-0.284074	0.0853434	0.131154	-0.0249127	0.032816	0.43987	-0.715143	-0.391229	0.540528	0.0414175	0.0729015	0.0475744	-0.286295	0.0159437	0.123838	-0.466005	0.100311	0.0056116		-0.185704	-0.0563754	-0.153087	-0.265324	-0.250064
	1.9	0.0323845	-0.10715	0.3038	-0.177967	0.0495583	0.105846	0.104281	0.0875103			1.9	-0.185704	0.101087	0.265319	-0.265324	0.0921896	0.0606336	-0.173553	0.172729	0.103082	-0.26139	0.460098	-0.121051	0.49986	-0.284074	0.333034	0.249192	0.135936	0.209487	-0.16032	0.173136	0.0653329	-0.418037	0.0414175	-0.181326	0.152758	-0.671045	0.505799	0.346746	-0.177564	0.100311	-0.164841		0.654206	1.36078	-0.40413	-0.265324	-0.250064
	1.91	0.056141	-0.219174	0.314233	-0.163895	0.0506829	0.0991965	0.0961526	0.071531			1.91	0.234251	0.101087	0.181638	0.105215	-0.250064	0.345723	0.487754	0.0194406	0.103082	0.606825	0.122693	-0.121051	-0.41373	-0.284074	-0.162347	0.249192	-0.185762	-0.0555195	0.239807	0.271834	0.293614	-0.144161	-0.318612	-0.435555	0.468307	-0.190108	0.505799	-0.0990702	-0.177564	0.292934	-0.0512059		-0.395681	1.67571	-0.487812	-0.265324	-0.250064
	1.92	0.0610912	-0.0602193	0.478988	-0.1972	0.0637327	0.103654	0.0930814	0.07836			1.92	-0.395681	0.101087	-0.738855	-0.265324	0.0921896	1.05845	0.157101	0.326017	0.103082	0.281244	0.460098	0.474017	-0.185333	0.286421	-0.162347	0.36723	-0.0249127	-0.320526	-0.16032	0.0744387	-0.391229	0.266652	-0.0485898	-0.181326	-0.373158	0.00226704	0.0159437	0.346746	0.543538	0.292934	-0.108023		0.444228	1.36078	-0.738855	0.105215	0.0921896
	1.93	0.0971154	-0.109876	0.173246	-0.208345	0.0834475	0.0876375	0.0703879	0.0715452			1.93	-0.185704	0.258549	-0.236768	0.846292	-0.0789373	1.48608	0.487754	0.172729	0.282468	0.172717	-0.327181	-0.418585	0.0430648	1.04708	0.0853434	-0.459038	0.296785	-0.497197	-0.16032	0.469229	-0.61951	-0.281099	-0.0485898	0.0729015	-0.162792	-0.190108	0.505799	0.569654	-0.0333439	-0.0923119	0.0056116		0.234251	0.730936	-0.571493	-0.265324	-0.0789373
	1.94	0.142801	-0.165629	0.2715	-0.126254	0.0955315	0.0831736	0.0827021	0.0880579			1.94	0.444228	1.20332	0.767406	0.846292	-0.250064	1.48608	-0.173553	-0.133848	0.282468	0.932405	-0.102244	0.474017	0.0430648	1.04708	-0.162347	-0.104923	-0.346611	-0.143855	-0.360384	-0.221654	0.521895	-0.281099	-0.228605	-0.435555	-0.162792	0.290829	-0.310627	0.123838	-0.610225	0.100311	-0.108023		-0.395681	0.416011	-0.320449	-0.265324	-0.250064
	1.95	0.271086	-0.12457	0.171433	-0.00556909	0.0827791	0.085068	0.072193	0.110856			1.95	1.28414	0.730936	0.0142756	0.846292	0.0921896	0.345723	0.157101	1.09246	0.64124	0.498298	0.34763	1.51539	0.0430648	-0.284074	0.0853434	0.0131154	-0.0249127	-0.23219	-0.560447	-0.024259	0.0653329	-0.00722343	-0.228605	0.454244	0.468307	-0.0939203	0.342514	0.123838	0.399317	0.292934	0.0056116		-0.395681	0.573474	-0.655174	0.105215	-0.0789373
	1.96	0.116689	-0.0545357	0.148564	-0.0814101	0.0979323	0.108161	0.0570663	0.0741148			1.96	-0.605659	0.730936	0.0142756	-0.265324	-0.0789373	-0.509546	-0.283771	0.785882	-0.255691	0.0641904	-0.664586	0.32525	-0.185333	-0.474238	0.0853434	0.131154	-0.346611	0.651164	-0.360384	0.567927	-0.391229	0.540528	0.31144	0.200016	0.0475744	0.675579	-0.147341	1.68419	1.26464	0.100311	0.0056116		0.0242735	1.83317	-0.236768	0.846292	-0.250064
	1.97	0.1875	-0.104689	0.179394	-0.0536207	0.0708377	0.0846548	0.0650113	0.0990393			1.97	0.654206	0.730936	-0.236768	-0.265324	0.263317	0.488268	-0.283771	-0.287136	0.103082	-0.586971	0.572567	0.32525	-0.41373	-0.0939086	0.580724	0.603307	0.779333	-0.143855	0.639933	0.567927	0.0653329	0.266652	0.581462	0.32713	-0.0576087	0.483204	-0.147341	0.346746	0.399317	-0.284935	-0.164841		0.0242735	0.730936	-0.822536	0.475753	-0.250064
	1.98	-0.0356697	-0.0676308	0.105715	-0.108358	0.067344	0.0983439	0.0617076	0.0875499			1.98	-0.185704	-0.3713	-0.487812	-0.265324	-0.0789373	0.630813	0.0468828	-0.287136	0.103082	0.0641904	0.34763	-0.121051	0.0430648	-0.0939086	0.0853434	0.36723	-0.0249127	-0.320526	0.43987	0.173136	-0.162948	0.40359	-0.318612	-0.435555	0.152758	-0.382482	-0.473912	-0.544886	1.12042	-0.477557	-0.0512059		0.444228	1.36078	-0.738855	-0.265324	-0.250064
	1.99	0.063846	-0.119497	0.219057	-0.143366	0.0739123	0.0800921	0.0642023	0.0816232			1.99	0.444228	-0.686224	-0.571493	0.846292	-0.0789373	0.203179	-0.173553	0.172729	-0.255691	0.281244	0.0102244	-0.269818	-0.185333	-0.0939086	0.0853434	-0.695114	-0.0249127	-0.497197	0.639933	0.765323	0.750176	-0.144161	-0.0485898	-0.0542125	0.152758	0.290829	0.342514	-0.0990702	0.687758	0.292934	-0.108023		0.444228	1.04586	-0.320449	0.846292	-0.250064
	2	-0.065917	-0.0596394	0.306617	-0.161641	0.0834232	0.0911779	0.0656719	0.080899			2	0.444228	-0.213838	-0.487812	1.95791	-0.0789373	-0.367001	0.157101	0.326017	-0.0763045	-0.586971	-0.102244	-0.121051	-0.41373	-0.474238	0.0853434	0.0131154	-0.0249127	-0.143855	-0.16032	0.173136	0.293614	0.129714	0.0414175	-0.181326	-0.267975	-0.190108	-0.147341	-0.544886	-0.610225	-0.477557	0.0056116		0.0242735	0.730936	-0.487812	0.475753	-0.0789373
	2.01	0.0784634	-0.10779	0.309488	-0.180355	0.0626968	0.0875704	0.0761116	0.0863885			2.01	0.234251	0.416011	-0.487812	0.475753	-0.0789373	0.0606336	0.0468828	0.0194406	0.103082	0.172717	0.0102244	-0.567351	-0.185333	0.476586	0.0853434	0.957422	-0.185762	-0.143855	0.0397432	0.666625	-0.162948	0.266652	-0.0485898	-0.181326	0.783856	-0.47867	0.0159437	0.123838	0.255097	-0.0923119	-0.164841		0.234251	0.101087	-0.320449	0.475753	-0.0789373
	2.02	-0.0327341	-0.0677702	0.35661	-0.111533	0.0529187	0.0789403	0.0867284	0.109563			2.02	-0.395681	-0.0563754	0.0979568	-0.265324	0.0921896	-0.0819113	-0.173553	0.326017	-0.435077	0.715351	0.0102244	0.176483	0.271462	0.0962563	-0.162347	0.249192	-0.346611	-0.408861	-0.16032	-0.221654	0.0653329	-0.00722343	0.401447	-0.181326	0.468307	0.0984544	0.0159437	-0.321978	-0.466005	-0.477557	0.0624291		0.234251	0.416011	0.0979568	0.846292	0.434443
	2.03	0.0937893	-0.132201	0.357048	-0.120462	0.0725886	0.0804002	0.0814384	0.0798118			2.03	0.0242735	-0.0563754	0.349	-0.265324	0.947824	0.0606336	-0.173553	0.479306	0.820626	-0.369917	-0.214712	0.176483	0.0430648	0.0962563	1.3238	0.249192	-0.346611	0.297822	0.239807	-0.024259	0.521895	-0.418037	-0.318612	-0.181326	-0.162792	-0.190108	0.179229	-0.0990702	0.255097	-0.284935	-0.0512059		-0.185704	0.730936	-0.40413	-0.265324	-0.250064
	2.04	0.079184	-0.159801	0.16836	-0.0581171	0.0555637	0.0901927	0.0572572	0.0867476			2.04	-0.185704	-0.0563754	0.349	0.105215	0.0921896	0.345723	0.267319	0.172729	0.103082	-0.369917	0.572567	-0.418585	-0.185333	0.0962563	0.333034	-0.104923	-0.0249127	0.651164	0.639933	-0.320352	0.293614	-0.144161	0.31144	-0.181326	-0.373158	-0.190108	0.505799	-0.321978	-0.0333439	0.292934	0.232882		-0.395681	1.20332	-0.40413	-0.265324	-0.250064
	2.05	0.184824	-0.0864271	0.23562	-0.130373	0.0736362	0.0910719	0.0696448	0.0838636			2.05	0.0242735	-0.213838	0.0142756	0.475753	-0.0789373	-0.0819113	0.157101	0.326017	-0.0763045	0.0641904	0.572567	0.32525	0.271462	0.0962563	0.0853434	0.485269	-0.185762	0.121151	0.0397432	-0.122957	-0.391229	0.266652	0.671469	-0.0542125	-0.583524	0.964141	1.15894	1.23838	0.110876	0.100311	-0.0512059		-0.185704	1.04586	-0.0694056	-0.265324	0.0921896
	2.06	0.17314	-0.123596	0.261552	-0.18947	0.0775558	0.0711568	0.079617	0.0909821			2.06	0.234251	0.730936	-0.0694056	-0.265324	0.263317	0.203179	-0.283771	0.326017	0.103082	-0.369917	0.460098	0.622784	0.271462	0.856916	0.333034	-0.459038	0.296785	-0.23219	0.43987	-0.320352	-0.61951	0.129714	0.491454	-0.0542125	-0.162792	0.194642	1.15894	0.792561	0.687758	-0.284935	-0.108023		0.444228	-0.0563754	-0.0694056	0.846292	0.0921896
	2.07	-0.0433876	-0.0512693	0.219836	-0.132802	0.0617329	0.108234	0.0757172	0.0859761			2.07	-0.185704	0.730936	0.0979568	-0.265324	-0.0789373	-0.509546	0.0468828	0.479306	-0.435077	0.172717	-0.214712	0.0277164	-0.185333	0.0962563	0.0853434	0.0131154	0.618484	0.209487	-0.360384	-0.715143	0.0653329	-0.418037	0.221432	0.200016	-0.0576087	-0.0939203	-0.147341	-0.544886	-0.610225	0.292934	0.119247		-0.185704	2.46302	-0.236768	-0.265324	0.434443
	2.08	-0.112119	-0.0136254	0.181275	-0.130731	0.0520745	0.100306	0.0764815	0.0652579			2.08	-0.185704	-0.528762	-0.487812	0.105215	-0.250064	0.345723	-0.173553	-0.287136	0.282468	0.281244	0.235161	-0.716118	0.271462	-0.284074	-0.162347	0.0131154	0.135936	0.032816	-0.16032	-0.320352	-0.162948	-0.144161	-0.0485898	-0.30844	0.468307	-0.47867	-0.147341	-0.544886	-0.0333439	-0.284935	0.0624291		0.0242735	1.04586	0.767406	0.475753	-0.250064
	2.09	-0.16738	-0.145411	0.230266	-0.173598	0.0491182	0.0761424	0.081298	0.0706508			2.09	-0.605659	-0.0563754	0.0979568	-0.265324	-0.0789373	0.488268	-0.0633351	0.0194406	-0.0763045	-0.478444	0.0102244	-0.269818	-0.41373	-0.474238	0.0853434	0.249192	-0.668309	0.121151	-0.360384	-0.320352	-0.391229	0.129714	-0.498627	0.0729015	0.0475744	-0.47867	-0.310627	-0.0990702	-0.321785	-0.284935	0.0056116		0.234251	0.258549	0.349	-0.265324	-0.0789373
	2.1	0.0257933	0.014389	0.257079	-0.135555	0.0594959	0.0911768	0.0911789	0.0947102			2.1	-0.185704	-0.3713	0.0142756	0.105215	-0.0789373	0.0606336	0.0468828	0.172729	0.282468	0.0641904	0.34763	0.176483	1.18505	-0.284074	0.0853434	-0.104923	-0.185762	-0.143855	-0.16032	-0.122957	-0.391229	-0.00722343	-0.138597	0.32713	-0.267975	-0.286295	0.669084	-0.321978	-0.177564	0.485556	0.0056116		0.444228	0.573474	-0.153087	1.21683	-0.0789373
	2.11	0.0122861	-0.111144	0.075446	-0.206941	0.0686078	0.0852352	0.0781844	0.0680331			2.11	-0.185704	-0.3713	0.181638	-0.265324	0.263317	-0.224456	-0.173553	0.479306	-0.255691	0.0641904	0.122693	0.0277164	0.271462	0.0962563	0.580724	0.603307	0.135936	-0.320526	-0.16032	-0.221654	0.0653329	0.266652	-0.138597	-0.0542125	0.468307	0.771766	-0.637197	-0.544886	-0.898666	0.485556	-0.0512059		0.864183	1.20332	-0.40413	0.475753	-0.0789373
	2.12	-0.101483	-0.18803	0.161365	-0.134151	0.0695988	0.0704413	0.0829472	0.0858643			2.12	-0.605659	0.888398	-0.571493	0.105215	-0.0789373	-0.367001	-0.173553	-0.133848	-0.0763045	0.172717	0.685035	-0.121051	-0.41373	-0.474238	0.0853434	-0.222961	0.457635	0.121151	-0.16032	-0.024259	0.0653329	-0.418037	-0.498627	-0.30844	-0.373158	-0.286295	-0.310627	-0.321978	-0.321785	0.870802	-0.335293		-0.185704	-0.0563754	-0.320449	-0.265324	-0.250064
	2.13	0.0627161	-0.144131	0.169211	-0.0935612	0.0682921	0.0848195	0.0671579	0.0959196			2.13	0.234251	-0.528762	0.432682	-0.265324	0.263317	0.773358	0.487754	0.172729	0.103082	0.281244	0.235161	-0.121051	0.0430648	0.0962563	0.0853434	-0.577076	-0.0249127	-0.0555195	-0.16032	-0.122957	0.750176	0.129714	-0.0485898	0.0729015	-0.583524	-0.574857	0.505799	-0.544886	0.687758	-0.0923119	0.289699		-0.395681	-0.213838	-0.822536	-0.265324	-0.250064
	2.14	0.0161667	-0.00459571	0.0763954	-0.14495	0.0560608	0.0903766	0.065173	0.0891917			2.14	-0.185704	-0.0563754	0.600044	0.105215	-0.250064	-0.0819113	-0.283771	-0.287136	0.461854	0.172717	0.122693	-0.269818	-0.185333	-0.284074	-0.162347	0.0131154	-0.0249127	0.297822	-0.16032	0.469229	0.521895	-0.00722343	-0.228605	0.200016	-0.162792	-0.47867	0.0159437	-0.321978	0.687758	0.485556	-0.221658		0.864183	0.730936	-0.0694056	0.105215	-0.250064
	2.15	-0.061824	-0.0845539	0.185291	-0.152922	0.077245	0.0890289	0.0622835	0.0962896			2.15	-0.395681	-0.0563754	0.432682	0.105215	-0.250064	-0.509546	-0.173553	-0.287136	-0.435077	0.389771	-0.439649	-0.716118	-0.185333	-0.0939086	-0.162347	-0.341	-0.50746	-0.143855	0.639933	0.0744387	0.0653329	-0.144161	0.761476	-0.0542125	-0.79389	0.194642	0.0159437	1.01547	-0.321785	0.678179	-0.278476		0.234251	0.258549	-0.571493	0.105215	0.0921896
	2.16	-0.0513005	-0.0239023	0.209255	-0.297091	0.0535691	0.106854	0.0722345	0.0645115			2.16	0.234251	-0.213838	0.432682	-0.265324	-0.250064	-0.367001	0.0468828	0.0194406	-0.255691	-0.152863	0.34763	-0.121051	-0.185333	-0.0939086	-0.162347	-0.222961	0.296785	0.297822	-0.360384	-0.122957	-0.391229	-0.144161	-0.498627	-0.435555	0.468307	0.290829	0.179229	0.569654	-0.466005	0.100311	-0.164841		0.444228	0.888398	-0.571493	1.95791	-0.0789373
	2.17	-0.146496	-0.0900309	0.217381	-0.101264	0.0517107	0.0933003	0.0695168	0.0921083			2.17	0.234251	-0.3713	-0.236768	-0.265324	-0.250064	-0.224456	-0.0633351	-0.287136	-0.255691	-0.0443364	-0.439649	-0.716118	0.0430648	0.0962563	-0.162347	-0.222961	-0.668309	0.562829	-0.360384	-0.024259	0.293614	0.266652	-0.228605	-0.0542125	-0.162792	0.290829	-0.310627	-0.0990702	-0.466005	-0.477557	0.0624291		-0.185704	0.888398	-0.487812	-0.265324	0.0921896
	2.18	-0.198513	0.0470125	0.230293	-0.162569	0.0611995	0.110926	0.092773	0.0835209			2.18	-0.605659	0.101087	-0.40413	0.475753	-0.250064	-0.224456	-0.0633351	0.785882	-0.435077	-0.0443364	0.235161	-0.567351	0.0430648	-0.474238	-0.162347	0.0131154	-0.50746	-0.143855	-0.360384	-0.41905	-0.162948	-0.554975	-0.138597	-0.30844	-0.478341	0.290829	-0.310627	-0.321978	-0.610225	-0.67018	0.119247		0.654206	1.67571	-0.236768	-0.265324	-0.250064
	2.19	-0.174928	-0.0840631	0.336096	-0.170201	0.0565569	0.0874399	0.0723004	0.0808752			2.19	-0.185704	0.730936	-0.236768	-0.265324	-0.250064	-0.509546	-0.173553	-0.593713	-0.255691	-0.369917	0.235161	-0.418585	-0.185333	-0.0939086	-0.162347	0.0131154	-0.50746	-0.143855	-0.16032	-0.517748	-0.391229	-0.418037	0.491454	-0.0542125	-0.0576087	0.290829	0.179229	-0.321978	-0.754446	-0.284935	-0.0512059		0.0242735	1.20332	-0.0694056	-0.265324	-0.250064
	2.2	-0.00975637	0.00732049	0.231845	-0.231173	0.0754151	0.104494	0.079627	0.0745593			2.2	-0.185704	0.101087	-0.320449	-0.265324	0.60557	0.203179	-0.283771	-0.133848	-0.614463	-0.26139	0.122693	0.0277164	-0.185333	-0.0939086	0.333034	0.957422	-0.0249127	-0.497197	0.239807	0.666625	0.978457	-0.691912	0.0414175	-0.562669	-0.162792	0.0984544	0.179229	-0.544886	-0.0333439	-0.284935	0.289699		0.654206	1.36078	-0.236768	0.475753	-0.250064
	2.21	0.0406107	-0.0671887	0.181434	-0.151081	0.0723285	0.109709	0.0525801	0.0770848			2.21	0.0242735	-0.528762	-0.320449	0.105215	0.60557	0.773358	0.487754	0.939171	-0.255691	0.389771	-0.214712	-0.269818	0.271462	0.0962563	0.0853434	-0.222961	-0.185762	-0.585532	0.0397432	-0.221654	-0.162948	-0.00722343	-0.408619	-0.181326	0.257941	0.00226704	0.0159437	0.792561	-0.610225	0.485556	0.0624291		0.234251	0.416011	0.0142756	1.95791	-0.250064
	2.22	-0.119194	-0.108751	0.124157	-0.141394	0.0521562	0.0796048	0.0537275	0.0924149			2.22	-0.185704	-0.213838	-0.487812	0.475753	-0.0789373	-0.224456	-0.173553	0.172729	0.103082	0.281244	0.572567	-0.269818	0.0430648	-0.284074	-0.162347	0.0131154	-0.185762	-0.23219	0.239807	0.271834	-0.162948	-0.418037	-0.318612	-0.0542125	-0.0576087	-0.382482	-0.637197	-0.544886	-0.321785	-0.477557	0.0056116		0.0242735	0.416011	-0.487812	0.105215	0.263317
	2.23	-0.0805953	-0.12135	0.202676	-0.0860505	0.0507616	0.0895767	0.0729394	0.0921278			2.23	0.0242735	-0.3713	0.0142756	-0.265324	-0.250064	-0.367001	-0.283771	-0.593713	0.103082	0.172717	0.122693	0.474017	-0.41373	0.0962563	-0.162347	-0.222961	0.457635	-0.320526	0.43987	-0.024259	-0.61951	-0.281099	-0.228605	-0.181326	0.257941	0.0984544	-0.147341	0.123838	-0.177564	-0.0923119	0.119247		0.654206	0.416011	-0.320449	0.475753	-0.250064
	2.24	-0.080884	0.00411978	0.231482	-0.137489	0.0541681	0.0895978	0.0742105	0.0719625			2.24	0.0242735	-0.213838	-0.0694056	-0.265324	-0.250064	-0.224456	0.0468828	-0.133848	-0.614463	-0.26139	0.122693	0.176483	-0.185333	-0.474238	-0.162347	-0.222961	-0.50746	0.651164	-0.16032	0.370532	-0.162948	0.40359	-0.228605	0.200016	-0.373158	0.194642	0.342514	0.346746	-0.177564	-0.477557	-0.221658		0.0242735	0.573474	-0.40413	0.475753	0.263317
	2.25	-0.198043	0.0204277	0.254965	-0.159152	0.0640725	0.0976188	0.0675379	0.0734341			2.25	-0.185704	-0.686224	-0.655174	-0.265324	-0.0789373	-0.367001	-0.283771	-0.133848	-0.255691	-0.586971	0.122693	-1.01365	-0.41373	-0.284074	-0.162347	-0.341	-0.346611	-0.320526	-0.560447	0.567927	-0.391229	-0.418037	0.491454	-0.0542125	0.363124	0.00226704	-0.310627	-0.0990702	0.399317	0.292934	-0.164841		0.234251	1.04586	-0.236768	-0.265324	-0.250064
	2.26	-0.157875	0.0249544	0.0509744	-0.0397273	0.0491785	0.103239	0.0602033	0.101397			2.26	-0.395681	-0.213838	-0.40413	-0.265324	-0.250064	-0.0819113	-0.173553	-0.133848	-0.0763045	-0.478444	0.0102244	-1.01365	-0.185333	0.286421	-0.162347	-0.104923	-0.185762	-0.320526	-0.16032	-0.221654	0.293614	-0.00722343	-0.318612	0.200016	0.152758	-0.47867	0.342514	-0.0990702	-0.0333439	-0.477557	0.0624291		0.444228	0.573474	-0.40413	0.105215	0.263317
	2.27	0.0708381	0.099077	0.0948816	-0.225388	0.0679494	0.118938	0.060828	0.0783177			2.27	-0.605659	0.101087	-0.40413	0.105215	-0.0789373	0.488268	-0.0633351	-0.593713	-0.0763045	0.498298	0.460098	0.474017	-0.185333	-0.0939086	0.0853434	0.131154	-0.185762	0.032816	0.0397432	0.173136	1.43502	0.266652	0.131425	-0.0542125	0.0475744	-0.47867	0.179229	0.123838	-0.0333439	0.100311	0.176064		-0.185704	1.83317	1.18581	0.475753	-0.250064
	2.28	0.0703331	-0.0198187	-0.0163546	-0.12224	0.0878354	0.117999	0.0460089	0.0650397			2.28	-0.185704	-0.3713	-0.153087	0.846292	0.0921896	-0.652091	-0.283771	0.0194406	0.64124	0.0641904	0.235161	-0.418585	0.0430648	-0.474238	0.333034	0.131154	0.779333	-0.23219	0.239807	-0.122957	1.89158	-0.281099	0.131425	0.0729015	0.363124	-0.574857	0.0159437	-0.0990702	-0.0333439	0.100311	0.0624291		0.234251	1.99063	0.0142756	1.58737	-0.250064
	2.29	0.0157886	0.00921693	0.0744413	-0.144003	0.0630363	0.0960422	0.0695323	0.0847379			2.29	0.444228	-0.686224	-0.0694056	-0.265324	0.263317	0.203179	0.157101	0.172729	0.64124	-0.26139	0.34763	-0.567351	-0.41373	0.286421	0.580724	-0.222961	0.296785	0.209487	0.239807	-0.517748	-0.162948	0.40359	-0.0485898	0.0729015	-0.478341	0.0984544	-0.473912	-0.0990702	0.255097	-0.0923119	0.176064		0.0242735	0.888398	-0.0694056	-0.265324	-0.0789373
	2.3	-0.0046158	0.0304721	0.13587	-0.22618	0.0696304	0.0923193	0.0864801	0.0930041			2.3	-0.185704	0.258549	0.432682	-0.265324	0.0921896	0.0606336	0.487754	-0.287136	-0.435077	-0.478444	0.235161	-1.16242	0.0430648	-0.284074	-0.162347	0.0131154	-0.0249127	-0.143855	0.43987	0.765323	0.293614	0.266652	-0.408619	-0.181326	0.152758	0.00226704	-0.310627	-0.321978	0.110876	0.678179	0.176064		0.654206	1.36078	0.265319	0.475753	0.0921896
	2.31	-0.165475	-0.0737904	0.142673	-0.196756	0.0374808	0.103479	0.0631518	0.0736678			2.31	-0.185704	-0.3713	-0.571493	-0.265324	-0.250064	-0.224456	-0.0633351	0.0194406	-0.435077	-0.152863	0.122693	-0.269818	-0.185333	-0.0939086	-0.162347	0.131154	-0.0249127	-0.320526	-0.360384	-0.320352	-0.391229	-0.144161	-0.228605	-0.0542125	0.152758	-0.286295	0.505799	-0.321978	-0.177564	-0.0923119	-0.108023		1.28414	-0.0563754	-0.487812	-0.265324	-0.250064
	2.32	-0.142411	-0.116583	0.050205	-0.0802522	0.0495304	0.0915546	0.0595478	0.0941151			2.32	0.234251	-0.213838	-0.320449	-0.265324	0.434443	-0.0819113	0.0468828	-0.593713	0.282468	0.0641904	0.0102244	-0.269818	-0.185333	-0.474238	0.333034	0.0131154	-0.346611	-0.143855	0.0397432	-0.024259	-0.391229	-0.281099	0.131425	-0.435555	-0.373158	0.0984544	0.0159437	-0.544886	-0.610225	-0.284935	-0.278476		-0.605659	0.258549	-0.320449	-0.265324	-0.250064
	2.33	-0.0839173	-0.180143	0.00329617	-0.0103945	0.0559216	0.0914612	0.0653921	0.0882812			2.33	-0.395681	0.101087	0.0979568	-0.265324	-0.0789373	0.0606336	-0.173553	-0.133848	-0.255691	0.281244	0.685035	-0.418585	0.728257	-0.0939086	0.0853434	-0.459038	-0.50746	-0.23219	-0.360384	0.0744387	-0.61951	-0.144161	0.0414175	-0.181326	-0.0576087	-0.47867	0.0159437	-0.0990702	0.110876	0.292934	-0.221658		-0.395681	0.888398	-0.822536	-0.265324	-0.250064
	2.34	-0.183499	-0.215474	0.142977	-0.112083	0.0763985	0.0896559	0.0704533	0.0750694			2.34	-0.395681	-0.213838	0.181638	-0.265324	-0.250064	-0.0819113	0.377536	-0.440424	0.103082	0.715351	0.122693	-1.01365	-0.185333	-0.0939086	-0.162347	0.0131154	-0.185762	-0.0555195	-0.16032	-0.813841	0.0653329	-0.00722343	-0.678641	-0.562669	0.57349	-1.24817	-0.147341	-0.544886	-0.610225	0.100311	0.176064		-0.185704	0.730936	-0.822536	-0.265324	-0.250064
	2.35	-0.119767	-0.123462	0.130525	-0.124158	0.064432	0.0862993	0.0759314	0.0698537			2.35	0.0242735	-0.686224	-0.320449	-0.265324	0.434443	0.0606336	-0.0633351	0.479306	-0.435077	0.281244	-0.327181	-0.269818	-0.41373	-0.0939086	0.580724	-0.459038	-0.0249127	-0.408861	0.0397432	0.173136	-0.391229	-0.00722343	-0.228605	0.0729015	-0.162792	-0.959607	-0.310627	-0.544886	0.543538	-0.0923119	0.0624291		0.234251	0.573474	-0.738855	0.475753	-0.0789373
	2.36	0.0231878	0.180273	0.104711	-0.183229	0.0886486	0.112524	0.0834029	0.0668757			2.36	0.234251	-0.0563754	0.683725	-0.265324	-0.250064	-0.652091	-0.173553	0.0194406	0.103082	-0.0443364	-0.327181	-0.121051	0.271462	0.286421	-0.162347	0.249192	0.135936	-0.23219	-0.360384	-0.320352	2.11986	0.129714	0.221432	0.32713	-0.162792	-0.671045	0.0159437	-0.544886	-0.0333439	0.292934	0.0056116		0.864183	1.67571	0.349	0.475753	0.263317
	2.37	-0.0217642	0.0878255	0.0989556	-0.0851394	0.0595318	0.124458	0.0758936	0.0981067			2.37	0.0242735	-0.213838	-0.236768	-0.265324	0.0921896	0.345723	-0.0633351	0.172729	0.103082	-0.152863	0.122693	-1.16242	0.49986	-0.284074	0.0853434	0.36723	-0.50746	-0.0555195	-0.360384	0.0744387	0.0653329	-0.144161	0.401447	-0.0542125	0.0475744	-0.0939203	-0.147341	-0.0990702	-0.0333439	0.678179	0.119247		0.444228	1.20332	-0.0694056	0.846292	0.434443
	2.38	-0.0541683	-0.034471	0.018186	-0.196856	0.0623832	0.0811631	0.0548719	0.0771206			2.38	-0.185704	0.258549	-0.40413	-0.265324	0.0921896	-0.0819113	-0.283771	0.0194406	0.282468	-0.152863	0.0102244	0.32525	-0.41373	-0.284074	-0.162347	-0.104923	-0.346611	-0.497197	0.239807	-0.221654	-0.162948	0.814403	-0.588634	0.835586	-0.0576087	-0.190108	-0.310627	-0.321978	0.543538	0.100311	-0.164841		0.234251	0.730936	-0.571493	0.105215	-0.250064
	2.39	-0.0342494	-0.14808	-0.0387912	-0.22234	0.079317	0.069159	0.062163	0.0772711			2.39	-0.395681	-0.528762	-0.153087	-0.265324	-0.0789373	-0.652091	0.0468828	-0.747001	-0.255691	-0.152863	0.0102244	-0.418585	0.49986	-0.0939086	-0.162347	0.721345	0.457635	0.209487	-0.16032	-0.024259	-0.391229	-0.144161	0.671469	-0.181326	1.30977	0.0984544	-0.310627	-0.0990702	0.543538	-0.477557	0.0624291		0.654206	0.730936	-0.0694056	0.105215	-0.0789373
	2.4	-0.0265145	-0.140341	0.0141134	-0.248849	0.0753842	0.0942256	0.0548834	0.0957801			2.4	-0.185704	0.101087	-0.0694056	1.58737	-0.0789373	-0.224456	0.377536	-0.287136	0.64124	-0.0443364	0.235161	-0.269818	0.0430648	-0.474238	0.0853434	0.603307	-0.50746	-0.0555195	-0.16032	-0.320352	-0.391229	-0.418037	0.0414175	-0.30844	0.152758	0.0984544	0.179229	-0.321978	-0.321785	-0.477557	-0.0512059		-0.185704	0.573474	-0.40413	-0.265324	-0.250064
	2.41	-0.0603639	-0.114826	0.168621	-0.195839	0.0587287	0.0947025	0.0722329	0.0704744			2.41	-0.395681	-0.3713	-0.236768	-0.265324	-0.250064	0.630813	0.0468828	-0.440424	-0.255691	-0.152863	0.122693	0.0277164	0.271462	-0.474238	-0.162347	-0.104923	-0.0249127	-0.0555195	0.43987	-0.122957	-0.391229	-0.144161	-0.138597	-0.30844	-0.267975	0.579391	0.669084	-0.321978	-0.321785	0.485556	0.0624291		0.444228	1.04586	-0.320449	0.475753	-0.250064
	2.42	-0.0351761	-0.04732	0.199712	-0.00815213	0.0846249	0.0849071	0.0582475	0.101914			2.42	0.654206	-0.528762	-0.40413	0.475753	0.0921896	-0.224456	-0.0633351	0.0194406	-0.0763045	-0.0443364	-0.439649	-0.716118	-0.41373	-0.474238	0.333034	-0.695114	0.457635	0.121151	1.64025	-0.221654	0.521895	-0.418037	0.131425	-0.181326	-0.162792	-0.0939203	0.342514	-0.321978	-0.177564	-0.284935	0.0624291		0.444228	0.416011	-0.738855	-0.265324	-0.0789373
	2.43	-0.187386	-0.0578789	0.170698	-0.172799	0.0602994	0.0980327	0.0549634	0.0807038			2.43	-0.605659	-0.843687	-0.40413	-0.265324	-0.250064	-0.367001	-0.173553	-0.287136	-0.614463	0.281244	-0.664586	0.0277164	-0.41373	-0.284074	-0.162347	0.0131154	-0.185762	-0.408861	-0.16032	-0.221654	0.0653329	-0.00722343	0.0414175	0.581358	-0.373158	0.483204	0.505799	-0.544886	-0.177564	-0.284935	-0.108023		0.444228	1.36078	-0.320449	-0.265324	0.0921896
	2.44	-0.159053	-0.0976555	0.0894376	-0.17278	0.0556742	0.0978004	0.0737035	0.0973731			2.44	-0.185704	-0.213838	-0.487812	0.475753	-0.250064	-0.224456	-0.283771	-0.440424	0.282468	0.0641904	0.0102244	-0.269818	-0.41373	-0.284074	-0.162347	-0.222961	-0.668309	-0.0555195	-0.360384	-0.616445	0.293614	0.129714	0.221432	-0.181326	-0.478341	-0.0939203	-0.637197	-0.544886	0.255097	0.292934	0.119247		0.234251	1.99063	-0.236768	-0.265324	-0.250064
	2.45	-0.121081	-0.0975977	0.0390223	-0.0915893	0.0635949	0.0844618	0.0544098	0.0873842			2.45	0.444228	0.416011	-0.320449	-0.265324	0.0921896	-0.509546	-0.0633351	0.172729	-0.255691	-0.586971	0.0102244	-0.567351	-0.41373	-0.284074	0.333034	-0.341	-0.346611	0.297822	-0.360384	-0.122957	0.293614	0.40359	-0.318612	0.0729015	-0.583524	-0.47867	-0.310627	-0.321978	-0.466005	0.678179	-0.0512059		0.0242735	0.416011	-0.236768	-0.265324	0.0921896
	2.46	-0.0550286	-0.0901444	-0.0615868	-0.268212	0.0768342	0.109584	0.0591765	0.0715673			2.46	-0.605659	-0.686224	0.0979568	-0.265324	0.0921896	0.345723	0.157101	1.24575	-0.255691	-0.586971	0.685035	0.176483	0.271462	0.0962563	0.0853434	0.0131154	0.135936	-0.23219	-0.16032	-0.41905	-0.162948	-0.281099	0.401447	0.200016	-0.373158	-0.190108	-0.800482	-0.321978	-0.610225	0.292934	-0.0512059		-0.395681	2.1481	-0.40413	-0.265324	-0.0789373
	2.47	0.028021	-0.00837655	-0.0100982	-0.258652	0.057114	0.103091	0.0570513	0.0612391			2.47	0.0242735	0.101087	-0.236768	-0.265324	-0.0789373	0.488268	-0.0633351	0.785882	0.282468	0.0641904	0.0102244	-0.121051	0.0430648	0.0962563	0.0853434	0.131154	-0.346611	-0.585532	0.43987	-0.221654	0.293614	0.129714	0.221432	-0.181326	0.257941	-0.671045	-0.473912	0.346746	0.399317	-0.0923119	0.0056116		0.864183	1.20332	-0.0694056	-0.265324	-0.0789373
	2.48	-0.0194242	-0.179149	0.053298	-0.133305	0.0858237	0.0866275	0.0647431	0.0900986			2.48	-0.185704	0.416011	-0.153087	-0.265324	-0.0789373	-0.224456	-0.0633351	-0.133848	-0.255691	-0.26139	0.122693	1.21785	0.49986	-0.0939086	-0.162347	-0.222961	0.779333	0.121151	-0.360384	-0.320352	-0.162948	0.129714	-0.498627	-0.181326	0.257941	-0.767232	-0.637197	1.46129	-0.321785	-0.0923119	-0.164841		-0.185704	1.51825	0.181638	-0.265324	-0.250064
	2.49	0.0325434	-0.0864064	0.0720412	-0.157825	0.0635626	0.0889113	0.0680225	0.0829296			2.49	0.234251	-0.528762	0.0979568	0.105215	-0.250064	-0.367001	-0.173553	0.326017	0.103082	-0.26139	0.460098	0.32525	-0.41373	-0.474238	-0.162347	0.0131154	0.135936	-0.143855	0.43987	-0.122957	0.0653329	0.129714	-0.0485898	-0.0542125	0.468307	0.194642	0.505799	1.01547	0.110876	-0.67018	-0.0512059		0.654206	0.416011	0.349	0.105215	-0.250064
	2.5	0.188867	0.0123766	0.131199	-0.198459	0.0762171	0.115699	0.0607528	0.0846027			2.5	-0.605659	-0.3713	0.0979568	0.475753	0.0921896	0.203179	-0.173553	0.172729	-0.0763045	-0.0443364	-0.214712	1.51539	0.271462	0.286421	0.333034	0.131154	0.296785	0.209487	0.0397432	0.173136	0.293614	0.266652	-0.228605	0.200016	1.30977	0.0984544	0.832369	0.123838	0.255097	-0.284935	0.176064		0.234251	1.36078	-0.236768	1.21683	0.60557
	2.51	0.0253525	-0.0670395	0.0259268	-0.152371	0.0667084	0.0913098	0.0530483	0.0808509			2.51	0.654206	0.101087	-0.153087	0.475753	-0.250064	1.05845	-0.173553	-0.287136	-0.255691	0.498298	-0.327181	0.176483	-0.185333	-0.0939086	-0.162347	-0.222961	-0.185762	-0.497197	0.239807	0.567927	0.293614	-0.281099	0.401447	0.200016	-0.162792	-0.286295	-0.147341	-0.321978	-0.321785	0.485556	-0.0512059		-0.185704	0.888398	-0.236768	-0.265324	0.434443
	2.52	0.0467388	-0.0414849	0.0166486	-0.16745	0.0623473	0.0931984	0.0530292	0.0593212			2.52	0.0242735	0.258549	-0.0694056	0.475753	-0.250064	-0.0819113	0.0468828	-0.133848	-0.255691	0.389771	0.572567	-0.269818	0.0430648	-0.284074	-0.162347	0.131154	0.135936	-0.0555195	-0.360384	0.271834	-0.162948	0.129714	-0.0485898	0.0729015	0.363124	0.00226704	1.32222	-0.544886	0.110876	-0.284935	0.0624291		0.234251	0.416011	-0.487812	-0.265324	-0.0789373
	2.53	0.0322569	-0.107763	0.00158416	-0.0304437	0.0632792	0.0761113	0.063394	0.110164			2.53	0.234251	-0.213838	0.0979568	0.846292	-0.250064	-0.367001	-0.0633351	-0.133848	-0.0763045	0.498298	0.572567	-0.121051	-0.41373	-0.0939086	-0.162347	0.131154	0.779333	0.297822	0.0397432	-0.024259	-0.391229	-0.144161	0.131425	-0.0542125	0.363124	-0.671045	0.342514	0.123838	-0.0333439	-0.477557	0.232882		0.0242735	0.416011	-0.153087	0.475753	-0.0789373
	2.54	0.0316855	-0.187856	-0.0666957	-0.123822	0.0645284	0.0894804	0.0566387	0.0849708			2.54	-0.605659	-0.3713	-0.153087	0.105215	-0.250064	0.203179	-0.173553	0.632594	-0.255691	-0.0443364	-0.327181	-0.121051	0.0430648	-0.0939086	-0.162347	0.249192	0.296785	0.297822	0.839997	0.469229	0.521895	0.266652	0.401447	-0.435555	-0.0576087	-0.47867	-0.147341	-0.321978	-0.177564	0.485556	0.346517		-0.185704	0.416011	-0.487812	-0.265324	-0.250064
	2.55	0.00190331	-0.148388	-0.0341206	-0.132276	0.0640596	0.0862649	0.0561533	0.0970309			2.55	-0.185704	-0.213838	0.0979568	0.846292	-0.0789373	0.345723	0.928626	0.0194406	-0.255691	-0.0443364	0.685035	-0.121051	-0.41373	-0.284074	-0.162347	0.0131154	-0.346611	0.562829	-0.360384	0.271834	-0.391229	0.266652	-0.0485898	-0.0542125	-0.162792	-0.190108	0.179229	-0.321978	-0.321785	-0.0923119	-0.108023		0.234251	-0.0563754	-0.40413	0.105215	-0.250064
	2.56	0.0375902	-0.0592117	0.0308215	-0.16367	0.077086	0.0992167	0.0495282	0.0795362			2.56	-0.185704	-0.0563754	0.0142756	-0.265324	0.434443	-0.224456	0.267319	-0.287136	0.282468	-0.586971	0.572567	1.06909	-0.185333	0.0962563	0.828415	0.0131154	0.618484	-0.408861	-0.16032	-0.320352	-0.162948	-0.00722343	0.0414175	0.581358	-0.162792	-0.47867	-0.637197	-0.0990702	0.831978	-0.0923119	-0.164841		0.0242735	0.888398	-0.40413	0.846292	-0.250064
	2.57	0.165186	-0.0540459	0.080389	-0.0699138	0.0956205	0.106171	0.0468679	0.0917007			2.57	0.654206	-0.3713	0.265319	0.475753	-0.0789373	-0.0819113	0.487754	0.479306	-0.0763045	0.0641904	1.47231	1.06909	0.49986	-0.284074	-0.162347	-0.341	-0.0249127	-0.585532	-0.360384	0.765323	0.750176	-0.144161	-0.228605	0.200016	-0.373158	0.0984544	-0.310627	1.46129	-0.0333439	-0.284935	0.119247		0.234251	0.888398	-0.153087	0.105215	-0.250064
	2.58	0.292798	-0.0554905	-0.0532193	-0.215811	0.0721788	0.119888	0.054811	0.0745723			2.58	-0.395681	-0.0563754	0.181638	0.846292	0.263317	-0.224456	0.0468828	0.479306	-0.255691	0.0641904	0.0102244	0.771551	0.271462	0.0962563	0.333034	0.839383	0.618484	0.562829	0.639933	0.469229	0.521895	0.129714	0.221432	-0.435555	0.783856	1.15652	0.342514	0.792561	0.110876	-0.284935	0.176064		0.654206	1.67571	-0.153087	-0.265324	0.0921896
	2.59	0.184268	-0.114418	0.0150842	-0.197019	0.0806525	0.0971832	0.0669101	0.0846921			2.59	0.234251	-0.528762	-0.0694056	-0.265324	-0.0789373	-0.0819113	-0.173553	0.632594	-0.0763045	0.281244	0.122693	0.920318	0.0430648	-0.284074	0.0853434	0.603307	-0.668309	-0.143855	0.0397432	-0.024259	-0.162948	0.540528	-0.0485898	0.200016	0.468307	0.675579	0.669084	0.346746	1.40886	0.870802	0.176064		0.444228	1.51825	-0.236768	-0.265324	-0.250064
	2.6	0.053115	-0.112983	-0.0245417	-0.179838	0.0432275	0.0982649	0.0721684	0.0889686			2.6	0.234251	-0.213838	0.516363	0.475753	0.0921896	0.203179	-0.0633351	0.326017	0.103082	-0.152863	0.34763	0.32525	-0.185333	-0.0939086	-0.162347	0.249192	-0.185762	-0.23219	-0.560447	-0.024259	0.0653329	-0.281099	0.221432	0.0729015	-0.0576087	-0.0939203	0.179229	0.123838	0.255097	0.100311	0.0624291		0.864183	0.573474	-0.40413	-0.265324	-0.250064
	2.61	-0.0268204	-0.115414	0.0274533	-0.179195	0.070423	0.0931131	0.048631	0.0810987			2.61	-0.185704	-0.0563754	0.0142756	-0.265324	0.0921896	0.915903	0.377536	0.0194406	0.103082	-0.0443364	-0.102244	1.06909	0.0430648	-0.284074	-0.162347	0.0131154	-0.50746	-0.143855	-0.16032	0.173136	-0.162948	-0.418037	-0.318612	-0.181326	-0.79389	-0.0939203	-0.473912	0.346746	0.543538	-0.477557	0.289699		0.654206	0.101087	-0.0694056	0.475753	-0.250064
	2.62	-0.0678417	-0.197792	0.0120259	-0.149718	0.0678195	0.0900136	0.0564556	0.0792224			2.62	0.444228	-0.213838	-0.236768	-0.265324	0.0921896	0.203179	0.0468828	-0.133848	1.00001	0.498298	0.34763	0.32525	-0.185333	-0.284074	0.0853434	0.0131154	-0.185762	-0.320526	-0.360384	-0.41905	-0.61951	-0.691912	0.581462	0.200016	-0.373158	-0.47867	-0.310627	-0.321978	-0.0333439	-0.284935	-0.221658		-0.395681	0.258549	-0.571493	0.105215	-0.250064
	2.63	0.0946976	-0.168987	0.0275039	-0.125291	0.0801632	0.0880216	0.0507988	0.0806744			2.63	-0.185704	0.101087	-0.236768	1.21683	0.0921896	0.488268	0.157101	0.632594	0.461854	1.14946	0.235161	-0.567351	0.728257	-0.0939086	0.333034	-0.459038	-0.0249127	-0.0555195	-0.16032	0.0744387	0.293614	-0.144161	-0.0485898	0.454244	-0.162792	-0.767232	-0.147341	0.123838	-0.466005	-0.0923119	0.0056116		-0.395681	0.730936	-0.571493	-0.265324	-0.250064
	2.64	0.203418	-0.153111	-0.0689771	-0.0977802	0.0902253	0.104458	0.0519547	0.0789647			2.64	-0.395681	-0.213838	-0.153087	-0.265324	-0.0789373	-0.367001	-0.0633351	-0.440424	-0.0763045	0.389771	0.0102244	-0.418585	0.49986	-0.474238	0.0853434	0.36723	-0.0249127	0.209487	0.639933	0.567927	0.750176	1.77297	0.671469	0.708472	0.363124	0.771766	0.832369	-0.0990702	0.255097	-0.0923119	0.573787		-0.185704	1.04586	-0.655174	-0.265324	-0.0789373
	2.65	0.241312	-0.146428	0.0889937	0.0275011	0.0822539	0.0875288	0.0527662	0.122587			2.65	0.864183	-0.3713	0.181638	-0.265324	-0.0789373	-0.224456	0.267319	-0.593713	1.00001	0.281244	0.0102244	-0.121051	1.64185	0.0962563	0.0853434	0.721345	-0.185762	0.032816	0.639933	0.271834	-0.391229	0.814403	0.401447	0.200016	0.152758	0.387017	0.342514	0.346746	0.255097	0.485556	0.232882		-0.185704	0.730936	-0.40413	-0.265324	0.263317
	2.66	0.08754	-0.0600725	0.00299903	-0.0898231	0.0717419	0.0877793	0.05745	0.0908118			2.66	0.0242735	-0.528762	-0.153087	-0.265324	-0.250064	0.488268	-0.0633351	0.326017	0.103082	0.281244	0.685035	-0.269818	0.0430648	-0.284074	-0.162347	-0.222961	0.135936	-0.143855	0.639933	-0.122957	-0.61951	-0.144161	0.31144	-0.0542125	0.257941	0.290829	0.995654	1.01547	0.543538	-0.0923119	-0.0512059		0.0242735	0.258549	0.181638	-0.265324	0.434443
	2.67	0.0289268	-0.117286	0.0149253	-0.0897275	0.0721453	0.104355	0.0563189	0.0954626			2.67	-0.185704	-0.213838	-0.0694056	0.105215	-0.250064	-0.224456	0.157101	0.479306	-0.255691	-0.26139	1.13491	0.176483	0.271462	-0.0939086	-0.162347	0.36723	-0.346611	0.121151	0.239807	-0.41905	0.0653329	-0.418037	0.941491	-0.181326	-0.162792	0.675579	-0.637197	0.346746	-0.466005	0.100311	0.0624291		1.07416	1.51825	-0.0694056	-0.265324	0.263317
	2.68	0.134925	-0.107651	0.0236196	-0.0495746	0.0861156	0.0824193	0.0633039	0.0938272			2.68	-0.605659	-0.528762	0.516363	0.105215	0.0921896	0.773358	-0.0633351	0.0194406	-0.255691	-0.369917	0.0102244	-0.418585	0.271462	0.666751	-0.162347	-0.222961	1.26188	0.297822	0.639933	0.370532	0.293614	-0.144161	0.221432	0.454244	-0.0576087	0.0984544	-0.800482	0.346746	0.110876	1.25605	0.0056116		0.234251	-0.0563754	0.265319	0.475753	0.263317
	2.69	0.122597	0.0599345	0.00328833	-0.109939	0.0826832	0.113559	0.0788026	0.0924997			2.69	0.654206	-0.0563754	-0.153087	0.846292	0.263317	-0.224456	0.377536	-0.133848	0.64124	-0.26139	0.0102244	-0.418585	1.18505	-0.0939086	0.333034	-0.341	0.618484	-0.497197	0.43987	-0.122957	-0.391229	0.266652	0.491454	-0.0542125	-0.478341	-0.190108	0.0159437	0.569654	0.976199	-0.477557	0.0056116		0.444228	1.67571	0.0142756	0.475753	-0.250064
	2.7	0.0876038	-0.0732447	-0.012311	-0.153179	0.0756737	0.105485	0.0623988	0.0876136			2.7	-0.605659	-0.686224	0.181638	-0.265324	-0.250064	-0.224456	-0.283771	0.172729	1.00001	0.389771	0.235161	0.622784	0.0430648	-0.284074	-0.162347	0.485269	0.135936	0.209487	0.239807	0.765323	-0.391229	-0.144161	0.31144	0.32713	0.257941	0.00226704	0.669084	0.792561	-0.321785	-0.284935	-0.221658		-0.605659	0.888398	-0.236768	-0.265324	-0.250064
	2.71	0.093156	-0.122989	-0.0920301	-0.15855	0.0643366	0.0945022	0.0573443	0.0846929			2.71	0.234251	0.258549	0.0979568	-0.265324	0.60557	-0.224456	0.157101	0.632594	0.461854	0.606825	0.572567	-0.269818	-0.185333	-0.0939086	0.580724	0.603307	-0.346611	-0.143855	0.0397432	0.0744387	-0.391229	-0.281099	0.131425	0.0729015	0.468307	-0.671045	0.342514	-0.0990702	0.255097	-0.284935	-0.0512059		-0.185704	0.730936	-0.571493	-0.265324	-0.250064
	2.72	-0.0189573	-0.238669	-0.0158356	-0.173038	0.0673025	0.0949557	0.0676452	0.0818703			2.72	-0.185704	-0.3713	-0.320449	0.105215	0.434443	0.915903	-0.0633351	-0.287136	-0.435077	0.389771	0.0102244	-0.269818	-0.185333	-0.474238	-0.162347	0.485269	-0.346611	-0.320526	-0.560447	-0.41905	0.521895	-0.281099	0.221432	0.200016	0.57349	0.0984544	0.179229	0.123838	-0.0333439	-0.477557	0.346517		-0.605659	0.573474	-0.822536	-0.265324	-0.250064
	2.73	-0.0384911	-0.108828	-0.00502513	-0.087363	0.0692138	0.0936575	0.0561415	0.0928402			2.73	-0.395681	-0.213838	0.0142756	-0.265324	-0.250064	0.630813	0.157101	0.479306	0.103082	-0.26139	0.122693	0.0277164	0.728257	-0.284074	-0.162347	-0.341	-0.185762	0.827835	-0.560447	-0.320352	-0.391229	0.266652	-0.138597	0.32713	0.363124	-0.382482	-0.637197	-0.321978	0.399317	-0.477557	-0.0512059		0.864183	0.730936	-0.40413	-0.265324	-0.250064
	2.74	0.147168	-0.0514711	0.0417287	-0.0807421	0.0585536	0.0761845	0.0614386	0.100468			2.74	0.0242735	-0.3713	-0.236768	-0.265324	-0.0789373	0.773358	0.377536	0.172729	0.103082	0.172717	0.0102244	0.474017	0.271462	-0.0939086	0.0853434	-0.222961	-0.0249127	0.916171	0.239807	0.370532	-0.162948	-0.00722343	0.401447	0.454244	0.152758	0.387017	0.832369	-0.321978	-0.0333439	0.100311	0.0624291		0.0242735	0.416011	0.516363	0.475753	-0.0789373
	2.75	0.248197	-0.0904579	0.121883	-0.0655745	0.0703902	0.108164	0.0637745	0.0919752			2.75	0.444228	0.258549	0.600044	0.105215	0.263317	-0.0819113	0.157101	-0.133848	0.282468	-0.152863	0.909972	-0.269818	-0.185333	0.666751	0.0853434	-0.222961	0.135936	0.297822	0.43987	-0.024259	-0.391229	0.814403	-0.138597	0.0729015	0.468307	0.579391	0.342514	0.346746	0.399317	1.44867	0.176064		0.444228	1.51825	-0.320449	0.846292	0.0921896
	2.76	0.13897	-0.0457841	0.00242614	-0.209413	0.0724245	0.0942534	0.0514898	0.0776759			2.76	-0.185704	-0.0563754	-0.0694056	0.105215	0.263317	0.345723	-0.283771	0.172729	0.103082	-0.369917	0.797504	-0.567351	-0.185333	-0.0939086	0.333034	0.721345	-0.0249127	0.209487	-0.560447	0.271834	0.750176	0.40359	-0.0485898	-0.0542125	0.0475744	-0.47867	0.995654	0.569654	0.399317	0.678179	0.119247		0.234251	1.20332	-0.0694056	1.21683	0.263317
	2.77	-0.0061378	-0.154631	0.0432878	-0.170458	0.0519627	0.0977331	0.062855	0.0909051			2.77	0.0242735	0.416011	0.0979568	0.105215	0.0921896	-0.367001	-0.0633351	0.479306	-0.255691	-0.152863	-0.102244	0.176483	0.271462	0.0962563	0.0853434	-0.341	-0.185762	-0.143855	-0.560447	0.271834	-0.391229	0.129714	0.401447	0.0729015	-0.162792	-0.382482	-0.147341	0.569654	-0.466005	0.292934	-0.0512059		1.07416	0.258549	-0.738855	-0.265324	0.263317
	2.78	0.0914397	-0.148667	-0.0625812	-0.121935	0.0618931	0.0642257	0.0494563	0.0861804			2.78	-0.395681	0.258549	0.0142756	-0.265324	0.434443	0.203179	-0.0633351	-0.133848	0.282468	0.172717	0.34763	0.474017	0.0430648	-0.284074	0.580724	0.721345	-0.0249127	-0.23219	-0.560447	0.0744387	0.750176	0.129714	0.581462	0.200016	0.152758	-0.190108	-0.147341	-0.544886	0.399317	-0.0923119	-0.0512059		0.234251	0.258549	-0.487812	0.475753	-0.250064
	2.79	0.203919	-0.103187	-0.0347238	-0.148286	0.0723108	0.103916	0.0565011	0.0853843			2.79	-0.185704	-0.3713	0.181638	0.105215	-0.250064	0.345723	0.597972	0.172729	0.103082	0.281244	0.909972	0.771551	0.956655	-0.474238	-0.162347	0.0131154	0.779333	-0.0555195	1.04006	0.469229	0.293614	0.266652	-0.138597	0.32713	0.468307	-0.382482	-0.147341	0.123838	0.255097	-0.0923119	0.119247		-0.185704	1.36078	0.349	1.58737	-0.250064
	2.8	0.309676	-0.124275	0.0740976	-0.123045	0.0885549	0.0862414	0.0621681	0.125879			2.8	-0.185704	-0.213838	0.0142756	0.105215	0.60557	0.0606336	0.267319	-0.133848	0.461854	0.498298	1.47231	0.0277164	-0.185333	0.0962563	0.333034	0.721345	-0.0249127	0.562829	0.239807	1.9497	-0.162948	-0.00722343	0.671469	0.581358	0.57349	0.387017	0.832369	0.346746	-0.321785	-0.0923119	0.119247		0.444228	0.888398	-0.738855	0.475753	-0.250064
	2.81	0.170778	-0.16531	0.0337302	-0.037954	0.0859118	0.0859033	0.0615184	0.0968563			2.81	-0.185704	-0.0563754	0.349	-0.265324	-0.0789373	0.915903	0.157101	-0.133848	0.461854	-0.369917	1.69725	0.32525	0.271462	-0.0939086	0.0853434	-0.222961	-0.0249127	0.474493	-0.560447	0.765323	0.293614	-0.144161	-0.138597	0.0729015	0.57349	0.675579	0.669084	0.123838	-0.754446	0.292934	0.119247		0.654206	0.573474	-0.571493	-0.265324	-0.250064
	2.82	0.349179	-0.101536	-0.152645	-0.119823	0.101248	0.0965956	0.0464651	0.0814534			2.82	-0.185704	0.573474	0.0979568	-0.265324	0.434443	1.05845	0.157101	0.479306	-0.0763045	-0.478444	1.02244	0.176483	0.49986	-0.284074	0.580724	0.131154	0.135936	-0.23219	0.839997	0.173136	2.34814	1.22522	-0.138597	0.708472	-0.0576087	0.194642	0.342514	0.569654	0.687758	0.100311	0.0056116		0.234251	0.888398	-0.487812	-0.265324	-0.250064
	2.83	0.233484	-0.178705	-0.0403999	-0.116991	0.0655188	0.0982384	0.048922	0.0920982			2.83	0.444228	-0.0563754	0.265319	0.105215	0.60557	0.915903	0.157101	0.632594	0.103082	-0.26139	0.235161	1.06909	0.271462	0.286421	0.828415	0.249192	-0.185762	-0.0555195	-0.360384	-0.320352	0.293614	0.540528	0.221432	-0.0542125	0.0475744	-0.0939203	0.0159437	0.569654	0.255097	0.678179	-0.164841		-0.185704	0.573474	-0.487812	1.58737	-0.250064
	2.84	0.0985695	-0.239966	-0.00380319	-0.189263	0.0718246	0.0901107	0.0709004	0.0788936			2.84	-0.395681	-0.0563754	0.851088	0.105215	0.0921896	0.915903	0.597972	-0.133848	-0.0763045	0.932405	-0.214712	0.0277164	0.271462	0.0962563	0.333034	0.0131154	-0.50746	0.386158	0.0397432	-0.320352	0.521895	0.540528	-0.318612	-0.30844	-0.267975	-0.382482	0.505799	-0.321978	-0.0333439	0.100311	0.0624291		-0.395681	0.573474	-0.40413	0.105215	-0.250064
	2.85	0.0566526	-0.18807	-0.0836797	-0.201946	0.0769948	0.0892472	0.0580326	0.0885151			2.85	0.654206	-0.686224	0.516363	0.846292	0.0921896	0.345723	0.157101	0.0194406	-0.435077	-0.586971	0.909972	0.474017	0.0430648	-0.0939086	-0.162347	0.485269	0.296785	-0.143855	-0.560447	0.271834	-0.391229	-0.00722343	0.221432	0.200016	0.678673	-0.286295	-0.310627	0.123838	-0.466005	-0.284935	-0.164841		-0.185704	0.573474	-0.40413	0.105215	-0.250064
	2.86	-0.103958	-0.0729594	-0.032959	-0.220933	0.0530335	0.106424	0.0629618	0.0731768			2.86	-0.185704	0.101087	0.181638	0.105215	-0.250064	0.0606336	-0.173553	0.172729	0.282468	0.498298	0.572567	0.0277164	-0.41373	-0.284074	-0.162347	-0.459038	-0.185762	-0.0555195	-0.560447	-0.024259	-0.391229	-0.281099	-0.228605	0.32713	-0.0576087	-0.574857	-0.310627	-0.321978	-0.466005	-0.284935	0.119247		-0.185704	0.888398	0.600044	0.105215	-0.250064
	2.87	-0.088286	-0.16976	-0.0877977	-0.252518	0.0640506	0.0950602	0.0657592	0.0743375			2.87	-0.395681	0.416011	0.0142756	-0.265324	0.434443	-0.367001	0.0468828	0.172729	-0.0763045	0.0641904	-0.439649	0.0277164	-0.185333	0.286421	0.333034	0.0131154	-0.346611	0.121151	-0.16032	0.567927	-0.61951	-0.691912	-0.228605	-0.0542125	-0.79389	0.387017	-0.800482	-0.0990702	-0.0333439	0.100311	-0.164841		-0.185704	1.20332	0.265319	-0.265324	-0.250064
	2.88	-0.0227478	-0.117979	-0.0825126	-0.158492	0.0677476	0.115506	0.0645213	0.0989036			2.88	-0.395681	-0.686224	-0.153087	0.475753	0.263317	-0.224456	-0.173553	0.172729	-0.255691	-0.0443364	0.122693	-0.418585	-0.41373	-0.284074	0.0853434	0.249192	0.135936	0.386158	-0.16032	-0.517748	0.750176	-0.00722343	0.31144	0.581358	-0.688707	0.483204	-0.473912	-0.321978	0.255097	0.292934	-0.0512059		-0.395681	1.20332	0.0142756	-0.265324	-0.0789373
	2.89	-0.0588427	-0.162818	-0.23148	-0.251206	0.0607148	0.083116	0.0493769	0.0836806			2.89	-0.185704	-0.528762	-0.0694056	-0.265324	-0.250064	0.345723	-0.283771	-0.747001	-0.255691	0.281244	-0.102244	-0.418585	-0.185333	-0.284074	-0.162347	0.485269	0.135936	-0.23219	-0.360384	0.0744387	0.293614	-0.281099	0.401447	-0.181326	-0.583524	0.579391	0.0159437	-0.0990702	0.399317	0.292934	0.346517		-0.185704	1.20332	-0.320449	-0.265324	-0.0789373
	2.9	0.0148599	-0.138415	-0.163355	-0.15571	0.0655489	0.112408	0.050959	0.105407			2.9	-0.395681	0.101087	0.181638	-0.265324	0.0921896	0.203179	-0.173553	-0.440424	-0.255691	-0.0443364	0.460098	0.622784	-0.41373	0.476586	0.0853434	0.0131154	0.296785	0.297822	0.239807	0.173136	-0.391229	0.129714	-0.228605	-0.181326	-0.162792	0.964141	-0.800482	0.123838	0.110876	-0.477557	0.119247		-0.395681	0.888398	-0.571493	-0.265324	0.0921896
	2.91	0.0380908	-0.17226	-0.0890267	-0.166455	0.0733678	0.0899166	0.0726435	0.074014			2.91	-0.185704	0.101087	-0.571493	-0.265324	0.0921896	0.488268	0.0468828	-0.747001	-0.0763045	0.389771	0.797504	-0.121051	0.49986	0.286421	0.333034	0.131154	-0.50746	-0.23219	0.0397432	0.86402	-0.391229	-0.554975	0.401447	-0.181326	-0.478341	-0.190108	-0.147341	0.346746	0.543538	0.292934	0.176064		-0.605659	1.36078	-0.487812	-0.265324	0.0921896
	2.92	0.0594563	-0.146043	-0.0114145	-0.140226	0.0658544	0.0863699	0.0629284	0.0825041			2.92	-0.395681	-0.0563754	-0.236768	-0.265324	0.434443	0.0606336	-0.0633351	-0.287136	-0.0763045	-0.0443364	-0.102244	0.32525	-0.185333	-0.284074	0.828415	0.0131154	0.457635	-0.320526	-0.560447	-0.024259	0.293614	0.540528	-0.138597	0.32713	-0.162792	0.771766	0.342514	0.569654	-0.466005	0.485556	0.0624291		0.0242735	0.730936	-0.236768	0.846292	-0.0789373
	2.93	0.00710695	-0.164468	0.00486062	-0.125514	0.0612505	0.0910991	0.0615354	0.0796171			2.93	-0.185704	0.416011	0.0979568	-0.265324	0.0921896	0.345723	0.377536	0.632594	-0.0763045	0.0641904	0.460098	-0.269818	0.271462	0.476586	0.0853434	-0.222961	0.135936	0.386158	-0.360384	-0.616445	-0.61951	-0.281099	-0.318612	-0.30844	-0.373158	0.387017	0.0159437	0.123838	-0.321785	0.292934	-0.221658		0.444228	0.888398	-0.40413	-0.265324	-0.0789373
	2.94	0.0854712	-0.22698	-0.07638	-0.284266	0.0705874	0.0931271	0.0582191	0.06994			2.94	0.234251	0.416011	0.181638	-0.265324	0.776697	0.488268	-0.173553	0.632594	0.103082	0.389771	0.460098	-0.121051	-0.185333	-0.284074	-0.162347	-0.577076	0.135936	-0.320526	-0.16032	0.173136	0.293614	-0.144161	0.671469	-0.181326	-0.373158	0.867953	-0.637197	-0.321978	0.399317	0.100311	0.232882		0.0242735	1.20332	-0.655174	0.105215	-0.250064
	2.95	-0.00237735	-0.296645	-0.090751	-0.200248	0.0869807	0.0809511	0.046428	0.0867653			2.95	-0.395681	1.51825	0.600044	0.105215	-0.250064	0.0606336	0.0468828	0.785882	-0.435077	-0.0443364	0.685035	-0.269818	0.0430648	0.286421	-0.162347	0.0131154	-0.346611	-0.408861	-0.360384	-0.41905	0.521895	0.40359	-0.228605	0.581358	-0.583524	-0.382482	-0.637197	-0.0990702	0.110876	-0.477557	-0.335293		0.654206	0.730936	-0.571493	-0.265324	-0.250064
	2.96	0.202529	-0.151299	-0.108327	-0.220593	0.0974977	0.089386	0.0504175	0.0820261			2.96	-0.185704	-0.528762	-0.0694056	-0.265324	-0.250064	-0.367001	0.267319	0.632594	0.103082	-0.152863	0.0102244	-0.567351	-0.185333	0.856916	-0.162347	0.0131154	0.457635	0.209487	0.239807	0.567927	1.20674	0.814403	-0.0485898	0.200016	-0.0576087	-0.574857	0.179229	1.23838	1.26464	1.25605	0.176064		-0.185704	1.36078	-0.738855	-0.265324	0.0921896
	2.97	0.240684	-0.219343	0.024337	-0.123928	0.0913638	0.0747871	0.0776072	0.0910433			2.97	0.0242735	-0.213838	0.181638	-0.265324	0.263317	0.0606336	0.267319	0.632594	-0.0763045	0.606825	0.909972	-0.418585	-0.185333	0.0962563	0.333034	0.485269	1.58358	0.032816	-0.560447	-0.41905	0.293614	-0.418037	0.491454	0.581358	1.52014	-0.0939203	0.179229	0.346746	0.831978	0.100311	0.289699		-0.395681	0.888398	-0.40413	-0.265324	-0.0789373
	2.98	0.102815	-0.281643	0.0656715	-0.0985264	0.0613552	0.078812	0.072756	0.100972			2.98	0.0242735	-0.528762	0.0979568	-0.265324	-0.0789373	-0.224456	-0.0633351	-0.133848	0.103082	0.281244	0.572567	0.622784	-0.185333	0.0962563	0.0853434	0.485269	0.457635	0.121151	0.43987	-0.024259	-0.162948	-0.281099	0.0414175	0.454244	0.889039	0.675579	0.0159437	-0.544886	0.110876	0.100311	0.0056116		-0.605659	0.573474	-0.320449	-0.265324	-0.250064
	2.99	0.0351123	-0.178655	0.00458435	-0.124119	0.0621537	0.0960415	0.0489292	0.0694103			2.99	0.444228	0.730936	-0.153087	0.105215	0.0921896	-0.0819113	-0.0633351	-0.133848	0.103082	-0.26139	-0.439649	-0.864885	-0.185333	0.0962563	-0.162347	0.0131154	-0.0249127	-0.143855	0.239807	0.173136	0.293614	-0.144161	0.221432	-0.435555	0.257941	-0.0939203	-0.147341	0.346746	0.543538	0.870802	-0.108023		-0.185704	1.67571	-0.738855	-0.265324	-0.250064
	3	0.0263376	-0.21565	-0.0296267	-0.153684	0.0783822	0.0869128	0.0480523	0.091993			3	-0.185704	0.416011	0.0142756	0.105215	-0.250064	-0.367001	-0.0633351	-0.440424	0.461854	-0.152863	0.0102244	-0.121051	0.0430648	0.286421	-0.162347	-0.104923	-0.346611	0.474493	-0.16032	0.86402	0.293614	-0.418037	-0.588634	-0.435555	1.20459	0.290829	0.342514	0.792561	-0.321785	-0.67018	0.0056116		-0.185704	0.101087	-0.487812	-0.265324	-0.250064
	3.01	-0.0899934	-0.305403	0.0261832	-0.20371	0.0549057	0.0594434	0.0739909	0.0769831			3.01	0.444228	-0.213838	0.0979568	0.105215	0.0921896	-0.367001	-0.0633351	-0.133848	-0.435077	0.0641904	0.460098	-0.418585	0.0430648	0.0962563	-0.162347	0.0131154	-0.346611	-0.143855	-0.360384	-0.715143	-0.162948	-0.00722343	0.221432	-0.30844	0.678673	0.0984544	0.0159437	-0.321978	-0.610225	-0.284935	-0.164841		-0.395681	0.101087	-0.40413	-0.265324	0.0921896
	3.02	-0.0308293	-0.250683	0.0979649	-0.192085	0.0950049	0.0717068	0.0599581	0.100962			3.02	0.0242735	0.258549	0.349	0.846292	0.434443	0.345723	0.0468828	0.172729	1.53817	0.0641904	0.797504	-0.418585	-0.185333	0.0962563	0.828415	-0.459038	-0.185762	-0.673868	-0.360384	-0.320352	-0.391229	-0.691912	-0.678641	-0.30844	-0.0576087	-0.382482	-0.310627	-0.0990702	-0.898666	-0.284935	-0.0512059		-0.185704	0.573474	-0.655174	-0.265324	-0.0789373
	3.03	-0.0432677	-0.328962	0.0701679	-0.244925	0.0746944	0.0712359	0.0485326	0.0708464			3.03	-0.185704	-0.0563754	-0.0694056	-0.265324	0.0921896	0.773358	-0.0633351	-0.287136	0.820626	-0.26139	0.34763	-0.716118	1.18505	-0.284074	0.0853434	-0.341	-0.50746	-0.23219	0.239807	-0.221654	-0.391229	-0.418037	-0.228605	0.32713	-0.0576087	-0.0939203	0.342514	-0.544886	-0.321785	0.100311	-0.108023		-0.185704	-0.213838	-0.487812	-0.265324	-0.250064
	3.04	0.071791	-0.240382	0.039229	-0.199873	0.0603556	0.0927749	0.072364	0.0854906			3.04	-0.185704	0.101087	0.0979568	0.475753	0.263317	-0.0819113	-0.0633351	-0.287136	-0.0763045	-0.0443364	-0.102244	-0.269818	0.271462	-0.474238	0.580724	-0.577076	0.296785	0.032816	0.43987	0.0744387	-0.162948	-0.281099	-0.318612	-0.0542125	0.363124	0.579391	-0.147341	0.346746	0.687758	0.678179	0.0624291		-0.185704	-0.0563754	-0.571493	-0.265324	-0.250064
	3.05	-0.00988035	-0.296252	0.0341256	-0.228991	0.069269	0.0840416	0.0606897	0.074612			3.05	-0.395681	0.416011	0.265319	-0.265324	0.60557	0.0606336	-0.283771	-0.133848	0.103082	-0.478444	-0.439649	-0.567351	-0.185333	0.0962563	0.828415	0.131154	0.457635	-0.23219	-0.16032	0.765323	-0.162948	-0.554975	-0.138597	0.454244	0.257941	0.0984544	-0.637197	-0.0990702	0.110876	-0.284935	0.0624291		-0.605659	0.888398	-0.487812	-0.265324	-0.250064
	3.06	-0.0062475	-0.239548	0.152664	-0.189249	0.0745989	0.0703936	0.0664741	0.0917506			3.06	-0.395681	0.101087	0.181638	-0.265324	-0.250064	0.203179	-0.283771	-0.593713	-0.435077	-0.478444	0.685035	-0.716118	-0.41373	-0.0939086	-0.162347	-0.341	-0.0249127	-0.23219	0.639933	-0.024259	-0.162948	0.129714	0.671469	0.581358	1.09941	0.0984544	0.179229	-0.0990702	-0.0333439	0.292934	-0.0512059		-0.395681	0.416011	-0.40413	-0.265324	-0.250064
	3.07	-0.0695021	-0.240712	0.0325411	-0.208705	0.0524217	0.0730429	0.0542274	0.0747176			3.07	0.234251	0.101087	-0.571493	-0.265324	-0.250064	-0.0819113	-0.173553	-0.133848	0.282468	-0.0443364	0.122693	-0.567351	-0.41373	-0.0939086	-0.162347	-0.222961	-0.346611	0.032816	0.0397432	-0.616445	-0.162948	0.266652	-0.408619	0.0729015	0.152758	0.579391	0.179229	-0.321978	0.399317	0.100311	0.119247		-0.185704	0.416011	-0.153087	-0.265324	-0.250064
	3.08	-0.0578808	-0.223804	0.0412636	-0.084819	0.05857	0.0741971	0.0672789	0.0975263			3.08	-0.395681	0.101087	-0.0694056	0.105215	-0.250064	-0.224456	-0.173553	-0.593713	-0.435077	0.172717	0.797504	-0.418585	0.0430648	-0.0939086	-0.162347	0.0131154	-0.185762	-0.0555195	0.0397432	-0.517748	0.521895	0.266652	-0.408619	-0.181326	0.57349	0.00226704	-0.147341	-0.321978	-0.321785	0.292934	0.232882		-0.605659	0.416011	0.0979568	0.475753	-0.250064
	3.09	0.0109834	-0.121785	0.0587235	-0.116404	0.0672078	0.103041	0.0518795	0.0895063			3.09	-0.395681	-0.213838	0.0142756	-0.265324	0.0921896	0.630813	-0.283771	0.0194406	-0.435077	-0.695498	0.572567	-0.567351	-0.41373	0.476586	0.333034	-0.104923	0.296785	0.562829	-0.360384	0.469229	-0.391229	0.266652	0.31144	-0.30844	-0.162792	-0.0939203	0.505799	-0.0990702	0.110876	0.292934	0.176064		-0.185704	0.730936	-0.571493	1.95791	-0.250064
	3.1	-0.0154632	-0.187857	0.0564775	-0.144928	0.0530072	0.0873343	0.0652611	0.0915743			3.1	-0.185704	-0.0563754	-0.153087	-0.265324	0.0921896	0.0606336	-0.283771	0.326017	0.282468	0.389771	0.235161	0.176483	-0.185333	-0.284074	0.0853434	0.0131154	-0.346611	0.474493	0.639933	-0.221654	-0.391229	-0.418037	-0.0485898	-0.435555	0.152758	0.387017	0.342514	-0.321978	-0.0333439	-0.284935	-0.221658		-0.605659	0.888398	-0.655174	-0.265324	0.0921896
	3.11	-0.0326379	-0.146365	0.0248927	-0.158253	0.0650133	0.103012	0.0693299	0.0769591			3.11	0.0242735	-0.213838	-0.236768	-0.265324	0.434443	-0.367001	-0.283771	-0.287136	0.103082	0.0641904	0.235161	-0.864885	-0.185333	-0.474238	0.828415	-0.222961	-0.0249127	0.121151	0.43987	0.271834	0.0653329	0.266652	0.221432	-0.562669	-0.0576087	0.579391	-0.147341	0.346746	-0.177564	-0.477557	-0.164841		0.0242735	0.730936	-0.822536	1.21683	-0.250064
	3.12	-0.0716568	-0.118522	-0.149815	-0.250989	0.0623336	0.0964126	0.0610166	0.0821633			3.12	-0.185704	-0.3713	-0.320449	-0.265324	-0.250064	-0.652091	-0.0633351	0.326017	-0.614463	-0.152863	0.34763	-0.418585	-0.41373	0.0962563	-0.162347	-0.341	-0.346611	-0.320526	0.43987	0.370532	-0.162948	-0.418037	0.401447	0.200016	0.783856	0.00226704	0.179229	0.346746	-0.0333439	-0.284935	0.0624291		-0.395681	0.101087	-0.738855	1.21683	-0.250064
	3.13	-0.0804581	-0.239921	-0.0521229	-0.252932	0.0630314	0.0813296	0.0556594	0.0684759			3.13	-0.185704	-0.528762	-0.40413	-0.265324	0.0921896	0.203179	-0.173553	-0.593713	-0.435077	-0.152863	-0.327181	-0.567351	-0.185333	0.0962563	0.0853434	-0.577076	0.135936	0.121151	0.0397432	0.0744387	0.0653329	-0.281099	0.31144	0.32713	0.468307	0.964141	0.0159437	-0.544886	-0.321785	0.100311	-0.0512059		0.0242735	0.101087	-0.571493	0.105215	-0.250064
	3.14	-0.122925	-0.309346	0.151792	-0.17925	0.0548747	0.0789364	0.052217	0.070419			3.14	-0.395681	-0.3713	-0.0694056	-0.265324	-0.250064	0.0606336	-0.173553	-0.593713	-0.0763045	-0.152863	0.235161	0.176483	-0.185333	-0.0939086	-0.162347	-0.341	-0.185762	-0.0555195	-0.16032	0.962718	-0.391229	-0.00722343	0.0414175	-0.181326	0.0475744	-0.0939203	-0.800482	-0.544886	0.110876	0.100311	0.0056116		-0.395681	0.258549	-0.320449	-0.265324	-0.250064
	3.15	0.00866232	-0.127626	0.119881	-0.134009	0.0500282	0.0937222	0.0612839	0.0977882			3.15	0.0242735	-0.0563754	-0.0694056	-0.265324	-0.0789373	0.0606336	-0.283771	0.326017	-0.255691	-0.586971	0.460098	-0.269818	-0.185333	-0.284074	0.0853434	0.485269	-0.0249127	0.121151	-0.360384	0.370532	-0.162948	-0.144161	0.221432	0.200016	0.257941	0.0984544	0.669084	0.123838	-0.177564	-0.0923119	0.0624291		-0.395681	0.573474	-0.236768	0.846292	-0.250064
	3.16	-0.0271865	-0.213973	-0.0716337	-0.209322	0.0657515	0.0876529	0.0592566	0.0772128			3.16	-0.605659	-0.528762	0.265319	-0.265324	-0.250064	-0.224456	-0.283771	-0.133848	-0.0763045	0.0641904	0.122693	-0.269818	-0.185333	0.286421	-0.162347	-0.104923	-0.50746	-0.143855	-0.360384	0.370532	0.750176	-0.144161	0.221432	0.0729015	0.468307	-0.286295	0.342514	-0.321978	0.976199	0.292934	-0.221658		-0.395681	0.258549	-0.153087	-0.265324	-0.250064
	3.17	-0.0325372	-0.201268	0.0462686	-0.197922	0.0639878	0.0960872	0.0674198	0.0747459			3.17	0.0242735	-0.3713	0.181638	-0.265324	-0.250064	-0.224456	-0.283771	-0.593713	-0.435077	-0.26139	0.34763	0.622784	-0.41373	-0.474238	-0.162347	0.131154	0.457635	-0.143855	0.239807	0.0744387	-0.162948	0.540528	0.0414175	0.0729015	0.783856	-0.286295	-0.473912	-0.0990702	0.110876	0.485556	-0.221658		-0.395681	1.20332	-0.487812	-0.265324	-0.250064
	3.18	0.0351416	-0.153972	0.0687984	-0.149576	0.0955971	0.0876138	0.0772046	0.0930765			3.18	-0.395681	-0.3713	-0.40413	-0.265324	-0.0789373	-0.652091	-0.283771	-0.593713	-0.0763045	-0.912551	0.235161	-0.418585	-0.41373	0.286421	0.0853434	-0.104923	0.135936	0.121151	0.839997	0.86402	1.89158	0.540528	0.31144	0.200016	0.363124	0.290829	0.179229	-0.0990702	-0.177564	0.100311	-0.108023		0.444228	0.888398	-0.236768	0.475753	-0.250064
	3.19	0.022814	-0.15848	-0.0622997	-0.1994	0.0746527	0.0883094	0.0494679	0.0963066			3.19	0.0242735	0.101087	-0.571493	-0.265324	-0.0789373	-0.0819113	0.157101	0.172729	-0.435077	-0.369917	-0.327181	-0.716118	0.271462	-0.474238	0.0853434	0.0131154	-0.346611	0.121151	0.43987	0.271834	0.0653329	0.266652	0.0414175	0.0729015	0.889039	-0.574857	0.832369	-0.321978	0.976199	0.292934	0.176064		-0.185704	0.416011	-0.236768	-0.265324	-0.250064
	3.2	0.0996383	-0.176307	0.0628742	-0.197619	0.0764687	0.0867648	0.0526662	0.0778497			3.2	-0.185704	0.101087	-0.320449	-0.265324	0.0921896	-0.0819113	-0.173553	-0.287136	-0.255691	-0.152863	0.0102244	-0.418585	0.0430648	-0.474238	0.0853434	0.131154	-0.346611	0.562829	0.239807	0.765323	0.978457	0.129714	0.31144	0.200016	0.0475744	0.194642	1.32222	-0.321978	0.110876	0.870802	0.176064		0.0242735	0.730936	-0.655174	-0.265324	-0.250064
	3.21	-0.0061372	-0.275882	0.0837068	-0.152349	0.0713999	0.0651329	0.0598863	0.091245			3.21	-0.395681	0.416011	-0.487812	-0.265324	-0.0789373	-0.367001	0.267319	-0.440424	-0.435077	-0.0443364	-0.214712	-0.121051	-0.41373	-0.0939086	-0.162347	0.36723	0.135936	0.474493	0.0397432	-0.024259	0.750176	0.677466	0.31144	-0.30844	0.678673	-0.286295	0.832369	-0.544886	-0.177564	-0.284935	0.0056116		-0.395681	0.416011	-0.320449	-0.265324	-0.250064
	3.22	-0.100899	-0.223022	0.164574	-0.124677	0.0472283	0.0919517	0.0867125	0.0941284			3.22	-0.395681	-0.213838	-0.40413	-0.265324	-0.250064	-0.367001	0.0468828	-0.133848	-0.255691	-0.152863	-0.214712	-0.269818	0.0430648	-0.284074	-0.162347	0.36723	0.135936	0.121151	0.43987	-0.320352	-0.391229	-0.418037	0.401447	-0.435555	-0.267975	0.290829	-0.147341	-0.0990702	0.255097	0.100311	0.119247		-0.395681	0.573474	0.0142756	-0.265324	-0.250064
	3.23	-0.029599	-0.270428	0.229259	-0.17499	0.0720666	0.0841074	0.0835496	0.074117			3.23	-0.395681	-0.213838	-0.571493	-0.265324	-0.0789373	0.0606336	0.377536	-0.593713	-0.614463	-0.695498	0.909972	-0.121051	0.0430648	-0.0939086	0.0853434	0.485269	-0.346611	0.121151	-0.560447	0.271834	0.0653329	-0.00722343	0.761476	0.0729015	-0.583524	0.290829	0.342514	0.123838	-0.177564	0.100311	0.289699		-0.185704	0.101087	-0.738855	-0.265324	-0.250064
	3.24	-0.0057221	-0.31692	0.124628	-0.192335	0.0724299	0.0734329	0.0652391	0.0988755			3.24	-0.395681	1.04586	-0.320449	-0.265324	-0.250064	-0.0819113	-0.283771	0.172729	-0.435077	-0.0443364	0.460098	0.32525	-0.185333	-0.284074	-0.162347	0.0131154	-0.50746	-0.320526	0.839997	0.469229	0.750176	-0.418037	0.131425	-0.0542125	0.257941	-0.190108	0.0159437	0.123838	-0.0333439	-0.67018	0.119247		-0.395681	-0.3713	-0.738855	-0.265324	-0.250064
	3.25	-0.0742381	-0.239952	0.24376	-0.144039	0.0585185	0.070927	0.0851452	0.089987			3.25	0.0242735	-0.213838	0.0142756	-0.265324	-0.0789373	0.488268	-0.173553	-0.287136	-0.435077	-0.369917	0.235161	-0.418585	0.49986	-0.0939086	0.0853434	-0.459038	0.135936	-0.497197	0.239807	-0.024259	-0.391229	-0.691912	-0.0485898	-0.0542125	-0.162792	0.290829	-0.147341	0.792561	-0.321785	-0.0923119	0.119247		-0.185704	0.258549	-0.571493	-0.265324	-0.250064
	3.26	-0.0706474	-0.0798745	0.135972	-0.127475	0.0831635	0.0896638	0.0807914	0.102163			3.26	-0.395681	-0.686224	-0.571493	0.475753	-0.250064	-0.224456	-0.173553	-0.747001	-0.0763045	-0.586971	0.0102244	-0.121051	0.0430648	-0.474238	-0.162347	-0.459038	-0.185762	0.562829	-0.560447	0.567927	-0.61951	0.129714	0.761476	0.32713	1.09941	-0.0939203	0.0159437	0.569654	0.255097	-0.284935	-0.335293		0.234251	0.416011	-0.236768	-0.265324	-0.250064
	3.27	-0.0867969	-0.196261	0.0205956	-0.100282	0.0645461	0.0831597	0.0654739	0.106705			3.27	-0.605659	-0.686224	0.0142756	-0.265324	-0.250064	0.0606336	-0.283771	-0.287136	-0.255691	0.172717	-0.214712	-0.121051	-0.185333	-0.0939086	-0.162347	-0.577076	-0.185762	0.032816	0.239807	0.370532	-0.162948	-0.691912	0.941491	-0.30844	-0.0576087	-0.190108	0.179229	0.123838	0.687758	0.292934	-0.221658		0.444228	0.730936	-0.0694056	-0.265324	-0.250064
	3.28	0.231687	-0.132856	0.014633	-0.176811	0.087579	0.0868164	0.0716106	0.0766373			3.28	0.0242735	0.101087	-0.738855	-0.265324	1.11895	0.0606336	-0.173553	0.785882	0.461854	0.0641904	0.0102244	0.920318	-0.185333	0.0962563	1.07611	-0.813153	0.618484	0.474493	-0.16032	-0.221654	0.0653329	0.677466	1.0315	0.32713	0.783856	0.579391	0.179229	0.123838	0.110876	0.100311	-0.0512059		-0.185704	0.888398	-0.236768	0.475753	-0.250064
	3.29	0.00609654	-0.236778	0.204168	-0.0935215	0.080692	0.0923076	0.0645146	0.0806467			3.29	0.234251	-0.213838	-0.571493	-0.265324	1.11895	-0.0819113	-0.0633351	-0.440424	-0.255691	-0.369917	0.235161	0.474017	-0.185333	0.0962563	0.580724	-0.341	-0.50746	0.386158	-0.560447	-0.41905	0.750176	-0.00722343	0.131425	0.0729015	-0.267975	0.675579	-0.473912	0.792561	-0.0333439	-0.477557	0.176064		-0.395681	-0.528762	-0.655174	-0.265324	-0.250064
	3.3	-0.0301986	-0.303329	0.0146654	-0.0535161	0.0829691	0.0802812	0.0589089	0.0862301			3.3	-0.395681	-0.0563754	0.0142756	1.21683	0.0921896	0.0606336	-0.173553	-0.133848	-0.255691	-0.26139	1.24738	0.0277164	0.271462	-0.284074	-0.162347	-0.104923	-0.185762	-0.408861	-0.360384	-0.122957	-0.61951	-0.418037	0.131425	-0.181326	-0.0576087	-0.286295	-0.147341	-0.321978	-0.321785	1.25605	0.0056116		-0.185704	0.258549	0.349	-0.265324	-0.250064
[truncated: 88 more columns]
