# Supplementary material for: The encoding of touch by somatotopically aligned dorsal column subdivisions
Source: Nature. 2022 Nov 23;612(7939):310–5. doi: 10.1038/s41586-022-05470-x (PMC9729103; doi:10.1038/s41586-022-05470-x)
Supplement: Supplementary file 14 — Source Data Extended Data Fig. 8 [file 41586_2022_5470_MOESM14_ESM.xlsx]

## Sheet: Panel C
Panel		C
		Z-score
	Unit	Mech. 100 mN	Mech. 100 mN	Mech. 100 mN	Mech. 100 mN	Mech. 100 mN	Mech. 100 mN	Mech. 100 mN	Mech. 100 mN	Mech. 100 mN	Mech. 100 mN	Mech. 100 mN	Mech. 100 mN	Mech. 100 mN	Mech. 100 mN	Mech. 100 mN	Mech. 100 mN	Mech. 100 mN	Mech. 100 mN	Mech. 100 mN	Mech. 100 mN	Mech. 100 mN	Mech. 100 mN	Mech. 100 mN	Mech. 100 mN	Mech. 100 mN	Mech. 100 mN	Mech. 100 mN	Mech. 100 mN	Mech. 100 mN	Mech. 100 mN	Mech. 100 mN	Mech. 100 mN	Mech. 100 mN	Mech. 100 mN	Mech. 100 mN	Mech. 100 mN	Mech. 100 mN	Mech. 100 mN	Mech. 100 mN	Mech. 100 mN	Mech. 100 mN	Mech. 100 mN	Mech. 100 mN	Mech. 100 mN	Mech. 100 mN	Mech. 100 mN	Mech. 100 mN	Mech. 100 mN
Time	-0.523	0	0	-0.00697987	-0.0560279	-0.159872	0.745082	-0.0443499	-0.0239735	-0.0991289	-0.0206544	0.790508	-0.00211347	0	-0.31296	-0.272406	-0.0856266	-0.160418	-0.0303267	-0.0969325	-0.00956138	-0.00291498	0	0.164569	-0.0463742	-0.12141	-0.223919	-0.00438397	0	0	-0.442362	-0.0597993	-0.00274262	-0.390315	-0.0572883	-0.0364618	-0.0741616	-0.0429426	-0.211742	0.261788	-0.467974	-0.240458	-0.215574	-0.444434	0.097225	-0.568293	-0.0840538
(s)	-0.522	0	0	-0.00697987	-0.0560279	-0.159872	0.244355	-0.0443499	-0.0239735	-0.0991289	-0.0206544	-0.0363832	-0.00211347	0	-0.31296	-0.272406	-0.0856266	-0.160418	-0.0303267	-0.0969325	0.331917	-0.00291498	0	-0.280212	-0.0463742	-0.12141	0.177369	-0.00438397	0	0	-0.442362	-0.0597993	-0.00274262	0.910736	-0.0572883	-0.0364618	-0.0741616	0.362176	-0.211742	0.261788	0.355924	-0.240458	-0.215574	-0.444434	-0.325492	-0.568293	-0.0840538
	-0.521	0	0	-0.00697987	-0.0560279	-0.159872	-0.256372	-0.0443499	-0.0239735	0.457775	-0.0206544	-0.0363832	-0.00211347	0	-0.31296	-0.272406	-0.0856266	0.29274	0.429168	-0.0969325	-0.00956138	-0.00291498	0	-0.280212	-0.0463742	0.401908	-0.223919	-0.00438397	0	0	-0.442362	-0.0597993	0.454361	0.26021	0.504362	-0.0364618	-0.0741616	-0.0429426	0.278401	0.796048	-0.467974	-0.240458	0.426016	-0.444434	0.097225	0.418327	-0.0840538
	-0.52	0	0	-0.00697987	-0.0560279	-0.159872	0.244355	-0.0443499	-0.0239735	1.01468	-0.0206544	-0.0363832	-0.00211347	0	-0.31296	-0.272406	-0.0856266	-0.160418	-0.0303267	-0.0969325	-0.00956138	-0.00291498	0	0.60935	-0.0463742	0.401908	-0.223919	-0.00438397	0	0	-0.442362	-0.0597993	-0.00274262	-0.390315	-0.0572883	0.51599	-0.0741616	-0.0429426	-0.211742	-0.272473	-0.467974	-0.240458	-0.215574	0.298767	0.097225	-0.568293	-0.0840538
	-0.519	0	0	-0.00697987	-0.0560279	-0.159872	-0.256372	0.879606	-0.0239735	-0.0991289	-0.0206544	-0.0363832	-0.00211347	0	-0.31296	-0.272406	-0.0856266	0.29274	-0.0303267	-0.0969325	-0.00956138	-0.00291498	0	-0.280212	0.327612	-0.12141	0.177369	-0.00438397	0	0	-0.442362	-0.0597993	0.454361	-0.390315	-0.0572883	-0.0364618	-0.0741616	-0.0429426	0.278401	-0.272473	-0.467974	-0.240458	-0.215574	0.298767	-0.325492	0.418327	-0.0840538
	-0.518	0	0	-0.00697987	-0.0560279	0.672796	-0.256372	0.417628	-0.0239735	-0.0991289	-0.0206544	-0.0363832	-0.00211347	0	-0.31296	-0.272406	-0.0856266	0.29274	-0.0303267	-0.0969325	0.331917	-0.00291498	0	-0.280212	-0.0463742	-0.12141	0.177369	-0.00438397	0	0	-0.442362	-0.0597993	-0.00274262	0.910736	-0.0572883	-0.0364618	-0.0741616	0.362176	0.278401	0.261788	-0.467974	-0.240458	-0.215574	-0.444434	0.097225	1.40495	-0.0840538
	-0.517	0	0	-0.00697987	-0.0560279	-0.159872	0.244355	-0.0443499	-0.0239735	-0.0991289	-0.0206544	-0.0363832	-0.00211347	0	-0.31296	-0.272406	0.360345	-0.160418	-0.0303267	-0.0969325	-0.00956138	-0.00291498	0	0.60935	0.327612	-0.12141	-0.223919	-0.00438397	0	0	-0.442362	-0.0597993	0.454361	-0.390315	-0.0572883	-0.0364618	-0.0741616	-0.0429426	-0.211742	0.261788	1.17982	-0.240458	-0.215574	0.298767	0.519942	-0.568293	-0.0840538
	-0.516	0	0	-0.00697987	-0.0560279	-0.159872	-0.256372	-0.0443499	-0.0239735	-0.0991289	-0.0206544	-0.0363832	-0.00211347	0	-0.31296	-0.272406	-0.0856266	0.745899	-0.0303267	-0.0969325	0.331917	-0.00291498	0	-0.280212	-0.0463742	-0.12141	-0.223919	-0.00438397	0	0	-0.442362	-0.0597993	-0.00274262	0.26021	-0.0572883	0.51599	-0.0741616	-0.0429426	-0.211742	0.261788	-0.467974	0.423791	-0.215574	0.298767	0.519942	-0.568293	-0.0840538
	-0.515	0	0	-0.00697987	-0.0560279	-0.159872	-0.256372	-0.0443499	-0.0239735	0.457775	-0.0206544	-0.0363832	-0.00211347	0	-0.31296	-0.272406	-0.0856266	-0.160418	-0.0303267	-0.0969325	-0.00956138	-0.00291498	0	0.164569	-0.0463742	-0.12141	-0.223919	-0.00438397	0	0	-0.442362	0.318677	-0.00274262	-0.390315	-0.0572883	0.51599	-0.0741616	-0.0429426	0.768544	0.261788	-0.467974	-0.240458	-0.215574	-0.444434	-0.325492	-0.568293	-0.0840538
	-0.514	0	0	-0.00697987	-0.0560279	-0.159872	-0.256372	-0.0443499	-0.0239735	-0.0991289	-0.0206544	-0.0363832	-0.00211347	0	-0.31296	-0.272406	-0.0856266	0.745899	-0.0303267	-0.0969325	-0.00956138	-0.00291498	0	-0.280212	-0.0463742	-0.12141	-0.223919	-0.00438397	0	0	-0.442362	-0.0597993	-0.00274262	-0.390315	-0.0572883	-0.0364618	-0.0741616	-0.0429426	0.768544	-0.272473	0.355924	-0.240458	-0.215574	1.04197	0.097225	0.418327	-0.0840538
	-0.513	0	0	-0.00697987	0.368426	-0.159872	0.244355	-0.0443499	-0.0239735	-0.0991289	-0.0206544	-0.0363832	-0.00211347	0	-0.31296	-0.272406	0.360345	-0.160418	-0.0303267	-0.0969325	-0.00956138	-0.00291498	0	0.60935	-0.0463742	-0.12141	-0.223919	-0.00438397	0	0	0.135134	-0.0597993	-0.00274262	-0.390315	-0.0572883	-0.0364618	-0.0741616	-0.0429426	-0.211742	-0.272473	0.355924	0.423791	0.426016	0.298767	0.097225	0.418327	0.416266
	-0.512	0	0	-0.00697987	-0.0560279	-0.159872	-0.256372	0.417628	-0.0239735	0.457775	-0.0206544	-0.0363832	-0.00211347	0	-0.31296	-0.272406	-0.0856266	-0.160418	-0.0303267	-0.0969325	-0.00956138	-0.00291498	0	0.164569	-0.0463742	-0.12141	-0.223919	-0.00438397	0	0	-0.442362	-0.0597993	-0.00274262	-0.390315	-0.0572883	-0.0364618	-0.0741616	-0.0429426	-0.211742	-0.272473	0.355924	-0.240458	-0.215574	0.298767	0.097225	-0.568293	-0.0840538
	-0.511	0	0	-0.00697987	-0.0560279	-0.159872	1.24581	-0.0443499	-0.0239735	-0.0991289	-0.0206544	-0.0363832	-0.00211347	0	-0.31296	-0.272406	0.360345	0.745899	-0.0303267	-0.0969325	-0.00956138	-0.00291498	0	0.164569	-0.0463742	-0.12141	-0.223919	-0.00438397	0	0	-0.442362	-0.0597993	-0.00274262	0.26021	-0.0572883	0.51599	-0.0741616	-0.0429426	-0.211742	-0.272473	-0.467974	-0.240458	0.426016	-0.444434	-0.325492	0.418327	-0.0840538
	-0.51	0	0	-0.00697987	-0.0560279	0.672796	0.244355	-0.0443499	-0.0239735	0.457775	-0.0206544	-0.0363832	-0.00211347	0	-0.31296	-0.272406	-0.0856266	0.29274	-0.0303267	-0.0969325	-0.00956138	-0.00291498	0	-0.280212	-0.0463742	-0.12141	0.578657	-0.00438397	0	0	0.135134	-0.0597993	-0.00274262	-0.390315	-0.0572883	-0.0364618	-0.0741616	-0.0429426	0.278401	-0.272473	1.17982	-0.240458	-0.215574	-0.444434	0.097225	0.418327	0.416266
	-0.509	0	0	-0.00697987	-0.0560279	-0.159872	-0.256372	-0.0443499	-0.0239735	-0.0991289	-0.0206544	-0.0363832	-0.00211347	0	-0.31296	-0.272406	-0.0856266	0.29274	-0.0303267	-0.0969325	-0.00956138	-0.00291498	0	0.164569	-0.0463742	-0.12141	0.177369	-0.00438397	0	0	-0.442362	-0.0597993	-0.00274262	0.26021	-0.0572883	-0.0364618	-0.0741616	-0.0429426	-0.211742	0.261788	0.355924	-0.240458	1.06761	-0.444434	0.097225	-0.568293	-0.0840538
	-0.508	0	0	-0.00697987	-0.0560279	-0.159872	-0.256372	-0.0443499	-0.0239735	-0.0991289	-0.0206544	-0.0363832	-0.00211347	0	-0.31296	-0.272406	0.360345	-0.160418	-0.0303267	-0.0969325	-0.00956138	-0.00291498	0	0.164569	-0.0463742	-0.12141	-0.223919	-0.00438397	0	0	-0.442362	-0.0597993	-0.00274262	0.26021	-0.0572883	-0.0364618	-0.0741616	-0.0429426	-0.211742	0.261788	0.355924	-0.240458	-0.215574	0.298767	-0.325492	-0.568293	-0.0840538
	-0.507	0	0	-0.00697987	-0.0560279	-0.159872	0.244355	-0.0443499	-0.0239735	-0.0991289	-0.0206544	-0.0363832	-0.00211347	0	-0.31296	-0.272406	-0.0856266	-0.160418	-0.0303267	-0.0969325	-0.00956138	-0.00291498	0	0.164569	-0.0463742	-0.12141	-0.223919	-0.00438397	0	0	-0.442362	-0.0597993	-0.00274262	-0.390315	-0.0572883	-0.0364618	-0.0741616	-0.0429426	-0.211742	-0.272473	0.355924	-0.240458	-0.215574	0.298767	0.097225	0.418327	0.416266
	-0.506	0	0	-0.00697987	-0.0560279	-0.159872	0.244355	-0.0443499	-0.0239735	0.457775	-0.0206544	-0.0363832	-0.00211347	0	-0.31296	-0.272406	-0.0856266	-0.160418	-0.0303267	-0.0969325	-0.00956138	-0.00291498	0	-0.280212	-0.0463742	0.401908	-0.223919	-0.00438397	0	0	-0.442362	0.318677	-0.00274262	0.26021	0.504362	-0.0364618	0.463241	-0.0429426	0.278401	1.86457	0.355924	-0.240458	0.426016	0.298767	0.097225	0.418327	-0.0840538
	-0.505	0	0	-0.00697987	-0.0560279	-0.159872	0.244355	-0.0443499	-0.0239735	-0.0991289	-0.0206544	-0.0363832	-0.00211347	0	-0.31296	-0.272406	-0.0856266	-0.160418	-0.0303267	-0.0969325	-0.00956138	-0.00291498	0	0.60935	-0.0463742	0.401908	0.177369	-0.00438397	0	0	-0.442362	-0.0597993	-0.00274262	-0.390315	0.504362	-0.0364618	-0.0741616	-0.0429426	0.278401	-0.272473	-0.467974	0.423791	-0.215574	-0.444434	0.519942	-0.568293	-0.0840538
	-0.504	0	0	-0.00697987	-0.0560279	0.672796	-0.256372	-0.0443499	-0.0239735	-0.0991289	-0.0206544	-0.0363832	-0.00211347	0	-0.31296	-0.272406	-0.0856266	0.745899	-0.0303267	-0.0969325	-0.00956138	-0.00291498	0	-0.280212	-0.0463742	-0.12141	-0.223919	-0.00438397	0	0	-0.442362	-0.0597993	-0.00274262	-0.390315	-0.0572883	-0.0364618	-0.0741616	-0.0429426	-0.211742	-0.272473	-0.467974	0.423791	-0.215574	-0.444434	-0.325492	-0.568293	-0.0840538
	-0.503	0	0	-0.00697987	-0.0560279	-0.159872	-0.256372	-0.0443499	-0.0239735	-0.0991289	-0.0206544	-0.0363832	-0.00211347	0	-0.31296	-0.272406	0.360345	-0.160418	-0.0303267	-0.0969325	-0.00956138	-0.00291498	0	-0.280212	-0.0463742	-0.12141	0.177369	-0.00438397	0	0	-0.442362	-0.0597993	-0.00274262	-0.390315	-0.0572883	-0.0364618	-0.0741616	-0.0429426	-0.211742	-0.272473	-0.467974	0.423791	-0.215574	-0.444434	0.097225	-0.568293	0.416266
	-0.502	0	0	-0.00697987	-0.0560279	-0.159872	-0.256372	0.417628	-0.0239735	-0.0991289	-0.0206544	-0.0363832	-0.00211347	0	-0.31296	-0.272406	-0.0856266	0.29274	-0.0303267	-0.0969325	-0.00956138	-0.00291498	0	-0.280212	-0.0463742	-0.12141	-0.223919	-0.00438397	0	0	-0.442362	0.318677	-0.00274262	0.26021	-0.0572883	-0.0364618	-0.0741616	-0.0429426	0.278401	-0.272473	0.355924	0.423791	-0.215574	1.04197	0.097225	0.418327	-0.0840538
	-0.501	0	0	-0.00697987	-0.0560279	1.50546	0.244355	-0.0443499	-0.0239735	-0.0991289	-0.0206544	-0.0363832	-0.00211347	0	-0.31296	-0.272406	-0.0856266	0.29274	-0.0303267	-0.0969325	-0.00956138	-0.00291498	0	-0.280212	-0.0463742	-0.12141	-0.223919	-0.00438397	0	0	-0.442362	-0.0597993	-0.00274262	1.56126	-0.0572883	-0.0364618	-0.0741616	-0.0429426	-0.211742	-0.272473	-0.467974	-0.240458	0.426016	-0.444434	0.519942	-0.568293	-0.0840538
	-0.5	0	0	-0.00697987	-0.0560279	0.672796	0.244355	-0.0443499	-0.0239735	-0.0991289	-0.0206544	-0.0363832	-0.00211347	0	-0.31296	-0.272406	-0.0856266	-0.160418	-0.0303267	-0.0969325	-0.00956138	-0.00291498	0	0.60935	-0.0463742	-0.12141	0.177369	-0.00438397	0	0	-0.442362	-0.0597993	-0.00274262	-0.390315	-0.0572883	-0.0364618	0.463241	0.362176	-0.211742	0.261788	0.355924	-0.240458	-0.215574	0.298767	-0.325492	0.418327	-0.0840538
	-0.499	0	0	-0.00697987	-0.0560279	-0.159872	-0.256372	-0.0443499	-0.0239735	-0.0991289	-0.0206544	-0.0363832	-0.00211347	0	-0.31296	-0.272406	-0.0856266	-0.160418	-0.0303267	-0.0969325	-0.00956138	-0.00291498	0	-0.280212	-0.0463742	-0.12141	0.177369	-0.00438397	0	0	-0.442362	-0.0597993	-0.00274262	-0.390315	-0.0572883	-0.0364618	-0.0741616	-0.0429426	-0.211742	0.261788	0.355924	-0.240458	1.06761	0.298767	0.519942	0.418327	-0.0840538
	-0.498	0	0	-0.00697987	-0.0560279	0.672796	-0.256372	-0.0443499	-0.0239735	0.457775	-0.0206544	-0.0363832	-0.00211347	0	-0.31296	-0.272406	-0.0856266	-0.160418	-0.0303267	-0.0969325	-0.00956138	0.482915	0	0.164569	-0.0463742	0.401908	-0.223919	-0.00438397	0	0	-0.442362	0.318677	-0.00274262	-0.390315	0.504362	-0.0364618	0.463241	-0.0429426	-0.211742	-0.272473	0.355924	1.08804	0.426016	-0.444434	0.097225	-0.568293	-0.0840538
	-0.497	0	0	-0.00697987	-0.0560279	-0.159872	-0.256372	-0.0443499	-0.0239735	-0.0991289	-0.0206544	0.790508	-0.00211347	0	-0.31296	-0.272406	-0.0856266	-0.160418	-0.0303267	-0.0969325	-0.00956138	-0.00291498	0	-0.280212	-0.0463742	-0.12141	-0.223919	-0.00438397	0	0	-0.442362	-0.0597993	-0.00274262	1.56126	-0.0572883	-0.0364618	-0.0741616	-0.0429426	-0.211742	0.796048	0.355924	-0.240458	-0.215574	0.298767	0.097225	-0.568293	-0.0840538
	-0.496	0	0	-0.00697987	-0.0560279	-0.159872	-0.256372	-0.0443499	-0.0239735	-0.0991289	-0.0206544	-0.0363832	-0.00211347	0	-0.31296	-0.272406	-0.0856266	0.29274	-0.0303267	-0.0969325	-0.00956138	-0.00291498	0	-0.280212	-0.0463742	-0.12141	-0.223919	-0.00438397	0	0	-0.442362	-0.0597993	-0.00274262	0.26021	0.504362	-0.0364618	-0.0741616	-0.0429426	-0.211742	-0.272473	0.355924	1.08804	-0.215574	0.298767	-0.325492	0.418327	-0.0840538
	-0.495	0	0	-0.00697987	-0.0560279	-0.159872	0.244355	-0.0443499	-0.0239735	-0.0991289	-0.0206544	0.790508	-0.00211347	0	-0.31296	-0.272406	0.360345	0.29274	-0.0303267	-0.0969325	-0.00956138	-0.00291498	0	0.60935	-0.0463742	0.925227	0.177369	-0.00438397	0	0	-0.442362	-0.0597993	-0.00274262	-0.390315	-0.0572883	-0.0364618	-0.0741616	-0.0429426	0.278401	0.261788	-0.467974	0.423791	-0.215574	0.298767	-0.325492	-0.568293	-0.0840538
	-0.494	0	0	-0.00697987	0.792879	-0.159872	-0.256372	-0.0443499	0.328579	-0.0991289	-0.0206544	-0.0363832	-0.00211347	0	-0.31296	-0.272406	-0.0856266	-0.160418	-0.0303267	-0.0969325	-0.00956138	-0.00291498	0	-0.280212	-0.0463742	0.401908	-0.223919	-0.00438397	0	0	-0.442362	-0.0597993	-0.00274262	-0.390315	-0.0572883	-0.0364618	-0.0741616	-0.0429426	-0.211742	-0.272473	-0.467974	0.423791	-0.215574	-0.444434	0.097225	0.418327	-0.0840538
	-0.493	0	0	-0.00697987	-0.0560279	0.672796	-0.256372	-0.0443499	-0.0239735	1.01468	-0.0206544	-0.0363832	-0.00211347	0	-0.31296	-0.272406	-0.0856266	-0.160418	-0.0303267	-0.0969325	-0.00956138	-0.00291498	0	-0.280212	-0.0463742	-0.12141	0.177369	-0.00438397	0	0	-0.442362	-0.0597993	-0.00274262	-0.390315	-0.0572883	-0.0364618	-0.0741616	-0.0429426	-0.211742	0.261788	0.355924	-0.240458	-0.215574	0.298767	-0.325492	-0.568293	-0.0840538
	-0.492	0	0	-0.00697987	-0.0560279	0.672796	0.244355	-0.0443499	-0.0239735	-0.0991289	-0.0206544	-0.0363832	-0.00211347	0	-0.31296	-0.272406	-0.0856266	0.29274	-0.0303267	-0.0969325	-0.00956138	-0.00291498	0	1.05413	-0.0463742	-0.12141	0.578657	-0.00438397	0	0	-0.442362	-0.0597993	-0.00274262	-0.390315	-0.0572883	-0.0364618	-0.0741616	-0.0429426	0.278401	-0.272473	-0.467974	-0.240458	0.426016	0.298767	0.519942	-0.568293	-0.0840538
	-0.491	0	0	-0.00697987	-0.0560279	-0.159872	-0.256372	-0.0443499	-0.0239735	-0.0991289	-0.0206544	-0.0363832	-0.00211347	0	-0.31296	-0.272406	-0.0856266	-0.160418	-0.0303267	-0.0969325	0.331917	-0.00291498	0	-0.280212	-0.0463742	0.925227	0.177369	-0.00438397	0	0	-0.442362	-0.0597993	-0.00274262	-0.390315	0.504362	-0.0364618	-0.0741616	-0.0429426	0.278401	-0.272473	-0.467974	-0.240458	-0.215574	1.04197	-0.325492	-0.568293	0.916586
	-0.49	0	0	-0.00697987	-0.0560279	-0.159872	-0.256372	-0.0443499	-0.0239735	0.457775	-0.0206544	-0.0363832	-0.00211347	0	-0.31296	-0.272406	-0.0856266	-0.160418	0.429168	-0.0969325	-0.00956138	-0.00291498	0	-0.280212	-0.0463742	-0.12141	0.177369	-0.00438397	0	0	0.135134	-0.0597993	-0.00274262	0.26021	-0.0572883	-0.0364618	0.463241	-0.0429426	0.278401	0.261788	1.17982	-0.240458	0.426016	-0.444434	0.519942	-0.568293	-0.0840538
	-0.489	0	0	-0.00697987	-0.0560279	-0.159872	1.24581	-0.0443499	-0.0239735	-0.0991289	-0.0206544	-0.0363832	-0.00211347	0	-0.31296	-0.272406	-0.0856266	-0.160418	0.429168	-0.0969325	-0.00956138	-0.00291498	0	-0.280212	0.327612	-0.12141	0.177369	-0.00438397	0	0	-0.442362	-0.0597993	-0.00274262	0.910736	-0.0572883	-0.0364618	0.463241	-0.0429426	0.278401	0.261788	1.17982	0.423791	-0.215574	-0.444434	-0.325492	-0.568293	-0.0840538
	-0.488	0	0	-0.00697987	-0.0560279	-0.159872	-0.256372	-0.0443499	0.328579	-0.0991289	-0.0206544	-0.0363832	-0.00211347	0	-0.31296	-0.272406	-0.0856266	0.29274	-0.0303267	-0.0969325	-0.00956138	-0.00291498	0	0.164569	-0.0463742	-0.12141	-0.223919	-0.00438397	0	0	-0.442362	-0.0597993	-0.00274262	0.26021	-0.0572883	-0.0364618	-0.0741616	-0.0429426	0.768544	0.261788	-0.467974	-0.240458	-0.215574	-0.444434	-0.325492	-0.568293	-0.0840538
	-0.487	0	0	-0.00697987	0.368426	-0.159872	-0.256372	-0.0443499	-0.0239735	0.457775	-0.0206544	-0.0363832	-0.00211347	0	-0.31296	-0.272406	-0.0856266	-0.160418	-0.0303267	-0.0969325	-0.00956138	-0.00291498	0	0.164569	-0.0463742	-0.12141	-0.223919	-0.00438397	0	0	0.135134	-0.0597993	-0.00274262	-0.390315	-0.0572883	-0.0364618	-0.0741616	-0.0429426	-0.211742	-0.272473	-0.467974	-0.240458	-0.215574	0.298767	0.519942	0.418327	-0.0840538
	-0.486	0	0	0.342014	-0.0560279	0.672796	-0.256372	0.417628	-0.0239735	-0.0991289	-0.0206544	-0.0363832	-0.00211347	0	-0.31296	-0.272406	-0.0856266	-0.160418	-0.0303267	-0.0969325	-0.00956138	-0.00291498	0	-0.280212	-0.0463742	-0.12141	-0.223919	-0.00438397	0	0	-0.442362	-0.0597993	-0.00274262	-0.390315	-0.0572883	-0.0364618	-0.0741616	-0.0429426	-0.211742	-0.272473	-0.467974	0.423791	-0.215574	-0.444434	-0.325492	1.40495	-0.0840538
	-0.485	0	0	-0.00697987	-0.0560279	-0.159872	-0.256372	-0.0443499	-0.0239735	-0.0991289	-0.0206544	-0.0363832	-0.00211347	0	-0.31296	-0.272406	-0.0856266	-0.160418	-0.0303267	-0.0969325	-0.00956138	-0.00291498	0	-0.280212	-0.0463742	-0.12141	0.578657	0.543612	0	0	-0.442362	-0.0597993	-0.00274262	0.26021	-0.0572883	-0.0364618	-0.0741616	-0.0429426	-0.211742	-0.272473	0.355924	-0.240458	-0.215574	-0.444434	0.519942	1.40495	-0.0840538
	-0.484	0	0	0.342014	-0.0560279	-0.159872	-0.256372	-0.0443499	-0.0239735	0.457775	-0.0206544	-0.0363832	-0.00211347	0	-0.31296	-0.272406	-0.0856266	-0.160418	-0.0303267	-0.0969325	-0.00956138	-0.00291498	0	-0.280212	-0.0463742	-0.12141	-0.223919	-0.00438397	0	0	-0.442362	-0.0597993	-0.00274262	-0.390315	-0.0572883	-0.0364618	-0.0741616	0.362176	0.278401	-0.272473	-0.467974	0.423791	0.426016	-0.444434	-0.325492	-0.568293	-0.0840538
	-0.483	0	0	-0.00697987	-0.0560279	1.50546	-0.256372	-0.0443499	-0.0239735	-0.0991289	-0.0206544	-0.0363832	-0.00211347	0	-0.31296	-0.272406	-0.0856266	-0.160418	-0.0303267	-0.0969325	-0.00956138	-0.00291498	0	-0.280212	0.327612	-0.12141	-0.223919	-0.00438397	0	0	0.135134	-0.0597993	-0.00274262	0.26021	-0.0572883	-0.0364618	-0.0741616	-0.0429426	0.768544	-0.272473	0.355924	-0.240458	0.426016	-0.444434	-0.325492	-0.568293	-0.0840538
	-0.482	0	0	-0.00697987	-0.0560279	-0.159872	0.244355	-0.0443499	-0.0239735	-0.0991289	-0.0206544	-0.0363832	-0.00211347	0	-0.31296	-0.272406	0.360345	-0.160418	-0.0303267	-0.0969325	-0.00956138	-0.00291498	0	-0.280212	-0.0463742	-0.12141	-0.223919	-0.00438397	0	0	-0.442362	-0.0597993	-0.00274262	0.910736	-0.0572883	-0.0364618	-0.0741616	-0.0429426	0.278401	-0.272473	0.355924	-0.240458	-0.215574	1.04197	0.097225	-0.568293	-0.0840538
	-0.481	0	0	-0.00697987	-0.0560279	-0.159872	0.244355	-0.0443499	-0.0239735	-0.0991289	-0.0206544	-0.0363832	-0.00211347	0	-0.31296	-0.272406	-0.0856266	0.29274	-0.0303267	-0.0969325	-0.00956138	-0.00291498	0	0.164569	-0.0463742	-0.12141	0.177369	-0.00438397	0	0	-0.442362	-0.0597993	-0.00274262	-0.390315	-0.0572883	-0.0364618	-0.0741616	-0.0429426	0.768544	0.261788	-0.467974	-0.240458	-0.215574	0.298767	-0.325492	-0.568293	-0.0840538
	-0.48	0	0	-0.00697987	-0.0560279	-0.159872	-0.256372	-0.0443499	-0.0239735	-0.0991289	-0.0206544	-0.0363832	-0.00211347	0	-0.31296	-0.272406	0.360345	-0.160418	-0.0303267	-0.0969325	-0.00956138	-0.00291498	0	1.05413	-0.0463742	-0.12141	0.177369	-0.00438397	0	0	-0.442362	-0.0597993	-0.00274262	0.26021	-0.0572883	-0.0364618	-0.0741616	-0.0429426	0.768544	0.261788	-0.467974	-0.240458	-0.215574	-0.444434	0.519942	-0.568293	-0.0840538
	-0.479	0	0	-0.00697987	-0.0560279	-0.159872	-0.256372	-0.0443499	-0.0239735	-0.0991289	-0.0206544	-0.0363832	-0.00211347	0	-0.31296	-0.272406	0.360345	-0.160418	-0.0303267	-0.0969325	-0.00956138	-0.00291498	0	0.164569	-0.0463742	-0.12141	-0.223919	-0.00438397	0	0	-0.442362	-0.0597993	-0.00274262	0.26021	-0.0572883	0.51599	-0.0741616	-0.0429426	-0.211742	0.261788	-0.467974	0.423791	-0.215574	1.04197	0.519942	-0.568293	-0.0840538
	-0.478	0	0	-0.00697987	-0.0560279	-0.159872	0.244355	-0.0443499	-0.0239735	1.01468	-0.0206544	-0.0363832	-0.00211347	0	-0.31296	-0.272406	0.360345	-0.160418	-0.0303267	-0.0969325	-0.00956138	-0.00291498	0	-0.280212	-0.0463742	-0.12141	0.177369	-0.00438397	0	0	-0.442362	-0.0597993	-0.00274262	0.26021	-0.0572883	-0.0364618	-0.0741616	-0.0429426	0.278401	-0.272473	-0.467974	0.423791	0.426016	1.78517	-0.325492	0.418327	-0.0840538
	-0.477	0	0	-0.00697987	0.368426	0.672796	0.244355	-0.0443499	-0.0239735	-0.0991289	-0.0206544	-0.0363832	-0.00211347	0	-0.31296	-0.272406	-0.0856266	-0.160418	-0.0303267	0.453821	-0.00956138	-0.00291498	0	0.164569	-0.0463742	-0.12141	0.177369	-0.00438397	0	0	0.71263	-0.0597993	-0.00274262	-0.390315	-0.0572883	-0.0364618	-0.0741616	-0.0429426	-0.211742	-0.272473	0.355924	-0.240458	0.426016	0.298767	-0.325492	-0.568293	-0.0840538
	-0.476	0	0	-0.00697987	-0.0560279	-0.159872	0.244355	-0.0443499	-0.0239735	-0.0991289	-0.0206544	-0.0363832	-0.00211347	0	-0.31296	-0.272406	-0.0856266	0.29274	-0.0303267	-0.0969325	-0.00956138	-0.00291498	0	0.164569	-0.0463742	0.401908	0.177369	-0.00438397	0	0	-0.442362	-0.0597993	-0.00274262	-0.390315	-0.0572883	-0.0364618	-0.0741616	-0.0429426	0.278401	0.261788	0.355924	-0.240458	-0.215574	-0.444434	0.097225	-0.568293	-0.0840538
	-0.475	0	0	-0.00697987	-0.0560279	-0.159872	-0.256372	-0.0443499	-0.0239735	-0.0991289	-0.0206544	-0.0363832	-0.00211347	0	-0.31296	-0.272406	0.360345	-0.160418	-0.0303267	-0.0969325	-0.00956138	-0.00291498	0	1.05413	-0.0463742	-0.12141	0.578657	-0.00438397	0	0	-0.442362	-0.0597993	-0.00274262	0.26021	-0.0572883	-0.0364618	-0.0741616	-0.0429426	-0.211742	-0.272473	-0.467974	-0.240458	-0.215574	-0.444434	0.097225	-0.568293	-0.0840538
	-0.474	0	0	-0.00697987	-0.0560279	-0.159872	-0.256372	0.417628	-0.0239735	0.457775	-0.0206544	-0.0363832	-0.00211347	0	-0.31296	-0.272406	0.360345	-0.160418	-0.0303267	-0.0969325	-0.00956138	-0.00291498	0	0.164569	0.327612	-0.12141	-0.223919	-0.00438397	0	0	-0.442362	-0.0597993	-0.00274262	0.910736	-0.0572883	-0.0364618	-0.0741616	-0.0429426	-0.211742	-0.272473	-0.467974	-0.240458	-0.215574	0.298767	-0.325492	-0.568293	0.416266
	-0.473	0	0	-0.00697987	-0.0560279	-0.159872	-0.256372	-0.0443499	-0.0239735	-0.0991289	-0.0206544	-0.0363832	-0.00211347	0	-0.31296	-0.272406	1.25229	0.29274	-0.0303267	0.453821	-0.00956138	-0.00291498	0	-0.280212	0.327612	-0.12141	0.177369	-0.00438397	0	0	-0.442362	-0.0597993	-0.00274262	0.26021	0.504362	-0.0364618	-0.0741616	-0.0429426	0.278401	-0.272473	1.17982	-0.240458	-0.215574	0.298767	0.097225	2.39157	-0.0840538
	-0.472	0	0	-0.00697987	-0.0560279	-0.159872	0.244355	-0.0443499	-0.0239735	-0.0991289	-0.0206544	-0.0363832	-0.00211347	0	-0.31296	-0.272406	0.360345	-0.160418	-0.0303267	-0.0969325	-0.00956138	-0.00291498	0	0.164569	-0.0463742	-0.12141	-0.223919	-0.00438397	0	0	-0.442362	-0.0597993	-0.00274262	0.910736	-0.0572883	-0.0364618	-0.0741616	-0.0429426	0.278401	0.261788	-0.467974	-0.240458	0.426016	-0.444434	-0.325492	-0.568293	-0.0840538
	-0.471	0	0	-0.00697987	-0.0560279	-0.159872	-0.256372	-0.0443499	-0.0239735	-0.0991289	-0.0206544	-0.0363832	-0.00211347	0	-0.31296	-0.272406	0.360345	0.29274	-0.0303267	-0.0969325	-0.00956138	-0.00291498	0	0.164569	-0.0463742	0.401908	-0.223919	-0.00438397	0	0	-0.442362	-0.0597993	-0.00274262	-0.390315	-0.0572883	-0.0364618	-0.0741616	0.362176	-0.211742	-0.272473	-0.467974	-0.240458	0.426016	-0.444434	-0.325492	0.418327	-0.0840538
	-0.47	0	0	-0.00697987	-0.0560279	-0.159872	-0.256372	-0.0443499	-0.0239735	-0.0991289	-0.0206544	-0.0363832	-0.00211347	0	-0.31296	-0.272406	-0.0856266	-0.160418	-0.0303267	-0.0969325	-0.00956138	-0.00291498	0	-0.280212	-0.0463742	-0.12141	0.177369	-0.00438397	0	0	-0.442362	0.318677	-0.00274262	0.26021	-0.0572883	-0.0364618	-0.0741616	-0.0429426	-0.211742	0.796048	-0.467974	0.423791	-0.215574	-0.444434	-0.325492	2.39157	0.416266
	-0.469	0	0	-0.00697987	0.368426	-0.159872	0.244355	-0.0443499	-0.0239735	-0.0991289	-0.0206544	-0.0363832	-0.00211347	0	-0.31296	-0.272406	-0.0856266	-0.160418	-0.0303267	0.453821	-0.00956138	-0.00291498	0	0.164569	-0.0463742	-0.12141	0.177369	-0.00438397	0	0	-0.442362	0.697154	-0.00274262	-0.390315	-0.0572883	0.51599	-0.0741616	-0.0429426	-0.211742	0.261788	0.355924	-0.240458	0.426016	1.04197	0.097225	-0.568293	-0.0840538
	-0.468	0	0	-0.00697987	-0.0560279	-0.159872	-0.256372	0.417628	-0.0239735	1.01468	0.624796	-0.0363832	-0.00211347	0	-0.31296	-0.272406	-0.0856266	0.29274	-0.0303267	-0.0969325	-0.00956138	-0.00291498	0	-0.280212	-0.0463742	-0.12141	-0.223919	-0.00438397	0	0	-0.442362	-0.0597993	-0.00274262	-0.390315	1.06601	-0.0364618	-0.0741616	-0.0429426	-0.211742	-0.272473	1.17982	-0.240458	0.426016	-0.444434	0.519942	0.418327	-0.0840538
	-0.467	0	0	-0.00697987	-0.0560279	-0.159872	0.745082	-0.0443499	0.328579	-0.0991289	-0.0206544	-0.0363832	-0.00211347	0	-0.31296	-0.272406	-0.0856266	-0.160418	-0.0303267	-0.0969325	-0.00956138	-0.00291498	0	-0.280212	-0.0463742	-0.12141	-0.223919	-0.00438397	0	0	-0.442362	0.697154	-0.00274262	-0.390315	-0.0572883	-0.0364618	-0.0741616	-0.0429426	-0.211742	0.261788	-0.467974	-0.240458	-0.215574	-0.444434	-0.325492	-0.568293	-0.0840538
	-0.466	0	0	-0.00697987	0.368426	0.672796	-0.256372	-0.0443499	-0.0239735	0.457775	-0.0206544	0.790508	-0.00211347	0	-0.31296	-0.272406	0.360345	-0.160418	-0.0303267	-0.0969325	-0.00956138	-0.00291498	0	0.164569	-0.0463742	0.401908	0.177369	-0.00438397	0	0	-0.442362	-0.0597993	-0.00274262	0.26021	-0.0572883	-0.0364618	-0.0741616	-0.0429426	-0.211742	-0.272473	0.355924	-0.240458	-0.215574	-0.444434	-0.325492	0.418327	0.416266
	-0.465	0	0	-0.00697987	-0.0560279	-0.159872	-0.256372	-0.0443499	-0.0239735	-0.0991289	-0.0206544	-0.0363832	-0.00211347	0	-0.31296	-0.272406	-0.0856266	-0.160418	-0.0303267	1.00457	-0.00956138	-0.00291498	0	0.164569	-0.0463742	-0.12141	0.177369	-0.00438397	0	0	-0.442362	-0.0597993	-0.00274262	0.26021	-0.0572883	-0.0364618	-0.0741616	-0.0429426	-0.211742	0.261788	-0.467974	-0.240458	-0.215574	1.04197	0.519942	-0.568293	-0.0840538
	-0.464	0	0	-0.00697987	-0.0560279	-0.159872	-0.256372	-0.0443499	-0.0239735	-0.0991289	-0.0206544	-0.0363832	-0.00211347	0	-0.31296	-0.272406	-0.0856266	0.29274	-0.0303267	-0.0969325	-0.00956138	-0.00291498	0	-0.280212	-0.0463742	-0.12141	-0.223919	-0.00438397	0	0	-0.442362	-0.0597993	-0.00274262	-0.390315	-0.0572883	-0.0364618	-0.0741616	-0.0429426	-0.211742	0.261788	0.355924	-0.240458	-0.215574	0.298767	-0.325492	0.418327	0.416266
	-0.463	0	0	-0.00697987	-0.0560279	-0.159872	0.244355	-0.0443499	-0.0239735	-0.0991289	-0.0206544	-0.0363832	-0.00211347	0	-0.31296	-0.272406	-0.0856266	-0.160418	-0.0303267	0.453821	-0.00956138	-0.00291498	0	-0.280212	-0.0463742	-0.12141	0.578657	-0.00438397	0	0	-0.442362	-0.0597993	-0.00274262	-0.390315	-0.0572883	-0.0364618	-0.0741616	-0.0429426	-0.211742	-0.272473	1.17982	0.423791	0.426016	0.298767	0.519942	-0.568293	-0.0840538
	-0.462	0	0	-0.00697987	-0.0560279	-0.159872	-0.256372	-0.0443499	-0.0239735	-0.0991289	-0.0206544	-0.0363832	-0.00211347	0	-0.31296	-0.272406	-0.0856266	-0.160418	-0.0303267	-0.0969325	0.331917	-0.00291498	0	0.164569	-0.0463742	-0.12141	0.177369	-0.00438397	0	0	0.71263	-0.0597993	-0.00274262	0.26021	-0.0572883	-0.0364618	-0.0741616	-0.0429426	0.278401	-0.272473	1.17982	-0.240458	-0.215574	-0.444434	-0.325492	1.40495	0.916586
	-0.461	0	0	-0.00697987	-0.0560279	-0.159872	0.244355	-0.0443499	-0.0239735	-0.0991289	-0.0206544	-0.0363832	-0.00211347	0	-0.31296	-0.272406	-0.0856266	0.745899	-0.0303267	-0.0969325	-0.00956138	-0.00291498	0	-0.280212	-0.0463742	0.401908	0.177369	-0.00438397	0	0	-0.442362	0.318677	-0.00274262	-0.390315	-0.0572883	-0.0364618	-0.0741616	-0.0429426	0.278401	0.261788	-0.467974	-0.240458	0.426016	-0.444434	0.097225	-0.568293	-0.0840538
	-0.46	0	0	-0.00697987	-0.0560279	-0.159872	-0.256372	-0.0443499	-0.0239735	-0.0991289	-0.0206544	-0.0363832	-0.00211347	0	-0.31296	-0.272406	-0.0856266	-0.160418	-0.0303267	-0.0969325	-0.00956138	-0.00291498	0	-0.280212	-0.0463742	-0.12141	-0.223919	-0.00438397	0	0	-0.442362	-0.0597993	-0.00274262	-0.390315	-0.0572883	-0.0364618	0.463241	-0.0429426	-0.211742	-0.272473	0.355924	1.08804	-0.215574	-0.444434	0.097225	1.40495	-0.0840538
	-0.459	0	0	-0.00697987	-0.0560279	-0.159872	0.244355	-0.0443499	-0.0239735	0.457775	-0.0206544	-0.0363832	-0.00211347	0	-0.31296	-0.272406	-0.0856266	-0.160418	-0.0303267	1.00457	-0.00956138	-0.00291498	0	0.60935	0.327612	-0.12141	-0.223919	-0.00438397	0	0	0.135134	-0.0597993	-0.00274262	0.26021	-0.0572883	-0.0364618	0.463241	-0.0429426	-0.211742	0.261788	-0.467974	-0.240458	-0.215574	0.298767	0.097225	0.418327	0.416266
	-0.458	0	0	-0.00697987	-0.0560279	-0.159872	0.244355	-0.0443499	-0.0239735	-0.0991289	-0.0206544	0.790508	-0.00211347	0	-0.31296	-0.272406	-0.0856266	-0.160418	-0.0303267	-0.0969325	-0.00956138	-0.00291498	0	0.164569	-0.0463742	-0.12141	0.177369	-0.00438397	0	0	0.135134	-0.0597993	-0.00274262	-0.390315	-0.0572883	-0.0364618	-0.0741616	-0.0429426	-0.211742	-0.272473	-0.467974	0.423791	-0.215574	-0.444434	0.097225	-0.568293	0.916586
	-0.457	0	0	-0.00697987	-0.0560279	-0.159872	0.244355	-0.0443499	-0.0239735	-0.0991289	-0.0206544	-0.0363832	-0.00211347	0	-0.31296	-0.272406	0.360345	0.29274	-0.0303267	-0.0969325	-0.00956138	-0.00291498	0	0.164569	0.327612	-0.12141	0.177369	-0.00438397	0	0	-0.442362	-0.0597993	-0.00274262	0.910736	-0.0572883	-0.0364618	-0.0741616	-0.0429426	0.278401	0.261788	-0.467974	-0.240458	-0.215574	-0.444434	-0.325492	-0.568293	-0.0840538
	-0.456	0	0	-0.00697987	-0.0560279	-0.159872	-0.256372	-0.0443499	-0.0239735	-0.0991289	-0.0206544	-0.0363832	-0.00211347	0	-0.31296	-0.272406	-0.0856266	0.29274	-0.0303267	-0.0969325	-0.00956138	-0.00291498	0	-0.280212	-0.0463742	-0.12141	0.177369	-0.00438397	0	0	0.135134	0.318677	-0.00274262	0.910736	-0.0572883	-0.0364618	-0.0741616	-0.0429426	-0.211742	0.261788	-0.467974	1.08804	-0.215574	-0.444434	-0.325492	-0.568293	-0.0840538
	-0.455	0	0	-0.00697987	-0.0560279	-0.159872	0.244355	0.417628	-0.0239735	-0.0991289	-0.0206544	0.790508	-0.00211347	0	-0.31296	-0.272406	-0.0856266	-0.160418	-0.0303267	-0.0969325	-0.00956138	-0.00291498	0	-0.280212	-0.0463742	0.401908	0.177369	-0.00438397	0	0	0.135134	-0.0597993	-0.00274262	-0.390315	-0.0572883	-0.0364618	-0.0741616	-0.0429426	-0.211742	-0.272473	-0.467974	-0.240458	-0.215574	1.04197	0.097225	0.418327	-0.0840538
	-0.454	0	0	-0.00697987	-0.0560279	-0.159872	-0.256372	-0.0443499	0.328579	-0.0991289	-0.0206544	-0.0363832	-0.00211347	0	-0.31296	-0.272406	-0.0856266	-0.160418	-0.0303267	-0.0969325	-0.00956138	-0.00291498	0	0.164569	-0.0463742	-0.12141	-0.223919	-0.00438397	0	0	-0.442362	-0.0597993	-0.00274262	0.910736	-0.0572883	-0.0364618	-0.0741616	-0.0429426	-0.211742	0.796048	0.355924	-0.240458	0.426016	-0.444434	0.097225	0.418327	-0.0840538
	-0.453	0	0	-0.00697987	-0.0560279	-0.159872	0.244355	-0.0443499	-0.0239735	-0.0991289	-0.0206544	-0.0363832	-0.00211347	0	-0.31296	-0.272406	-0.0856266	-0.160418	-0.0303267	-0.0969325	-0.00956138	-0.00291498	0	-0.280212	-0.0463742	-0.12141	-0.223919	-0.00438397	0	0	-0.442362	-0.0597993	-0.00274262	-0.390315	-0.0572883	-0.0364618	-0.0741616	-0.0429426	0.278401	-0.272473	-0.467974	-0.240458	-0.215574	-0.444434	-0.325492	-0.568293	-0.0840538
	-0.452	0	0	-0.00697987	-0.0560279	-0.159872	0.244355	-0.0443499	-0.0239735	-0.0991289	-0.0206544	-0.0363832	-0.00211347	0	-0.31296	-0.272406	-0.0856266	0.29274	-0.0303267	-0.0969325	-0.00956138	-0.00291498	0	-0.280212	-0.0463742	-0.12141	-0.223919	-0.00438397	0	0	0.135134	-0.0597993	-0.00274262	-0.390315	-0.0572883	-0.0364618	-0.0741616	-0.0429426	-0.211742	-0.272473	1.17982	-0.240458	-0.215574	-0.444434	-0.325492	0.418327	-0.0840538
	-0.451	0	0	-0.00697987	0.368426	-0.159872	-0.256372	-0.0443499	-0.0239735	-0.0991289	-0.0206544	-0.0363832	-0.00211347	0	-0.31296	-0.272406	-0.0856266	-0.160418	-0.0303267	-0.0969325	-0.00956138	-0.00291498	0	0.164569	-0.0463742	-0.12141	0.177369	-0.00438397	0	0	0.135134	-0.0597993	-0.00274262	-0.390315	-0.0572883	-0.0364618	0.463241	-0.0429426	-0.211742	-0.272473	0.355924	-0.240458	-0.215574	0.298767	-0.325492	-0.568293	-0.0840538
	-0.45	0	0	-0.00697987	-0.0560279	-0.159872	0.244355	0.417628	-0.0239735	0.457775	-0.0206544	-0.0363832	-0.00211347	0	-0.31296	-0.272406	-0.0856266	-0.160418	-0.0303267	0.453821	-0.00956138	-0.00291498	0	-0.280212	-0.0463742	-0.12141	0.177369	-0.00438397	0	0	0.135134	-0.0597993	-0.00274262	0.26021	-0.0572883	-0.0364618	-0.0741616	-0.0429426	0.278401	-0.272473	-0.467974	-0.240458	-0.215574	-0.444434	-0.325492	0.418327	-0.0840538
	-0.449	0	0	-0.00697987	-0.0560279	0.672796	-0.256372	-0.0443499	-0.0239735	-0.0991289	-0.0206544	-0.0363832	-0.00211347	0	-0.31296	-0.272406	0.806317	-0.160418	-0.0303267	-0.0969325	-0.00956138	-0.00291498	0	0.164569	-0.0463742	-0.12141	-0.223919	-0.00438397	0	0	-0.442362	0.318677	-0.00274262	0.26021	-0.0572883	-0.0364618	-0.0741616	-0.0429426	0.278401	-0.272473	-0.467974	-0.240458	-0.215574	-0.444434	-0.325492	-0.568293	-0.0840538
	-0.448	0	0	-0.00697987	-0.0560279	0.672796	-0.256372	-0.0443499	-0.0239735	-0.0991289	-0.0206544	-0.0363832	-0.00211347	0	-0.31296	-0.272406	-0.0856266	-0.160418	-0.0303267	-0.0969325	-0.00956138	-0.00291498	0	0.60935	-0.0463742	-0.12141	-0.223919	-0.00438397	0	0	-0.442362	-0.0597993	-0.00274262	-0.390315	0.504362	-0.0364618	-0.0741616	-0.0429426	-0.211742	0.796048	0.355924	0.423791	-0.215574	-0.444434	0.097225	-0.568293	-0.0840538
	-0.447	0	0	-0.00697987	-0.0560279	-0.159872	-0.256372	-0.0443499	-0.0239735	-0.0991289	-0.0206544	-0.0363832	-0.00211347	0	-0.31296	-0.272406	-0.0856266	-0.160418	-0.0303267	-0.0969325	-0.00956138	-0.00291498	0	0.164569	0.327612	-0.12141	-0.223919	-0.00438397	0	0	-0.442362	-0.0597993	-0.00274262	-0.390315	-0.0572883	-0.0364618	-0.0741616	-0.0429426	-0.211742	-0.272473	-0.467974	-0.240458	-0.215574	0.298767	-0.325492	-0.568293	-0.0840538
	-0.446	0	0	-0.00697987	0.368426	-0.159872	0.244355	-0.0443499	-0.0239735	0.457775	-0.0206544	-0.0363832	-0.00211347	0	-0.31296	-0.272406	-0.0856266	-0.160418	-0.0303267	0.453821	-0.00956138	-0.00291498	0	-0.280212	-0.0463742	-0.12141	-0.223919	-0.00438397	0	0	-0.442362	-0.0597993	-0.00274262	-0.390315	-0.0572883	-0.0364618	-0.0741616	-0.0429426	-0.211742	0.261788	-0.467974	-0.240458	-0.215574	0.298767	0.097225	0.418327	0.416266
	-0.445	0	0	-0.00697987	-0.0560279	-0.159872	0.745082	-0.0443499	-0.0239735	-0.0991289	-0.0206544	-0.0363832	-0.00211347	0	-0.31296	-0.272406	-0.0856266	-0.160418	-0.0303267	-0.0969325	-0.00956138	-0.00291498	0	0.60935	-0.0463742	0.401908	-0.223919	-0.00438397	0	0	-0.442362	0.318677	-0.00274262	0.26021	-0.0572883	-0.0364618	-0.0741616	-0.0429426	-0.211742	0.261788	0.355924	-0.240458	-0.215574	-0.444434	0.519942	1.40495	-0.0840538
	-0.444	0	0	-0.00697987	-0.0560279	-0.159872	0.244355	0.417628	-0.0239735	-0.0991289	-0.0206544	-0.0363832	-0.00211347	0	-0.31296	-0.272406	-0.0856266	-0.160418	0.429168	-0.0969325	-0.00956138	-0.00291498	0	-0.280212	-0.0463742	-0.12141	0.177369	-0.00438397	0	0	-0.442362	-0.0597993	-0.00274262	-0.390315	-0.0572883	-0.0364618	-0.0741616	-0.0429426	0.768544	-0.272473	0.355924	-0.240458	-0.215574	0.298767	-0.325492	0.418327	-0.0840538
	-0.443	0	0	-0.00697987	-0.0560279	1.50546	-0.256372	-0.0443499	-0.0239735	-0.0991289	-0.0206544	-0.0363832	-0.00211347	0	-0.31296	-0.272406	-0.0856266	-0.160418	-0.0303267	0.453821	-0.00956138	-0.00291498	0	0.164569	0.327612	-0.12141	-0.223919	-0.00438397	0	0	-0.442362	-0.0597993	-0.00274262	-0.390315	-0.0572883	-0.0364618	-0.0741616	-0.0429426	-0.211742	-0.272473	0.355924	0.423791	0.426016	0.298767	-0.325492	0.418327	-0.0840538
	-0.442	0	0	-0.00697987	-0.0560279	-0.159872	0.244355	-0.0443499	-0.0239735	0.457775	-0.0206544	-0.0363832	-0.00211347	0	-0.31296	-0.272406	-0.0856266	-0.160418	-0.0303267	-0.0969325	-0.00956138	-0.00291498	0	0.164569	-0.0463742	-0.12141	0.578657	-0.00438397	0	0	0.135134	-0.0597993	-0.00274262	-0.390315	-0.0572883	-0.0364618	-0.0741616	-0.0429426	-0.211742	-0.272473	-0.467974	-0.240458	-0.215574	0.298767	-0.325492	-0.568293	-0.0840538
	-0.441	0	0	-0.00697987	-0.0560279	0.672796	0.244355	0.417628	-0.0239735	-0.0991289	-0.0206544	-0.0363832	-0.00211347	0	-0.31296	-0.272406	-0.0856266	0.29274	-0.0303267	-0.0969325	-0.00956138	-0.00291498	0	0.164569	-0.0463742	-0.12141	0.177369	-0.00438397	0	0	-0.442362	-0.0597993	-0.00274262	0.910736	-0.0572883	-0.0364618	0.463241	-0.0429426	-0.211742	0.796048	0.355924	0.423791	0.426016	-0.444434	-0.325492	0.418327	0.416266
	-0.44	0	0	-0.00697987	-0.0560279	0.672796	-0.256372	-0.0443499	-0.0239735	0.457775	-0.0206544	-0.0363832	-0.00211347	0	-0.31296	-0.272406	-0.0856266	-0.160418	-0.0303267	-0.0969325	-0.00956138	-0.00291498	0	0.164569	-0.0463742	-0.12141	-0.223919	-0.00438397	0	0	0.135134	-0.0597993	-0.00274262	0.26021	-0.0572883	-0.0364618	-0.0741616	-0.0429426	0.278401	0.261788	-0.467974	-0.240458	-0.215574	0.298767	0.097225	0.418327	-0.0840538
	-0.439	0	0	-0.00697987	-0.0560279	-0.159872	0.244355	-0.0443499	-0.0239735	-0.0991289	-0.0206544	-0.0363832	-0.00211347	0	-0.31296	-0.272406	-0.0856266	0.29274	-0.0303267	-0.0969325	-0.00956138	-0.00291498	0	-0.280212	-0.0463742	-0.12141	-0.223919	-0.00438397	0	0	-0.442362	0.318677	-0.00274262	0.910736	-0.0572883	-0.0364618	-0.0741616	-0.0429426	-0.211742	-0.272473	-0.467974	-0.240458	0.426016	-0.444434	0.097225	-0.568293	-0.0840538
	-0.438	0	0	-0.00697987	-0.0560279	-0.159872	-0.256372	-0.0443499	-0.0239735	-0.0991289	-0.0206544	-0.0363832	-0.00211347	0	-0.31296	-0.272406	-0.0856266	-0.160418	-0.0303267	-0.0969325	-0.00956138	-0.00291498	0	-0.280212	-0.0463742	-0.12141	-0.223919	-0.00438397	0	0	-0.442362	-0.0597993	-0.00274262	0.26021	-0.0572883	0.51599	-0.0741616	-0.0429426	0.278401	-0.272473	-0.467974	1.08804	-0.215574	1.04197	0.097225	-0.568293	-0.0840538
	-0.437	0	0	-0.00697987	-0.0560279	-0.159872	-0.256372	-0.0443499	-0.0239735	-0.0991289	-0.0206544	-0.0363832	-0.00211347	0	-0.31296	-0.272406	-0.0856266	0.745899	-0.0303267	-0.0969325	-0.00956138	-0.00291498	0	-0.280212	-0.0463742	-0.12141	-0.223919	-0.00438397	0	0	-0.442362	0.318677	-0.00274262	0.26021	-0.0572883	-0.0364618	-0.0741616	0.362176	0.768544	0.796048	-0.467974	0.423791	0.426016	-0.444434	0.097225	-0.568293	-0.0840538
	-0.436	0	0	-0.00697987	-0.0560279	-0.159872	0.244355	0.879606	-0.0239735	-0.0991289	-0.0206544	-0.0363832	-0.00211347	0	-0.31296	-0.272406	0.360345	-0.160418	-0.0303267	0.453821	-0.00956138	-0.00291498	0	0.164569	-0.0463742	0.401908	0.177369	-0.00438397	0	0	-0.442362	-0.0597993	-0.00274262	-0.390315	-0.0572883	-0.0364618	-0.0741616	-0.0429426	0.768544	0.261788	-0.467974	-0.240458	0.426016	2.52837	0.097225	0.418327	-0.0840538
	-0.435	0	0	-0.00697987	-0.0560279	-0.159872	-0.256372	-0.0443499	0.328579	-0.0991289	-0.0206544	-0.0363832	-0.00211347	0	-0.31296	-0.272406	0.360345	-0.160418	-0.0303267	-0.0969325	-0.00956138	-0.00291498	0	-0.280212	-0.0463742	-0.12141	-0.223919	-0.00438397	0	0	-0.442362	0.318677	-0.00274262	-0.390315	-0.0572883	0.51599	-0.0741616	-0.0429426	-0.211742	-0.272473	0.355924	-0.240458	0.426016	0.298767	-0.325492	0.418327	-0.0840538
	-0.434	0	0	-0.00697987	-0.0560279	-0.159872	-0.256372	0.417628	-0.0239735	0.457775	-0.0206544	-0.0363832	-0.00211347	0	-0.31296	-0.272406	-0.0856266	-0.160418	-0.0303267	-0.0969325	-0.00956138	-0.00291498	0	0.164569	-0.0463742	-0.12141	0.177369	-0.00438397	0	0	-0.442362	0.318677	-0.00274262	-0.390315	-0.0572883	-0.0364618	-0.0741616	-0.0429426	-0.211742	0.261788	-0.467974	-0.240458	-0.215574	-0.444434	-0.325492	0.418327	0.416266
	-0.433	0	0	-0.00697987	-0.0560279	-0.159872	0.244355	-0.0443499	-0.0239735	-0.0991289	-0.0206544	-0.0363832	-0.00211347	0	-0.31296	-0.272406	-0.0856266	-0.160418	-0.0303267	0.453821	-0.00956138	-0.00291498	0	-0.280212	-0.0463742	-0.12141	-0.223919	-0.00438397	0	0	0.135134	-0.0597993	-0.00274262	0.26021	-0.0572883	-0.0364618	0.463241	-0.0429426	-0.211742	-0.272473	-0.467974	-0.240458	0.426016	-0.444434	0.097225	1.40495	-0.0840538
	-0.432	0	0	-0.00697987	-0.0560279	-0.159872	-0.256372	0.417628	-0.0239735	-0.0991289	-0.0206544	-0.0363832	-0.00211347	0	-0.31296	-0.272406	0.360345	-0.160418	0.429168	0.453821	-0.00956138	-0.00291498	0	-0.280212	-0.0463742	-0.12141	0.177369	-0.00438397	0	0	-0.442362	-0.0597993	-0.00274262	0.26021	-0.0572883	-0.0364618	-0.0741616	0.362176	-0.211742	0.796048	-0.467974	-0.240458	-0.215574	0.298767	-0.325492	-0.568293	-0.0840538
	-0.431	0	0	-0.00697987	-0.0560279	-0.159872	0.244355	-0.0443499	-0.0239735	0.457775	-0.0206544	-0.0363832	-0.00211347	0	-0.31296	-0.272406	-0.0856266	-0.160418	-0.0303267	0.453821	-0.00956138	-0.00291498	0	0.164569	-0.0463742	0.401908	-0.223919	-0.00438397	0	0	0.135134	-0.0597993	-0.00274262	-0.390315	-0.0572883	-0.0364618	-0.0741616	0.362176	-0.211742	-0.272473	-0.467974	0.423791	-0.215574	-0.444434	-0.325492	-0.568293	-0.0840538
	-0.43	0	0	-0.00697987	-0.0560279	-0.159872	0.244355	-0.0443499	-0.0239735	-0.0991289	-0.0206544	-0.0363832	-0.00211347	0	-0.31296	-0.272406	-0.0856266	-0.160418	-0.0303267	1.00457	-0.00956138	-0.00291498	0	0.164569	-0.0463742	-0.12141	1.38123	-0.00438397	0	0	-0.442362	-0.0597993	-0.00274262	0.26021	-0.0572883	-0.0364618	-0.0741616	-0.0429426	-0.211742	-0.272473	-0.467974	-0.240458	0.426016	0.298767	0.097225	-0.568293	0.416266
	-0.429	0	0	-0.00697987	0.368426	-0.159872	0.244355	-0.0443499	-0.0239735	-0.0991289	-0.0206544	-0.0363832	-0.00211347	0	-0.31296	-0.272406	-0.0856266	0.29274	-0.0303267	-0.0969325	-0.00956138	-0.00291498	0	0.164569	-0.0463742	0.401908	0.177369	-0.00438397	0	0	-0.442362	0.697154	-0.00274262	0.26021	-0.0572883	-0.0364618	-0.0741616	-0.0429426	-0.211742	0.261788	0.355924	-0.240458	-0.215574	1.04197	0.519942	0.418327	0.416266
	-0.428	0	0	-0.00697987	-0.0560279	-0.159872	0.244355	-0.0443499	-0.0239735	-0.0991289	-0.0206544	-0.0363832	-0.00211347	0	-0.31296	-0.272406	-0.0856266	-0.160418	-0.0303267	0.453821	-0.00956138	-0.00291498	0	0.60935	-0.0463742	-0.12141	-0.223919	-0.00438397	0	0	-0.442362	-0.0597993	-0.00274262	0.26021	-0.0572883	-0.0364618	-0.0741616	-0.0429426	0.278401	-0.272473	0.355924	0.423791	-0.215574	-0.444434	0.097225	0.418327	-0.0840538
	-0.427	0	0	-0.00697987	-0.0560279	0.672796	-0.256372	-0.0443499	-0.0239735	0.457775	-0.0206544	-0.0363832	-0.00211347	0	-0.31296	-0.272406	-0.0856266	-0.160418	-0.0303267	-0.0969325	-0.00956138	-0.00291498	0	-0.280212	-0.0463742	-0.12141	-0.223919	-0.00438397	0	0	-0.442362	-0.0597993	-0.00274262	0.26021	-0.0572883	-0.0364618	-0.0741616	-0.0429426	-0.211742	0.796048	0.355924	-0.240458	-0.215574	-0.444434	0.097225	0.418327	-0.0840538
	-0.426	0	0	-0.00697987	-0.0560279	-0.159872	0.244355	0.417628	-0.0239735	-0.0991289	-0.0206544	-0.0363832	-0.00211347	0	-0.31296	-0.272406	-0.0856266	0.29274	-0.0303267	-0.0969325	-0.00956138	-0.00291498	0	-0.280212	-0.0463742	-0.12141	0.177369	-0.00438397	0	0	-0.442362	-0.0597993	-0.00274262	-0.390315	-0.0572883	-0.0364618	-0.0741616	0.362176	-0.211742	-0.272473	0.355924	1.08804	-0.215574	0.298767	0.942659	-0.568293	0.416266
	-0.425	0	0	-0.00697987	-0.0560279	0.672796	-0.256372	0.417628	-0.0239735	0.457775	-0.0206544	-0.0363832	-0.00211347	0	-0.31296	-0.272406	-0.0856266	-0.160418	-0.0303267	-0.0969325	-0.00956138	-0.00291498	0	0.164569	-0.0463742	-0.12141	-0.223919	-0.00438397	0	0	-0.442362	-0.0597993	-0.00274262	-0.390315	-0.0572883	-0.0364618	-0.0741616	-0.0429426	0.278401	-0.272473	2.00372	-0.240458	-0.215574	-0.444434	0.942659	-0.568293	0.416266
	-0.424	0	0	-0.00697987	-0.0560279	-0.159872	-0.256372	-0.0443499	-0.0239735	-0.0991289	-0.0206544	-0.0363832	-0.00211347	0	-0.31296	-0.272406	-0.0856266	-0.160418	-0.0303267	-0.0969325	-0.00956138	-0.00291498	0	0.164569	-0.0463742	-0.12141	-0.223919	-0.00438397	0	0	-0.442362	-0.0597993	-0.00274262	0.26021	-0.0572883	-0.0364618	-0.0741616	-0.0429426	0.278401	-0.272473	-0.467974	-0.240458	-0.215574	-0.444434	-0.325492	0.418327	-0.0840538
	-0.423	0	0	-0.00697987	-0.0560279	-0.159872	-0.256372	-0.0443499	-0.0239735	0.457775	-0.0206544	-0.0363832	-0.00211347	0	-0.31296	-0.272406	-0.0856266	-0.160418	-0.0303267	-0.0969325	-0.00956138	-0.00291498	0	-0.280212	-0.0463742	0.401908	-0.223919	-0.00438397	0	0	0.135134	-0.0597993	-0.00274262	1.56126	-0.0572883	-0.0364618	-0.0741616	-0.0429426	0.278401	-0.272473	1.17982	-0.240458	0.426016	1.04197	0.097225	-0.568293	-0.0840538
	-0.422	0	0	-0.00697987	-0.0560279	-0.159872	0.745082	-0.0443499	-0.0239735	-0.0991289	-0.0206544	-0.0363832	-0.00211347	0	-0.31296	-0.272406	-0.0856266	-0.160418	-0.0303267	-0.0969325	-0.00956138	-0.00291498	0	0.60935	-0.0463742	-0.12141	-0.223919	-0.00438397	0	0	0.71263	-0.0597993	-0.00274262	-0.390315	-0.0572883	-0.0364618	-0.0741616	-0.0429426	-0.211742	0.261788	0.355924	-0.240458	-0.215574	-0.444434	-0.325492	-0.568293	-0.0840538
	-0.421	0	0	-0.00697987	-0.0560279	-0.159872	0.244355	-0.0443499	-0.0239735	-0.0991289	-0.0206544	-0.0363832	-0.00211347	0	-0.31296	-0.272406	0.360345	0.29274	-0.0303267	-0.0969325	0.331917	-0.00291498	0	0.164569	-0.0463742	-0.12141	0.578657	-0.00438397	0	0	-0.442362	-0.0597993	-0.00274262	-0.390315	-0.0572883	0.51599	-0.0741616	-0.0429426	-0.211742	0.261788	-0.467974	-0.240458	-0.215574	0.298767	0.519942	1.40495	0.416266
	-0.42	0	0	-0.00697987	0.792879	-0.159872	0.244355	-0.0443499	-0.0239735	-0.0991289	-0.0206544	-0.0363832	-0.00211347	0	-0.31296	-0.272406	-0.0856266	0.29274	-0.0303267	-0.0969325	-0.00956138	-0.00291498	0	-0.280212	0.327612	0.925227	-0.223919	-0.00438397	0	0	-0.442362	-0.0597993	-0.00274262	0.910736	-0.0572883	0.51599	-0.0741616	-0.0429426	-0.211742	-0.272473	2.00372	-0.240458	1.06761	-0.444434	-0.325492	0.418327	-0.0840538
	-0.419	0	0	-0.00697987	-0.0560279	-0.159872	-0.256372	-0.0443499	-0.0239735	-0.0991289	-0.0206544	-0.0363832	-0.00211347	0	-0.31296	-0.272406	-0.0856266	0.29274	0.429168	-0.0969325	-0.00956138	-0.00291498	0	-0.280212	-0.0463742	-0.12141	0.177369	-0.00438397	0	0	-0.442362	-0.0597993	-0.00274262	-0.390315	-0.0572883	-0.0364618	-0.0741616	-0.0429426	-0.211742	-0.272473	-0.467974	-0.240458	-0.215574	-0.444434	0.097225	0.418327	-0.0840538
	-0.418	0	0	-0.00697987	-0.0560279	-0.159872	0.244355	-0.0443499	-0.0239735	0.457775	-0.0206544	-0.0363832	-0.00211347	0	-0.31296	-0.272406	-0.0856266	0.745899	-0.0303267	-0.0969325	-0.00956138	-0.00291498	0	0.60935	-0.0463742	-0.12141	0.177369	-0.00438397	0	0	-0.442362	-0.0597993	-0.00274262	0.26021	-0.0572883	-0.0364618	-0.0741616	-0.0429426	0.278401	-0.272473	-0.467974	0.423791	-0.215574	-0.444434	-0.325492	0.418327	-0.0840538
	-0.417	0	0	-0.00697987	-0.0560279	-0.159872	-0.256372	-0.0443499	-0.0239735	-0.0991289	-0.0206544	-0.0363832	-0.00211347	0	-0.31296	-0.272406	0.360345	-0.160418	0.429168	-0.0969325	-0.00956138	-0.00291498	0	-0.280212	-0.0463742	0.401908	-0.223919	-0.00438397	0	0	-0.442362	-0.0597993	-0.00274262	0.26021	-0.0572883	-0.0364618	-0.0741616	-0.0429426	-0.211742	0.261788	0.355924	-0.240458	0.426016	1.04197	-0.325492	-0.568293	-0.0840538
	-0.416	0	0	-0.00697987	-0.0560279	0.672796	-0.256372	-0.0443499	-0.0239735	0.457775	-0.0206544	-0.0363832	-0.00211347	0	-0.31296	-0.272406	-0.0856266	-0.160418	-0.0303267	-0.0969325	-0.00956138	-0.00291498	0	-0.280212	0.327612	-0.12141	-0.223919	-0.00438397	0	0	0.135134	-0.0597993	-0.00274262	-0.390315	0.504362	-0.0364618	-0.0741616	-0.0429426	1.25869	0.261788	0.355924	-0.240458	-0.215574	-0.444434	0.097225	-0.568293	-0.0840538
	-0.415	0	0	-0.00697987	-0.0560279	-0.159872	0.244355	-0.0443499	-0.0239735	-0.0991289	-0.0206544	-0.0363832	-0.00211347	0	-0.31296	-0.272406	-0.0856266	-0.160418	-0.0303267	-0.0969325	-0.00956138	-0.00291498	0	-0.280212	-0.0463742	-0.12141	-0.223919	-0.00438397	0	0	0.135134	-0.0597993	-0.00274262	-0.390315	0.504362	-0.0364618	-0.0741616	-0.0429426	-0.211742	-0.272473	-0.467974	-0.240458	0.426016	-0.444434	0.519942	-0.568293	-0.0840538
	-0.414	0	0	-0.00697987	-0.0560279	-0.159872	-0.256372	-0.0443499	-0.0239735	-0.0991289	-0.0206544	-0.0363832	-0.00211347	0	-0.31296	-0.272406	-0.0856266	-0.160418	-0.0303267	0.453821	-0.00956138	-0.00291498	0	-0.280212	0.327612	-0.12141	0.979945	-0.00438397	0	0	-0.442362	-0.0597993	-0.00274262	0.26021	-0.0572883	-0.0364618	-0.0741616	-0.0429426	0.278401	-0.272473	-0.467974	-0.240458	1.06761	0.298767	-0.325492	-0.568293	-0.0840538
	-0.413	0	0	-0.00697987	-0.0560279	0.672796	-0.256372	-0.0443499	-0.0239735	0.457775	-0.0206544	-0.0363832	-0.00211347	0	-0.31296	-0.272406	-0.0856266	-0.160418	-0.0303267	0.453821	-0.00956138	-0.00291498	0	0.164569	0.327612	-0.12141	-0.223919	-0.00438397	0	0	-0.442362	-0.0597993	-0.00274262	0.26021	0.504362	-0.0364618	-0.0741616	-0.0429426	-0.211742	-0.272473	-0.467974	-0.240458	0.426016	0.298767	0.942659	-0.568293	-0.0840538
	-0.412	0	0	-0.00697987	-0.0560279	-0.159872	0.244355	-0.0443499	-0.0239735	-0.0991289	-0.0206544	-0.0363832	-0.00211347	0	-0.31296	-0.272406	-0.0856266	-0.160418	-0.0303267	-0.0969325	-0.00956138	-0.00291498	0	-0.280212	-0.0463742	0.401908	-0.223919	-0.00438397	0	0	-0.442362	-0.0597993	-0.00274262	-0.390315	-0.0572883	-0.0364618	-0.0741616	0.362176	-0.211742	0.261788	0.355924	-0.240458	-0.215574	-0.444434	0.519942	0.418327	-0.0840538
	-0.411	0	0	-0.00697987	-0.0560279	-0.159872	-0.256372	-0.0443499	-0.0239735	-0.0991289	-0.0206544	-0.0363832	-0.00211347	0	-0.31296	-0.272406	-0.0856266	0.29274	-0.0303267	-0.0969325	-0.00956138	-0.00291498	0	0.164569	-0.0463742	-0.12141	0.177369	-0.00438397	0	0	-0.442362	-0.0597993	-0.00274262	-0.390315	-0.0572883	-0.0364618	-0.0741616	-0.0429426	-0.211742	-0.272473	-0.467974	-0.240458	-0.215574	-0.444434	-0.325492	0.418327	-0.0840538
	-0.41	0	0	-0.00697987	-0.0560279	-0.159872	0.745082	-0.0443499	-0.0239735	-0.0991289	-0.0206544	-0.0363832	-0.00211347	0	-0.31296	-0.272406	-0.0856266	0.29274	-0.0303267	0.453821	-0.00956138	-0.00291498	0	-0.280212	-0.0463742	0.401908	-0.223919	-0.00438397	0	0	-0.442362	-0.0597993	-0.00274262	0.26021	-0.0572883	-0.0364618	-0.0741616	0.362176	-0.211742	-0.272473	0.355924	-0.240458	-0.215574	1.04197	-0.325492	-0.568293	-0.0840538
	-0.409	0	0	-0.00697987	-0.0560279	-0.159872	0.244355	-0.0443499	-0.0239735	0.457775	-0.0206544	-0.0363832	-0.00211347	0	-0.31296	-0.272406	-0.0856266	-0.160418	-0.0303267	-0.0969325	-0.00956138	-0.00291498	0	0.164569	-0.0463742	-0.12141	0.177369	-0.00438397	0	0	-0.442362	-0.0597993	-0.00274262	-0.390315	-0.0572883	-0.0364618	-0.0741616	-0.0429426	-0.211742	-0.272473	-0.467974	-0.240458	-0.215574	0.298767	0.942659	-0.568293	-0.0840538
	-0.408	0	0	-0.00697987	-0.0560279	-0.159872	-0.256372	0.417628	-0.0239735	-0.0991289	-0.0206544	-0.0363832	-0.00211347	0	-0.31296	-0.272406	-0.0856266	0.745899	-0.0303267	0.453821	-0.00956138	-0.00291498	0	0.164569	-0.0463742	-0.12141	-0.223919	-0.00438397	0	0	-0.442362	-0.0597993	-0.00274262	-0.390315	-0.0572883	-0.0364618	-0.0741616	-0.0429426	-0.211742	0.261788	0.355924	-0.240458	-0.215574	0.298767	0.097225	-0.568293	0.416266
	-0.407	0	0	-0.00697987	-0.0560279	-0.159872	-0.256372	-0.0443499	-0.0239735	0.457775	-0.0206544	-0.0363832	-0.00211347	0	-0.31296	-0.272406	0.360345	0.745899	-0.0303267	-0.0969325	-0.00956138	-0.00291498	0	-0.280212	-0.0463742	-0.12141	-0.223919	-0.00438397	0	0	-0.442362	-0.0597993	-0.00274262	-0.390315	-0.0572883	-0.0364618	-0.0741616	-0.0429426	0.278401	0.796048	0.355924	0.423791	-0.215574	0.298767	0.097225	0.418327	-0.0840538
	-0.406	0	0	-0.00697987	-0.0560279	-0.159872	0.244355	-0.0443499	0.328579	-0.0991289	-0.0206544	-0.0363832	-0.00211347	0	-0.31296	-0.272406	0.360345	0.29274	-0.0303267	-0.0969325	-0.00956138	-0.00291498	0	-0.280212	-0.0463742	-0.12141	-0.223919	-0.00438397	0	0	-0.442362	-0.0597993	-0.00274262	-0.390315	-0.0572883	-0.0364618	0.463241	-0.0429426	-0.211742	0.261788	0.355924	0.423791	-0.215574	-0.444434	0.097225	-0.568293	-0.0840538
	-0.405	0	0	-0.00697987	-0.0560279	-0.159872	-0.256372	-0.0443499	-0.0239735	-0.0991289	-0.0206544	-0.0363832	-0.00211347	0	-0.31296	-0.272406	-0.0856266	-0.160418	-0.0303267	-0.0969325	-0.00956138	-0.00291498	0	0.164569	-0.0463742	-0.12141	-0.223919	-0.00438397	0	0	0.135134	-0.0597993	-0.00274262	-0.390315	-0.0572883	-0.0364618	-0.0741616	-0.0429426	-0.211742	-0.272473	0.355924	-0.240458	0.426016	-0.444434	-0.325492	0.418327	0.416266
	-0.404	0	0	-0.00697987	-0.0560279	-0.159872	-0.256372	-0.0443499	-0.0239735	-0.0991289	-0.0206544	-0.0363832	-0.00211347	0	-0.31296	-0.272406	-0.0856266	-0.160418	-0.0303267	0.453821	-0.00956138	-0.00291498	0	0.60935	-0.0463742	-0.12141	0.177369	-0.00438397	0	0	0.135134	-0.0597993	-0.00274262	0.26021	-0.0572883	-0.0364618	-0.0741616	-0.0429426	0.768544	-0.272473	-0.467974	-0.240458	-0.215574	-0.444434	0.097225	0.418327	-0.0840538
	-0.403	0	0	-0.00697987	-0.0560279	-0.159872	0.244355	-0.0443499	-0.0239735	-0.0991289	-0.0206544	-0.0363832	-0.00211347	0	-0.31296	-0.272406	-0.0856266	-0.160418	-0.0303267	-0.0969325	-0.00956138	-0.00291498	0	0.164569	-0.0463742	-0.12141	-0.223919	-0.00438397	0	0	-0.442362	-0.0597993	-0.00274262	0.26021	-0.0572883	-0.0364618	-0.0741616	0.362176	-0.211742	-0.272473	-0.467974	0.423791	-0.215574	-0.444434	0.097225	0.418327	-0.0840538
	-0.402	0	0	-0.00697987	-0.0560279	-0.159872	0.244355	-0.0443499	-0.0239735	0.457775	-0.0206544	-0.0363832	-0.00211347	0	-0.31296	-0.272406	-0.0856266	-0.160418	-0.0303267	-0.0969325	0.331917	-0.00291498	0	-0.280212	-0.0463742	-0.12141	-0.223919	-0.00438397	0	0	-0.442362	-0.0597993	-0.00274262	-0.390315	-0.0572883	-0.0364618	-0.0741616	-0.0429426	-0.211742	-0.272473	-0.467974	0.423791	0.426016	0.298767	-0.325492	0.418327	0.416266
	-0.401	0	0	-0.00697987	-0.0560279	-0.159872	0.244355	-0.0443499	-0.0239735	-0.0991289	-0.0206544	-0.0363832	-0.00211347	0	-0.31296	-0.272406	-0.0856266	-0.160418	-0.0303267	-0.0969325	-0.00956138	-0.00291498	0	0.164569	-0.0463742	-0.12141	0.177369	-0.00438397	0	0	-0.442362	-0.0597993	-0.00274262	-0.390315	-0.0572883	0.51599	-0.0741616	-0.0429426	-0.211742	0.261788	0.355924	-0.240458	-0.215574	0.298767	-0.325492	1.40495	-0.0840538
	-0.4	0	0	-0.00697987	-0.0560279	-0.159872	-0.256372	-0.0443499	-0.0239735	0.457775	0.624796	-0.0363832	-0.00211347	0	-0.31296	-0.272406	-0.0856266	-0.160418	-0.0303267	-0.0969325	-0.00956138	-0.00291498	0	-0.280212	0.327612	0.401908	-0.223919	-0.00438397	0	0	0.135134	-0.0597993	-0.00274262	0.26021	-0.0572883	-0.0364618	-0.0741616	-0.0429426	0.768544	-0.272473	1.17982	0.423791	-0.215574	0.298767	0.097225	-0.568293	-0.0840538
	-0.399	0	0	-0.00697987	-0.0560279	-0.159872	0.745082	-0.0443499	-0.0239735	-0.0991289	-0.0206544	-0.0363832	-0.00211347	0	-0.31296	-0.272406	-0.0856266	-0.160418	-0.0303267	-0.0969325	-0.00956138	-0.00291498	0	-0.280212	-0.0463742	-0.12141	0.177369	-0.00438397	0	0	-0.442362	-0.0597993	-0.00274262	-0.390315	-0.0572883	-0.0364618	-0.0741616	-0.0429426	0.278401	0.261788	-0.467974	0.423791	-0.215574	1.04197	-0.325492	-0.568293	-0.0840538
	-0.398	0	0	-0.00697987	-0.0560279	-0.159872	-0.256372	-0.0443499	-0.0239735	-0.0991289	-0.0206544	-0.0363832	-0.00211347	0	-0.31296	-0.272406	-0.0856266	0.29274	-0.0303267	-0.0969325	-0.00956138	-0.00291498	0	0.164569	0.327612	-0.12141	0.177369	-0.00438397	0	0	-0.442362	-0.0597993	-0.00274262	-0.390315	-0.0572883	-0.0364618	-0.0741616	-0.0429426	0.768544	0.261788	1.17982	0.423791	-0.215574	0.298767	-0.325492	-0.568293	-0.0840538
	-0.397	0	0	-0.00697987	-0.0560279	-0.159872	0.244355	-0.0443499	0.328579	-0.0991289	-0.0206544	-0.0363832	-0.00211347	0	-0.31296	-0.272406	-0.0856266	-0.160418	-0.0303267	-0.0969325	-0.00956138	-0.00291498	0	1.49891	0.327612	-0.12141	-0.223919	-0.00438397	0	0	-0.442362	-0.0597993	-0.00274262	0.26021	-0.0572883	-0.0364618	-0.0741616	-0.0429426	-0.211742	-0.272473	-0.467974	0.423791	-0.215574	0.298767	-0.325492	-0.568293	-0.0840538
	-0.396	0	0	-0.00697987	-0.0560279	-0.159872	0.244355	-0.0443499	-0.0239735	-0.0991289	-0.0206544	-0.0363832	-0.00211347	0	-0.31296	-0.272406	0.360345	0.29274	-0.0303267	-0.0969325	-0.00956138	-0.00291498	0	-0.280212	-0.0463742	-0.12141	0.177369	-0.00438397	0	0	-0.442362	-0.0597993	-0.00274262	0.26021	-0.0572883	-0.0364618	-0.0741616	-0.0429426	-0.211742	-0.272473	-0.467974	-0.240458	-0.215574	-0.444434	0.097225	-0.568293	-0.0840538
	-0.395	0	0	-0.00697987	-0.0560279	-0.159872	-0.256372	-0.0443499	-0.0239735	-0.0991289	-0.0206544	-0.0363832	-0.00211347	0	-0.31296	-0.272406	0.360345	0.29274	-0.0303267	-0.0969325	-0.00956138	-0.00291498	0	0.164569	-0.0463742	-0.12141	0.177369	-0.00438397	0	0	-0.442362	-0.0597993	-0.00274262	0.910736	-0.0572883	-0.0364618	-0.0741616	-0.0429426	-0.211742	-0.272473	0.355924	1.08804	-0.215574	-0.444434	-0.325492	-0.568293	-0.0840538
	-0.394	0	0	-0.00697987	-0.0560279	-0.159872	-0.256372	-0.0443499	-0.0239735	-0.0991289	-0.0206544	-0.0363832	-0.00211347	0	-0.31296	-0.272406	-0.0856266	-0.160418	-0.0303267	-0.0969325	-0.00956138	-0.00291498	0	-0.280212	0.327612	0.401908	0.177369	-0.00438397	0	0	-0.442362	-0.0597993	-0.00274262	0.910736	-0.0572883	-0.0364618	-0.0741616	-0.0429426	-0.211742	-0.272473	-0.467974	-0.240458	0.426016	-0.444434	-0.325492	0.418327	-0.0840538
	-0.393	0	0	-0.00697987	-0.0560279	-0.159872	0.244355	-0.0443499	-0.0239735	-0.0991289	-0.0206544	-0.0363832	-0.00211347	0	-0.31296	-0.272406	-0.0856266	-0.160418	-0.0303267	-0.0969325	-0.00956138	-0.00291498	0	0.164569	-0.0463742	-0.12141	0.177369	-0.00438397	0	0	-0.442362	-0.0597993	-0.00274262	-0.390315	-0.0572883	-0.0364618	-0.0741616	-0.0429426	-0.211742	-0.272473	-0.467974	-0.240458	-0.215574	0.298767	-0.325492	1.40495	-0.0840538
	-0.392	0	0	-0.00697987	0.368426	0.672796	-0.256372	-0.0443499	-0.0239735	-0.0991289	-0.0206544	-0.0363832	-0.00211347	0	-0.31296	-0.272406	-0.0856266	0.29274	-0.0303267	-0.0969325	-0.00956138	-0.00291498	0	-0.280212	-0.0463742	-0.12141	0.177369	-0.00438397	0	0	0.135134	-0.0597993	-0.00274262	0.26021	-0.0572883	0.51599	-0.0741616	-0.0429426	0.278401	-0.272473	-0.467974	-0.240458	-0.215574	0.298767	0.519942	0.418327	-0.0840538
	-0.391	0	0	-0.00697987	0.368426	-0.159872	-0.256372	-0.0443499	-0.0239735	-0.0991289	-0.0206544	-0.0363832	-0.00211347	0	-0.31296	-0.272406	0.360345	0.29274	-0.0303267	-0.0969325	-0.00956138	-0.00291498	0	-0.280212	-0.0463742	-0.12141	0.578657	-0.00438397	0	0	-0.442362	-0.0597993	-0.00274262	-0.390315	-0.0572883	-0.0364618	-0.0741616	-0.0429426	-0.211742	-0.272473	0.355924	-0.240458	-0.215574	1.04197	-0.325492	-0.568293	-0.0840538
	-0.39	0	0	-0.00697987	-0.0560279	0.672796	-0.256372	-0.0443499	-0.0239735	-0.0991289	-0.0206544	-0.0363832	-0.00211347	0	-0.31296	-0.272406	-0.0856266	-0.160418	-0.0303267	-0.0969325	-0.00956138	-0.00291498	0	-0.280212	-0.0463742	-0.12141	0.578657	-0.00438397	0	0	-0.442362	0.318677	-0.00274262	0.910736	-0.0572883	-0.0364618	-0.0741616	-0.0429426	0.278401	0.261788	-0.467974	0.423791	0.426016	0.298767	-0.325492	0.418327	-0.0840538
	-0.389	0	0	-0.00697987	0.368426	-0.159872	-0.256372	-0.0443499	-0.0239735	-0.0991289	-0.0206544	-0.0363832	-0.00211347	0	-0.31296	-0.272406	-0.0856266	0.29274	-0.0303267	-0.0969325	-0.00956138	-0.00291498	0	-0.280212	-0.0463742	-0.12141	-0.223919	-0.00438397	0	0	-0.442362	-0.0597993	-0.00274262	0.26021	-0.0572883	-0.0364618	-0.0741616	-0.0429426	-0.211742	-0.272473	-0.467974	-0.240458	1.06761	0.298767	-0.325492	0.418327	0.416266
	-0.388	0	0	-0.00697987	0.368426	-0.159872	0.244355	-0.0443499	-0.0239735	0.457775	-0.0206544	-0.0363832	-0.00211347	0	-0.31296	-0.272406	-0.0856266	0.29274	-0.0303267	-0.0969325	-0.00956138	-0.00291498	0	0.60935	-0.0463742	-0.12141	-0.223919	-0.00438397	0	0	0.135134	-0.0597993	-0.00274262	-0.390315	-0.0572883	-0.0364618	0.463241	-0.0429426	0.278401	0.796048	0.355924	0.423791	-0.215574	0.298767	0.097225	-0.568293	-0.0840538
	-0.387	0	0	-0.00697987	-0.0560279	-0.159872	-0.256372	-0.0443499	-0.0239735	0.457775	-0.0206544	-0.0363832	-0.00211347	0	-0.31296	-0.272406	-0.0856266	-0.160418	-0.0303267	-0.0969325	-0.00956138	-0.00291498	0	-0.280212	0.327612	0.401908	0.177369	-0.00438397	0	0	-0.442362	0.318677	-0.00274262	-0.390315	0.504362	-0.0364618	-0.0741616	-0.0429426	-0.211742	0.261788	-0.467974	-0.240458	-0.215574	1.04197	0.097225	0.418327	-0.0840538
	-0.386	0	0	-0.00697987	-0.0560279	-0.159872	-0.256372	-0.0443499	-0.0239735	-0.0991289	-0.0206544	-0.0363832	-0.00211347	0	-0.31296	-0.272406	-0.0856266	-0.160418	-0.0303267	-0.0969325	-0.00956138	-0.00291498	0	-0.280212	0.327612	-0.12141	-0.223919	-0.00438397	0	0	-0.442362	-0.0597993	-0.00274262	0.26021	0.504362	-0.0364618	-0.0741616	-0.0429426	0.278401	0.261788	-0.467974	-0.240458	-0.215574	-0.444434	0.519942	-0.568293	-0.0840538
	-0.385	0	0	-0.00697987	-0.0560279	-0.159872	-0.256372	-0.0443499	-0.0239735	-0.0991289	-0.0206544	-0.0363832	-0.00211347	0	-0.31296	-0.272406	-0.0856266	0.29274	-0.0303267	-0.0969325	-0.00956138	-0.00291498	0	0.164569	-0.0463742	-0.12141	0.578657	-0.00438397	0	0	0.135134	0.318677	-0.00274262	1.56126	-0.0572883	-0.0364618	0.463241	-0.0429426	-0.211742	-0.272473	0.355924	-0.240458	0.426016	-0.444434	-0.325492	-0.568293	-0.0840538
	-0.384	0	0	-0.00697987	-0.0560279	-0.159872	0.745082	-0.0443499	-0.0239735	-0.0991289	-0.0206544	-0.0363832	-0.00211347	0	-0.31296	-0.272406	-0.0856266	-0.160418	-0.0303267	-0.0969325	-0.00956138	-0.00291498	0	-0.280212	-0.0463742	-0.12141	-0.223919	-0.00438397	0	0	-0.442362	-0.0597993	-0.00274262	-0.390315	0.504362	-0.0364618	-0.0741616	-0.0429426	0.278401	0.261788	-0.467974	-0.240458	0.426016	-0.444434	-0.325492	0.418327	-0.0840538
	-0.383	0	0	-0.00697987	0.368426	-0.159872	0.244355	-0.0443499	-0.0239735	0.457775	-0.0206544	-0.0363832	-0.00211347	0	-0.31296	-0.272406	0.360345	-0.160418	-0.0303267	-0.0969325	-0.00956138	-0.00291498	0	-0.280212	0.327612	0.401908	-0.223919	-0.00438397	0	0	-0.442362	-0.0597993	-0.00274262	0.26021	-0.0572883	0.51599	-0.0741616	-0.0429426	0.278401	-0.272473	0.355924	-0.240458	0.426016	-0.444434	0.097225	-0.568293	-0.0840538
	-0.382	0	0	-0.00697987	0.792879	0.672796	-0.256372	-0.0443499	-0.0239735	-0.0991289	-0.0206544	-0.0363832	-0.00211347	0	-0.31296	-0.272406	-0.0856266	-0.160418	-0.0303267	-0.0969325	-0.00956138	-0.00291498	0	-0.280212	-0.0463742	-0.12141	-0.223919	-0.00438397	0	0	0.135134	-0.0597993	-0.00274262	-0.390315	-0.0572883	-0.0364618	-0.0741616	-0.0429426	-0.211742	-0.272473	-0.467974	-0.240458	-0.215574	-0.444434	0.097225	1.40495	0.416266
	-0.381	0	0	-0.00697987	0.368426	-0.159872	0.244355	-0.0443499	-0.0239735	-0.0991289	-0.0206544	-0.0363832	-0.00211347	0	-0.31296	-0.272406	0.360345	-0.160418	-0.0303267	-0.0969325	-0.00956138	-0.00291498	0	0.60935	-0.0463742	-0.12141	0.979945	-0.00438397	0	0	0.71263	-0.0597993	-0.00274262	-0.390315	-0.0572883	-0.0364618	-0.0741616	-0.0429426	-0.211742	-0.272473	-0.467974	-0.240458	-0.215574	-0.444434	0.519942	-0.568293	-0.0840538
	-0.38	0	0	-0.00697987	-0.0560279	0.672796	-0.256372	-0.0443499	-0.0239735	-0.0991289	-0.0206544	-0.0363832	-0.00211347	0	-0.31296	-0.272406	-0.0856266	-0.160418	-0.0303267	-0.0969325	-0.00956138	-0.00291498	0	1.05413	-0.0463742	0.401908	0.177369	-0.00438397	0	0	-0.442362	-0.0597993	-0.00274262	0.26021	-0.0572883	-0.0364618	-0.0741616	0.362176	0.768544	-0.272473	0.355924	0.423791	0.426016	-0.444434	0.942659	1.40495	-0.0840538
	-0.379	0	0	-0.00697987	-0.0560279	-0.159872	0.244355	-0.0443499	-0.0239735	0.457775	-0.0206544	-0.0363832	-0.00211347	0	-0.31296	-0.272406	-0.0856266	-0.160418	-0.0303267	-0.0969325	-0.00956138	-0.00291498	0	-0.280212	-0.0463742	0.401908	-0.223919	-0.00438397	0	0	-0.442362	-0.0597993	-0.00274262	-0.390315	-0.0572883	-0.0364618	-0.0741616	-0.0429426	-0.211742	-0.272473	0.355924	0.423791	-0.215574	1.04197	0.519942	0.418327	-0.0840538
	-0.378	0	0	-0.00697987	-0.0560279	-0.159872	-0.256372	-0.0443499	-0.0239735	-0.0991289	-0.0206544	-0.0363832	-0.00211347	0	-0.31296	-0.272406	-0.0856266	-0.160418	-0.0303267	-0.0969325	-0.00956138	-0.00291498	0	-0.280212	-0.0463742	0.925227	-0.223919	-0.00438397	0	0	-0.442362	-0.0597993	-0.00274262	0.26021	-0.0572883	-0.0364618	-0.0741616	-0.0429426	-0.211742	0.261788	0.355924	0.423791	-0.215574	1.78517	-0.325492	-0.568293	-0.0840538
	-0.377	0	0	-0.00697987	-0.0560279	-0.159872	-0.256372	-0.0443499	0.328579	-0.0991289	-0.0206544	-0.0363832	-0.00211347	0	-0.31296	-0.272406	-0.0856266	-0.160418	-0.0303267	-0.0969325	-0.00956138	-0.00291498	0	0.164569	-0.0463742	-0.12141	0.177369	-0.00438397	0	0	-0.442362	-0.0597993	-0.00274262	-0.390315	-0.0572883	-0.0364618	0.463241	-0.0429426	-0.211742	0.261788	-0.467974	0.423791	-0.215574	-0.444434	0.519942	0.418327	-0.0840538
	-0.376	0	0	-0.00697987	0.368426	-0.159872	-0.256372	-0.0443499	-0.0239735	-0.0991289	-0.0206544	-0.0363832	-0.00211347	0	-0.31296	-0.272406	-0.0856266	0.29274	-0.0303267	-0.0969325	-0.00956138	-0.00291498	0	0.164569	-0.0463742	0.401908	-0.223919	-0.00438397	0	0	-0.442362	-0.0597993	-0.00274262	-0.390315	-0.0572883	-0.0364618	0.463241	-0.0429426	-0.211742	-0.272473	0.355924	0.423791	-0.215574	-0.444434	-0.325492	0.418327	-0.0840538
	-0.375	0	0	-0.00697987	-0.0560279	-0.159872	-0.256372	-0.0443499	-0.0239735	-0.0991289	-0.0206544	-0.0363832	-0.00211347	0	-0.31296	-0.272406	0.360345	-0.160418	-0.0303267	-0.0969325	-0.00956138	-0.00291498	0	-0.280212	-0.0463742	-0.12141	-0.223919	-0.00438397	0	0	-0.442362	-0.0597993	-0.00274262	-0.390315	-0.0572883	-0.0364618	-0.0741616	-0.0429426	-0.211742	-0.272473	-0.467974	-0.240458	-0.215574	1.78517	0.942659	-0.568293	-0.0840538
	-0.374	0	0	-0.00697987	-0.0560279	-0.159872	-0.256372	-0.0443499	-0.0239735	0.457775	-0.0206544	-0.0363832	-0.00211347	0	-0.31296	-0.272406	-0.0856266	0.29274	-0.0303267	-0.0969325	-0.00956138	-0.00291498	0	0.164569	-0.0463742	0.401908	-0.223919	-0.00438397	0	0	0.135134	-0.0597993	-0.00274262	0.26021	-0.0572883	-0.0364618	-0.0741616	-0.0429426	-0.211742	-0.272473	-0.467974	-0.240458	-0.215574	-0.444434	0.097225	0.418327	-0.0840538
	-0.373	0	0	-0.00697987	-0.0560279	-0.159872	0.244355	-0.0443499	-0.0239735	-0.0991289	-0.0206544	-0.0363832	-0.00211347	0	-0.31296	-0.272406	-0.0856266	-0.160418	-0.0303267	-0.0969325	-0.00956138	-0.00291498	0	-0.280212	-0.0463742	0.401908	-0.223919	-0.00438397	0	0	-0.442362	-0.0597993	-0.00274262	-0.390315	-0.0572883	-0.0364618	0.463241	-0.0429426	-0.211742	0.261788	-0.467974	-0.240458	-0.215574	-0.444434	0.519942	-0.568293	-0.0840538
	-0.372	0	0	-0.00697987	-0.0560279	-0.159872	-0.256372	-0.0443499	-0.0239735	-0.0991289	-0.0206544	-0.0363832	-0.00211347	0	-0.31296	-0.272406	-0.0856266	-0.160418	-0.0303267	-0.0969325	-0.00956138	-0.00291498	0	0.164569	-0.0463742	0.401908	-0.223919	-0.00438397	0	0	0.71263	0.318677	-0.00274262	0.26021	-0.0572883	-0.0364618	-0.0741616	-0.0429426	-0.211742	-0.272473	-0.467974	-0.240458	-0.215574	-0.444434	0.519942	1.40495	-0.0840538
	-0.371	0	0	-0.00697987	-0.0560279	-0.159872	-0.256372	-0.0443499	-0.0239735	-0.0991289	-0.0206544	-0.0363832	-0.00211347	0	-0.31296	-0.272406	-0.0856266	-0.160418	-0.0303267	-0.0969325	-0.00956138	-0.00291498	0	-0.280212	-0.0463742	0.401908	-0.223919	-0.00438397	0	0	0.135134	-0.0597993	-0.00274262	0.910736	-0.0572883	-0.0364618	-0.0741616	-0.0429426	-0.211742	-0.272473	1.17982	-0.240458	-0.215574	0.298767	-0.325492	-0.568293	-0.0840538
	-0.37	0	0	-0.00697987	0.368426	-0.159872	-0.256372	-0.0443499	-0.0239735	-0.0991289	-0.0206544	-0.0363832	0.526253	0	-0.31296	-0.272406	-0.0856266	-0.160418	-0.0303267	-0.0969325	-0.00956138	-0.00291498	0	-0.280212	-0.0463742	-0.12141	0.177369	-0.00438397	0	0	-0.442362	-0.0597993	-0.00274262	1.56126	-0.0572883	-0.0364618	-0.0741616	-0.0429426	-0.211742	-0.272473	-0.467974	-0.240458	-0.215574	-0.444434	0.097225	-0.568293	-0.0840538
	-0.369	0	0	-0.00697987	-0.0560279	0.672796	-0.256372	0.417628	-0.0239735	-0.0991289	-0.0206544	-0.0363832	-0.00211347	0	-0.31296	-0.272406	0.360345	0.29274	-0.0303267	-0.0969325	-0.00956138	-0.00291498	0	-0.280212	-0.0463742	-0.12141	0.177369	-0.00438397	0	0	-0.442362	-0.0597993	-0.00274262	0.26021	-0.0572883	-0.0364618	-0.0741616	-0.0429426	-0.211742	0.261788	0.355924	-0.240458	-0.215574	-0.444434	-0.325492	0.418327	-0.0840538
	-0.368	0	0	-0.00697987	-0.0560279	-0.159872	0.244355	-0.0443499	-0.0239735	-0.0991289	-0.0206544	-0.0363832	0.526253	0	-0.31296	-0.272406	-0.0856266	-0.160418	-0.0303267	-0.0969325	-0.00956138	-0.00291498	0	0.164569	-0.0463742	-0.12141	0.177369	-0.00438397	0	0	-0.442362	-0.0597993	-0.00274262	0.910736	-0.0572883	-0.0364618	-0.0741616	-0.0429426	0.278401	-0.272473	1.17982	-0.240458	0.426016	-0.444434	-0.325492	-0.568293	-0.0840538
	-0.367	0	0	-0.00697987	-0.0560279	0.672796	-0.256372	-0.0443499	-0.0239735	-0.0991289	-0.0206544	-0.0363832	-0.00211347	0	-0.31296	-0.272406	-0.0856266	-0.160418	-0.0303267	-0.0969325	-0.00956138	-0.00291498	0	-0.280212	0.327612	-0.12141	0.177369	-0.00438397	0	0	-0.442362	0.318677	-0.00274262	0.26021	-0.0572883	-0.0364618	-0.0741616	-0.0429426	0.278401	0.261788	0.355924	-0.240458	-0.215574	0.298767	0.097225	0.418327	-0.0840538
	-0.366	0	0	-0.00697987	-0.0560279	0.672796	-0.256372	0.417628	-0.0239735	0.457775	-0.0206544	-0.0363832	-0.00211347	0	-0.31296	-0.272406	-0.0856266	-0.160418	-0.0303267	-0.0969325	-0.00956138	-0.00291498	0	0.164569	0.327612	-0.12141	-0.223919	-0.00438397	0	0	-0.442362	-0.0597993	-0.00274262	-0.390315	0.504362	-0.0364618	-0.0741616	-0.0429426	-0.211742	-0.272473	-0.467974	-0.240458	0.426016	0.298767	0.519942	1.40495	-0.0840538
	-0.365	0	0	-0.00697987	-0.0560279	-0.159872	-0.256372	-0.0443499	-0.0239735	-0.0991289	-0.0206544	-0.0363832	-0.00211347	0	-0.31296	-0.272406	-0.0856266	0.29274	-0.0303267	-0.0969325	-0.00956138	-0.00291498	0	-0.280212	-0.0463742	-0.12141	0.177369	-0.00438397	0	0	-0.442362	0.318677	-0.00274262	-0.390315	-0.0572883	-0.0364618	-0.0741616	-0.0429426	0.278401	0.261788	0.355924	-0.240458	0.426016	-0.444434	0.097225	-0.568293	-0.0840538
	-0.364	0	0	-0.00697987	-0.0560279	0.672796	-0.256372	-0.0443499	-0.0239735	-0.0991289	-0.0206544	-0.0363832	-0.00211347	0	-0.31296	-0.272406	-0.0856266	0.745899	-0.0303267	-0.0969325	-0.00956138	-0.00291498	0	0.164569	-0.0463742	-0.12141	-0.223919	-0.00438397	0	0	-0.442362	-0.0597993	-0.00274262	0.26021	-0.0572883	-0.0364618	0.463241	-0.0429426	0.278401	0.261788	-0.467974	0.423791	-0.215574	-0.444434	0.097225	0.418327	-0.0840538
	-0.363	0	0	-0.00697987	-0.0560279	-0.159872	0.745082	-0.0443499	-0.0239735	-0.0991289	-0.0206544	-0.0363832	-0.00211347	0	-0.31296	-0.272406	-0.0856266	-0.160418	-0.0303267	-0.0969325	-0.00956138	-0.00291498	0	-0.280212	-0.0463742	-0.12141	-0.223919	-0.00438397	0	0	-0.442362	0.318677	-0.00274262	0.26021	-0.0572883	-0.0364618	-0.0741616	-0.0429426	0.768544	-0.272473	-0.467974	-0.240458	-0.215574	1.04197	-0.325492	-0.568293	-0.0840538
	-0.362	0	0	-0.00697987	-0.0560279	-0.159872	0.244355	-0.0443499	-0.0239735	-0.0991289	-0.0206544	-0.0363832	-0.00211347	0	-0.31296	-0.272406	-0.0856266	-0.160418	0.429168	-0.0969325	-0.00956138	-0.00291498	0	1.05413	-0.0463742	0.401908	0.578657	-0.00438397	0	0	-0.442362	-0.0597993	-0.00274262	-0.390315	-0.0572883	-0.0364618	-0.0741616	-0.0429426	-0.211742	0.261788	0.355924	-0.240458	-0.215574	0.298767	-0.325492	-0.568293	-0.0840538
	-0.361	0	0	-0.00697987	-0.0560279	-0.159872	-0.256372	-0.0443499	-0.0239735	-0.0991289	0.624796	-0.0363832	-0.00211347	0	-0.31296	-0.272406	-0.0856266	-0.160418	-0.0303267	-0.0969325	-0.00956138	-0.00291498	0	-0.280212	0.327612	0.401908	-0.223919	-0.00438397	0	0	-0.442362	-0.0597993	-0.00274262	-0.390315	-0.0572883	-0.0364618	0.463241	-0.0429426	0.278401	0.261788	-0.467974	-0.240458	-0.215574	-0.444434	-0.325492	0.418327	-0.0840538
	-0.36	0	0	-0.00697987	-0.0560279	-0.159872	-0.256372	-0.0443499	-0.0239735	-0.0991289	-0.0206544	-0.0363832	-0.00211347	0	-0.31296	-0.272406	-0.0856266	-0.160418	-0.0303267	-0.0969325	-0.00956138	-0.00291498	0	0.60935	-0.0463742	-0.12141	-0.223919	-0.00438397	0	0	-0.442362	-0.0597993	-0.00274262	-0.390315	-0.0572883	-0.0364618	-0.0741616	-0.0429426	-0.211742	-0.272473	0.355924	-0.240458	-0.215574	0.298767	0.097225	0.418327	-0.0840538
	-0.359	0	0	-0.00697987	-0.0560279	0.672796	0.244355	-0.0443499	-0.0239735	0.457775	-0.0206544	-0.0363832	-0.00211347	0	-0.31296	-0.272406	0.360345	-0.160418	-0.0303267	-0.0969325	-0.00956138	-0.00291498	0	-0.280212	-0.0463742	-0.12141	-0.223919	-0.00438397	0	0	-0.442362	-0.0597993	-0.00274262	0.910736	-0.0572883	-0.0364618	-0.0741616	-0.0429426	-0.211742	-0.272473	2.00372	0.423791	-0.215574	-0.444434	-0.325492	-0.568293	-0.0840538
	-0.358	0	0	-0.00697987	-0.0560279	-0.159872	0.244355	-0.0443499	-0.0239735	-0.0991289	-0.0206544	-0.0363832	-0.00211347	0	-0.31296	-0.272406	-0.0856266	-0.160418	-0.0303267	-0.0969325	-0.00956138	-0.00291498	0	0.60935	-0.0463742	-0.12141	0.177369	-0.00438397	0	0	0.135134	-0.0597993	-0.00274262	-0.390315	-0.0572883	-0.0364618	-0.0741616	0.362176	0.278401	-0.272473	0.355924	-0.240458	-0.215574	0.298767	0.097225	-0.568293	0.416266
	-0.357	0	0	-0.00697987	0.368426	-0.159872	-0.256372	-0.0443499	-0.0239735	-0.0991289	-0.0206544	-0.0363832	-0.00211347	0	-0.31296	-0.272406	-0.0856266	-0.160418	0.429168	-0.0969325	-0.00956138	-0.00291498	0	0.164569	0.327612	0.401908	-0.223919	-0.00438397	0	0	-0.442362	-0.0597993	-0.00274262	-0.390315	-0.0572883	-0.0364618	-0.0741616	-0.0429426	-0.211742	0.261788	0.355924	-0.240458	1.06761	0.298767	-0.325492	-0.568293	-0.0840538
	-0.356	0	0	-0.00697987	-0.0560279	-0.159872	0.244355	-0.0443499	-0.0239735	-0.0991289	-0.0206544	-0.0363832	-0.00211347	0	-0.31296	-0.272406	-0.0856266	-0.160418	-0.0303267	-0.0969325	0.331917	-0.00291498	0	-0.280212	-0.0463742	-0.12141	0.177369	-0.00438397	0	0	-0.442362	-0.0597993	-0.00274262	0.26021	0.504362	-0.0364618	-0.0741616	0.362176	0.278401	0.261788	2.00372	-0.240458	-0.215574	-0.444434	0.519942	1.40495	0.416266
	-0.355	0	0	-0.00697987	-0.0560279	-0.159872	-0.256372	-0.0443499	-0.0239735	-0.0991289	-0.0206544	-0.0363832	-0.00211347	0	-0.31296	-0.272406	-0.0856266	-0.160418	-0.0303267	-0.0969325	-0.00956138	-0.00291498	0	-0.280212	-0.0463742	-0.12141	0.177369	-0.00438397	0	0	0.71263	0.318677	-0.00274262	0.26021	-0.0572883	-0.0364618	-0.0741616	0.362176	-0.211742	-0.272473	0.355924	-0.240458	-0.215574	-0.444434	-0.325492	-0.568293	0.416266
	-0.354	0	0	-0.00697987	-0.0560279	-0.159872	-0.256372	-0.0443499	0.328579	-0.0991289	-0.0206544	-0.0363832	-0.00211347	0	-0.31296	-0.272406	-0.0856266	-0.160418	-0.0303267	-0.0969325	-0.00956138	-0.00291498	0	-0.280212	-0.0463742	-0.12141	-0.223919	-0.00438397	0	0	-0.442362	-0.0597993	-0.00274262	-0.390315	-0.0572883	-0.0364618	-0.0741616	-0.0429426	0.278401	0.261788	-0.467974	-0.240458	-0.215574	0.298767	0.097225	-0.568293	-0.0840538
	-0.353	0	0	-0.00697987	-0.0560279	-0.159872	0.244355	-0.0443499	-0.0239735	-0.0991289	-0.0206544	-0.0363832	-0.00211347	0	-0.31296	-0.272406	-0.0856266	0.29274	-0.0303267	-0.0969325	-0.00956138	-0.00291498	0	0.164569	-0.0463742	-0.12141	-0.223919	-0.00438397	0	0	0.135134	-0.0597993	-0.00274262	-0.390315	0.504362	-0.0364618	-0.0741616	-0.0429426	-0.211742	-0.272473	-0.467974	-0.240458	-0.215574	-0.444434	0.097225	-0.568293	-0.0840538
	-0.352	0	0	-0.00697987	-0.0560279	-0.159872	-0.256372	-0.0443499	-0.0239735	-0.0991289	-0.0206544	-0.0363832	-0.00211347	0	-0.31296	-0.272406	-0.0856266	-0.160418	-0.0303267	-0.0969325	0.331917	-0.00291498	0	-0.280212	-0.0463742	-0.12141	0.578657	-0.00438397	0	0	-0.442362	-0.0597993	-0.00274262	0.26021	-0.0572883	-0.0364618	0.463241	-0.0429426	-0.211742	0.261788	0.355924	1.08804	-0.215574	0.298767	-0.325492	-0.568293	-0.0840538
	-0.351	0	0	-0.00697987	-0.0560279	0.672796	0.244355	-0.0443499	-0.0239735	-0.0991289	-0.0206544	-0.0363832	-0.00211347	0	-0.31296	-0.272406	-0.0856266	-0.160418	0.429168	-0.0969325	-0.00956138	-0.00291498	0	-0.280212	-0.0463742	0.401908	-0.223919	-0.00438397	0	0	-0.442362	-0.0597993	-0.00274262	-0.390315	-0.0572883	-0.0364618	-0.0741616	-0.0429426	0.278401	-0.272473	-0.467974	0.423791	-0.215574	-0.444434	-0.325492	0.418327	-0.0840538
	-0.35	0	0	-0.00697987	-0.0560279	0.672796	-0.256372	-0.0443499	-0.0239735	-0.0991289	-0.0206544	-0.0363832	-0.00211347	0	-0.31296	-0.272406	-0.0856266	-0.160418	-0.0303267	-0.0969325	-0.00956138	-0.00291498	0	0.164569	0.327612	-0.12141	0.578657	-0.00438397	0	0	-0.442362	-0.0597993	-0.00274262	0.26021	-0.0572883	-0.0364618	-0.0741616	-0.0429426	-0.211742	0.261788	-0.467974	-0.240458	-0.215574	-0.444434	-0.325492	1.40495	-0.0840538
	-0.349	0	0	-0.00697987	-0.0560279	-0.159872	-0.256372	-0.0443499	-0.0239735	-0.0991289	-0.0206544	-0.0363832	-0.00211347	0	-0.31296	-0.272406	-0.0856266	-0.160418	-0.0303267	-0.0969325	-0.00956138	-0.00291498	0	-0.280212	-0.0463742	-0.12141	-0.223919	-0.00438397	0	0	-0.442362	-0.0597993	-0.00274262	-0.390315	0.504362	-0.0364618	-0.0741616	-0.0429426	-0.211742	-0.272473	-0.467974	0.423791	0.426016	-0.444434	-0.325492	0.418327	0.416266
	-0.348	0	0	-0.00697987	-0.0560279	-0.159872	0.244355	-0.0443499	-0.0239735	-0.0991289	-0.0206544	-0.0363832	-0.00211347	0	-0.31296	-0.272406	-0.0856266	0.745899	-0.0303267	-0.0969325	-0.00956138	-0.00291498	0	-0.280212	-0.0463742	-0.12141	-0.223919	-0.00438397	0	0	-0.442362	-0.0597993	-0.00274262	-0.390315	-0.0572883	-0.0364618	-0.0741616	-0.0429426	-0.211742	-0.272473	-0.467974	0.423791	-0.215574	1.04197	0.519942	0.418327	0.416266
	-0.347	0	0	-0.00697987	-0.0560279	-0.159872	-0.256372	-0.0443499	-0.0239735	-0.0991289	-0.0206544	-0.0363832	-0.00211347	0	-0.31296	-0.272406	-0.0856266	-0.160418	-0.0303267	-0.0969325	-0.00956138	-0.00291498	0	0.164569	-0.0463742	-0.12141	-0.223919	-0.00438397	0	0	-0.442362	-0.0597993	-0.00274262	0.26021	0.504362	-0.0364618	-0.0741616	0.362176	0.278401	0.261788	-0.467974	-0.240458	0.426016	0.298767	0.519942	-0.568293	-0.0840538
	-0.346	0	0	-0.00697987	-0.0560279	0.672796	0.244355	-0.0443499	-0.0239735	-0.0991289	-0.0206544	-0.0363832	-0.00211347	0	-0.31296	-0.272406	-0.0856266	0.29274	-0.0303267	1.00457	-0.00956138	-0.00291498	0	0.164569	-0.0463742	-0.12141	0.578657	-0.00438397	0	0	-0.442362	-0.0597993	-0.00274262	-0.390315	-0.0572883	-0.0364618	0.463241	-0.0429426	-0.211742	0.796048	-0.467974	-0.240458	0.426016	-0.444434	-0.325492	-0.568293	-0.0840538
	-0.345	0	0	-0.00697987	-0.0560279	-0.159872	-0.256372	-0.0443499	-0.0239735	-0.0991289	-0.0206544	-0.0363832	-0.00211347	0	-0.31296	-0.272406	0.360345	-0.160418	-0.0303267	0.453821	-0.00956138	-0.00291498	0	0.164569	-0.0463742	0.401908	0.177369	-0.00438397	0	0	-0.442362	-0.0597993	-0.00274262	-0.390315	-0.0572883	-0.0364618	-0.0741616	-0.0429426	0.278401	-0.272473	1.17982	-0.240458	-0.215574	1.04197	0.097225	-0.568293	-0.0840538
	-0.344	0	0	-0.00697987	-0.0560279	-0.159872	-0.256372	-0.0443499	-0.0239735	-0.0991289	0.624796	-0.0363832	-0.00211347	0	-0.31296	-0.272406	0.360345	-0.160418	-0.0303267	0.453821	-0.00956138	-0.00291498	0	0.164569	0.327612	-0.12141	0.177369	-0.00438397	0	0	-0.442362	-0.0597993	-0.00274262	-0.390315	-0.0572883	-0.0364618	-0.0741616	-0.0429426	-0.211742	-0.272473	-0.467974	1.75229	-0.215574	-0.444434	0.097225	0.418327	-0.0840538
	-0.343	0	0	-0.00697987	-0.0560279	0.672796	1.74654	-0.0443499	-0.0239735	0.457775	-0.0206544	-0.0363832	-0.00211347	0	-0.31296	-0.272406	-0.0856266	-0.160418	-0.0303267	0.453821	-0.00956138	-0.00291498	0	-0.280212	-0.0463742	-0.12141	-0.223919	-0.00438397	0	0	-0.442362	-0.0597993	-0.00274262	-0.390315	-0.0572883	-0.0364618	0.463241	0.767294	-0.211742	0.261788	-0.467974	0.423791	0.426016	0.298767	0.519942	-0.568293	-0.0840538
	-0.342	0	0	-0.00697987	-0.0560279	-0.159872	-0.256372	-0.0443499	-0.0239735	-0.0991289	-0.0206544	-0.0363832	-0.00211347	0	-0.31296	-0.272406	-0.0856266	-0.160418	0.429168	-0.0969325	-0.00956138	-0.00291498	0	-0.280212	-0.0463742	-0.12141	0.177369	-0.00438397	0	0	-0.442362	0.318677	-0.00274262	0.26021	-0.0572883	-0.0364618	0.463241	-0.0429426	0.278401	-0.272473	-0.467974	0.423791	-0.215574	0.298767	0.097225	0.418327	-0.0840538
	-0.341	0	0	-0.00697987	-0.0560279	-0.159872	-0.256372	-0.0443499	-0.0239735	-0.0991289	0.624796	-0.0363832	-0.00211347	0	-0.31296	-0.272406	-0.0856266	-0.160418	-0.0303267	0.453821	-0.00956138	-0.00291498	0	0.164569	-0.0463742	-0.12141	0.177369	-0.00438397	0	0	-0.442362	-0.0597993	-0.00274262	-0.390315	0.504362	-0.0364618	-0.0741616	-0.0429426	-0.211742	-0.272473	-0.467974	-0.240458	-0.215574	0.298767	0.097225	-0.568293	-0.0840538
	-0.34	0	0	-0.00697987	-0.0560279	-0.159872	0.745082	-0.0443499	-0.0239735	-0.0991289	-0.0206544	-0.0363832	-0.00211347	0	-0.31296	-0.272406	-0.0856266	-0.160418	-0.0303267	-0.0969325	-0.00956138	-0.00291498	0	0.164569	-0.0463742	-0.12141	-0.223919	-0.00438397	0	0	-0.442362	-0.0597993	-0.00274262	-0.390315	-0.0572883	0.51599	0.463241	-0.0429426	-0.211742	-0.272473	0.355924	-0.240458	-0.215574	0.298767	-0.325492	-0.568293	-0.0840538
	-0.339	0	0	-0.00697987	-0.0560279	-0.159872	-0.256372	-0.0443499	-0.0239735	-0.0991289	-0.0206544	-0.0363832	-0.00211347	0	-0.31296	-0.272406	0.360345	-0.160418	-0.0303267	-0.0969325	-0.00956138	-0.00291498	0	-0.280212	-0.0463742	-0.12141	-0.223919	-0.00438397	0	0	-0.442362	-0.0597993	-0.00274262	-0.390315	-0.0572883	-0.0364618	-0.0741616	-0.0429426	-0.211742	0.261788	1.17982	-0.240458	-0.215574	-0.444434	-0.325492	-0.568293	-0.0840538
	-0.338	0	0	-0.00697987	0.368426	-0.159872	-0.256372	-0.0443499	-0.0239735	-0.0991289	-0.0206544	0.790508	-0.00211347	0	-0.31296	-0.272406	-0.0856266	-0.160418	-0.0303267	-0.0969325	-0.00956138	-0.00291498	0	0.60935	0.327612	-0.12141	-0.223919	-0.00438397	0	0	-0.442362	-0.0597993	-0.00274262	-0.390315	-0.0572883	-0.0364618	-0.0741616	-0.0429426	-0.211742	-0.272473	0.355924	-0.240458	-0.215574	-0.444434	0.097225	0.418327	-0.0840538
	-0.337	0	0	0.342014	-0.0560279	-0.159872	-0.256372	-0.0443499	-0.0239735	-0.0991289	-0.0206544	-0.0363832	-0.00211347	0	-0.31296	-0.272406	0.360345	0.29274	-0.0303267	-0.0969325	-0.00956138	-0.00291498	0	-0.280212	-0.0463742	-0.12141	-0.223919	-0.00438397	0	0	-0.442362	-0.0597993	-0.00274262	0.26021	-0.0572883	-0.0364618	-0.0741616	-0.0429426	0.278401	-0.272473	-0.467974	-0.240458	-0.215574	0.298767	-0.325492	0.418327	-0.0840538
	-0.336	0	0	-0.00697987	-0.0560279	-0.159872	0.244355	-0.0443499	-0.0239735	-0.0991289	-0.0206544	-0.0363832	-0.00211347	0	-0.31296	-0.272406	-0.0856266	0.29274	-0.0303267	-0.0969325	-0.00956138	-0.00291498	0	-0.280212	-0.0463742	-0.12141	-0.223919	-0.00438397	0	0	-0.442362	-0.0597993	-0.00274262	-0.390315	0.504362	0.51599	-0.0741616	-0.0429426	-0.211742	0.261788	-0.467974	-0.240458	-0.215574	-0.444434	0.519942	-0.568293	-0.0840538
	-0.335	0	0	0.342014	-0.0560279	0.672796	-0.256372	-0.0443499	0.328579	-0.0991289	-0.0206544	0.790508	-0.00211347	0	-0.31296	-0.272406	-0.0856266	-0.160418	-0.0303267	-0.0969325	0.331917	-0.00291498	0	-0.280212	-0.0463742	-0.12141	-0.223919	-0.00438397	0	0	-0.442362	-0.0597993	-0.00274262	-0.390315	-0.0572883	-0.0364618	0.463241	-0.0429426	-0.211742	-0.272473	-0.467974	0.423791	0.426016	-0.444434	0.519942	0.418327	-0.0840538
	-0.334	0	0	-0.00697987	-0.0560279	-0.159872	0.244355	-0.0443499	-0.0239735	-0.0991289	-0.0206544	-0.0363832	-0.00211347	0	-0.31296	-0.272406	-0.0856266	-0.160418	-0.0303267	0.453821	-0.00956138	-0.00291498	0	0.164569	-0.0463742	-0.12141	-0.223919	-0.00438397	0	0	-0.442362	-0.0597993	-0.00274262	0.26021	-0.0572883	-0.0364618	-0.0741616	-0.0429426	0.278401	-0.272473	-0.467974	-0.240458	0.426016	0.298767	-0.325492	1.40495	-0.0840538
	-0.333	0	0	-0.00697987	-0.0560279	-0.159872	0.244355	-0.0443499	-0.0239735	-0.0991289	-0.0206544	-0.0363832	-0.00211347	0	-0.31296	-0.272406	-0.0856266	0.745899	-0.0303267	-0.0969325	-0.00956138	-0.00291498	0	-0.280212	-0.0463742	-0.12141	-0.223919	-0.00438397	0	0	0.135134	-0.0597993	-0.00274262	-0.390315	-0.0572883	-0.0364618	-0.0741616	-0.0429426	-0.211742	0.796048	0.355924	-0.240458	-0.215574	-0.444434	0.097225	-0.568293	-0.0840538
	-0.332	0	0	-0.00697987	-0.0560279	-0.159872	-0.256372	-0.0443499	-0.0239735	-0.0991289	-0.0206544	-0.0363832	-0.00211347	0	-0.31296	-0.272406	-0.0856266	-0.160418	-0.0303267	-0.0969325	-0.00956138	-0.00291498	0	0.164569	-0.0463742	-0.12141	-0.223919	-0.00438397	0	0	-0.442362	-0.0597993	-0.00274262	0.26021	-0.0572883	-0.0364618	-0.0741616	-0.0429426	-0.211742	-0.272473	-0.467974	-0.240458	-0.215574	-0.444434	-0.325492	-0.568293	-0.0840538
	-0.331	0	0	-0.00697987	-0.0560279	-0.159872	0.244355	0.417628	-0.0239735	-0.0991289	-0.0206544	-0.0363832	-0.00211347	0	-0.31296	-0.272406	-0.0856266	-0.160418	-0.0303267	-0.0969325	-0.00956138	-0.00291498	0	-0.280212	-0.0463742	-0.12141	-0.223919	-0.00438397	0	0	-0.442362	-0.0597993	-0.00274262	-0.390315	-0.0572883	-0.0364618	-0.0741616	-0.0429426	1.25869	-0.272473	-0.467974	-0.240458	1.06761	-0.444434	0.519942	-0.568293	-0.0840538
	-0.33	0	0	0.342014	-0.0560279	0.672796	0.244355	0.417628	-0.0239735	-0.0991289	-0.0206544	-0.0363832	-0.00211347	0	-0.31296	-0.272406	-0.0856266	0.29274	-0.0303267	0.453821	-0.00956138	-0.00291498	0	0.164569	-0.0463742	0.401908	0.177369	-0.00438397	0	0	0.135134	0.318677	-0.00274262	0.26021	-0.0572883	-0.0364618	-0.0741616	0.362176	-0.211742	0.261788	0.355924	-0.240458	0.426016	1.04197	0.097225	-0.568293	-0.0840538
	-0.329	0	0	-0.00697987	-0.0560279	-0.159872	-0.256372	-0.0443499	-0.0239735	-0.0991289	-0.0206544	-0.0363832	-0.00211347	0	-0.31296	-0.272406	-0.0856266	-0.160418	-0.0303267	-0.0969325	-0.00956138	-0.00291498	0	0.164569	-0.0463742	0.401908	0.177369	-0.00438397	0	0	-0.442362	-0.0597993	-0.00274262	1.56126	-0.0572883	-0.0364618	-0.0741616	-0.0429426	0.768544	0.796048	-0.467974	-0.240458	1.06761	-0.444434	0.519942	-0.568293	-0.0840538
	-0.328	0	0	-0.00697987	-0.0560279	-0.159872	-0.256372	-0.0443499	-0.0239735	-0.0991289	-0.0206544	-0.0363832	-0.00211347	0	-0.31296	-0.272406	-0.0856266	0.29274	-0.0303267	-0.0969325	-0.00956138	-0.00291498	0	0.164569	-0.0463742	0.401908	0.177369	-0.00438397	0	0	0.135134	-0.0597993	-0.00274262	-0.390315	-0.0572883	-0.0364618	-0.0741616	-0.0429426	-0.211742	-0.272473	-0.467974	-0.240458	0.426016	1.04197	0.097225	-0.568293	-0.0840538
	-0.327	0	0	-0.00697987	-0.0560279	-0.159872	-0.256372	-0.0443499	-0.0239735	0.457775	-0.0206544	-0.0363832	-0.00211347	0	-0.31296	-0.272406	-0.0856266	-0.160418	-0.0303267	-0.0969325	-0.00956138	-0.00291498	0	-0.280212	-0.0463742	-0.12141	-0.223919	-0.00438397	0	0	-0.442362	0.318677	-0.00274262	0.26021	-0.0572883	-0.0364618	-0.0741616	0.362176	0.278401	-0.272473	-0.467974	-0.240458	0.426016	-0.444434	-0.325492	-0.568293	-0.0840538
	-0.326	0	0	-0.00697987	-0.0560279	-0.159872	-0.256372	-0.0443499	0.328579	-0.0991289	-0.0206544	-0.0363832	-0.00211347	0	-0.31296	-0.272406	-0.0856266	-0.160418	-0.0303267	-0.0969325	-0.00956138	-0.00291498	0	-0.280212	-0.0463742	-0.12141	0.177369	-0.00438397	0	0	-0.442362	-0.0597993	-0.00274262	-0.390315	-0.0572883	-0.0364618	-0.0741616	-0.0429426	-0.211742	0.261788	0.355924	-0.240458	-0.215574	0.298767	0.097225	2.39157	-0.0840538
	-0.325	0	0	-0.00697987	-0.0560279	-0.159872	-0.256372	-0.0443499	-0.0239735	-0.0991289	-0.0206544	-0.0363832	-0.00211347	0	-0.31296	-0.272406	-0.0856266	-0.160418	-0.0303267	-0.0969325	-0.00956138	-0.00291498	0	0.164569	-0.0463742	-0.12141	0.177369	-0.00438397	0	0	-0.442362	-0.0597993	-0.00274262	0.26021	-0.0572883	-0.0364618	-0.0741616	-0.0429426	0.278401	-0.272473	-0.467974	-0.240458	-0.215574	0.298767	0.097225	-0.568293	-0.0840538
	-0.324	0	0	-0.00697987	-0.0560279	-0.159872	-0.256372	-0.0443499	-0.0239735	-0.0991289	-0.0206544	-0.0363832	-0.00211347	0	-0.31296	-0.272406	-0.0856266	-0.160418	-0.0303267	-0.0969325	-0.00956138	-0.00291498	0	-0.280212	-0.0463742	-0.12141	0.177369	-0.00438397	0	0	-0.442362	0.318677	-0.00274262	0.910736	-0.0572883	-0.0364618	-0.0741616	-0.0429426	0.278401	-0.272473	-0.467974	-0.240458	1.06761	1.04197	0.097225	1.40495	0.416266
	-0.323	0	0	-0.00697987	-0.0560279	-0.159872	-0.256372	-0.0443499	-0.0239735	-0.0991289	-0.0206544	-0.0363832	-0.00211347	0	-0.31296	-0.272406	-0.0856266	0.745899	-0.0303267	-0.0969325	-0.00956138	-0.00291498	0	-0.280212	-0.0463742	-0.12141	-0.223919	-0.00438397	0	0	-0.442362	-0.0597993	-0.00274262	0.26021	-0.0572883	-0.0364618	-0.0741616	-0.0429426	0.278401	0.261788	-0.467974	0.423791	-0.215574	0.298767	-0.325492	-0.568293	-0.0840538
	-0.322	0	0	-0.00697987	-0.0560279	0.672796	1.24581	-0.0443499	-0.0239735	-0.0991289	-0.0206544	-0.0363832	-0.00211347	0	-0.31296	-0.272406	-0.0856266	0.29274	-0.0303267	-0.0969325	-0.00956138	-0.00291498	0	0.164569	-0.0463742	-0.12141	-0.223919	-0.00438397	0	0	0.135134	-0.0597993	-0.00274262	-0.390315	0.504362	-0.0364618	-0.0741616	-0.0429426	0.278401	0.261788	0.355924	-0.240458	1.06761	0.298767	0.097225	1.40495	-0.0840538
	-0.321	0	0	-0.00697987	-0.0560279	-0.159872	-0.256372	-0.0443499	-0.0239735	0.457775	-0.0206544	-0.0363832	-0.00211347	0	-0.31296	-0.272406	-0.0856266	-0.160418	-0.0303267	-0.0969325	-0.00956138	-0.00291498	0	1.05413	-0.0463742	-0.12141	-0.223919	-0.00438397	0	0	-0.442362	-0.0597993	-0.00274262	0.26021	-0.0572883	-0.0364618	-0.0741616	-0.0429426	0.278401	-0.272473	1.17982	0.423791	-0.215574	-0.444434	-0.325492	-0.568293	-0.0840538
	-0.32	0	0	-0.00697987	-0.0560279	-0.159872	0.244355	-0.0443499	-0.0239735	-0.0991289	-0.0206544	-0.0363832	-0.00211347	0	-0.31296	-0.272406	0.360345	-0.160418	-0.0303267	-0.0969325	-0.00956138	-0.00291498	0	-0.280212	-0.0463742	-0.12141	0.177369	-0.00438397	0	0	0.135134	-0.0597993	-0.00274262	-0.390315	-0.0572883	-0.0364618	0.463241	-0.0429426	0.278401	-0.272473	0.355924	-0.240458	-0.215574	-0.444434	0.097225	0.418327	-0.0840538
	-0.319	0	0	-0.00697987	-0.0560279	-0.159872	0.244355	-0.0443499	-0.0239735	1.01468	-0.0206544	-0.0363832	-0.00211347	0	-0.31296	-0.272406	-0.0856266	0.29274	-0.0303267	-0.0969325	-0.00956138	-0.00291498	0	0.60935	-0.0463742	-0.12141	0.177369	-0.00438397	0	0	-0.442362	-0.0597993	-0.00274262	0.26021	-0.0572883	-0.0364618	-0.0741616	-0.0429426	-0.211742	-0.272473	-0.467974	1.08804	-0.215574	-0.444434	0.097225	0.418327	-0.0840538
	-0.318	0	0	-0.00697987	-0.0560279	0.672796	-0.256372	-0.0443499	-0.0239735	-0.0991289	-0.0206544	-0.0363832	-0.00211347	0	-0.31296	-0.272406	-0.0856266	0.29274	-0.0303267	-0.0969325	-0.00956138	-0.00291498	0	-0.280212	-0.0463742	0.401908	0.177369	-0.00438397	0	0	-0.442362	0.318677	-0.00274262	2.86231	-0.0572883	-0.0364618	-0.0741616	-0.0429426	-0.211742	-0.272473	0.355924	-0.240458	-0.215574	-0.444434	0.942659	0.418327	0.416266
	-0.317	0	0	-0.00697987	-0.0560279	-0.159872	0.244355	-0.0443499	-0.0239735	0.457775	-0.0206544	-0.0363832	-0.00211347	0	-0.31296	-0.272406	0.360345	-0.160418	-0.0303267	-0.0969325	-0.00956138	-0.00291498	0	0.164569	-0.0463742	-0.12141	-0.223919	-0.00438397	0	0	-0.442362	-0.0597993	-0.00274262	-0.390315	-0.0572883	0.51599	-0.0741616	-0.0429426	0.768544	0.796048	-0.467974	-0.240458	0.426016	-0.444434	0.097225	-0.568293	-0.0840538
	-0.316	0	0	-0.00697987	-0.0560279	-0.159872	-0.256372	-0.0443499	-0.0239735	-0.0991289	-0.0206544	-0.0363832	-0.00211347	0	-0.31296	-0.272406	-0.0856266	0.29274	-0.0303267	-0.0969325	-0.00956138	-0.00291498	0	-0.280212	-0.0463742	-0.12141	0.578657	-0.00438397	0	0	-0.442362	-0.0597993	-0.00274262	0.26021	-0.0572883	-0.0364618	-0.0741616	-0.0429426	-0.211742	0.261788	-0.467974	-0.240458	0.426016	0.298767	-0.325492	0.418327	-0.0840538
	-0.315	0	0	-0.00697987	-0.0560279	-0.159872	-0.256372	-0.0443499	0.328579	-0.0991289	-0.0206544	0.790508	-0.00211347	0	-0.31296	-0.272406	-0.0856266	0.29274	-0.0303267	0.453821	-0.00956138	-0.00291498	0	0.60935	-0.0463742	-0.12141	-0.223919	-0.00438397	0	0	-0.442362	0.697154	-0.00274262	0.26021	-0.0572883	-0.0364618	-0.0741616	-0.0429426	0.278401	0.261788	-0.467974	-0.240458	-0.215574	-0.444434	0.097225	-0.568293	0.416266
	-0.314	0	0	-0.00697987	-0.0560279	1.50546	-0.256372	-0.0443499	-0.0239735	-0.0991289	-0.0206544	-0.0363832	-0.00211347	0	-0.31296	-0.272406	-0.0856266	-0.160418	-0.0303267	-0.0969325	-0.00956138	-0.00291498	0	-0.280212	-0.0463742	-0.12141	0.177369	-0.00438397	0	0	-0.442362	-0.0597993	-0.00274262	-0.390315	-0.0572883	-0.0364618	-0.0741616	0.362176	0.278401	-0.272473	0.355924	-0.240458	0.426016	0.298767	0.519942	-0.568293	-0.0840538
	-0.313	0	0	-0.00697987	-0.0560279	-0.159872	-0.256372	-0.0443499	0.328579	-0.0991289	-0.0206544	-0.0363832	-0.00211347	0	-0.31296	-0.272406	-0.0856266	-0.160418	-0.0303267	-0.0969325	-0.00956138	-0.00291498	0	-0.280212	-0.0463742	-0.12141	0.177369	-0.00438397	0	0	-0.442362	-0.0597993	-0.00274262	-0.390315	0.504362	-0.0364618	-0.0741616	-0.0429426	-0.211742	-0.272473	1.17982	-0.240458	-0.215574	0.298767	0.097225	-0.568293	-0.0840538
	-0.312	0	0	-0.00697987	-0.0560279	-0.159872	-0.256372	-0.0443499	-0.0239735	-0.0991289	-0.0206544	-0.0363832	-0.00211347	0	-0.31296	-0.272406	-0.0856266	1.19906	-0.0303267	-0.0969325	-0.00956138	-0.00291498	0	-0.280212	0.327612	-0.12141	-0.223919	-0.00438397	0	0	-0.442362	-0.0597993	-0.00274262	0.26021	-0.0572883	-0.0364618	-0.0741616	-0.0429426	-0.211742	0.261788	-0.467974	0.423791	-0.215574	-0.444434	-0.325492	0.418327	-0.0840538
	-0.311	0	0	-0.00697987	-0.0560279	-0.159872	0.244355	-0.0443499	-0.0239735	-0.0991289	-0.0206544	-0.0363832	-0.00211347	0	-0.31296	-0.272406	-0.0856266	-0.160418	-0.0303267	-0.0969325	-0.00956138	-0.00291498	0	0.164569	-0.0463742	-0.12141	-0.223919	-0.00438397	0	0	-0.442362	-0.0597993	-0.00274262	-0.390315	-0.0572883	-0.0364618	0.463241	-0.0429426	-0.211742	-0.272473	-0.467974	-0.240458	-0.215574	0.298767	-0.325492	-0.568293	0.416266
	-0.31	0	0	-0.00697987	-0.0560279	-0.159872	-0.256372	-0.0443499	-0.0239735	-0.0991289	-0.0206544	-0.0363832	-0.00211347	0	-0.31296	-0.272406	-0.0856266	-0.160418	-0.0303267	-0.0969325	-0.00956138	-0.00291498	0	-0.280212	-0.0463742	-0.12141	0.578657	-0.00438397	0	0	-0.442362	-0.0597993	-0.00274262	-0.390315	-0.0572883	-0.0364618	-0.0741616	-0.0429426	-0.211742	-0.272473	1.17982	0.423791	-0.215574	-0.444434	-0.325492	-0.568293	-0.0840538
	-0.309	0	0	-0.00697987	-0.0560279	0.672796	-0.256372	-0.0443499	-0.0239735	0.457775	-0.0206544	-0.0363832	-0.00211347	0	-0.31296	-0.272406	-0.0856266	-0.160418	-0.0303267	-0.0969325	-0.00956138	-0.00291498	0	-0.280212	-0.0463742	-0.12141	-0.223919	-0.00438397	0	0	0.71263	-0.0597993	-0.00274262	0.910736	-0.0572883	-0.0364618	-0.0741616	-0.0429426	-0.211742	-0.272473	0.355924	-0.240458	0.426016	0.298767	-0.325492	0.418327	0.416266
	-0.308	0	0	-0.00697987	-0.0560279	-0.159872	-0.256372	-0.0443499	-0.0239735	-0.0991289	-0.0206544	-0.0363832	-0.00211347	0	-0.31296	-0.272406	-0.0856266	-0.160418	-0.0303267	-0.0969325	-0.00956138	-0.00291498	0	0.164569	-0.0463742	0.401908	0.979945	-0.00438397	0	0	0.135134	0.318677	-0.00274262	0.26021	-0.0572883	-0.0364618	-0.0741616	0.362176	-0.211742	-0.272473	0.355924	-0.240458	-0.215574	1.04197	0.097225	-0.568293	-0.0840538
	-0.307	0	0	-0.00697987	0.368426	-0.159872	-0.256372	-0.0443499	-0.0239735	-0.0991289	-0.0206544	-0.0363832	-0.00211347	0	-0.31296	-0.272406	-0.0856266	-0.160418	-0.0303267	-0.0969325	-0.00956138	-0.00291498	0	0.60935	-0.0463742	-0.12141	0.177369	-0.00438397	0	0	-0.442362	-0.0597993	-0.00274262	-0.390315	-0.0572883	-0.0364618	-0.0741616	-0.0429426	-0.211742	-0.272473	-0.467974	-0.240458	-0.215574	-0.444434	0.097225	1.40495	-0.0840538
	-0.306	0	0	-0.00697987	-0.0560279	-0.159872	-0.256372	-0.0443499	-0.0239735	-0.0991289	-0.0206544	-0.0363832	-0.00211347	0	-0.31296	-0.272406	-0.0856266	-0.160418	-0.0303267	-0.0969325	-0.00956138	-0.00291498	0	0.60935	-0.0463742	-0.12141	-0.223919	-0.00438397	0	0	-0.442362	-0.0597993	-0.00274262	-0.390315	-0.0572883	0.51599	0.463241	-0.0429426	0.278401	-0.272473	-0.467974	-0.240458	0.426016	-0.444434	0.097225	-0.568293	-0.0840538
	-0.305	0	0	-0.00697987	-0.0560279	-0.159872	-0.256372	-0.0443499	0.328579	-0.0991289	-0.0206544	-0.0363832	-0.00211347	0	-0.31296	-0.272406	-0.0856266	-0.160418	0.429168	-0.0969325	0.331917	-0.00291498	0	0.164569	-0.0463742	0.401908	-0.223919	-0.00438397	0	0	-0.442362	-0.0597993	-0.00274262	0.26021	-0.0572883	-0.0364618	0.463241	-0.0429426	-0.211742	-0.272473	-0.467974	-0.240458	-0.215574	0.298767	-0.325492	0.418327	0.916586
	-0.304	0	0	-0.00697987	-0.0560279	0.672796	-0.256372	-0.0443499	0.328579	0.457775	-0.0206544	-0.0363832	-0.00211347	0	-0.31296	-0.272406	0.360345	0.29274	0.429168	-0.0969325	-0.00956138	-0.00291498	0	0.60935	-0.0463742	-0.12141	-0.223919	-0.00438397	0	0	-0.442362	-0.0597993	-0.00274262	-0.390315	-0.0572883	-0.0364618	-0.0741616	-0.0429426	-0.211742	0.796048	-0.467974	0.423791	0.426016	1.04197	-0.325492	0.418327	-0.0840538
	-0.303	0	0	-0.00697987	-0.0560279	-0.159872	0.745082	-0.0443499	-0.0239735	-0.0991289	-0.0206544	-0.0363832	-0.00211347	0	-0.31296	-0.272406	-0.0856266	0.29274	-0.0303267	-0.0969325	-0.00956138	-0.00291498	0	0.60935	-0.0463742	-0.12141	-0.223919	-0.00438397	0	0	-0.442362	-0.0597993	-0.00274262	-0.390315	-0.0572883	-0.0364618	-0.0741616	-0.0429426	-0.211742	0.261788	2.00372	-0.240458	-0.215574	0.298767	0.097225	0.418327	-0.0840538
	-0.302	0	0	-0.00697987	-0.0560279	-0.159872	0.244355	-0.0443499	-0.0239735	-0.0991289	-0.0206544	-0.0363832	-0.00211347	0	-0.31296	-0.272406	0.360345	0.29274	-0.0303267	-0.0969325	-0.00956138	-0.00291498	0	-0.280212	-0.0463742	-0.12141	-0.223919	-0.00438397	0	0	0.135134	-0.0597993	-0.00274262	0.26021	-0.0572883	-0.0364618	-0.0741616	0.362176	-0.211742	0.261788	0.355924	-0.240458	-0.215574	-0.444434	-0.325492	-0.568293	-0.0840538
	-0.301	0	0	-0.00697987	-0.0560279	0.672796	0.745082	-0.0443499	-0.0239735	-0.0991289	-0.0206544	-0.0363832	-0.00211347	0	-0.31296	-0.272406	0.806317	-0.160418	-0.0303267	0.453821	-0.00956138	-0.00291498	0	-0.280212	-0.0463742	-0.12141	-0.223919	-0.00438397	0	0	-0.442362	-0.0597993	-0.00274262	0.26021	-0.0572883	-0.0364618	-0.0741616	-0.0429426	-0.211742	-0.272473	0.355924	-0.240458	-0.215574	-0.444434	0.519942	1.40495	-0.0840538
	-0.3	0	0	-0.00697987	-0.0560279	-0.159872	0.244355	-0.0443499	-0.0239735	-0.0991289	-0.0206544	-0.0363832	-0.00211347	0	-0.31296	-0.272406	-0.0856266	-0.160418	-0.0303267	-0.0969325	-0.00956138	-0.00291498	0	0.164569	-0.0463742	0.401908	0.177369	-0.00438397	0	0	-0.442362	-0.0597993	-0.00274262	-0.390315	-0.0572883	0.51599	0.463241	-0.0429426	-0.211742	-0.272473	-0.467974	-0.240458	0.426016	0.298767	-0.325492	-0.568293	-0.0840538
	-0.299	0	0	-0.00697987	-0.0560279	-0.159872	-0.256372	-0.0443499	-0.0239735	-0.0991289	-0.0206544	-0.0363832	-0.00211347	0	-0.31296	-0.272406	-0.0856266	0.29274	-0.0303267	0.453821	-0.00956138	-0.00291498	0	-0.280212	-0.0463742	-0.12141	-0.223919	-0.00438397	0	0	-0.442362	-0.0597993	-0.00274262	-0.390315	-0.0572883	-0.0364618	-0.0741616	-0.0429426	0.278401	1.33031	-0.467974	-0.240458	-0.215574	0.298767	0.519942	0.418327	0.416266
	-0.298	0	0	-0.00697987	-0.0560279	-0.159872	-0.256372	-0.0443499	-0.0239735	-0.0991289	-0.0206544	-0.0363832	-0.00211347	0	-0.31296	-0.272406	-0.0856266	-0.160418	-0.0303267	-0.0969325	-0.00956138	-0.00291498	0	-0.280212	-0.0463742	-0.12141	-0.223919	-0.00438397	0	0	0.135134	-0.0597993	-0.00274262	-0.390315	0.504362	-0.0364618	-0.0741616	0.362176	-0.211742	0.261788	-0.467974	-0.240458	-0.215574	-0.444434	0.097225	0.418327	-0.0840538
	-0.297	0	0	-0.00697987	-0.0560279	-0.159872	-0.256372	-0.0443499	0.328579	-0.0991289	-0.0206544	-0.0363832	-0.00211347	0	-0.31296	-0.272406	-0.0856266	-0.160418	-0.0303267	-0.0969325	-0.00956138	-0.00291498	0	1.05413	-0.0463742	-0.12141	-0.223919	-0.00438397	0	0	-0.442362	0.697154	-0.00274262	-0.390315	-0.0572883	-0.0364618	0.463241	-0.0429426	-0.211742	0.796048	-0.467974	-0.240458	-0.215574	0.298767	-0.325492	0.418327	-0.0840538
	-0.296	0	0	-0.00697987	0.368426	-0.159872	0.745082	-0.0443499	-0.0239735	-0.0991289	-0.0206544	0.790508	-0.00211347	0	-0.31296	-0.272406	-0.0856266	-0.160418	-0.0303267	-0.0969325	-0.00956138	-0.00291498	0	-0.280212	-0.0463742	-0.12141	0.578657	-0.00438397	0	0	-0.442362	-0.0597993	-0.00274262	0.26021	-0.0572883	-0.0364618	-0.0741616	-0.0429426	-0.211742	-0.272473	-0.467974	1.08804	-0.215574	0.298767	-0.325492	0.418327	-0.0840538
	-0.295	0	0	-0.00697987	-0.0560279	-0.159872	0.244355	-0.0443499	-0.0239735	-0.0991289	-0.0206544	-0.0363832	-0.00211347	0	-0.31296	-0.272406	0.360345	-0.160418	-0.0303267	-0.0969325	-0.00956138	-0.00291498	0	0.164569	-0.0463742	0.401908	-0.223919	-0.00438397	0	0	-0.442362	-0.0597993	-0.00274262	-0.390315	-0.0572883	-0.0364618	-0.0741616	-0.0429426	-0.211742	-0.272473	2.00372	0.423791	-0.215574	0.298767	-0.325492	-0.568293	-0.0840538
	-0.294	0	0	-0.00697987	-0.0560279	-0.159872	0.244355	-0.0443499	-0.0239735	0.457775	0.624796	-0.0363832	-0.00211347	0	-0.31296	-0.272406	0.360345	-0.160418	-0.0303267	0.453821	-0.00956138	-0.00291498	0	1.05413	-0.0463742	-0.12141	0.177369	-0.00438397	0	0	-0.442362	-0.0597993	-0.00274262	0.910736	-0.0572883	-0.0364618	0.463241	-0.0429426	0.278401	-0.272473	0.355924	-0.240458	0.426016	0.298767	0.097225	-0.568293	-0.0840538
	-0.293	0	0	-0.00697987	-0.0560279	-0.159872	-0.256372	-0.0443499	-0.0239735	-0.0991289	-0.0206544	0.790508	-0.00211347	0	-0.31296	-0.272406	-0.0856266	0.29274	-0.0303267	-0.0969325	-0.00956138	-0.00291498	0	-0.280212	-0.0463742	-0.12141	0.177369	-0.00438397	0	0	-0.442362	-0.0597993	-0.00274262	1.56126	-0.0572883	-0.0364618	-0.0741616	-0.0429426	-0.211742	-0.272473	-0.467974	0.423791	-0.215574	-0.444434	-0.325492	0.418327	-0.0840538
	-0.292	0	0	-0.00697987	-0.0560279	-0.159872	-0.256372	-0.0443499	-0.0239735	-0.0991289	-0.0206544	-0.0363832	-0.00211347	0	-0.31296	-0.272406	0.360345	-0.160418	-0.0303267	0.453821	-0.00956138	-0.00291498	0	0.164569	-0.0463742	0.401908	-0.223919	-0.00438397	0	0	-0.442362	-0.0597993	-0.00274262	-0.390315	-0.0572883	-0.0364618	-0.0741616	-0.0429426	-0.211742	-0.272473	0.355924	0.423791	0.426016	0.298767	-0.325492	0.418327	-0.0840538
	-0.291	0	0	-0.00697987	0.368426	0.672796	-0.256372	-0.0443499	-0.0239735	0.457775	-0.0206544	-0.0363832	-0.00211347	0	-0.31296	-0.272406	-0.0856266	-0.160418	-0.0303267	-0.0969325	-0.00956138	-0.00291498	0	-0.280212	-0.0463742	-0.12141	-0.223919	-0.00438397	0	0	0.135134	-0.0597993	-0.00274262	-0.390315	-0.0572883	-0.0364618	-0.0741616	-0.0429426	0.278401	-0.272473	-0.467974	-0.240458	-0.215574	-0.444434	0.097225	1.40495	0.416266
	-0.29	0	0	-0.00697987	0.368426	-0.159872	-0.256372	-0.0443499	-0.0239735	-0.0991289	-0.0206544	-0.0363832	-0.00211347	0	-0.31296	-0.272406	-0.0856266	0.29274	-0.0303267	-0.0969325	-0.00956138	-0.00291498	0	-0.280212	-0.0463742	-0.12141	0.177369	-0.00438397	0	0	-0.442362	-0.0597993	-0.00274262	0.910736	-0.0572883	-0.0364618	-0.0741616	-0.0429426	-0.211742	1.33031	0.355924	-0.240458	-0.215574	0.298767	-0.325492	0.418327	-0.0840538
	-0.289	0	0	-0.00697987	-0.0560279	0.672796	0.244355	-0.0443499	-0.0239735	0.457775	-0.0206544	-0.0363832	-0.00211347	0	-0.31296	-0.272406	-0.0856266	0.29274	0.429168	0.453821	-0.00956138	-0.00291498	0	-0.280212	-0.0463742	-0.12141	0.177369	-0.00438397	0	0	-0.442362	-0.0597993	-0.00274262	0.26021	-0.0572883	-0.0364618	-0.0741616	-0.0429426	0.278401	-0.272473	0.355924	1.08804	-0.215574	0.298767	0.097225	1.40495	0.416266
	-0.288	0	0	-0.00697987	-0.0560279	-0.159872	-0.256372	-0.0443499	-0.0239735	-0.0991289	-0.0206544	-0.0363832	-0.00211347	0	-0.31296	-0.272406	0.360345	-0.160418	0.429168	-0.0969325	-0.00956138	-0.00291498	0	0.164569	-0.0463742	-0.12141	0.177369	-0.00438397	0	0	-0.442362	-0.0597993	-0.00274262	-0.390315	-0.0572883	-0.0364618	-0.0741616	-0.0429426	-0.211742	0.261788	0.355924	0.423791	-0.215574	-0.444434	-0.325492	-0.568293	-0.0840538
	-0.287	0	0	-0.00697987	-0.0560279	-0.159872	0.244355	-0.0443499	-0.0239735	-0.0991289	-0.0206544	-0.0363832	-0.00211347	0	-0.31296	-0.272406	-0.0856266	-0.160418	-0.0303267	0.453821	-0.00956138	-0.00291498	0	-0.280212	-0.0463742	-0.12141	-0.223919	-0.00438397	0	0	-0.442362	-0.0597993	-0.00274262	-0.390315	-0.0572883	-0.0364618	0.463241	-0.0429426	-0.211742	0.261788	-0.467974	0.423791	-0.215574	-0.444434	-0.325492	-0.568293	-0.0840538
	-0.286	0	0	-0.00697987	-0.0560279	-0.159872	-0.256372	-0.0443499	-0.0239735	1.01468	-0.0206544	-0.0363832	-0.00211347	0	-0.31296	-0.272406	-0.0856266	-0.160418	-0.0303267	-0.0969325	-0.00956138	-0.00291498	0	-0.280212	-0.0463742	0.925227	0.578657	-0.00438397	0	0	-0.442362	-0.0597993	-0.00274262	-0.390315	0.504362	-0.0364618	-0.0741616	-0.0429426	0.278401	-0.272473	-0.467974	-0.240458	1.06761	0.298767	0.097225	0.418327	-0.0840538
	-0.285	0	0	-0.00697987	-0.0560279	-0.159872	0.244355	-0.0443499	-0.0239735	-0.0991289	-0.0206544	-0.0363832	-0.00211347	0	-0.31296	-0.272406	-0.0856266	-0.160418	-0.0303267	-0.0969325	-0.00956138	-0.00291498	0	-0.280212	-0.0463742	-0.12141	-0.223919	-0.00438397	0	0	0.135134	-0.0597993	-0.00274262	-0.390315	-0.0572883	-0.0364618	-0.0741616	-0.0429426	-0.211742	0.796048	0.355924	0.423791	-0.215574	1.04197	-0.325492	-0.568293	-0.0840538
	-0.284	0	0	-0.00697987	-0.0560279	-0.159872	-0.256372	-0.0443499	-0.0239735	0.457775	-0.0206544	-0.0363832	-0.00211347	0	-0.31296	-0.272406	-0.0856266	-0.160418	-0.0303267	0.453821	-0.00956138	-0.00291498	0	-0.280212	-0.0463742	0.401908	-0.223919	-0.00438397	0	0	-0.442362	-0.0597993	-0.00274262	-0.390315	-0.0572883	-0.0364618	-0.0741616	-0.0429426	-0.211742	-0.272473	-0.467974	-0.240458	-0.215574	-0.444434	0.097225	-0.568293	-0.0840538
	-0.283	0	0	-0.00697987	-0.0560279	-0.159872	-0.256372	-0.0443499	-0.0239735	-0.0991289	-0.0206544	-0.0363832	-0.00211347	0	-0.31296	-0.272406	-0.0856266	-0.160418	-0.0303267	-0.0969325	-0.00956138	-0.00291498	0	0.164569	-0.0463742	-0.12141	-0.223919	-0.00438397	0	0	-0.442362	0.697154	-0.00274262	-0.390315	-0.0572883	-0.0364618	-0.0741616	-0.0429426	-0.211742	-0.272473	-0.467974	-0.240458	-0.215574	-0.444434	-0.325492	-0.568293	-0.0840538
	-0.282	0	0	-0.00697987	0.368426	-0.159872	0.244355	-0.0443499	-0.0239735	-0.0991289	-0.0206544	-0.0363832	-0.00211347	0	-0.31296	-0.272406	-0.0856266	-0.160418	-0.0303267	0.453821	-0.00956138	-0.00291498	0	-0.280212	-0.0463742	0.925227	0.578657	-0.00438397	0	0	-0.442362	-0.0597993	-0.00274262	-0.390315	-0.0572883	-0.0364618	-0.0741616	0.362176	-0.211742	-0.272473	-0.467974	1.08804	-0.215574	-0.444434	0.097225	-0.568293	-0.0840538
	-0.281	0	0	-0.00697987	-0.0560279	-0.159872	-0.256372	-0.0443499	-0.0239735	-0.0991289	-0.0206544	0.790508	-0.00211347	0	-0.31296	-0.272406	-0.0856266	-0.160418	-0.0303267	1.00457	-0.00956138	-0.00291498	0	-0.280212	-0.0463742	-0.12141	-0.223919	-0.00438397	0	0	0.71263	-0.0597993	-0.00274262	-0.390315	-0.0572883	-0.0364618	-0.0741616	-0.0429426	-0.211742	-0.272473	-0.467974	-0.240458	-0.215574	-0.444434	0.519942	-0.568293	-0.0840538
	-0.28	0	0	-0.00697987	-0.0560279	-0.159872	0.244355	-0.0443499	0.328579	-0.0991289	-0.0206544	-0.0363832	-0.00211347	0	-0.31296	-0.272406	-0.0856266	-0.160418	-0.0303267	0.453821	-0.00956138	-0.00291498	0	0.164569	-0.0463742	0.401908	-0.223919	-0.00438397	0	0	0.135134	-0.0597993	-0.00274262	-0.390315	-0.0572883	-0.0364618	-0.0741616	-0.0429426	-0.211742	0.261788	-0.467974	-0.240458	-0.215574	0.298767	0.097225	-0.568293	-0.0840538
	-0.279	0	0	-0.00697987	-0.0560279	-0.159872	-0.256372	-0.0443499	-0.0239735	-0.0991289	-0.0206544	0.790508	-0.00211347	0	-0.31296	-0.272406	-0.0856266	0.29274	-0.0303267	0.453821	-0.00956138	-0.00291498	0	-0.280212	-0.0463742	-0.12141	0.578657	-0.00438397	0	0	2.44512	-0.0597993	-0.00274262	-0.390315	-0.0572883	-0.0364618	-0.0741616	-0.0429426	0.278401	0.796048	-0.467974	-0.240458	0.426016	-0.444434	-0.325492	-0.568293	-0.0840538
	-0.278	0	0	-0.00697987	-0.0560279	-0.159872	0.244355	-0.0443499	-0.0239735	-0.0991289	-0.0206544	-0.0363832	-0.00211347	0	-0.31296	-0.272406	-0.0856266	-0.160418	-0.0303267	-0.0969325	-0.00956138	-0.00291498	0	-0.280212	-0.0463742	0.401908	-0.223919	-0.00438397	0	0	2.44512	-0.0597993	-0.00274262	-0.390315	-0.0572883	-0.0364618	-0.0741616	-0.0429426	-0.211742	0.261788	0.355924	0.423791	-0.215574	0.298767	-0.325492	-0.568293	-0.0840538
	-0.277	0	0	-0.00697987	-0.0560279	-0.159872	-0.256372	-0.0443499	-0.0239735	-0.0991289	-0.0206544	-0.0363832	-0.00211347	0	0.890732	-0.272406	-0.0856266	0.29274	-0.0303267	-0.0969325	-0.00956138	-0.00291498	0	0.164569	-0.0463742	-0.12141	0.177369	-0.00438397	0	0	0.135134	-0.0597993	-0.00274262	-0.390315	-0.0572883	0.51599	-0.0741616	-0.0429426	0.278401	-0.272473	0.355924	-0.240458	-0.215574	-0.444434	0.097225	0.418327	0.416266
	-0.276	0	0	-0.00697987	-0.0560279	-0.159872	-0.256372	0.417628	-0.0239735	-0.0991289	-0.0206544	-0.0363832	-0.00211347	0	3.29812	0.980996	-0.0856266	-0.160418	-0.0303267	0.453821	-0.00956138	0.482915	0	-0.280212	-0.0463742	-0.12141	-0.223919	-0.00438397	0	0	2.44512	-0.0597993	-0.00274262	-0.390315	-0.0572883	-0.0364618	-0.0741616	-0.0429426	-0.211742	0.261788	-0.467974	0.423791	-0.215574	-0.444434	-0.325492	-0.568293	-0.0840538
	-0.275	0	0	-0.00697987	-0.0560279	-0.159872	0.244355	-0.0443499	-0.0239735	-0.0991289	-0.0206544	-0.0363832	-0.00211347	0	6.30735	2.2344	-0.0856266	-0.160418	-0.0303267	-0.0969325	-0.00956138	-0.00291498	0	0.164569	-0.0463742	0.401908	0.177369	-0.00438397	0	0	1.29013	-0.0597993	-0.00274262	0.26021	0.504362	-0.0364618	-0.0741616	-0.0429426	-0.211742	-0.272473	-0.467974	0.423791	-0.215574	0.298767	0.519942	0.418327	-0.0840538
	-0.274	0	0	-0.00697987	-0.0560279	-0.159872	-0.256372	-0.0443499	-0.0239735	-0.0991289	-0.0206544	-0.0363832	-0.00211347	0	2.69627	0.145395	-0.0856266	-0.160418	-0.0303267	-0.0969325	-0.00956138	-0.00291498	0	-0.280212	-0.0463742	-0.12141	-0.223919	-0.00438397	0	0	1.29013	-0.0597993	-0.00274262	-0.390315	-0.0572883	-0.0364618	-0.0741616	-0.0429426	-0.211742	-0.272473	-0.467974	0.423791	0.426016	-0.444434	0.097225	-0.568293	-0.0840538
	-0.273	0	0	-0.00697987	-0.0560279	-0.159872	0.244355	-0.0443499	-0.0239735	-0.0991289	-0.0206544	-0.0363832	-0.00211347	0	0.890732	2.2344	-0.0856266	-0.160418	-0.0303267	-0.0969325	-0.00956138	-0.00291498	0	-0.280212	-0.0463742	0.401908	-0.223919	-0.00438397	0	0	1.86762	0.318677	-0.00274262	-0.390315	0.504362	-0.0364618	-0.0741616	-0.0429426	-0.211742	-0.272473	0.355924	-0.240458	-0.215574	0.298767	0.519942	-0.568293	0.416266
	-0.272	0	0	-0.00697987	-0.0560279	-0.159872	0.244355	0.417628	-0.0239735	-0.0991289	-0.0206544	-0.0363832	-0.00211347	0	1.49258	1.3988	-0.0856266	-0.160418	-0.0303267	0.453821	-0.00956138	-0.00291498	0	-0.280212	0.327612	-0.12141	-0.223919	-0.00438397	0	0	1.29013	-0.0597993	-0.00274262	0.26021	-0.0572883	-0.0364618	0.463241	-0.0429426	-0.211742	-0.272473	0.355924	-0.240458	-0.215574	1.04197	0.097225	0.418327	-0.0840538
	-0.271	0	0	-0.00697987	-0.0560279	0.672796	-0.256372	-0.0443499	-0.0239735	-0.0991289	-0.0206544	-0.0363832	-0.00211347	0	-0.31296	0.980996	-0.0856266	-0.160418	0.429168	-0.0969325	-0.00956138	-0.00291498	0	-0.280212	-0.0463742	-0.12141	-0.223919	-0.00438397	0	0	1.29013	-0.0597993	-0.00274262	-0.390315	-0.0572883	-0.0364618	0.463241	-0.0429426	-0.211742	0.261788	-0.467974	0.423791	-0.215574	0.298767	0.519942	-0.568293	-0.0840538
	-0.27	0	0	-0.00697987	-0.0560279	-0.159872	-0.256372	-0.0443499	-0.0239735	-0.0991289	-0.0206544	-0.0363832	-0.00211347	0	0.890732	-0.272406	-0.0856266	-0.160418	0.429168	-0.0969325	-0.00956138	-0.00291498	0	-0.280212	-0.0463742	-0.12141	0.177369	-0.00438397	0	0	1.86762	-0.0597993	-0.00274262	0.910736	-0.0572883	-0.0364618	-0.0741616	-0.0429426	0.278401	-0.272473	-0.467974	-0.240458	-0.215574	-0.444434	0.097225	0.418327	-0.0840538
	-0.269	0	0	-0.00697987	-0.0560279	-0.159872	-0.256372	-0.0443499	-0.0239735	-0.0991289	-0.0206544	-0.0363832	-0.00211347	0	3.89996	0.145395	-0.0856266	-0.160418	-0.0303267	-0.0969325	-0.00956138	-0.00291498	0	0.164569	-0.0463742	-0.12141	0.578657	-0.00438397	0	0	-0.442362	-0.0597993	-0.00274262	-0.390315	-0.0572883	-0.0364618	-0.0741616	-0.0429426	-0.211742	0.261788	0.355924	0.423791	-0.215574	0.298767	-0.325492	-0.568293	-0.0840538
	-0.268	0	0	-0.00697987	-0.0560279	-0.159872	0.244355	-0.0443499	-0.0239735	-0.0991289	-0.0206544	-0.0363832	-0.00211347	0	0.288886	0.145395	-0.0856266	-0.160418	-0.0303267	-0.0969325	-0.00956138	-0.00291498	0	0.164569	-0.0463742	-0.12141	-0.223919	-0.00438397	0	0	3.02261	-0.0597993	-0.00274262	-0.390315	-0.0572883	-0.0364618	-0.0741616	0.362176	0.768544	-0.272473	-0.467974	-0.240458	-0.215574	0.298767	-0.325492	-0.568293	-0.0840538
	-0.267	0	0	-0.00697987	-0.0560279	-0.159872	0.745082	-0.0443499	-0.0239735	-0.0991289	-0.0206544	-0.0363832	-0.00211347	0	3.89996	0.145395	-0.0856266	-0.160418	0.429168	-0.0969325	-0.00956138	-0.00291498	0	0.60935	-0.0463742	-0.12141	0.177369	-0.00438397	0	0	2.44512	-0.0597993	-0.00274262	-0.390315	-0.0572883	-0.0364618	-0.0741616	0.362176	-0.211742	0.261788	-0.467974	0.423791	-0.215574	0.298767	0.942659	-0.568293	0.416266
	-0.266	0	0	-0.00697987	0.368426	-0.159872	0.244355	-0.0443499	-0.0239735	-0.0991289	-0.0206544	-0.0363832	-0.00211347	0	0.890732	0.563195	-0.0856266	-0.160418	-0.0303267	0.453821	-0.00956138	-0.00291498	0	0.164569	-0.0463742	-0.12141	-0.223919	-0.00438397	0	0	0.71263	-0.0597993	-0.00274262	0.26021	-0.0572883	-0.0364618	0.463241	0.362176	-0.211742	-0.272473	-0.467974	0.423791	-0.215574	-0.444434	0.519942	-0.568293	0.416266
	-0.265	0	0	-0.00697987	-0.0560279	-0.159872	-0.256372	-0.0443499	-0.0239735	-0.0991289	-0.0206544	-0.0363832	-0.00211347	0	2.09442	-0.272406	-0.0856266	0.745899	-0.0303267	-0.0969325	-0.00956138	-0.00291498	0	-0.280212	-0.0463742	-0.12141	0.177369	-0.00438397	0	0	1.86762	-0.0597993	-0.00274262	-0.390315	-0.0572883	0.51599	-0.0741616	-0.0429426	0.278401	-0.272473	-0.467974	-0.240458	-0.215574	-0.444434	-0.325492	-0.568293	-0.0840538
	-0.264	0	0	-0.00697987	-0.0560279	-0.159872	0.244355	-0.0443499	-0.0239735	0.457775	-0.0206544	-0.0363832	-0.00211347	0	0.288886	1.3988	-0.0856266	-0.160418	-0.0303267	0.453821	-0.00956138	-0.00291498	0	0.164569	-0.0463742	-0.12141	-0.223919	-0.00438397	0	0	3.02261	-0.0597993	-0.00274262	0.26021	-0.0572883	-0.0364618	-0.0741616	-0.0429426	-0.211742	-0.272473	-0.467974	-0.240458	-0.215574	-0.444434	-0.325492	0.418327	-0.0840538
	-0.263	0	0	-0.00697987	-0.0560279	-0.159872	0.244355	-0.0443499	-0.0239735	-0.0991289	-0.0206544	-0.0363832	-0.00211347	0	0.288886	0.563195	-0.0856266	-0.160418	-0.0303267	-0.0969325	-0.00956138	-0.00291498	0	-0.280212	-0.0463742	-0.12141	0.177369	-0.00438397	0	0	1.86762	-0.0597993	-0.00274262	-0.390315	-0.0572883	-0.0364618	-0.0741616	-0.0429426	-0.211742	-0.272473	0.355924	-0.240458	-0.215574	0.298767	0.097225	-0.568293	-0.0840538
	-0.262	0	0	-0.00697987	-0.0560279	-0.159872	0.244355	-0.0443499	-0.0239735	-0.0991289	-0.0206544	-0.0363832	-0.00211347	0	3.29812	2.2344	-0.0856266	-0.160418	-0.0303267	-0.0969325	-0.00956138	-0.00291498	0	-0.280212	-0.0463742	-0.12141	-0.223919	-0.00438397	0	0	0.71263	-0.0597993	-0.00274262	0.26021	-0.0572883	-0.0364618	-0.0741616	-0.0429426	0.278401	0.261788	-0.467974	0.423791	0.426016	-0.444434	0.519942	0.418327	-0.0840538
	-0.261	0	0	-0.00697987	-0.0560279	-0.159872	0.745082	-0.0443499	-0.0239735	0.457775	-0.0206544	-0.0363832	-0.00211347	0	0.890732	0.563195	0.360345	-0.160418	-0.0303267	-0.0969325	-0.00956138	-0.00291498	0	-0.280212	-0.0463742	-0.12141	0.177369	-0.00438397	0	0	1.29013	-0.0597993	-0.00274262	-0.390315	-0.0572883	-0.0364618	-0.0741616	-0.0429426	-0.211742	-0.272473	1.17982	0.423791	0.426016	0.298767	0.519942	-0.568293	-0.0840538
	-0.26	0	0	-0.00697987	-0.0560279	-0.159872	-0.256372	-0.0443499	-0.0239735	-0.0991289	-0.0206544	-0.0363832	-0.00211347	0	1.49258	1.8166	-0.0856266	-0.160418	-0.0303267	-0.0969325	-0.00956138	-0.00291498	0	-0.280212	-0.0463742	-0.12141	-0.223919	-0.00438397	0	0	4.1776	-0.0597993	-0.00274262	-0.390315	-0.0572883	-0.0364618	-0.0741616	-0.0429426	0.278401	-0.272473	0.355924	1.08804	-0.215574	-0.444434	-0.325492	-0.568293	-0.0840538
	-0.259	0	0	-0.00697987	-0.0560279	-0.159872	1.24581	-0.0443499	-0.0239735	-0.0991289	-0.0206544	-0.0363832	-0.00211347	0	2.09442	0.980996	-0.0856266	-0.160418	-0.0303267	-0.0969325	-0.00956138	-0.00291498	0	-0.280212	-0.0463742	-0.12141	0.177369	-0.00438397	0	0	1.86762	-0.0597993	-0.00274262	0.26021	0.504362	-0.0364618	-0.0741616	-0.0429426	-0.211742	-0.272473	0.355924	-0.240458	-0.215574	-0.444434	0.097225	0.418327	-0.0840538
	-0.258	0	0	-0.00697987	-0.0560279	-0.159872	0.745082	-0.0443499	-0.0239735	-0.0991289	-0.0206544	-0.0363832	-0.00211347	0	0.890732	3.07	-0.0856266	0.29274	-0.0303267	-0.0969325	-0.00956138	-0.00291498	0	0.164569	-0.0463742	0.401908	-0.223919	-0.00438397	0	0	0.71263	-0.0597993	-0.00274262	-0.390315	-0.0572883	-0.0364618	-0.0741616	-0.0429426	0.768544	0.261788	1.17982	-0.240458	-0.215574	-0.444434	1.36538	-0.568293	-0.0840538
	-0.257	0	0	-0.00697987	-0.0560279	-0.159872	-0.256372	-0.0443499	-0.0239735	-0.0991289	-0.0206544	-0.0363832	-0.00211347	0	1.49258	0.145395	-0.0856266	0.745899	-0.0303267	-0.0969325	-0.00956138	-0.00291498	0	0.60935	-0.0463742	0.401908	0.578657	-0.00438397	0	0	1.29013	0.697154	-0.00274262	-0.390315	-0.0572883	-0.0364618	-0.0741616	-0.0429426	-0.211742	-0.272473	-0.467974	-0.240458	-0.215574	0.298767	-0.325492	0.418327	-0.0840538
	-0.256	0	0	-0.00697987	-0.0560279	-0.159872	-0.256372	0.417628	-0.0239735	-0.0991289	-0.0206544	-0.0363832	-0.00211347	0	2.69627	1.3988	-0.0856266	0.29274	-0.0303267	-0.0969325	-0.00956138	-0.00291498	0	-0.280212	0.327612	-0.12141	0.177369	-0.00438397	0	0	1.29013	-0.0597993	-0.00274262	0.26021	-0.0572883	0.51599	-0.0741616	-0.0429426	-0.211742	-0.272473	0.355924	-0.240458	-0.215574	-0.444434	-0.325492	-0.568293	0.416266
	-0.255	0	0	-0.00697987	-0.0560279	-0.159872	0.244355	-0.0443499	-0.0239735	-0.0991289	-0.0206544	-0.0363832	-0.00211347	0	0.890732	1.3988	-0.0856266	-0.160418	-0.0303267	-0.0969325	-0.00956138	-0.00291498	0	0.164569	-0.0463742	-0.12141	0.177369	-0.00438397	0	0	2.44512	-0.0597993	-0.00274262	0.26021	-0.0572883	-0.0364618	0.463241	-0.0429426	0.278401	0.796048	0.355924	-0.240458	0.426016	0.298767	0.097225	-0.568293	-0.0840538
	-0.254	0	0	-0.00697987	-0.0560279	-0.159872	1.24581	-0.0443499	-0.0239735	-0.0991289	-0.0206544	-0.0363832	-0.00211347	0	3.29812	0.145395	0.360345	0.29274	-0.0303267	-0.0969325	-0.00956138	-0.00291498	0	-0.280212	0.327612	0.401908	-0.223919	-0.00438397	0	0	0.71263	-0.0597993	-0.00274262	0.26021	-0.0572883	-0.0364618	-0.0741616	-0.0429426	-0.211742	0.261788	0.355924	-0.240458	-0.215574	-0.444434	0.097225	0.418327	-0.0840538
	-0.253	0	0	-0.00697987	-0.0560279	-0.159872	-0.256372	-0.0443499	-0.0239735	-0.0991289	-0.0206544	-0.0363832	-0.00211347	0	2.09442	0.563195	-0.0856266	-0.160418	-0.0303267	-0.0969325	-0.00956138	-0.00291498	0	0.164569	-0.0463742	0.401908	-0.223919	-0.00438397	0	0	3.02261	-0.0597993	-0.00274262	0.26021	-0.0572883	-0.0364618	-0.0741616	-0.0429426	0.278401	-0.272473	-0.467974	-0.240458	0.426016	0.298767	-0.325492	1.40495	-0.0840538
	-0.252	0	0	-0.00697987	-0.0560279	-0.159872	-0.256372	-0.0443499	-0.0239735	-0.0991289	-0.0206544	-0.0363832	-0.00211347	0	3.29812	1.3988	-0.0856266	-0.160418	-0.0303267	-0.0969325	-0.00956138	-0.00291498	0	0.164569	0.327612	-0.12141	-0.223919	-0.00438397	0	0	3.02261	-0.0597993	-0.00274262	-0.390315	-0.0572883	-0.0364618	-0.0741616	-0.0429426	0.278401	-0.272473	0.355924	-0.240458	-0.215574	-0.444434	-0.325492	-0.568293	-0.0840538
	-0.251	0	0	-0.00697987	-0.0560279	-0.159872	-0.256372	-0.0443499	-0.0239735	-0.0991289	-0.0206544	-0.0363832	-0.00211347	0	0.288886	0.563195	-0.0856266	-0.160418	-0.0303267	-0.0969325	-0.00956138	-0.00291498	0	1.49891	-0.0463742	-0.12141	0.177369	-0.00438397	0	0	2.44512	-0.0597993	-0.00274262	0.910736	-0.0572883	-0.0364618	-0.0741616	-0.0429426	-0.211742	0.261788	0.355924	-0.240458	-0.215574	-0.444434	-0.325492	0.418327	-0.0840538
	-0.25	0	0	-0.00697987	-0.0560279	0.672796	0.745082	-0.0443499	-0.0239735	-0.0991289	-0.0206544	-0.0363832	-0.00211347	0	2.09442	0.980996	-0.0856266	-0.160418	-0.0303267	-0.0969325	-0.00956138	-0.00291498	0	0.164569	-0.0463742	-0.12141	-0.223919	-0.00438397	0	0	2.44512	0.318677	-0.00274262	0.26021	-0.0572883	-0.0364618	-0.0741616	-0.0429426	-0.211742	-0.272473	0.355924	-0.240458	0.426016	0.298767	-0.325492	0.418327	0.416266
	-0.249	0	0	-0.00697987	0.792879	-0.159872	0.244355	-0.0443499	-0.0239735	-0.0991289	-0.0206544	-0.0363832	-0.00211347	0	-0.31296	1.3988	-0.0856266	0.29274	-0.0303267	-0.0969325	-0.00956138	-0.00291498	0	0.60935	-0.0463742	-0.12141	0.177369	-0.00438397	0	0	0.71263	-0.0597993	-0.00274262	0.26021	-0.0572883	-0.0364618	-0.0741616	-0.0429426	-0.211742	0.261788	1.17982	-0.240458	-0.215574	-0.444434	-0.325492	-0.568293	-0.0840538
	-0.248	0	0	0.342014	-0.0560279	-0.159872	-0.256372	-0.0443499	-0.0239735	-0.0991289	-0.0206544	-0.0363832	-0.00211347	0	0.890732	3.4878	-0.0856266	-0.160418	-0.0303267	-0.0969325	-0.00956138	-0.00291498	0	0.164569	-0.0463742	0.401908	0.177369	-0.00438397	0	0	0.135134	-0.0597993	-0.00274262	-0.390315	-0.0572883	-0.0364618	-0.0741616	-0.0429426	-0.211742	-0.272473	-0.467974	-0.240458	-0.215574	0.298767	0.097225	0.418327	-0.0840538
	-0.247	0	0	-0.00697987	-0.0560279	0.672796	-0.256372	-0.0443499	0.328579	-0.0991289	-0.0206544	-0.0363832	-0.00211347	0	3.89996	0.145395	-0.0856266	0.745899	-0.0303267	-0.0969325	-0.00956138	-0.00291498	0	0.164569	0.327612	-0.12141	0.578657	-0.00438397	0	0	1.86762	-0.0597993	-0.00274262	0.26021	-0.0572883	-0.0364618	-0.0741616	-0.0429426	-0.211742	0.796048	-0.467974	-0.240458	-0.215574	1.04197	0.097225	-0.568293	0.416266
	-0.246	0	0	0.342014	-0.0560279	-0.159872	-0.256372	-0.0443499	-0.0239735	-0.0991289	-0.0206544	-0.0363832	-0.00211347	0	2.09442	0.563195	0.360345	-0.160418	-0.0303267	-0.0969325	-0.00956138	-0.00291498	0	-0.280212	0.327612	-0.12141	-0.223919	-0.00438397	0	0	0.71263	-0.0597993	-0.00274262	-0.390315	-0.0572883	-0.0364618	-0.0741616	-0.0429426	0.768544	0.261788	-0.467974	-0.240458	-0.215574	-0.444434	0.097225	0.418327	-0.0840538
	-0.245	0	0	-0.00697987	-0.0560279	-0.159872	-0.256372	-0.0443499	-0.0239735	-0.0991289	-0.0206544	-0.0363832	-0.00211347	0	2.69627	1.8166	-0.0856266	-0.160418	-0.0303267	-0.0969325	-0.00956138	-0.00291498	0	0.164569	-0.0463742	-0.12141	0.177369	-0.00438397	0	0	-0.442362	-0.0597993	-0.00274262	0.26021	-0.0572883	-0.0364618	-0.0741616	-0.0429426	-0.211742	-0.272473	-0.467974	-0.240458	-0.215574	-0.444434	0.097225	-0.568293	-0.0840538
	-0.244	0	0	-0.00697987	-0.0560279	-0.159872	-0.256372	-0.0443499	-0.0239735	-0.0991289	-0.0206544	-0.0363832	-0.00211347	0	1.49258	1.3988	-0.0856266	-0.160418	-0.0303267	-0.0969325	-0.00956138	-0.00291498	0	-0.280212	-0.0463742	-0.12141	-0.223919	-0.00438397	0	0	2.44512	-0.0597993	-0.00274262	-0.390315	0.504362	-0.0364618	-0.0741616	-0.0429426	-0.211742	-0.272473	-0.467974	-0.240458	-0.215574	0.298767	0.519942	0.418327	-0.0840538
	-0.243	0	0	-0.00697987	-0.0560279	1.50546	0.244355	-0.0443499	-0.0239735	-0.0991289	0.624796	0.790508	-0.00211347	0	2.09442	2.2344	-0.0856266	-0.160418	-0.0303267	-0.0969325	-0.00956138	-0.00291498	0	-0.280212	-0.0463742	-0.12141	-0.223919	-0.00438397	0	0	2.44512	0.318677	-0.00274262	0.26021	-0.0572883	-0.0364618	-0.0741616	-0.0429426	0.278401	-0.272473	0.355924	-0.240458	-0.215574	1.04197	-0.325492	0.418327	-0.0840538
	-0.242	0	0	-0.00697987	-0.0560279	-0.159872	0.244355	-0.0443499	-0.0239735	-0.0991289	-0.0206544	-0.0363832	-0.00211347	0	0.890732	0.563195	-0.0856266	-0.160418	-0.0303267	-0.0969325	-0.00956138	-0.00291498	0	-0.280212	-0.0463742	-0.12141	-0.223919	-0.00438397	0	0	2.44512	-0.0597993	-0.00274262	0.910736	-0.0572883	-0.0364618	-0.0741616	-0.0429426	-0.211742	-0.272473	-0.467974	0.423791	-0.215574	-0.444434	0.519942	2.39157	-0.0840538
	-0.241	0	0	-0.00697987	-0.0560279	0.672796	-0.256372	-0.0443499	-0.0239735	-0.0991289	-0.0206544	-0.0363832	-0.00211347	0	2.09442	2.6522	-0.0856266	-0.160418	-0.0303267	-0.0969325	-0.00956138	-0.00291498	0	0.60935	-0.0463742	-0.12141	-0.223919	-0.00438397	0	0	0.71263	-0.0597993	-0.00274262	0.26021	-0.0572883	-0.0364618	-0.0741616	-0.0429426	-0.211742	-0.272473	0.355924	0.423791	0.426016	-0.444434	-0.325492	0.418327	-0.0840538
	-0.24	0	0	-0.00697987	-0.0560279	-0.159872	-0.256372	-0.0443499	-0.0239735	-0.0991289	-0.0206544	0.790508	-0.00211347	0	1.49258	0.145395	-0.0856266	-0.160418	-0.0303267	-0.0969325	-0.00956138	-0.00291498	0	-0.280212	0.327612	-0.12141	-0.223919	-0.00438397	0	0	1.29013	-0.0597993	-0.00274262	0.26021	0.504362	-0.0364618	-0.0741616	-0.0429426	0.278401	-0.272473	-0.467974	0.423791	-0.215574	1.04197	0.097225	0.418327	0.416266
	-0.239	0	0	-0.00697987	0.368426	0.672796	-0.256372	0.417628	-0.0239735	-0.0991289	-0.0206544	-0.0363832	-0.00211347	0	1.49258	1.8166	-0.0856266	0.29274	-0.0303267	-0.0969325	-0.00956138	-0.00291498	0	0.164569	-0.0463742	-0.12141	-0.223919	-0.00438397	0	0	1.29013	-0.0597993	-0.00274262	-0.390315	-0.0572883	-0.0364618	-0.0741616	-0.0429426	-0.211742	0.261788	1.17982	-0.240458	-0.215574	-0.444434	-0.325492	1.40495	-0.0840538
	-0.238	0	0	-0.00697987	0.368426	-0.159872	0.244355	-0.0443499	-0.0239735	-0.0991289	-0.0206544	-0.0363832	-0.00211347	0	1.49258	2.2344	-0.0856266	-0.160418	-0.0303267	-0.0969325	-0.00956138	-0.00291498	0	0.164569	-0.0463742	0.401908	0.177369	-0.00438397	0	0	4.7551	-0.0597993	-0.00274262	-0.390315	-0.0572883	-0.0364618	-0.0741616	-0.0429426	-0.211742	-0.272473	-0.467974	-0.240458	0.426016	0.298767	-0.325492	-0.568293	-0.0840538
	-0.237	0	0	-0.00697987	-0.0560279	-0.159872	-0.256372	-0.0443499	-0.0239735	-0.0991289	-0.0206544	-0.0363832	-0.00211347	0	2.69627	1.3988	-0.0856266	-0.160418	-0.0303267	0.453821	-0.00956138	-0.00291498	0	-0.280212	-0.0463742	-0.12141	-0.223919	-0.00438397	0	0	3.02261	-0.0597993	-0.00274262	-0.390315	0.504362	-0.0364618	-0.0741616	-0.0429426	-0.211742	-0.272473	-0.467974	0.423791	-0.215574	1.04197	-0.325492	-0.568293	-0.0840538
	-0.236	0	0	-0.00697987	-0.0560279	-0.159872	0.244355	-0.0443499	-0.0239735	-0.0991289	-0.0206544	-0.0363832	-0.00211347	0	2.09442	0.145395	-0.0856266	-0.160418	-0.0303267	-0.0969325	-0.00956138	-0.00291498	0	0.164569	-0.0463742	-0.12141	-0.223919	-0.00438397	0	0	0.135134	-0.0597993	-0.00274262	-0.390315	0.504362	-0.0364618	-0.0741616	-0.0429426	0.278401	-0.272473	0.355924	-0.240458	-0.215574	-0.444434	0.097225	0.418327	0.416266
	-0.235	0	0	-0.00697987	-0.0560279	-0.159872	-0.256372	-0.0443499	0.328579	0.457775	-0.0206544	-0.0363832	-0.00211347	0	1.49258	1.8166	-0.0856266	-0.160418	-0.0303267	-0.0969325	-0.00956138	-0.00291498	0	0.60935	-0.0463742	-0.12141	0.578657	-0.00438397	0	0	3.60011	-0.0597993	-0.00274262	0.910736	-0.0572883	-0.0364618	-0.0741616	-0.0429426	-0.211742	-0.272473	0.355924	0.423791	-0.215574	0.298767	0.097225	0.418327	-0.0840538
	-0.234	0	0	-0.00697987	-0.0560279	-0.159872	0.244355	-0.0443499	-0.0239735	-0.0991289	-0.0206544	-0.0363832	-0.00211347	0	2.09442	2.2344	-0.0856266	0.29274	-0.0303267	-0.0969325	-0.00956138	-0.00291498	0	0.164569	-0.0463742	-0.12141	0.177369	-0.00438397	0	0	1.29013	-0.0597993	-0.00274262	0.26021	-0.0572883	-0.0364618	0.463241	-0.0429426	-0.211742	0.261788	-0.467974	-0.240458	-0.215574	0.298767	-0.325492	-0.568293	-0.0840538
	-0.233	0	0	-0.00697987	-0.0560279	0.672796	-0.256372	-0.0443499	-0.0239735	-0.0991289	-0.0206544	-0.0363832	-0.00211347	0	1.49258	1.3988	-0.0856266	-0.160418	-0.0303267	-0.0969325	-0.00956138	-0.00291498	0	-0.280212	-0.0463742	0.925227	-0.223919	-0.00438397	0	0	1.29013	-0.0597993	-0.00274262	-0.390315	-0.0572883	-0.0364618	-0.0741616	-0.0429426	-0.211742	-0.272473	0.355924	-0.240458	0.426016	-0.444434	-0.325492	1.40495	-0.0840538
	-0.232	0	0	-0.00697987	-0.0560279	-0.159872	0.244355	-0.0443499	0.328579	-0.0991289	-0.0206544	-0.0363832	-0.00211347	0	1.49258	1.8166	-0.0856266	-0.160418	-0.0303267	-0.0969325	-0.00956138	-0.00291498	0	0.60935	-0.0463742	0.401908	0.177369	-0.00438397	0	0	0.71263	-0.0597993	-0.00274262	-0.390315	-0.0572883	-0.0364618	0.463241	-0.0429426	-0.211742	-0.272473	-0.467974	-0.240458	0.426016	0.298767	0.097225	-0.568293	-0.0840538
	-0.231	0	0	-0.00697987	-0.0560279	-0.159872	0.244355	-0.0443499	-0.0239735	-0.0991289	-0.0206544	-0.0363832	-0.00211347	0	-0.31296	2.2344	0.806317	-0.160418	-0.0303267	-0.0969325	-0.00956138	-0.00291498	0	0.164569	-0.0463742	-0.12141	0.177369	-0.00438397	0	0	1.86762	-0.0597993	-0.00274262	0.910736	-0.0572883	-0.0364618	-0.0741616	-0.0429426	-0.211742	-0.272473	0.355924	0.423791	0.426016	0.298767	-0.325492	-0.568293	0.416266
	-0.23	0	0	-0.00697987	-0.0560279	-0.159872	-0.256372	-0.0443499	-0.0239735	-0.0991289	-0.0206544	-0.0363832	-0.00211347	0	1.49258	2.2344	-0.0856266	0.29274	-0.0303267	-0.0969325	-0.00956138	-0.00291498	0	-0.280212	-0.0463742	-0.12141	0.177369	-0.00438397	0	0	3.02261	0.318677	-0.00274262	1.56126	-0.0572883	-0.0364618	-0.0741616	-0.0429426	-0.211742	0.261788	1.17982	0.423791	0.426016	0.298767	-0.325492	0.418327	-0.0840538
	-0.229	0	0	-0.00697987	0.368426	-0.159872	-0.256372	-0.0443499	-0.0239735	-0.0991289	-0.0206544	-0.0363832	-0.00211347	0	3.29812	0.563195	-0.0856266	-0.160418	-0.0303267	-0.0969325	-0.00956138	-0.00291498	0	-0.280212	-0.0463742	0.401908	0.578657	-0.00438397	0	0	2.44512	-0.0597993	-0.00274262	-0.390315	-0.0572883	-0.0364618	-0.0741616	-0.0429426	-0.211742	-0.272473	0.355924	-0.240458	-0.215574	0.298767	-0.325492	-0.568293	-0.0840538
	-0.228	0	0	-0.00697987	-0.0560279	0.672796	0.244355	-0.0443499	-0.0239735	-0.0991289	-0.0206544	-0.0363832	-0.00211347	0	1.49258	1.8166	-0.0856266	-0.160418	-0.0303267	-0.0969325	-0.00956138	-0.00291498	0	-0.280212	-0.0463742	-0.12141	-0.223919	-0.00438397	0	0	1.86762	-0.0597993	-0.00274262	0.910736	-0.0572883	-0.0364618	-0.0741616	-0.0429426	0.278401	0.261788	-0.467974	-0.240458	1.06761	0.298767	-0.325492	-0.568293	-0.0840538
	-0.227	0	0	-0.00697987	-0.0560279	-0.159872	-0.256372	-0.0443499	-0.0239735	-0.0991289	-0.0206544	-0.0363832	-0.00211347	0	0.890732	0.563195	-0.0856266	0.745899	-0.0303267	-0.0969325	-0.00956138	-0.00291498	0	-0.280212	-0.0463742	-0.12141	0.578657	-0.00438397	0	0	2.44512	-0.0597993	-0.00274262	-0.390315	-0.0572883	-0.0364618	-0.0741616	-0.0429426	-0.211742	-0.272473	0.355924	-0.240458	0.426016	0.298767	-0.325492	0.418327	-0.0840538
	-0.226	0	0	-0.00697987	-0.0560279	-0.159872	-0.256372	-0.0443499	-0.0239735	-0.0991289	-0.0206544	-0.0363832	-0.00211347	0	2.09442	1.8166	-0.0856266	-0.160418	-0.0303267	-0.0969325	-0.00956138	-0.00291498	0	-0.280212	-0.0463742	-0.12141	-0.223919	-0.00438397	0	0	-0.442362	-0.0597993	-0.00274262	-0.390315	-0.0572883	-0.0364618	1.53805	-0.0429426	0.278401	0.261788	0.355924	-0.240458	0.426016	-0.444434	0.097225	-0.568293	-0.0840538
	-0.225	0	0	-0.00697987	-0.0560279	-0.159872	-0.256372	-0.0443499	-0.0239735	-0.0991289	-0.0206544	-0.0363832	-0.00211347	0	1.49258	0.980996	-0.0856266	0.29274	-0.0303267	-0.0969325	-0.00956138	-0.00291498	0	0.164569	-0.0463742	0.401908	-0.223919	-0.00438397	0	0	2.44512	0.318677	-0.00274262	-0.390315	-0.0572883	-0.0364618	-0.0741616	-0.0429426	0.278401	-0.272473	-0.467974	1.08804	1.06761	0.298767	-0.325492	-0.568293	-0.0840538
	-0.224	0	0	-0.00697987	0.368426	-0.159872	-0.256372	-0.0443499	-0.0239735	-0.0991289	-0.0206544	-0.0363832	-0.00211347	0	2.09442	4.3234	-0.0856266	0.29274	-0.0303267	-0.0969325	-0.00956138	-0.00291498	0	0.164569	-0.0463742	-0.12141	0.578657	-0.00438397	0	0	0.71263	-0.0597993	-0.00274262	0.910736	-0.0572883	-0.0364618	-0.0741616	-0.0429426	0.278401	-0.272473	-0.467974	-0.240458	0.426016	0.298767	-0.325492	2.39157	0.416266
	-0.223	0	0	-0.00697987	0.368426	-0.159872	0.244355	-0.0443499	-0.0239735	-0.0991289	-0.0206544	-0.0363832	-0.00211347	0	2.09442	0.563195	-0.0856266	-0.160418	-0.0303267	-0.0969325	-0.00956138	-0.00291498	0	-0.280212	-0.0463742	-0.12141	0.177369	-0.00438397	0	0	0.135134	-0.0597993	-0.00274262	-0.390315	-0.0572883	-0.0364618	-0.0741616	-0.0429426	0.768544	0.796048	0.355924	-0.240458	-0.215574	0.298767	-0.325492	-0.568293	-0.0840538
	-0.222	0	0	-0.00697987	-0.0560279	-0.159872	-0.256372	-0.0443499	-0.0239735	-0.0991289	-0.0206544	-0.0363832	-0.00211347	0	0.890732	0.145395	-0.0856266	-0.160418	-0.0303267	-0.0969325	-0.00956138	-0.00291498	0	0.164569	-0.0463742	0.401908	-0.223919	-0.00438397	0	0	3.60011	-0.0597993	-0.00274262	-0.390315	-0.0572883	-0.0364618	-0.0741616	-0.0429426	-0.211742	-0.272473	-0.467974	0.423791	-0.215574	-0.444434	0.519942	1.40495	-0.0840538
	-0.221	0	0	-0.00697987	0.368426	-0.159872	-0.256372	-0.0443499	-0.0239735	-0.0991289	-0.0206544	-0.0363832	-0.00211347	0	0.890732	2.2344	-0.0856266	0.29274	-0.0303267	-0.0969325	-0.00956138	-0.00291498	0	-0.280212	-0.0463742	-0.12141	0.177369	-0.00438397	0	0	1.86762	-0.0597993	-0.00274262	-0.390315	-0.0572883	-0.0364618	-0.0741616	-0.0429426	0.278401	-0.272473	0.355924	-0.240458	-0.215574	-0.444434	-0.325492	0.418327	-0.0840538
	-0.22	0	0	-0.00697987	-0.0560279	-0.159872	-0.256372	0.417628	-0.0239735	0.457775	-0.0206544	-0.0363832	-0.00211347	0	0.890732	2.2344	0.360345	0.29274	-0.0303267	0.453821	-0.00956138	-0.00291498	0	-0.280212	-0.0463742	-0.12141	0.177369	-0.00438397	0	0	4.1776	0.318677	-0.00274262	0.26021	-0.0572883	-0.0364618	-0.0741616	-0.0429426	-0.211742	0.796048	-0.467974	-0.240458	-0.215574	-0.444434	0.519942	-0.568293	-0.0840538
	-0.219	0	0	-0.00697987	-0.0560279	-0.159872	-0.256372	-0.0443499	-0.0239735	-0.0991289	-0.0206544	-0.0363832	-0.00211347	0	-0.31296	2.2344	-0.0856266	-0.160418	-0.0303267	-0.0969325	-0.00956138	-0.00291498	0	-0.280212	-0.0463742	-0.12141	-0.223919	-0.00438397	0	0	2.44512	-0.0597993	-0.00274262	-0.390315	-0.0572883	-0.0364618	-0.0741616	-0.0429426	0.278401	0.796048	-0.467974	1.08804	-0.215574	-0.444434	0.097225	-0.568293	-0.0840538
	-0.218	0	0	-0.00697987	-0.0560279	0.672796	0.244355	-0.0443499	-0.0239735	0.457775	-0.0206544	-0.0363832	-0.00211347	0	0.890732	0.145395	-0.0856266	-0.160418	-0.0303267	1.00457	-0.00956138	-0.00291498	0	0.164569	-0.0463742	-0.12141	-0.223919	-0.00438397	0	0	0.71263	0.318677	-0.00274262	0.26021	-0.0572883	0.51599	-0.0741616	-0.0429426	-0.211742	-0.272473	0.355924	-0.240458	0.426016	1.04197	0.519942	-0.568293	-0.0840538
	-0.217	0	0	-0.00697987	-0.0560279	-0.159872	0.244355	-0.0443499	-0.0239735	-0.0991289	-0.0206544	-0.0363832	-0.00211347	0	1.49258	2.6522	-0.0856266	-0.160418	-0.0303267	-0.0969325	-0.00956138	-0.00291498	0	-0.280212	0.327612	-0.12141	-0.223919	-0.00438397	0	0	1.86762	-0.0597993	-0.00274262	-0.390315	-0.0572883	-0.0364618	-0.0741616	-0.0429426	-0.211742	-0.272473	0.355924	-0.240458	-0.215574	-0.444434	0.097225	-0.568293	-0.0840538
	-0.216	0	0	-0.00697987	-0.0560279	-0.159872	0.745082	-0.0443499	-0.0239735	-0.0991289	-0.0206544	-0.0363832	-0.00211347	0	0.890732	1.8166	0.360345	-0.160418	-0.0303267	-0.0969325	-0.00956138	-0.00291498	0	0.164569	-0.0463742	-0.12141	-0.223919	-0.00438397	0	0	3.02261	-0.0597993	-0.00274262	-0.390315	-0.0572883	-0.0364618	-0.0741616	-0.0429426	-0.211742	-0.272473	-0.467974	-0.240458	-0.215574	-0.444434	-0.325492	-0.568293	-0.0840538
	-0.215	0	0	-0.00697987	0.368426	-0.159872	0.244355	0.417628	-0.0239735	0.457775	-0.0206544	0.790508	-0.00211347	0	2.69627	0.980996	0.360345	0.745899	-0.0303267	-0.0969325	-0.00956138	-0.00291498	0	0.164569	-0.0463742	-0.12141	0.177369	-0.00438397	0	0	0.71263	0.318677	-0.00274262	-0.390315	-0.0572883	-0.0364618	-0.0741616	-0.0429426	-0.211742	-0.272473	-0.467974	-0.240458	-0.215574	-0.444434	0.519942	-0.568293	-0.0840538
	-0.214	0	0	-0.00697987	-0.0560279	-0.159872	-0.256372	-0.0443499	-0.0239735	0.457775	-0.0206544	-0.0363832	-0.00211347	0	2.69627	3.07	-0.0856266	0.745899	0.429168	-0.0969325	-0.00956138	-0.00291498	0	-0.280212	-0.0463742	0.401908	-0.223919	-0.00438397	0	0	1.29013	-0.0597993	-0.00274262	-0.390315	-0.0572883	-0.0364618	-0.0741616	-0.0429426	-0.211742	0.261788	-0.467974	-0.240458	-0.215574	1.04197	0.519942	-0.568293	-0.0840538
	-0.213	0	0	-0.00697987	-0.0560279	-0.159872	-0.256372	0.417628	-0.0239735	-0.0991289	-0.0206544	-0.0363832	-0.00211347	0	0.890732	1.8166	-0.0856266	0.29274	-0.0303267	0.453821	-0.00956138	-0.00291498	0	-0.280212	-0.0463742	-0.12141	0.177369	-0.00438397	0	0	0.71263	-0.0597993	-0.00274262	-0.390315	-0.0572883	-0.0364618	-0.0741616	-0.0429426	-0.211742	0.261788	1.17982	0.423791	-0.215574	-0.444434	0.097225	-0.568293	-0.0840538
	-0.212	0	0	-0.00697987	-0.0560279	-0.159872	0.745082	-0.0443499	-0.0239735	-0.0991289	-0.0206544	-0.0363832	-0.00211347	0	0.288886	1.8166	0.360345	0.745899	0.429168	-0.0969325	-0.00956138	-0.00291498	0	0.164569	-0.0463742	-0.12141	-0.223919	-0.00438397	0	0	1.86762	-0.0597993	-0.00274262	0.26021	-0.0572883	-0.0364618	-0.0741616	-0.0429426	0.768544	-0.272473	0.355924	0.423791	0.426016	1.04197	0.097225	-0.568293	-0.0840538
	-0.211	0	0	-0.00697987	0.368426	-0.159872	-0.256372	-0.0443499	-0.0239735	-0.0991289	-0.0206544	-0.0363832	-0.00211347	0	0.890732	2.2344	-0.0856266	-0.160418	-0.0303267	0.453821	-0.00956138	-0.00291498	0	-0.280212	-0.0463742	-0.12141	0.177369	-0.00438397	0	0	1.86762	-0.0597993	-0.00274262	-0.390315	-0.0572883	-0.0364618	0.463241	-0.0429426	-0.211742	-0.272473	-0.467974	-0.240458	0.426016	-0.444434	0.097225	-0.568293	-0.0840538
	-0.21	0	0	-0.00697987	-0.0560279	0.672796	0.244355	-0.0443499	-0.0239735	-0.0991289	-0.0206544	-0.0363832	-0.00211347	0	1.49258	2.2344	-0.0856266	0.29274	-0.0303267	-0.0969325	-0.00956138	-0.00291498	0	-0.280212	-0.0463742	-0.12141	-0.223919	-0.00438397	0	0	3.60011	-0.0597993	-0.00274262	-0.390315	-0.0572883	-0.0364618	-0.0741616	-0.0429426	-0.211742	0.261788	-0.467974	-0.240458	0.426016	-0.444434	-0.325492	-0.568293	-0.0840538
	-0.209	0	0	-0.00697987	0.368426	0.672796	-0.256372	-0.0443499	-0.0239735	0.457775	-0.0206544	-0.0363832	-0.00211347	0	0.890732	2.2344	-0.0856266	-0.160418	-0.0303267	-0.0969325	-0.00956138	-0.00291498	0	-0.280212	-0.0463742	-0.12141	-0.223919	-0.00438397	0	0	1.29013	-0.0597993	-0.00274262	0.26021	-0.0572883	-0.0364618	-0.0741616	-0.0429426	-0.211742	0.796048	-0.467974	0.423791	-0.215574	1.04197	0.097225	-0.568293	-0.0840538
	-0.208	0	0	-0.00697987	0.368426	0.672796	-0.256372	-0.0443499	-0.0239735	-0.0991289	-0.0206544	-0.0363832	-0.00211347	0	2.69627	2.2344	0.360345	0.29274	-0.0303267	-0.0969325	-0.00956138	-0.00291498	0	0.164569	-0.0463742	-0.12141	-0.223919	-0.00438397	0	0	0.135134	-0.0597993	-0.00274262	-0.390315	0.504362	-0.0364618	-0.0741616	-0.0429426	0.278401	0.796048	-0.467974	0.423791	0.426016	0.298767	-0.325492	-0.568293	-0.0840538
	-0.207	0	0	-0.00697987	0.368426	0.672796	0.244355	-0.0443499	-0.0239735	0.457775	-0.0206544	-0.0363832	-0.00211347	0	0.890732	0.980996	-0.0856266	-0.160418	-0.0303267	-0.0969325	-0.00956138	-0.00291498	0	-0.280212	-0.0463742	-0.12141	0.177369	-0.00438397	0	0	4.1776	-0.0597993	-0.00274262	-0.390315	-0.0572883	-0.0364618	-0.0741616	-0.0429426	-0.211742	0.261788	-0.467974	-0.240458	-0.215574	0.298767	0.097225	0.418327	-0.0840538
	-0.206	0	0	-0.00697987	-0.0560279	0.672796	-0.256372	-0.0443499	-0.0239735	-0.0991289	-0.0206544	-0.0363832	-0.00211347	0	0.288886	2.2344	-0.0856266	-0.160418	-0.0303267	0.453821	-0.00956138	-0.00291498	0	-0.280212	-0.0463742	0.401908	-0.223919	-0.00438397	0	0	0.71263	-0.0597993	-0.00274262	-0.390315	-0.0572883	-0.0364618	-0.0741616	-0.0429426	-0.211742	-0.272473	-0.467974	-0.240458	0.426016	1.04197	0.097225	-0.568293	-0.0840538
	-0.205	0	0	-0.00697987	0.368426	-0.159872	-0.256372	-0.0443499	-0.0239735	-0.0991289	-0.0206544	-0.0363832	-0.00211347	0	2.69627	2.2344	-0.0856266	-0.160418	-0.0303267	-0.0969325	-0.00956138	-0.00291498	0	-0.280212	-0.0463742	-0.12141	0.177369	-0.00438397	0	0	1.86762	-0.0597993	-0.00274262	-0.390315	-0.0572883	-0.0364618	-0.0741616	-0.0429426	0.278401	0.796048	1.17982	-0.240458	-0.215574	-0.444434	0.097225	-0.568293	-0.0840538
	-0.204	0	0	-0.00697987	-0.0560279	0.672796	-0.256372	-0.0443499	-0.0239735	-0.0991289	-0.0206544	-0.0363832	-0.00211347	0	0.890732	1.8166	-0.0856266	-0.160418	-0.0303267	-0.0969325	-0.00956138	-0.00291498	0	0.164569	-0.0463742	-0.12141	-0.223919	-0.00438397	0	0	2.44512	-0.0597993	-0.00274262	-0.390315	-0.0572883	-0.0364618	-0.0741616	-0.0429426	-0.211742	0.261788	0.355924	0.423791	0.426016	-0.444434	0.942659	1.40495	-0.0840538
	-0.203	0	0	-0.00697987	-0.0560279	-0.159872	-0.256372	-0.0443499	-0.0239735	0.457775	-0.0206544	-0.0363832	-0.00211347	0	2.69627	3.4878	-0.0856266	-0.160418	-0.0303267	-0.0969325	-0.00956138	-0.00291498	0	0.60935	-0.0463742	0.401908	0.578657	-0.00438397	0	0	0.135134	-0.0597993	-0.00274262	0.26021	-0.0572883	-0.0364618	-0.0741616	-0.0429426	-0.211742	-0.272473	1.17982	-0.240458	-0.215574	-0.444434	-0.325492	0.418327	-0.0840538
	-0.202	0	0	-0.00697987	-0.0560279	-0.159872	-0.256372	-0.0443499	-0.0239735	-0.0991289	-0.0206544	-0.0363832	-0.00211347	0	0.288886	0.980996	0.360345	-0.160418	-0.0303267	-0.0969325	-0.00956138	-0.00291498	0	-0.280212	-0.0463742	-0.12141	-0.223919	-0.00438397	0	0	3.60011	0.318677	-0.00274262	-0.390315	-0.0572883	-0.0364618	-0.0741616	-0.0429426	-0.211742	-0.272473	-0.467974	-0.240458	-0.215574	-0.444434	-0.325492	-0.568293	-0.0840538
	-0.201	0	0	-0.00697987	0.368426	0.672796	0.745082	-0.0443499	-0.0239735	-0.0991289	-0.0206544	0.790508	-0.00211347	0	1.49258	1.8166	-0.0856266	-0.160418	-0.0303267	-0.0969325	-0.00956138	-0.00291498	0	-0.280212	-0.0463742	-0.12141	-0.223919	-0.00438397	0	0	1.86762	-0.0597993	-0.00274262	-0.390315	-0.0572883	-0.0364618	-0.0741616	-0.0429426	0.278401	0.796048	0.355924	-0.240458	-0.215574	0.298767	-0.325492	-0.568293	-0.0840538
	-0.2	0	0	-0.00697987	-0.0560279	-0.159872	0.244355	-0.0443499	-0.0239735	-0.0991289	-0.0206544	-0.0363832	-0.00211347	0	1.49258	0.980996	-0.0856266	-0.160418	-0.0303267	-0.0969325	-0.00956138	-0.00291498	0	0.164569	-0.0463742	-0.12141	-0.223919	-0.00438397	0	0	3.02261	0.318677	-0.00274262	-0.390315	-0.0572883	-0.0364618	-0.0741616	-0.0429426	0.768544	0.261788	1.17982	-0.240458	1.06761	0.298767	0.519942	-0.568293	-0.0840538
	-0.199	0	0	-0.00697987	-0.0560279	-0.159872	-0.256372	-0.0443499	-0.0239735	-0.0991289	-0.0206544	-0.0363832	-0.00211347	0	2.09442	1.8166	-0.0856266	0.29274	-0.0303267	-0.0969325	-0.00956138	-0.00291498	0	-0.280212	0.327612	0.401908	-0.223919	-0.00438397	0	0	2.44512	-0.0597993	-0.00274262	0.910736	-0.0572883	-0.0364618	-0.0741616	-0.0429426	0.278401	0.261788	-0.467974	0.423791	-0.215574	0.298767	-0.325492	0.418327	-0.0840538
	-0.198	0	0	-0.00697987	-0.0560279	-0.159872	0.244355	-0.0443499	-0.0239735	1.01468	-0.0206544	0.790508	-0.00211347	0	1.49258	0.563195	0.360345	-0.160418	-0.0303267	-0.0969325	-0.00956138	-0.00291498	0	0.164569	0.327612	-0.12141	-0.223919	-0.00438397	0	0	0.135134	0.318677	-0.00274262	0.910736	-0.0572883	-0.0364618	-0.0741616	-0.0429426	0.768544	-0.272473	0.355924	1.08804	1.06761	0.298767	0.097225	-0.568293	-0.0840538
	-0.197	0	0	-0.00697987	-0.0560279	-0.159872	0.244355	-0.0443499	0.681131	-0.0991289	-0.0206544	-0.0363832	-0.00211347	0	-0.31296	0.563195	-0.0856266	0.29274	-0.0303267	-0.0969325	-0.00956138	-0.00291498	0	0.164569	-0.0463742	0.401908	0.177369	-0.00438397	0	0	0.135134	-0.0597993	-0.00274262	-0.390315	-0.0572883	-0.0364618	-0.0741616	-0.0429426	-0.211742	0.261788	-0.467974	-0.240458	-0.215574	0.298767	0.097225	0.418327	0.416266
	-0.196	0	0	-0.00697987	-0.0560279	-0.159872	0.244355	-0.0443499	-0.0239735	-0.0991289	-0.0206544	-0.0363832	-0.00211347	0	-0.31296	0.563195	0.360345	-0.160418	-0.0303267	0.453821	-0.00956138	-0.00291498	0	0.60935	-0.0463742	-0.12141	-0.223919	-0.00438397	0	0	-0.442362	-0.0597993	-0.00274262	0.26021	-0.0572883	-0.0364618	-0.0741616	-0.0429426	-0.211742	0.796048	-0.467974	-0.240458	0.426016	-0.444434	0.097225	-0.568293	0.416266
	-0.195	0	0	-0.00697987	-0.0560279	-0.159872	0.244355	-0.0443499	-0.0239735	-0.0991289	-0.0206544	-0.0363832	-0.00211347	0	-0.31296	-0.272406	-0.0856266	-0.160418	-0.0303267	-0.0969325	-0.00956138	-0.00291498	0	-0.280212	-0.0463742	0.925227	0.578657	-0.00438397	0	0	-0.442362	-0.0597993	-0.00274262	-0.390315	-0.0572883	-0.0364618	-0.0741616	0.362176	0.278401	-0.272473	-0.467974	0.423791	-0.215574	-0.444434	0.942659	0.418327	-0.0840538
	-0.194	0	0	-0.00697987	-0.0560279	1.50546	-0.256372	-0.0443499	-0.0239735	-0.0991289	-0.0206544	-0.0363832	-0.00211347	0	-0.31296	-0.272406	-0.0856266	0.29274	-0.0303267	0.453821	-0.00956138	-0.00291498	0	-0.280212	-0.0463742	-0.12141	-0.223919	-0.00438397	0	0	-0.442362	-0.0597993	-0.00274262	-0.390315	-0.0572883	-0.0364618	-0.0741616	-0.0429426	0.278401	0.796048	-0.467974	0.423791	-0.215574	-0.444434	-0.325492	0.418327	-0.0840538
	-0.193	0	0	-0.00697987	-0.0560279	-0.159872	-0.256372	-0.0443499	-0.0239735	-0.0991289	-0.0206544	-0.0363832	-0.00211347	0	-0.31296	-0.272406	-0.0856266	-0.160418	-0.0303267	-0.0969325	-0.00956138	-0.00291498	0	0.164569	-0.0463742	-0.12141	-0.223919	-0.00438397	0	0	-0.442362	-0.0597993	-0.00274262	-0.390315	-0.0572883	0.51599	-0.0741616	0.362176	-0.211742	-0.272473	-0.467974	-0.240458	-0.215574	-0.444434	0.097225	-0.568293	-0.0840538
	-0.192	0	0	-0.00697987	0.368426	-0.159872	0.244355	-0.0443499	0.328579	-0.0991289	-0.0206544	-0.0363832	-0.00211347	0	-0.31296	-0.272406	-0.0856266	-0.160418	-0.0303267	-0.0969325	-0.00956138	-0.00291498	0	-0.280212	-0.0463742	-0.12141	0.578657	-0.00438397	0	0	-0.442362	-0.0597993	-0.00274262	0.26021	-0.0572883	0.51599	0.463241	-0.0429426	-0.211742	-0.272473	1.17982	-0.240458	-0.215574	0.298767	0.097225	0.418327	-0.0840538
	-0.191	0	0	-0.00697987	0.368426	-0.159872	0.244355	-0.0443499	-0.0239735	-0.0991289	-0.0206544	-0.0363832	-0.00211347	0	-0.31296	-0.272406	-0.0856266	-0.160418	-0.0303267	-0.0969325	-0.00956138	-0.00291498	0	0.164569	-0.0463742	0.401908	0.578657	-0.00438397	0	0	-0.442362	-0.0597993	-0.00274262	-0.390315	-0.0572883	-0.0364618	-0.0741616	-0.0429426	-0.211742	-0.272473	0.355924	0.423791	-0.215574	0.298767	0.097225	-0.568293	0.416266
	-0.19	0	0	-0.00697987	-0.0560279	-0.159872	-0.256372	0.417628	-0.0239735	-0.0991289	-0.0206544	-0.0363832	-0.00211347	0	-0.31296	-0.272406	-0.0856266	-0.160418	-0.0303267	-0.0969325	-0.00956138	-0.00291498	0	0.164569	-0.0463742	0.401908	0.177369	-0.00438397	0	0	-0.442362	-0.0597993	-0.00274262	-0.390315	-0.0572883	0.51599	-0.0741616	-0.0429426	0.278401	-0.272473	-0.467974	0.423791	-0.215574	-0.444434	-0.325492	-0.568293	-0.0840538
	-0.189	0	0	-0.00697987	0.368426	-0.159872	0.745082	-0.0443499	-0.0239735	-0.0991289	-0.0206544	-0.0363832	-0.00211347	0	-0.31296	-0.272406	0.360345	0.29274	-0.0303267	-0.0969325	-0.00956138	-0.00291498	0	-0.280212	-0.0463742	-0.12141	-0.223919	-0.00438397	0	0	-0.442362	-0.0597993	-0.00274262	0.26021	-0.0572883	-0.0364618	-0.0741616	0.362176	-0.211742	-0.272473	-0.467974	-0.240458	-0.215574	-0.444434	-0.325492	0.418327	0.416266
	-0.188	0	0	-0.00697987	-0.0560279	-0.159872	0.244355	-0.0443499	-0.0239735	-0.0991289	0.624796	-0.0363832	-0.00211347	0	-0.31296	-0.272406	-0.0856266	-0.160418	-0.0303267	0.453821	-0.00956138	-0.00291498	0	-0.280212	-0.0463742	-0.12141	0.578657	-0.00438397	0	0	-0.442362	0.318677	-0.00274262	0.26021	-0.0572883	-0.0364618	-0.0741616	0.362176	-0.211742	-0.272473	-0.467974	0.423791	-0.215574	-0.444434	-0.325492	-0.568293	0.416266
	-0.187	0	0	-0.00697987	-0.0560279	-0.159872	0.244355	-0.0443499	-0.0239735	-0.0991289	-0.0206544	-0.0363832	-0.00211347	0	-0.31296	-0.272406	-0.0856266	-0.160418	-0.0303267	-0.0969325	-0.00956138	-0.00291498	0	0.164569	-0.0463742	-0.12141	-0.223919	-0.00438397	0	0	-0.442362	-0.0597993	-0.00274262	0.26021	-0.0572883	-0.0364618	1.00064	-0.0429426	-0.211742	-0.272473	0.355924	-0.240458	-0.215574	-0.444434	-0.325492	1.40495	-0.0840538
	-0.186	0	0	-0.00697987	0.368426	0.672796	-0.256372	-0.0443499	-0.0239735	-0.0991289	-0.0206544	-0.0363832	-0.00211347	0	-0.31296	-0.272406	0.360345	-0.160418	-0.0303267	0.453821	-0.00956138	-0.00291498	0	0.164569	-0.0463742	-0.12141	-0.223919	0.543612	0	0	-0.442362	-0.0597993	-0.00274262	-0.390315	-0.0572883	-0.0364618	0.463241	-0.0429426	-0.211742	0.261788	0.355924	-0.240458	-0.215574	-0.444434	-0.325492	0.418327	-0.0840538
	-0.185	0	0	-0.00697987	-0.0560279	-0.159872	-0.256372	-0.0443499	-0.0239735	-0.0991289	-0.0206544	-0.0363832	-0.00211347	0	-0.31296	-0.272406	-0.0856266	-0.160418	-0.0303267	-0.0969325	-0.00956138	-0.00291498	0	0.164569	-0.0463742	0.401908	0.177369	-0.00438397	0	0	-0.442362	-0.0597993	-0.00274262	-0.390315	-0.0572883	-0.0364618	-0.0741616	-0.0429426	0.278401	-0.272473	-0.467974	-0.240458	-0.215574	0.298767	0.097225	0.418327	-0.0840538
	-0.184	0	0	-0.00697987	-0.0560279	-0.159872	0.244355	0.417628	-0.0239735	-0.0991289	-0.0206544	-0.0363832	-0.00211347	0	-0.31296	-0.272406	-0.0856266	-0.160418	0.429168	0.453821	-0.00956138	-0.00291498	0	-0.280212	-0.0463742	-0.12141	0.177369	-0.00438397	0	0	-0.442362	-0.0597993	-0.00274262	0.26021	0.504362	-0.0364618	-0.0741616	-0.0429426	0.278401	-0.272473	-0.467974	-0.240458	-0.215574	-0.444434	0.097225	-0.568293	-0.0840538
	-0.183	0	0	-0.00697987	0.368426	-0.159872	0.244355	-0.0443499	-0.0239735	-0.0991289	-0.0206544	-0.0363832	-0.00211347	0	-0.31296	-0.272406	-0.0856266	-0.160418	-0.0303267	-0.0969325	-0.00956138	-0.00291498	0	0.60935	-0.0463742	-0.12141	-0.223919	-0.00438397	0	0	-0.442362	-0.0597993	-0.00274262	0.26021	-0.0572883	-0.0364618	-0.0741616	-0.0429426	0.278401	-0.272473	-0.467974	0.423791	0.426016	0.298767	0.097225	0.418327	-0.0840538
	-0.182	0	0	-0.00697987	-0.0560279	-0.159872	1.24581	-0.0443499	0.328579	-0.0991289	-0.0206544	-0.0363832	-0.00211347	0	-0.31296	-0.272406	-0.0856266	-0.160418	0.429168	0.453821	-0.00956138	-0.00291498	0	0.164569	-0.0463742	-0.12141	0.177369	-0.00438397	0	0	-0.442362	-0.0597993	-0.00274262	0.26021	-0.0572883	0.51599	-0.0741616	-0.0429426	0.278401	-0.272473	0.355924	-0.240458	-0.215574	-0.444434	-0.325492	1.40495	-0.0840538
	-0.181	0	0	-0.00697987	-0.0560279	-0.159872	-0.256372	0.417628	-0.0239735	-0.0991289	-0.0206544	-0.0363832	-0.00211347	0	-0.31296	-0.272406	0.360345	0.29274	-0.0303267	-0.0969325	-0.00956138	-0.00291498	0	0.60935	-0.0463742	-0.12141	-0.223919	-0.00438397	0	0	-0.442362	-0.0597993	-0.00274262	-0.390315	-0.0572883	-0.0364618	-0.0741616	-0.0429426	0.278401	-0.272473	-0.467974	-0.240458	-0.215574	0.298767	0.097225	-0.568293	-0.0840538
	-0.18	0	0	-0.00697987	-0.0560279	-0.159872	-0.256372	-0.0443499	-0.0239735	-0.0991289	-0.0206544	-0.0363832	-0.00211347	0	-0.31296	-0.272406	-0.0856266	0.29274	-0.0303267	-0.0969325	-0.00956138	-0.00291498	0	0.60935	-0.0463742	-0.12141	-0.223919	-0.00438397	0	0	-0.442362	-0.0597993	-0.00274262	1.56126	-0.0572883	-0.0364618	-0.0741616	-0.0429426	-0.211742	-0.272473	-0.467974	0.423791	-0.215574	-0.444434	0.097225	-0.568293	-0.0840538
	-0.179	0	0	-0.00697987	-0.0560279	0.672796	-0.256372	-0.0443499	-0.0239735	0.457775	-0.0206544	-0.0363832	-0.00211347	0	-0.31296	-0.272406	-0.0856266	-0.160418	-0.0303267	-0.0969325	-0.00956138	-0.00291498	0	-0.280212	-0.0463742	-0.12141	0.177369	-0.00438397	0	0	-0.442362	0.318677	-0.00274262	-0.390315	-0.0572883	-0.0364618	-0.0741616	0.362176	-0.211742	-0.272473	1.17982	-0.240458	-0.215574	-0.444434	0.942659	-0.568293	-0.0840538
	-0.178	0	0	-0.00697987	-0.0560279	-0.159872	-0.256372	-0.0443499	-0.0239735	0.457775	-0.0206544	-0.0363832	-0.00211347	0	-0.31296	-0.272406	0.360345	-0.160418	-0.0303267	-0.0969325	0.331917	-0.00291498	0	0.164569	0.327612	-0.12141	-0.223919	-0.00438397	0	0	-0.442362	-0.0597993	-0.00274262	-0.390315	-0.0572883	-0.0364618	-0.0741616	-0.0429426	0.278401	-0.272473	-0.467974	0.423791	-0.215574	-0.444434	0.097225	-0.568293	-0.0840538
	-0.177	0	0	-0.00697987	-0.0560279	-0.159872	0.244355	-0.0443499	-0.0239735	-0.0991289	-0.0206544	-0.0363832	-0.00211347	0	-0.31296	-0.272406	-0.0856266	-0.160418	-0.0303267	-0.0969325	-0.00956138	-0.00291498	0	0.164569	-0.0463742	-0.12141	-0.223919	-0.00438397	0	0	-0.442362	-0.0597993	-0.00274262	0.26021	-0.0572883	-0.0364618	-0.0741616	-0.0429426	0.278401	-0.272473	-0.467974	-0.240458	-0.215574	1.04197	-0.325492	1.40495	-0.0840538
	-0.176	0	0	-0.00697987	-0.0560279	-0.159872	0.244355	-0.0443499	-0.0239735	-0.0991289	-0.0206544	-0.0363832	-0.00211347	0	-0.31296	-0.272406	-0.0856266	-0.160418	-0.0303267	0.453821	-0.00956138	-0.00291498	0	-0.280212	-0.0463742	-0.12141	0.177369	-0.00438397	0	0	-0.442362	-0.0597993	-0.00274262	-0.390315	-0.0572883	-0.0364618	-0.0741616	-0.0429426	-0.211742	0.261788	-0.467974	-0.240458	-0.215574	-0.444434	-0.325492	0.418327	-0.0840538
	-0.175	0	0	-0.00697987	-0.0560279	-0.159872	0.244355	-0.0443499	-0.0239735	-0.0991289	-0.0206544	-0.0363832	-0.00211347	0	-0.31296	-0.272406	-0.0856266	-0.160418	-0.0303267	-0.0969325	-0.00956138	-0.00291498	0	0.164569	0.327612	0.401908	0.177369	0.543612	0	0	-0.442362	-0.0597993	-0.00274262	0.26021	-0.0572883	-0.0364618	-0.0741616	-0.0429426	-0.211742	0.796048	0.355924	-0.240458	-0.215574	0.298767	-0.325492	-0.568293	-0.0840538
	-0.174	0	0	-0.00697987	-0.0560279	-0.159872	-0.256372	-0.0443499	-0.0239735	-0.0991289	-0.0206544	-0.0363832	-0.00211347	0	-0.31296	-0.272406	0.360345	0.745899	-0.0303267	0.453821	-0.00956138	-0.00291498	0	0.164569	-0.0463742	-0.12141	-0.223919	-0.00438397	0	0	-0.442362	-0.0597993	-0.00274262	-0.390315	-0.0572883	-0.0364618	-0.0741616	-0.0429426	-0.211742	0.261788	0.355924	0.423791	-0.215574	0.298767	-0.325492	-0.568293	-0.0840538
	-0.173	0	0	-0.00697987	-0.0560279	-0.159872	0.244355	-0.0443499	-0.0239735	-0.0991289	-0.0206544	-0.0363832	-0.00211347	0	-0.31296	-0.272406	0.806317	0.29274	-0.0303267	-0.0969325	-0.00956138	-0.00291498	0	-0.280212	-0.0463742	-0.12141	0.578657	-0.00438397	0	0	-0.442362	-0.0597993	-0.00274262	-0.390315	-0.0572883	-0.0364618	-0.0741616	-0.0429426	-0.211742	0.261788	0.355924	-0.240458	-0.215574	-0.444434	0.097225	0.418327	-0.0840538
	-0.172	0	0	-0.00697987	-0.0560279	-0.159872	-0.256372	-0.0443499	-0.0239735	-0.0991289	-0.0206544	-0.0363832	-0.00211347	0	-0.31296	-0.272406	-0.0856266	-0.160418	-0.0303267	-0.0969325	-0.00956138	-0.00291498	0	0.60935	-0.0463742	-0.12141	0.177369	-0.00438397	0	0	-0.442362	-0.0597993	-0.00274262	0.26021	-0.0572883	-0.0364618	-0.0741616	-0.0429426	-0.211742	0.261788	0.355924	-0.240458	-0.215574	-0.444434	-0.325492	-0.568293	0.416266
	-0.171	0	0	-0.00697987	-0.0560279	-0.159872	0.745082	-0.0443499	-0.0239735	-0.0991289	-0.0206544	-0.0363832	-0.00211347	0	-0.31296	-0.272406	0.360345	0.29274	-0.0303267	-0.0969325	-0.00956138	-0.00291498	0	-0.280212	-0.0463742	-0.12141	-0.223919	-0.00438397	0	0	-0.442362	-0.0597993	-0.00274262	0.910736	-0.0572883	-0.0364618	-0.0741616	-0.0429426	-0.211742	-0.272473	-0.467974	-0.240458	-0.215574	2.52837	0.519942	0.418327	-0.0840538
	-0.17	0	0	-0.00697987	-0.0560279	-0.159872	-0.256372	-0.0443499	-0.0239735	-0.0991289	-0.0206544	-0.0363832	-0.00211347	0	-0.31296	-0.272406	-0.0856266	-0.160418	-0.0303267	-0.0969325	-0.00956138	-0.00291498	0	-0.280212	-0.0463742	-0.12141	0.177369	-0.00438397	0	0	-0.442362	0.318677	-0.00274262	0.910736	-0.0572883	-0.0364618	-0.0741616	-0.0429426	-0.211742	-0.272473	-0.467974	-0.240458	-0.215574	-0.444434	0.097225	2.39157	-0.0840538
	-0.169	0	0	-0.00697987	-0.0560279	-0.159872	-0.256372	-0.0443499	-0.0239735	-0.0991289	-0.0206544	-0.0363832	-0.00211347	0	-0.31296	-0.272406	0.806317	-0.160418	-0.0303267	-0.0969325	-0.00956138	-0.00291498	0	0.164569	-0.0463742	-0.12141	-0.223919	-0.00438397	0	0	-0.442362	0.318677	-0.00274262	-0.390315	-0.0572883	-0.0364618	-0.0741616	-0.0429426	-0.211742	0.261788	-0.467974	-0.240458	0.426016	0.298767	0.519942	-0.568293	-0.0840538
	-0.168	0	0	-0.00697987	-0.0560279	-0.159872	-0.256372	-0.0443499	-0.0239735	-0.0991289	-0.0206544	-0.0363832	-0.00211347	0	-0.31296	-0.272406	-0.0856266	0.29274	-0.0303267	-0.0969325	-0.00956138	-0.00291498	0	0.164569	-0.0463742	-0.12141	-0.223919	-0.00438397	0	0	-0.442362	0.318677	-0.00274262	-0.390315	-0.0572883	-0.0364618	0.463241	0.362176	-0.211742	0.261788	-0.467974	0.423791	-0.215574	-0.444434	-0.325492	-0.568293	0.416266
	-0.167	0	0	-0.00697987	-0.0560279	-0.159872	0.244355	-0.0443499	-0.0239735	-0.0991289	-0.0206544	-0.0363832	-0.00211347	0	-0.31296	-0.272406	-0.0856266	0.29274	-0.0303267	-0.0969325	-0.00956138	-0.00291498	0	0.164569	-0.0463742	0.925227	0.177369	-0.00438397	0	0	-0.442362	-0.0597993	-0.00274262	-0.390315	-0.0572883	-0.0364618	-0.0741616	-0.0429426	-0.211742	-0.272473	-0.467974	1.08804	0.426016	0.298767	-0.325492	0.418327	-0.0840538
	-0.166	0	0	-0.00697987	-0.0560279	-0.159872	-0.256372	0.417628	-0.0239735	0.457775	-0.0206544	-0.0363832	-0.00211347	0	-0.31296	-0.272406	0.360345	0.29274	-0.0303267	-0.0969325	-0.00956138	-0.00291498	0	-0.280212	-0.0463742	-0.12141	0.177369	-0.00438397	0	0	-0.442362	-0.0597993	-0.00274262	-0.390315	-0.0572883	-0.0364618	0.463241	-0.0429426	-0.211742	-0.272473	-0.467974	-0.240458	-0.215574	-0.444434	-0.325492	-0.568293	-0.0840538
	-0.165	0	0	-0.00697987	-0.0560279	0.672796	0.244355	-0.0443499	-0.0239735	0.457775	-0.0206544	-0.0363832	-0.00211347	0	-0.31296	-0.272406	0.360345	-0.160418	-0.0303267	-0.0969325	-0.00956138	-0.00291498	0	-0.280212	0.327612	-0.12141	0.578657	-0.00438397	0	0	-0.442362	-0.0597993	-0.00274262	-0.390315	-0.0572883	-0.0364618	0.463241	-0.0429426	-0.211742	-0.272473	-0.467974	-0.240458	-0.215574	-0.444434	-0.325492	-0.568293	-0.0840538
	-0.164	0	0	-0.00697987	-0.0560279	-0.159872	-0.256372	-0.0443499	0.328579	-0.0991289	-0.0206544	-0.0363832	-0.00211347	0	-0.31296	-0.272406	-0.0856266	0.29274	-0.0303267	-0.0969325	-0.00956138	-0.00291498	0	0.164569	0.327612	0.401908	0.177369	-0.00438397	0	0	-0.442362	-0.0597993	-0.00274262	0.910736	-0.0572883	-0.0364618	0.463241	-0.0429426	0.278401	-0.272473	-0.467974	-0.240458	0.426016	-0.444434	0.097225	0.418327	-0.0840538
	-0.163	0	0	-0.00697987	-0.0560279	-0.159872	0.244355	-0.0443499	-0.0239735	0.457775	-0.0206544	-0.0363832	-0.00211347	0	-0.31296	-0.272406	-0.0856266	-0.160418	-0.0303267	-0.0969325	-0.00956138	-0.00291498	0	0.164569	0.327612	-0.12141	-0.223919	-0.00438397	0	0	-0.442362	0.318677	-0.00274262	0.26021	-0.0572883	-0.0364618	0.463241	-0.0429426	-0.211742	-0.272473	-0.467974	-0.240458	-0.215574	-0.444434	-0.325492	0.418327	-0.0840538
	-0.162	0	0	-0.00697987	-0.0560279	-0.159872	-0.256372	-0.0443499	-0.0239735	-0.0991289	-0.0206544	-0.0363832	-0.00211347	0	-0.31296	-0.272406	0.360345	-0.160418	-0.0303267	-0.0969325	-0.00956138	-0.00291498	0	-0.280212	-0.0463742	-0.12141	0.177369	-0.00438397	0	0	-0.442362	-0.0597993	-0.00274262	-0.390315	-0.0572883	-0.0364618	0.463241	0.362176	-0.211742	-0.272473	2.00372	0.423791	-0.215574	0.298767	0.097225	0.418327	0.416266
	-0.161	0	0	-0.00697987	-0.0560279	0.672796	-0.256372	-0.0443499	0.328579	-0.0991289	-0.0206544	-0.0363832	-0.00211347	0	-0.31296	-0.272406	-0.0856266	0.29274	-0.0303267	-0.0969325	-0.00956138	-0.00291498	0	0.164569	-0.0463742	-0.12141	-0.223919	-0.00438397	0	0	-0.442362	-0.0597993	-0.00274262	0.26021	-0.0572883	-0.0364618	-0.0741616	-0.0429426	-0.211742	-0.272473	-0.467974	0.423791	0.426016	0.298767	0.519942	0.418327	-0.0840538
	-0.16	0	0	-0.00697987	-0.0560279	-0.159872	0.244355	-0.0443499	-0.0239735	-0.0991289	-0.0206544	-0.0363832	-0.00211347	0	-0.31296	-0.272406	-0.0856266	-0.160418	-0.0303267	0.453821	-0.00956138	-0.00291498	0	-0.280212	-0.0463742	-0.12141	-0.223919	-0.00438397	0	0	-0.442362	-0.0597993	-0.00274262	0.910736	-0.0572883	-0.0364618	-0.0741616	0.362176	0.278401	-0.272473	-0.467974	-0.240458	-0.215574	-0.444434	-0.325492	0.418327	-0.0840538
	-0.159	0	0	-0.00697987	-0.0560279	-0.159872	0.244355	-0.0443499	-0.0239735	-0.0991289	-0.0206544	-0.0363832	-0.00211347	0	-0.31296	-0.272406	0.360345	-0.160418	-0.0303267	-0.0969325	-0.00956138	-0.00291498	0	0.60935	0.327612	0.401908	-0.223919	-0.00438397	0	0	-0.442362	-0.0597993	-0.00274262	0.910736	-0.0572883	-0.0364618	0.463241	-0.0429426	0.278401	-0.272473	1.17982	-0.240458	-0.215574	0.298767	-0.325492	-0.568293	-0.0840538
	-0.158	0	0	-0.00697987	-0.0560279	-0.159872	-0.256372	-0.0443499	-0.0239735	-0.0991289	-0.0206544	-0.0363832	-0.00211347	0	-0.31296	-0.272406	-0.0856266	0.29274	-0.0303267	0.453821	-0.00956138	-0.00291498	0	-0.280212	-0.0463742	-0.12141	0.177369	-0.00438397	0	0	-0.442362	-0.0597993	-0.00274262	-0.390315	-0.0572883	-0.0364618	-0.0741616	-0.0429426	-0.211742	0.261788	0.355924	0.423791	-0.215574	0.298767	0.097225	0.418327	-0.0840538
	-0.157	0	0	-0.00697987	-0.0560279	-0.159872	1.24581	-0.0443499	-0.0239735	-0.0991289	-0.0206544	-0.0363832	-0.00211347	0	-0.31296	-0.272406	-0.0856266	-0.160418	0.429168	-0.0969325	-0.00956138	-0.00291498	0	0.164569	-0.0463742	-0.12141	-0.223919	-0.00438397	0	0	-0.442362	-0.0597993	-0.00274262	0.26021	-0.0572883	-0.0364618	-0.0741616	-0.0429426	-0.211742	0.796048	0.355924	1.08804	-0.215574	-0.444434	-0.325492	-0.568293	-0.0840538
	-0.156	0	0	-0.00697987	-0.0560279	-0.159872	-0.256372	0.417628	-0.0239735	-0.0991289	-0.0206544	0.790508	-0.00211347	0	-0.31296	-0.272406	-0.0856266	-0.160418	-0.0303267	-0.0969325	-0.00956138	-0.00291498	0	-0.280212	-0.0463742	-0.12141	-0.223919	-0.00438397	0	0	-0.442362	-0.0597993	-0.00274262	-0.390315	-0.0572883	-0.0364618	-0.0741616	-0.0429426	-0.211742	0.261788	0.355924	-0.240458	-0.215574	0.298767	0.097225	0.418327	-0.0840538
	-0.155	0	0	-0.00697987	-0.0560279	-0.159872	-0.256372	-0.0443499	-0.0239735	-0.0991289	-0.0206544	-0.0363832	-0.00211347	0	-0.31296	-0.272406	-0.0856266	-0.160418	-0.0303267	0.453821	-0.00956138	-0.00291498	0	-0.280212	0.327612	-0.12141	-0.223919	-0.00438397	0	0	-0.442362	-0.0597993	-0.00274262	0.26021	-0.0572883	-0.0364618	-0.0741616	-0.0429426	0.278401	-0.272473	0.355924	-0.240458	-0.215574	0.298767	-0.325492	-0.568293	-0.0840538
	-0.154	0	0	-0.00697987	-0.0560279	-0.159872	-0.256372	-0.0443499	-0.0239735	-0.0991289	-0.0206544	-0.0363832	-0.00211347	0	-0.31296	-0.272406	-0.0856266	-0.160418	0.429168	-0.0969325	-0.00956138	-0.00291498	0	0.60935	0.327612	-0.12141	-0.223919	-0.00438397	0	0	-0.442362	-0.0597993	-0.00274262	-0.390315	-0.0572883	-0.0364618	-0.0741616	-0.0429426	-0.211742	-0.272473	-0.467974	-0.240458	1.06761	0.298767	0.097225	-0.568293	-0.0840538
	-0.153	0	0	-0.00697987	-0.0560279	-0.159872	-0.256372	-0.0443499	-0.0239735	-0.0991289	-0.0206544	-0.0363832	-0.00211347	0	-0.31296	-0.272406	-0.0856266	0.29274	0.429168	-0.0969325	-0.00956138	-0.00291498	0	0.60935	0.327612	-0.12141	0.177369	-0.00438397	0	0	-0.442362	-0.0597993	-0.00274262	0.26021	-0.0572883	-0.0364618	-0.0741616	-0.0429426	-0.211742	-0.272473	-0.467974	-0.240458	-0.215574	-0.444434	0.097225	0.418327	-0.0840538
	-0.152	0	0	-0.00697987	-0.0560279	-0.159872	0.244355	-0.0443499	-0.0239735	-0.0991289	-0.0206544	-0.0363832	-0.00211347	0	-0.31296	-0.272406	-0.0856266	-0.160418	0.429168	-0.0969325	-0.00956138	-0.00291498	0	-0.280212	-0.0463742	-0.12141	-0.223919	-0.00438397	0	0	-0.442362	-0.0597993	-0.00274262	-0.390315	-0.0572883	-0.0364618	0.463241	-0.0429426	0.278401	0.261788	-0.467974	0.423791	1.06761	0.298767	0.097225	0.418327	-0.0840538
	-0.151	0	0	-0.00697987	-0.0560279	-0.159872	-0.256372	-0.0443499	-0.0239735	-0.0991289	-0.0206544	-0.0363832	-0.00211347	0	-0.31296	-0.272406	-0.0856266	-0.160418	-0.0303267	-0.0969325	-0.00956138	-0.00291498	0	-0.280212	-0.0463742	-0.12141	0.177369	-0.00438397	0	0	-0.442362	0.318677	-0.00274262	0.26021	-0.0572883	-0.0364618	-0.0741616	-0.0429426	-0.211742	0.796048	-0.467974	-0.240458	-0.215574	-0.444434	0.519942	0.418327	-0.0840538
	-0.15	0	0	-0.00697987	-0.0560279	-0.159872	-0.256372	-0.0443499	0.328579	-0.0991289	-0.0206544	-0.0363832	-0.00211347	0	-0.31296	-0.272406	-0.0856266	-0.160418	-0.0303267	0.453821	-0.00956138	-0.00291498	0	0.164569	-0.0463742	-0.12141	0.177369	-0.00438397	0	0	-0.442362	0.318677	-0.00274262	-0.390315	-0.0572883	-0.0364618	-0.0741616	0.362176	0.278401	-0.272473	2.00372	0.423791	-0.215574	-0.444434	-0.325492	-0.568293	0.416266
	-0.149	0	0	-0.00697987	-0.0560279	-0.159872	-0.256372	-0.0443499	-0.0239735	-0.0991289	-0.0206544	-0.0363832	-0.00211347	0	-0.31296	-0.272406	-0.0856266	-0.160418	-0.0303267	-0.0969325	-0.00956138	-0.00291498	0	-0.280212	-0.0463742	0.401908	-0.223919	-0.00438397	0	0	-0.442362	-0.0597993	-0.00274262	-0.390315	-0.0572883	-0.0364618	-0.0741616	-0.0429426	-0.211742	0.261788	0.355924	0.423791	-0.215574	-0.444434	0.942659	0.418327	-0.0840538
	-0.148	0	0	-0.00697987	0.368426	-0.159872	-0.256372	-0.0443499	-0.0239735	0.457775	-0.0206544	-0.0363832	-0.00211347	0	-0.31296	-0.272406	0.360345	-0.160418	0.429168	-0.0969325	-0.00956138	-0.00291498	0	-0.280212	-0.0463742	-0.12141	0.979945	-0.00438397	0	0	-0.442362	-0.0597993	-0.00274262	-0.390315	-0.0572883	-0.0364618	-0.0741616	-0.0429426	1.74883	-0.272473	-0.467974	0.423791	-0.215574	-0.444434	0.519942	-0.568293	-0.0840538
	-0.147	0	0	-0.00697987	-0.0560279	-0.159872	-0.256372	-0.0443499	-0.0239735	-0.0991289	-0.0206544	-0.0363832	-0.00211347	0	-0.31296	-0.272406	-0.0856266	0.29274	-0.0303267	-0.0969325	-0.00956138	-0.00291498	0	-0.280212	-0.0463742	-0.12141	-0.223919	-0.00438397	0	0	-0.442362	-0.0597993	-0.00274262	-0.390315	-0.0572883	-0.0364618	-0.0741616	-0.0429426	-0.211742	0.261788	0.355924	0.423791	-0.215574	-0.444434	0.519942	-0.568293	-0.0840538
	-0.146	0	0	-0.00697987	-0.0560279	-0.159872	-0.256372	-0.0443499	-0.0239735	-0.0991289	-0.0206544	-0.0363832	-0.00211347	0	-0.31296	-0.272406	-0.0856266	0.29274	-0.0303267	-0.0969325	-0.00956138	-0.00291498	0	-0.280212	-0.0463742	0.401908	-0.223919	-0.00438397	0	0	-0.442362	-0.0597993	-0.00274262	-0.390315	-0.0572883	-0.0364618	-0.0741616	0.767294	-0.211742	-0.272473	1.17982	-0.240458	0.426016	-0.444434	-0.325492	-0.568293	-0.0840538
	-0.145	0	0	-0.00697987	-0.0560279	0.672796	-0.256372	-0.0443499	-0.0239735	-0.0991289	-0.0206544	-0.0363832	-0.00211347	0	-0.31296	-0.272406	-0.0856266	-0.160418	-0.0303267	-0.0969325	-0.00956138	-0.00291498	0	-0.280212	-0.0463742	0.401908	0.177369	-0.00438397	0	0	-0.442362	-0.0597993	-0.00274262	-0.390315	-0.0572883	-0.0364618	-0.0741616	0.362176	-0.211742	0.261788	0.355924	-0.240458	-0.215574	-0.444434	0.519942	-0.568293	0.416266
	-0.144	0	0	-0.00697987	-0.0560279	-0.159872	-0.256372	0.417628	-0.0239735	-0.0991289	-0.0206544	-0.0363832	-0.00211347	0	-0.31296	-0.272406	-0.0856266	0.29274	-0.0303267	-0.0969325	-0.00956138	-0.00291498	0	-0.280212	0.327612	-0.12141	0.578657	-0.00438397	0	0	-0.442362	-0.0597993	-0.00274262	-0.390315	-0.0572883	-0.0364618	-0.0741616	-0.0429426	-0.211742	-0.272473	-0.467974	-0.240458	-0.215574	-0.444434	0.097225	0.418327	-0.0840538
	-0.143	0	0	-0.00697987	-0.0560279	-0.159872	-0.256372	-0.0443499	-0.0239735	-0.0991289	-0.0206544	-0.0363832	-0.00211347	0	-0.31296	-0.272406	-0.0856266	-0.160418	-0.0303267	-0.0969325	-0.00956138	-0.00291498	0	-0.280212	-0.0463742	-0.12141	0.177369	-0.00438397	0	0	-0.442362	0.318677	-0.00274262	2.21179	-0.0572883	-0.0364618	-0.0741616	-0.0429426	-0.211742	-0.272473	-0.467974	-0.240458	-0.215574	0.298767	0.097225	-0.568293	-0.0840538
	-0.142	0	0	-0.00697987	-0.0560279	0.672796	-0.256372	-0.0443499	-0.0239735	-0.0991289	-0.0206544	-0.0363832	-0.00211347	0	-0.31296	-0.272406	-0.0856266	0.29274	-0.0303267	-0.0969325	-0.00956138	-0.00291498	0	-0.280212	0.327612	-0.12141	-0.223919	-0.00438397	0	0	-0.442362	0.318677	-0.00274262	-0.390315	-0.0572883	-0.0364618	-0.0741616	-0.0429426	-0.211742	-0.272473	0.355924	-0.240458	0.426016	1.04197	0.097225	0.418327	-0.0840538
	-0.141	0	0	-0.00697987	-0.0560279	-0.159872	0.244355	-0.0443499	-0.0239735	-0.0991289	-0.0206544	-0.0363832	-0.00211347	0	-0.31296	-0.272406	-0.0856266	-0.160418	-0.0303267	0.453821	-0.00956138	-0.00291498	0	0.60935	0.327612	-0.12141	0.578657	-0.00438397	0	0	-0.442362	0.318677	-0.00274262	-0.390315	0.504362	-0.0364618	-0.0741616	-0.0429426	-0.211742	-0.272473	-0.467974	-0.240458	0.426016	0.298767	0.097225	-0.568293	-0.0840538
	-0.14	0	0	-0.00697987	-0.0560279	-0.159872	-0.256372	-0.0443499	-0.0239735	-0.0991289	-0.0206544	-0.0363832	-0.00211347	0	-0.31296	-0.272406	0.360345	0.29274	-0.0303267	-0.0969325	-0.00956138	-0.00291498	0	0.164569	-0.0463742	-0.12141	-0.223919	-0.00438397	0	0	-0.442362	-0.0597993	-0.00274262	-0.390315	1.06601	-0.0364618	-0.0741616	-0.0429426	-0.211742	0.796048	-0.467974	-0.240458	1.06761	1.04197	-0.325492	-0.568293	-0.0840538
	-0.139	0	0	-0.00697987	-0.0560279	-0.159872	-0.256372	-0.0443499	-0.0239735	-0.0991289	-0.0206544	-0.0363832	-0.00211347	0	-0.31296	-0.272406	-0.0856266	-0.160418	-0.0303267	-0.0969325	-0.00956138	-0.00291498	0	-0.280212	-0.0463742	-0.12141	-0.223919	-0.00438397	0	0	-0.442362	0.318677	-0.00274262	0.26021	-0.0572883	-0.0364618	-0.0741616	-0.0429426	0.278401	0.261788	-0.467974	0.423791	-0.215574	0.298767	-0.325492	-0.568293	0.416266
	-0.138	0	0	-0.00697987	-0.0560279	0.672796	-0.256372	-0.0443499	-0.0239735	-0.0991289	-0.0206544	-0.0363832	-0.00211347	0	-0.31296	-0.272406	-0.0856266	-0.160418	0.429168	-0.0969325	-0.00956138	-0.00291498	0	-0.280212	-0.0463742	-0.12141	-0.223919	-0.00438397	0	0	-0.442362	-0.0597993	-0.00274262	0.26021	-0.0572883	-0.0364618	-0.0741616	-0.0429426	-0.211742	-0.272473	1.17982	-0.240458	-0.215574	1.04197	-0.325492	-0.568293	-0.0840538
	-0.137	0	0	-0.00697987	-0.0560279	-0.159872	0.745082	-0.0443499	-0.0239735	-0.0991289	-0.0206544	-0.0363832	-0.00211347	0	-0.31296	-0.272406	-0.0856266	-0.160418	-0.0303267	-0.0969325	-0.00956138	-0.00291498	0	-0.280212	-0.0463742	-0.12141	0.177369	-0.00438397	0	0	-0.442362	-0.0597993	-0.00274262	-0.390315	-0.0572883	-0.0364618	-0.0741616	-0.0429426	0.278401	-0.272473	-0.467974	-0.240458	-0.215574	-0.444434	0.097225	0.418327	-0.0840538
	-0.136	0	0	-0.00697987	0.368426	0.672796	-0.256372	-0.0443499	-0.0239735	-0.0991289	-0.0206544	-0.0363832	-0.00211347	0	-0.31296	-0.272406	-0.0856266	-0.160418	-0.0303267	-0.0969325	-0.00956138	-0.00291498	0	-0.280212	-0.0463742	-0.12141	-0.223919	-0.00438397	0	0	-0.442362	-0.0597993	-0.00274262	-0.390315	-0.0572883	-0.0364618	-0.0741616	-0.0429426	0.768544	-0.272473	-0.467974	-0.240458	-0.215574	0.298767	0.097225	0.418327	-0.0840538
	-0.135	0	0	-0.00697987	-0.0560279	0.672796	0.745082	-0.0443499	-0.0239735	-0.0991289	-0.0206544	-0.0363832	-0.00211347	0	-0.31296	-0.272406	-0.0856266	-0.160418	-0.0303267	-0.0969325	-0.00956138	-0.00291498	0	0.60935	-0.0463742	-0.12141	-0.223919	-0.00438397	0	0	-0.442362	-0.0597993	-0.00274262	-0.390315	-0.0572883	-0.0364618	-0.0741616	-0.0429426	-0.211742	-0.272473	0.355924	-0.240458	0.426016	0.298767	-0.325492	1.40495	-0.0840538
	-0.134	0	0	-0.00697987	-0.0560279	0.672796	-0.256372	-0.0443499	-0.0239735	-0.0991289	-0.0206544	-0.0363832	-0.00211347	0	-0.31296	-0.272406	-0.0856266	0.745899	-0.0303267	-0.0969325	-0.00956138	-0.00291498	0	1.05413	0.327612	0.401908	0.177369	-0.00438397	0	0	-0.442362	0.318677	-0.00274262	0.26021	-0.0572883	-0.0364618	-0.0741616	-0.0429426	-0.211742	0.261788	0.355924	-0.240458	-0.215574	-0.444434	0.519942	0.418327	-0.0840538
	-0.133	0	0	-0.00697987	-0.0560279	-0.159872	0.745082	-0.0443499	-0.0239735	0.457775	-0.0206544	-0.0363832	-0.00211347	0	-0.31296	-0.272406	-0.0856266	-0.160418	-0.0303267	-0.0969325	-0.00956138	-0.00291498	0	0.164569	-0.0463742	-0.12141	0.177369	-0.00438397	0	0	-0.442362	-0.0597993	-0.00274262	0.26021	-0.0572883	-0.0364618	-0.0741616	-0.0429426	-0.211742	-0.272473	-0.467974	-0.240458	-0.215574	-0.444434	-0.325492	0.418327	-0.0840538
	-0.132	0	0	-0.00697987	-0.0560279	-0.159872	-0.256372	-0.0443499	-0.0239735	-0.0991289	-0.0206544	-0.0363832	-0.00211347	0	-0.31296	-0.272406	-0.0856266	-0.160418	-0.0303267	0.453821	-0.00956138	-0.00291498	0	-0.280212	-0.0463742	-0.12141	0.177369	-0.00438397	0	0	-0.442362	-0.0597993	-0.00274262	0.26021	-0.0572883	-0.0364618	-0.0741616	-0.0429426	-0.211742	-0.272473	-0.467974	0.423791	0.426016	0.298767	-0.325492	-0.568293	-0.0840538
	-0.131	0	0	-0.00697987	-0.0560279	0.672796	-0.256372	-0.0443499	-0.0239735	-0.0991289	-0.0206544	-0.0363832	-0.00211347	0	-0.31296	-0.272406	-0.0856266	0.29274	-0.0303267	0.453821	-0.00956138	-0.00291498	0	-0.280212	-0.0463742	-0.12141	-0.223919	-0.00438397	0	0	-0.442362	0.318677	-0.00274262	-0.390315	-0.0572883	-0.0364618	-0.0741616	-0.0429426	-0.211742	-0.272473	-0.467974	-0.240458	1.06761	-0.444434	0.097225	0.418327	-0.0840538
	-0.13	0	0	-0.00697987	-0.0560279	-0.159872	0.244355	-0.0443499	-0.0239735	-0.0991289	-0.0206544	-0.0363832	-0.00211347	0	-0.31296	-0.272406	-0.0856266	-0.160418	-0.0303267	0.453821	0.331917	-0.00291498	0	-0.280212	-0.0463742	-0.12141	-0.223919	-0.00438397	0	0	-0.442362	-0.0597993	-0.00274262	-0.390315	-0.0572883	-0.0364618	-0.0741616	-0.0429426	-0.211742	0.261788	2.00372	-0.240458	0.426016	0.298767	-0.325492	0.418327	-0.0840538
	-0.129	0	0	-0.00697987	-0.0560279	-0.159872	0.244355	-0.0443499	-0.0239735	-0.0991289	-0.0206544	-0.0363832	-0.00211347	0	-0.31296	-0.272406	-0.0856266	0.29274	-0.0303267	0.453821	-0.00956138	-0.00291498	0	0.164569	-0.0463742	0.401908	-0.223919	-0.00438397	0	0	-0.442362	-0.0597993	-0.00274262	0.26021	-0.0572883	-0.0364618	-0.0741616	-0.0429426	0.278401	-0.272473	0.355924	0.423791	-0.215574	-0.444434	-0.325492	0.418327	-0.0840538
	-0.128	0	0	-0.00697987	-0.0560279	-0.159872	-0.256372	-0.0443499	-0.0239735	-0.0991289	-0.0206544	-0.0363832	-0.00211347	0	-0.31296	-0.272406	0.360345	-0.160418	-0.0303267	-0.0969325	-0.00956138	-0.00291498	0	-0.280212	-0.0463742	-0.12141	-0.223919	-0.00438397	0	0	-0.442362	-0.0597993	-0.00274262	-0.390315	-0.0572883	-0.0364618	0.463241	-0.0429426	-0.211742	0.261788	0.355924	-0.240458	0.426016	-0.444434	0.097225	1.40495	-0.0840538
	-0.127	0	0	-0.00697987	-0.0560279	-0.159872	-0.256372	-0.0443499	-0.0239735	-0.0991289	-0.0206544	-0.0363832	-0.00211347	0	-0.31296	-0.272406	-0.0856266	-0.160418	-0.0303267	-0.0969325	-0.00956138	-0.00291498	0	-0.280212	-0.0463742	-0.12141	0.177369	0.543612	0	0	-0.442362	0.318677	-0.00274262	0.26021	-0.0572883	-0.0364618	-0.0741616	-0.0429426	-0.211742	-0.272473	-0.467974	0.423791	-0.215574	-0.444434	-0.325492	0.418327	-0.0840538
	-0.126	0	0	-0.00697987	-0.0560279	-0.159872	0.244355	-0.0443499	-0.0239735	-0.0991289	-0.0206544	-0.0363832	-0.00211347	0	-0.31296	-0.272406	-0.0856266	-0.160418	-0.0303267	-0.0969325	-0.00956138	-0.00291498	0	0.60935	-0.0463742	-0.12141	-0.223919	-0.00438397	0	0	-0.442362	-0.0597993	-0.00274262	-0.390315	0.504362	-0.0364618	-0.0741616	-0.0429426	-0.211742	-0.272473	-0.467974	-0.240458	-0.215574	-0.444434	-0.325492	-0.568293	-0.0840538
	-0.125	0	0	-0.00697987	-0.0560279	-0.159872	0.244355	-0.0443499	-0.0239735	-0.0991289	-0.0206544	-0.0363832	-0.00211347	0	-0.31296	-0.272406	-0.0856266	0.29274	-0.0303267	-0.0969325	-0.00956138	-0.00291498	0	-0.280212	-0.0463742	-0.12141	-0.223919	-0.00438397	0	0	-0.442362	-0.0597993	-0.00274262	-0.390315	-0.0572883	-0.0364618	-0.0741616	-0.0429426	-0.211742	-0.272473	-0.467974	0.423791	-0.215574	1.04197	-0.325492	-0.568293	-0.0840538
	-0.124	0	0	-0.00697987	0.368426	-0.159872	-0.256372	-0.0443499	-0.0239735	-0.0991289	-0.0206544	-0.0363832	-0.00211347	0	-0.31296	-0.272406	0.360345	-0.160418	-0.0303267	-0.0969325	-0.00956138	-0.00291498	0	-0.280212	-0.0463742	-0.12141	-0.223919	-0.00438397	0	0	-0.442362	-0.0597993	-0.00274262	0.26021	-0.0572883	-0.0364618	-0.0741616	-0.0429426	-0.211742	-0.272473	-0.467974	-0.240458	0.426016	-0.444434	0.097225	1.40495	-0.0840538
	-0.123	0	0	-0.00697987	-0.0560279	0.672796	-0.256372	-0.0443499	-0.0239735	-0.0991289	-0.0206544	-0.0363832	-0.00211347	0	-0.31296	-0.272406	-0.0856266	0.745899	-0.0303267	-0.0969325	-0.00956138	-0.00291498	0	0.164569	0.327612	-0.12141	-0.223919	-0.00438397	0	0	-0.442362	0.318677	-0.00274262	-0.390315	-0.0572883	-0.0364618	-0.0741616	-0.0429426	0.768544	-0.272473	-0.467974	-0.240458	0.426016	0.298767	0.097225	-0.568293	0.416266
	-0.122	0	0	-0.00697987	-0.0560279	-0.159872	0.244355	-0.0443499	0.328579	-0.0991289	-0.0206544	-0.0363832	-0.00211347	0	-0.31296	-0.272406	-0.0856266	-0.160418	-0.0303267	-0.0969325	-0.00956138	-0.00291498	0	0.164569	-0.0463742	-0.12141	-0.223919	-0.00438397	0	0	-0.442362	-0.0597993	-0.00274262	-0.390315	-0.0572883	0.51599	-0.0741616	-0.0429426	0.278401	-0.272473	0.355924	-0.240458	-0.215574	-0.444434	0.942659	-0.568293	-0.0840538
	-0.121	0	0	-0.00697987	-0.0560279	-0.159872	0.244355	0.417628	-0.0239735	-0.0991289	-0.0206544	-0.0363832	-0.00211347	0	-0.31296	-0.272406	-0.0856266	-0.160418	-0.0303267	0.453821	-0.00956138	-0.00291498	0	-0.280212	-0.0463742	-0.12141	-0.223919	-0.00438397	0	0	-0.442362	-0.0597993	-0.00274262	-0.390315	-0.0572883	-0.0364618	-0.0741616	-0.0429426	0.278401	-0.272473	0.355924	-0.240458	-0.215574	-0.444434	0.519942	-0.568293	-0.0840538
	-0.12	0	0	-0.00697987	-0.0560279	-0.159872	0.244355	-0.0443499	-0.0239735	-0.0991289	-0.0206544	-0.0363832	-0.00211347	0	-0.31296	-0.272406	-0.0856266	0.29274	-0.0303267	-0.0969325	-0.00956138	-0.00291498	0	1.49891	-0.0463742	0.925227	0.177369	-0.00438397	0	0	-0.442362	-0.0597993	-0.00274262	0.26021	-0.0572883	-0.0364618	-0.0741616	-0.0429426	-0.211742	-0.272473	0.355924	-0.240458	-0.215574	0.298767	-0.325492	-0.568293	-0.0840538
	-0.119	0	0	-0.00697987	-0.0560279	-0.159872	-0.256372	-0.0443499	-0.0239735	-0.0991289	-0.0206544	-0.0363832	-0.00211347	0	-0.31296	-0.272406	0.360345	-0.160418	-0.0303267	-0.0969325	-0.00956138	-0.00291498	0	1.05413	-0.0463742	-0.12141	-0.223919	-0.00438397	0	0	-0.442362	-0.0597993	-0.00274262	0.26021	-0.0572883	-0.0364618	0.463241	-0.0429426	0.278401	0.261788	-0.467974	0.423791	-0.215574	-0.444434	-0.325492	-0.568293	-0.0840538
	-0.118	0	0	-0.00697987	-0.0560279	-0.159872	0.244355	-0.0443499	-0.0239735	-0.0991289	-0.0206544	-0.0363832	-0.00211347	0	-0.31296	-0.272406	-0.0856266	-0.160418	-0.0303267	-0.0969325	-0.00956138	-0.00291498	0	-0.280212	-0.0463742	-0.12141	-0.223919	-0.00438397	0	0	-0.442362	-0.0597993	-0.00274262	-0.390315	-0.0572883	-0.0364618	-0.0741616	-0.0429426	-0.211742	0.796048	0.355924	-0.240458	-0.215574	-0.444434	0.097225	0.418327	-0.0840538
	-0.117	0	0	-0.00697987	-0.0560279	-0.159872	0.244355	-0.0443499	-0.0239735	-0.0991289	-0.0206544	-0.0363832	-0.00211347	0	-0.31296	-0.272406	-0.0856266	-0.160418	-0.0303267	-0.0969325	-0.00956138	-0.00291498	0	-0.280212	-0.0463742	-0.12141	-0.223919	-0.00438397	0	0	-0.442362	-0.0597993	-0.00274262	0.26021	-0.0572883	-0.0364618	0.463241	-0.0429426	-0.211742	0.261788	0.355924	-0.240458	-0.215574	-0.444434	0.519942	-0.568293	-0.0840538
	-0.116	0	0	-0.00697987	-0.0560279	-0.159872	-0.256372	-0.0443499	-0.0239735	-0.0991289	-0.0206544	-0.0363832	-0.00211347	0	-0.31296	-0.272406	-0.0856266	-0.160418	0.429168	-0.0969325	-0.00956138	-0.00291498	0	0.164569	-0.0463742	-0.12141	-0.223919	-0.00438397	0	0	-0.442362	-0.0597993	-0.00274262	-0.390315	-0.0572883	-0.0364618	-0.0741616	0.362176	0.768544	0.261788	0.355924	0.423791	-0.215574	-0.444434	0.519942	0.418327	0.416266
	-0.115	0	0	-0.00697987	-0.0560279	0.672796	0.244355	-0.0443499	-0.0239735	-0.0991289	-0.0206544	-0.0363832	-0.00211347	0	-0.31296	-0.272406	-0.0856266	0.29274	-0.0303267	0.453821	-0.00956138	-0.00291498	0	0.164569	-0.0463742	-0.12141	-0.223919	-0.00438397	0	0	-0.442362	-0.0597993	-0.00274262	-0.390315	-0.0572883	-0.0364618	-0.0741616	-0.0429426	0.278401	1.33031	-0.467974	-0.240458	0.426016	-0.444434	-0.325492	-0.568293	-0.0840538
	-0.114	0	0	-0.00697987	-0.0560279	-0.159872	-0.256372	-0.0443499	-0.0239735	-0.0991289	-0.0206544	-0.0363832	-0.00211347	0	-0.31296	-0.272406	-0.0856266	0.29274	-0.0303267	-0.0969325	-0.00956138	-0.00291498	0	-0.280212	-0.0463742	-0.12141	0.177369	-0.00438397	0	0	-0.442362	-0.0597993	-0.00274262	-0.390315	-0.0572883	-0.0364618	-0.0741616	-0.0429426	-0.211742	-0.272473	0.355924	0.423791	0.426016	-0.444434	-0.325492	1.40495	-0.0840538
	-0.113	0	0	-0.00697987	-0.0560279	-0.159872	-0.256372	-0.0443499	-0.0239735	-0.0991289	-0.0206544	-0.0363832	-0.00211347	0	-0.31296	-0.272406	-0.0856266	-0.160418	-0.0303267	0.453821	-0.00956138	-0.00291498	0	0.60935	-0.0463742	0.401908	-0.223919	-0.00438397	0	0	-0.442362	-0.0597993	-0.00274262	-0.390315	-0.0572883	-0.0364618	-0.0741616	-0.0429426	0.768544	-0.272473	-0.467974	0.423791	-0.215574	0.298767	-0.325492	0.418327	0.416266
	-0.112	0	0	-0.00697987	0.368426	-0.159872	-0.256372	-0.0443499	-0.0239735	-0.0991289	-0.0206544	-0.0363832	-0.00211347	0	-0.31296	-0.272406	-0.0856266	-0.160418	-0.0303267	-0.0969325	-0.00956138	-0.00291498	0	0.164569	-0.0463742	-0.12141	-0.223919	-0.00438397	0	0	-0.442362	-0.0597993	-0.00274262	0.26021	-0.0572883	-0.0364618	-0.0741616	-0.0429426	-0.211742	0.261788	-0.467974	-0.240458	-0.215574	1.04197	-0.325492	-0.568293	-0.0840538
	-0.111	0	0	-0.00697987	-0.0560279	-0.159872	-0.256372	-0.0443499	-0.0239735	-0.0991289	-0.0206544	0.790508	-0.00211347	0	-0.31296	-0.272406	-0.0856266	0.29274	-0.0303267	-0.0969325	-0.00956138	-0.00291498	0	-0.280212	-0.0463742	-0.12141	1.38123	-0.00438397	0	0	-0.442362	0.697154	-0.00274262	-0.390315	-0.0572883	-0.0364618	-0.0741616	-0.0429426	-0.211742	0.261788	-0.467974	0.423791	-0.215574	-0.444434	0.097225	-0.568293	-0.0840538
	-0.11	0	0	-0.00697987	-0.0560279	-0.159872	0.244355	-0.0443499	-0.0239735	-0.0991289	-0.0206544	-0.0363832	-0.00211347	0	-0.31296	-0.272406	-0.0856266	-0.160418	-0.0303267	-0.0969325	-0.00956138	-0.00291498	0	-0.280212	-0.0463742	-0.12141	-0.223919	-0.00438397	0	0	-0.442362	-0.0597993	-0.00274262	-0.390315	-0.0572883	-0.0364618	-0.0741616	0.362176	-0.211742	-0.272473	-0.467974	-0.240458	-0.215574	0.298767	0.519942	-0.568293	0.416266
	-0.109	0	0	-0.00697987	-0.0560279	-0.159872	0.244355	-0.0443499	-0.0239735	0.457775	-0.0206544	-0.0363832	-0.00211347	0	-0.31296	-0.272406	-0.0856266	-0.160418	-0.0303267	-0.0969325	-0.00956138	-0.00291498	0	0.164569	-0.0463742	0.925227	0.979945	-0.00438397	0	0	-0.442362	-0.0597993	-0.00274262	-0.390315	-0.0572883	-0.0364618	-0.0741616	0.362176	0.278401	-0.272473	-0.467974	-0.240458	0.426016	-0.444434	-0.325492	-0.568293	-0.0840538
	-0.108	0	0	-0.00697987	-0.0560279	-0.159872	-0.256372	-0.0443499	-0.0239735	-0.0991289	-0.0206544	-0.0363832	-0.00211347	0	-0.31296	-0.272406	-0.0856266	-0.160418	-0.0303267	-0.0969325	-0.00956138	-0.00291498	0	-0.280212	-0.0463742	-0.12141	-0.223919	-0.00438397	0	0	-0.442362	0.318677	-0.00274262	0.910736	-0.0572883	-0.0364618	0.463241	-0.0429426	-0.211742	-0.272473	-0.467974	0.423791	-0.215574	0.298767	-0.325492	-0.568293	0.916586
	-0.107	0	0	-0.00697987	-0.0560279	0.672796	-0.256372	-0.0443499	-0.0239735	-0.0991289	-0.0206544	-0.0363832	-0.00211347	0	-0.31296	-0.272406	-0.0856266	-0.160418	-0.0303267	-0.0969325	-0.00956138	-0.00291498	0	-0.280212	-0.0463742	-0.12141	0.177369	-0.00438397	0	0	-0.442362	-0.0597993	-0.00274262	0.26021	-0.0572883	-0.0364618	-0.0741616	-0.0429426	-0.211742	-0.272473	-0.467974	-0.240458	-0.215574	0.298767	-0.325492	-0.568293	-0.0840538
	-0.106	0	0	-0.00697987	-0.0560279	-0.159872	0.244355	-0.0443499	-0.0239735	-0.0991289	-0.0206544	-0.0363832	-0.00211347	0	-0.31296	-0.272406	0.360345	-0.160418	-0.0303267	-0.0969325	-0.00956138	-0.00291498	0	-0.280212	-0.0463742	-0.12141	-0.223919	-0.00438397	0	0	-0.442362	-0.0597993	-0.00274262	-0.390315	-0.0572883	-0.0364618	0.463241	-0.0429426	-0.211742	0.261788	-0.467974	-0.240458	-0.215574	0.298767	0.942659	-0.568293	-0.0840538
	-0.105	0	0	-0.00697987	-0.0560279	-0.159872	0.244355	0.417628	-0.0239735	-0.0991289	-0.0206544	-0.0363832	-0.00211347	0	-0.31296	-0.272406	-0.0856266	-0.160418	-0.0303267	-0.0969325	-0.00956138	-0.00291498	0	-0.280212	-0.0463742	-0.12141	0.578657	-0.00438397	0	0	-0.442362	-0.0597993	-0.00274262	0.26021	0.504362	-0.0364618	-0.0741616	-0.0429426	0.278401	-0.272473	-0.467974	-0.240458	-0.215574	-0.444434	-0.325492	1.40495	-0.0840538
	-0.104	0	0	-0.00697987	-0.0560279	-0.159872	0.745082	-0.0443499	-0.0239735	-0.0991289	-0.0206544	-0.0363832	-0.00211347	0	-0.31296	-0.272406	-0.0856266	0.29274	-0.0303267	-0.0969325	-0.00956138	-0.00291498	0	0.164569	0.327612	-0.12141	0.177369	-0.00438397	0	0	-0.442362	-0.0597993	-0.00274262	0.26021	-0.0572883	-0.0364618	-0.0741616	-0.0429426	0.278401	0.261788	-0.467974	-0.240458	0.426016	-0.444434	-0.325492	-0.568293	0.416266
	-0.103	0	0	-0.00697987	-0.0560279	0.672796	0.244355	-0.0443499	-0.0239735	-0.0991289	-0.0206544	-0.0363832	-0.00211347	0	-0.31296	-0.272406	-0.0856266	-0.160418	-0.0303267	-0.0969325	-0.00956138	-0.00291498	0	-0.280212	0.327612	0.401908	0.177369	-0.00438397	0	0	-0.442362	-0.0597993	-0.00274262	-0.390315	-0.0572883	-0.0364618	-0.0741616	-0.0429426	-0.211742	0.261788	1.17982	0.423791	-0.215574	0.298767	0.097225	3.37819	0.416266
	-0.102	0	0	-0.00697987	0.792879	-0.159872	0.244355	-0.0443499	-0.0239735	0.457775	0.624796	-0.0363832	-0.00211347	0	-0.31296	-0.272406	-0.0856266	-0.160418	-0.0303267	-0.0969325	-0.00956138	-0.00291498	0	1.05413	0.327612	-0.12141	0.177369	-0.00438397	0	0	-0.442362	-0.0597993	-0.00274262	0.910736	-0.0572883	-0.0364618	-0.0741616	-0.0429426	-0.211742	-0.272473	-0.467974	-0.240458	-0.215574	-0.444434	-0.325492	-0.568293	-0.0840538
	-0.101	0	0	-0.00697987	-0.0560279	-0.159872	0.244355	-0.0443499	-0.0239735	-0.0991289	-0.0206544	-0.0363832	-0.00211347	0	-0.31296	-0.272406	0.360345	-0.160418	-0.0303267	-0.0969325	-0.00956138	-0.00291498	0	0.164569	-0.0463742	0.401908	-0.223919	-0.00438397	0	0	-0.442362	-0.0597993	-0.00274262	1.56126	0.504362	-0.0364618	-0.0741616	-0.0429426	-0.211742	0.261788	0.355924	0.423791	-0.215574	0.298767	-0.325492	0.418327	-0.0840538
	-0.1	0	0	-0.00697987	-0.0560279	-0.159872	0.244355	-0.0443499	-0.0239735	-0.0991289	-0.0206544	-0.0363832	-0.00211347	0	-0.31296	-0.272406	-0.0856266	0.29274	-0.0303267	-0.0969325	-0.00956138	-0.00291498	0	-0.280212	-0.0463742	0.401908	-0.223919	-0.00438397	0	0	-0.442362	0.318677	-0.00274262	-0.390315	-0.0572883	-0.0364618	0.463241	-0.0429426	-0.211742	0.796048	-0.467974	-0.240458	-0.215574	0.298767	-0.325492	-0.568293	-0.0840538
	-0.099	0	0	-0.00697987	-0.0560279	-0.159872	-0.256372	-0.0443499	-0.0239735	-0.0991289	-0.0206544	-0.0363832	-0.00211347	0	-0.31296	-0.272406	-0.0856266	-0.160418	-0.0303267	-0.0969325	-0.00956138	-0.00291498	0	-0.280212	-0.0463742	-0.12141	0.177369	-0.00438397	0	0	-0.442362	-0.0597993	-0.00274262	-0.390315	-0.0572883	-0.0364618	-0.0741616	-0.0429426	-0.211742	-0.272473	0.355924	-0.240458	-0.215574	1.04197	-0.325492	-0.568293	-0.0840538
	-0.098	0	0	-0.00697987	-0.0560279	-0.159872	0.244355	-0.0443499	-0.0239735	-0.0991289	-0.0206544	-0.0363832	-0.00211347	0	-0.31296	-0.272406	-0.0856266	0.29274	-0.0303267	-0.0969325	-0.00956138	-0.00291498	0	-0.280212	-0.0463742	-0.12141	-0.223919	-0.00438397	0	0	-0.442362	-0.0597993	-0.00274262	-0.390315	-0.0572883	-0.0364618	-0.0741616	-0.0429426	-0.211742	-0.272473	-0.467974	-0.240458	0.426016	-0.444434	0.097225	-0.568293	0.916586
	-0.097	0	0	-0.00697987	-0.0560279	-0.159872	-0.256372	-0.0443499	-0.0239735	-0.0991289	-0.0206544	-0.0363832	-0.00211347	0	-0.31296	-0.272406	-0.0856266	0.29274	-0.0303267	-0.0969325	-0.00956138	-0.00291498	0	-0.280212	-0.0463742	-0.12141	-0.223919	-0.00438397	0	0	-0.442362	-0.0597993	-0.00274262	0.26021	-0.0572883	-0.0364618	-0.0741616	-0.0429426	-0.211742	-0.272473	0.355924	-0.240458	-0.215574	-0.444434	0.097225	1.40495	-0.0840538
	-0.096	0	0	-0.00697987	-0.0560279	-0.159872	-0.256372	0.417628	-0.0239735	-0.0991289	-0.0206544	-0.0363832	-0.00211347	0	-0.31296	-0.272406	-0.0856266	-0.160418	-0.0303267	-0.0969325	-0.00956138	-0.00291498	0	0.164569	-0.0463742	-0.12141	0.177369	-0.00438397	0	0	-0.442362	-0.0597993	-0.00274262	1.56126	-0.0572883	-0.0364618	-0.0741616	0.362176	-0.211742	1.33031	0.355924	-0.240458	0.426016	1.78517	-0.325492	0.418327	-0.0840538
	-0.095	0	0	-0.00697987	0.368426	-0.159872	-0.256372	-0.0443499	-0.0239735	-0.0991289	-0.0206544	-0.0363832	-0.00211347	0	-0.31296	-0.272406	-0.0856266	-0.160418	-0.0303267	-0.0969325	-0.00956138	-0.00291498	0	-0.280212	-0.0463742	-0.12141	0.578657	-0.00438397	0	0	-0.442362	-0.0597993	-0.00274262	0.26021	-0.0572883	-0.0364618	0.463241	-0.0429426	-0.211742	0.261788	0.355924	-0.240458	0.426016	0.298767	0.097225	0.418327	-0.0840538
	-0.094	0	0	-0.00697987	-0.0560279	-0.159872	-0.256372	-0.0443499	-0.0239735	-0.0991289	-0.0206544	-0.0363832	-0.00211347	0	-0.31296	-0.272406	-0.0856266	-0.160418	-0.0303267	-0.0969325	-0.00956138	-0.00291498	0	-0.280212	-0.0463742	-0.12141	-0.223919	-0.00438397	0	0	-0.442362	-0.0597993	-0.00274262	0.910736	-0.0572883	-0.0364618	-0.0741616	-0.0429426	0.278401	0.261788	0.355924	-0.240458	0.426016	-0.444434	0.097225	-0.568293	-0.0840538
	-0.093	0	0	-0.00697987	-0.0560279	-0.159872	-0.256372	0.417628	0.328579	-0.0991289	-0.0206544	-0.0363832	-0.00211347	0	-0.31296	-0.272406	-0.0856266	0.29274	-0.0303267	-0.0969325	-0.00956138	-0.00291498	0	-0.280212	0.327612	-0.12141	-0.223919	-0.00438397	0	0	-0.442362	-0.0597993	-0.00274262	0.26021	-0.0572883	-0.0364618	-0.0741616	-0.0429426	0.768544	-0.272473	-0.467974	0.423791	-0.215574	-0.444434	0.097225	-0.568293	-0.0840538
	-0.092	0	0	-0.00697987	-0.0560279	-0.159872	0.244355	-0.0443499	-0.0239735	-0.0991289	-0.0206544	0.790508	-0.00211347	0	-0.31296	-0.272406	-0.0856266	-0.160418	-0.0303267	0.453821	-0.00956138	-0.00291498	0	-0.280212	-0.0463742	-0.12141	-0.223919	-0.00438397	0	0	-0.442362	-0.0597993	-0.00274262	-0.390315	-0.0572883	-0.0364618	-0.0741616	0.362176	0.278401	-0.272473	0.355924	0.423791	-0.215574	-0.444434	-0.325492	-0.568293	0.416266
	-0.091	0	0	-0.00697987	-0.0560279	-0.159872	0.244355	-0.0443499	-0.0239735	-0.0991289	-0.0206544	-0.0363832	-0.00211347	0	-0.31296	-0.272406	-0.0856266	-0.160418	-0.0303267	-0.0969325	-0.00956138	-0.00291498	0	0.60935	-0.0463742	-0.12141	0.177369	-0.00438397	0	0	-0.442362	-0.0597993	-0.00274262	0.26021	-0.0572883	-0.0364618	-0.0741616	-0.0429426	-0.211742	0.261788	-0.467974	0.423791	-0.215574	0.298767	0.097225	-0.568293	-0.0840538
	-0.09	0	0	-0.00697987	-0.0560279	-0.159872	-0.256372	-0.0443499	-0.0239735	-0.0991289	-0.0206544	-0.0363832	-0.00211347	0	-0.31296	-0.272406	-0.0856266	-0.160418	-0.0303267	-0.0969325	-0.00956138	-0.00291498	0	-0.280212	-0.0463742	-0.12141	-0.223919	-0.00438397	0	0	-0.442362	-0.0597993	-0.00274262	-0.390315	-0.0572883	-0.0364618	-0.0741616	-0.0429426	-0.211742	0.261788	-0.467974	-0.240458	0.426016	0.298767	0.097225	0.418327	-0.0840538
	-0.089	0	0	-0.00697987	-0.0560279	-0.159872	-0.256372	-0.0443499	-0.0239735	-0.0991289	-0.0206544	0.790508	-0.00211347	0	-0.31296	-0.272406	-0.0856266	0.29274	-0.0303267	-0.0969325	-0.00956138	-0.00291498	0	-0.280212	-0.0463742	-0.12141	-0.223919	-0.00438397	0	0	-0.442362	-0.0597993	-0.00274262	-0.390315	-0.0572883	-0.0364618	-0.0741616	-0.0429426	-0.211742	-0.272473	0.355924	0.423791	0.426016	-0.444434	0.097225	-0.568293	-0.0840538
	-0.088	0	0	-0.00697987	-0.0560279	-0.159872	-0.256372	-0.0443499	-0.0239735	0.457775	-0.0206544	-0.0363832	-0.00211347	0	-0.31296	-0.272406	-0.0856266	-0.160418	-0.0303267	-0.0969325	-0.00956138	-0.00291498	0	0.60935	-0.0463742	-0.12141	0.177369	-0.00438397	0	0	-0.442362	-0.0597993	-0.00274262	-0.390315	-0.0572883	-0.0364618	0.463241	-0.0429426	0.278401	-0.272473	0.355924	0.423791	-0.215574	-0.444434	-0.325492	-0.568293	-0.0840538
	-0.087	0	0	-0.00697987	-0.0560279	0.672796	0.244355	-0.0443499	-0.0239735	-0.0991289	-0.0206544	-0.0363832	-0.00211347	0	-0.31296	-0.272406	-0.0856266	-0.160418	-0.0303267	-0.0969325	-0.00956138	-0.00291498	0	-0.280212	-0.0463742	-0.12141	0.177369	-0.00438397	0	0	-0.442362	-0.0597993	-0.00274262	1.56126	0.504362	-0.0364618	-0.0741616	-0.0429426	-0.211742	0.261788	-0.467974	-0.240458	-0.215574	1.04197	-0.325492	0.418327	-0.0840538
	-0.086	0	0	-0.00697987	-0.0560279	-0.159872	-0.256372	-0.0443499	-0.0239735	0.457775	-0.0206544	-0.0363832	-0.00211347	0	-0.31296	-0.272406	-0.0856266	-0.160418	-0.0303267	0.453821	-0.00956138	-0.00291498	0	-0.280212	-0.0463742	-0.12141	-0.223919	-0.00438397	0	0	-0.442362	-0.0597993	-0.00274262	-0.390315	-0.0572883	-0.0364618	-0.0741616	-0.0429426	0.278401	-0.272473	0.355924	-0.240458	-0.215574	-0.444434	0.097225	1.40495	-0.0840538
	-0.085	0	0	-0.00697987	-0.0560279	-0.159872	-0.256372	-0.0443499	-0.0239735	-0.0991289	-0.0206544	-0.0363832	-0.00211347	0	-0.31296	-0.272406	-0.0856266	-0.160418	-0.0303267	0.453821	-0.00956138	-0.00291498	0	-0.280212	-0.0463742	-0.12141	-0.223919	-0.00438397	0	0	-0.442362	-0.0597993	-0.00274262	0.26021	-0.0572883	0.51599	-0.0741616	-0.0429426	0.278401	0.261788	3.65152	0.423791	-0.215574	-0.444434	-0.325492	-0.568293	-0.0840538
	-0.084	0	0	-0.00697987	-0.0560279	0.672796	-0.256372	-0.0443499	-0.0239735	-0.0991289	-0.0206544	-0.0363832	-0.00211347	0	-0.31296	-0.272406	-0.0856266	-0.160418	-0.0303267	0.453821	-0.00956138	-0.00291498	0	-0.280212	-0.0463742	-0.12141	-0.223919	-0.00438397	0	0	-0.442362	-0.0597993	-0.00274262	-0.390315	-0.0572883	0.51599	-0.0741616	-0.0429426	1.25869	0.261788	1.17982	0.423791	-0.215574	-0.444434	0.519942	-0.568293	-0.0840538
	-0.083	0	0	-0.00697987	-0.0560279	-0.159872	-0.256372	0.417628	-0.0239735	0.457775	-0.0206544	-0.0363832	-0.00211347	0	-0.31296	-0.272406	-0.0856266	-0.160418	-0.0303267	-0.0969325	-0.00956138	-0.00291498	0	0.60935	-0.0463742	0.401908	-0.223919	-0.00438397	0	0	-0.442362	-0.0597993	-0.00274262	-0.390315	-0.0572883	-0.0364618	-0.0741616	-0.0429426	-0.211742	0.261788	-0.467974	0.423791	-0.215574	-0.444434	0.097225	0.418327	-0.0840538
	-0.082	0	0	-0.00697987	-0.0560279	-0.159872	-0.256372	-0.0443499	-0.0239735	-0.0991289	-0.0206544	-0.0363832	-0.00211347	0	-0.31296	-0.272406	-0.0856266	-0.160418	-0.0303267	-0.0969325	-0.00956138	-0.00291498	0	0.60935	-0.0463742	0.401908	0.979945	-0.00438397	0	0	-0.442362	-0.0597993	-0.00274262	-0.390315	-0.0572883	-0.0364618	-0.0741616	-0.0429426	-0.211742	-0.272473	0.355924	1.08804	-0.215574	-0.444434	0.519942	0.418327	-0.0840538
	-0.081	0	0	-0.00697987	-0.0560279	-0.159872	-0.256372	-0.0443499	-0.0239735	0.457775	-0.0206544	-0.0363832	-0.00211347	0	-0.31296	-0.272406	-0.0856266	-0.160418	-0.0303267	-0.0969325	-0.00956138	-0.00291498	0	0.164569	-0.0463742	-0.12141	-0.223919	-0.00438397	0	0	0.135134	-0.0597993	-0.00274262	-0.390315	0.504362	-0.0364618	0.463241	-0.0429426	-0.211742	-0.272473	-0.467974	-0.240458	0.426016	0.298767	-0.325492	0.418327	-0.0840538
	-0.08	0	0	-0.00697987	-0.0560279	-0.159872	0.244355	-0.0443499	-0.0239735	-0.0991289	-0.0206544	-0.0363832	-0.00211347	0	-0.31296	-0.272406	-0.0856266	-0.160418	-0.0303267	-0.0969325	-0.00956138	-0.00291498	0	0.60935	-0.0463742	-0.12141	-0.223919	-0.00438397	0	0	-0.442362	-0.0597993	-0.00274262	0.26021	-0.0572883	-0.0364618	-0.0741616	-0.0429426	-0.211742	0.796048	-0.467974	0.423791	-0.215574	-0.444434	0.097225	-0.568293	-0.0840538
	-0.079	0	0	-0.00697987	-0.0560279	-0.159872	-0.256372	-0.0443499	-0.0239735	-0.0991289	-0.0206544	-0.0363832	-0.00211347	0	-0.31296	-0.272406	-0.0856266	-0.160418	-0.0303267	-0.0969325	-0.00956138	0.482915	0	-0.280212	-0.0463742	-0.12141	0.177369	-0.00438397	0	0	-0.442362	-0.0597993	-0.00274262	-0.390315	-0.0572883	-0.0364618	0.463241	-0.0429426	-0.211742	-0.272473	-0.467974	-0.240458	0.426016	0.298767	0.519942	1.40495	-0.0840538
	-0.078	0	0	-0.00697987	-0.0560279	-0.159872	-0.256372	-0.0443499	-0.0239735	-0.0991289	-0.0206544	-0.0363832	-0.00211347	0	-0.31296	-0.272406	-0.0856266	-0.160418	-0.0303267	-0.0969325	-0.00956138	-0.00291498	0	-0.280212	-0.0463742	-0.12141	0.177369	-0.00438397	0	0	-0.442362	-0.0597993	-0.00274262	0.26021	-0.0572883	-0.0364618	-0.0741616	-0.0429426	-0.211742	-0.272473	0.355924	-0.240458	-0.215574	-0.444434	-0.325492	-0.568293	-0.0840538
	-0.077	0	0	-0.00697987	-0.0560279	-0.159872	-0.256372	0.417628	-0.0239735	-0.0991289	-0.0206544	-0.0363832	-0.00211347	0	-0.31296	-0.272406	-0.0856266	-0.160418	-0.0303267	-0.0969325	0.331917	-0.00291498	0	-0.280212	-0.0463742	-0.12141	-0.223919	-0.00438397	0	0	0.135134	-0.0597993	-0.00274262	0.910736	-0.0572883	-0.0364618	-0.0741616	-0.0429426	0.768544	-0.272473	-0.467974	-0.240458	0.426016	-0.444434	-0.325492	-0.568293	-0.0840538
	-0.076	0	0	-0.00697987	0.368426	-0.159872	0.244355	-0.0443499	0.328579	-0.0991289	-0.0206544	-0.0363832	-0.00211347	0	-0.31296	-0.272406	-0.0856266	-0.160418	-0.0303267	-0.0969325	-0.00956138	-0.00291498	0	-0.280212	-0.0463742	0.401908	-0.223919	-0.00438397	0	0	-0.442362	-0.0597993	-0.00274262	0.26021	-0.0572883	-0.0364618	-0.0741616	-0.0429426	-0.211742	-0.272473	-0.467974	0.423791	-0.215574	0.298767	-0.325492	0.418327	-0.0840538
	-0.075	0	0	-0.00697987	-0.0560279	-0.159872	0.244355	-0.0443499	-0.0239735	-0.0991289	-0.0206544	-0.0363832	-0.00211347	0	-0.31296	-0.272406	-0.0856266	-0.160418	-0.0303267	-0.0969325	-0.00956138	-0.00291498	0	-0.280212	0.327612	0.401908	-0.223919	-0.00438397	0	0	-0.442362	-0.0597993	-0.00274262	-0.390315	-0.0572883	-0.0364618	-0.0741616	-0.0429426	-0.211742	-0.272473	1.17982	0.423791	-0.215574	1.04197	-0.325492	0.418327	-0.0840538
	-0.074	0	0	-0.00697987	-0.0560279	1.50546	0.244355	-0.0443499	-0.0239735	-0.0991289	-0.0206544	-0.0363832	-0.00211347	0	-0.31296	-0.272406	-0.0856266	0.29274	-0.0303267	-0.0969325	-0.00956138	-0.00291498	0	-0.280212	-0.0463742	0.401908	0.578657	-0.00438397	0	0	0.135134	0.318677	-0.00274262	-0.390315	-0.0572883	-0.0364618	-0.0741616	-0.0429426	-0.211742	-0.272473	0.355924	-0.240458	-0.215574	0.298767	-0.325492	-0.568293	-0.0840538
	-0.073	0	0	-0.00697987	-0.0560279	-0.159872	-0.256372	0.417628	-0.0239735	-0.0991289	-0.0206544	-0.0363832	-0.00211347	0	-0.31296	-0.272406	-0.0856266	0.29274	-0.0303267	-0.0969325	-0.00956138	-0.00291498	0	0.164569	-0.0463742	-0.12141	0.177369	-0.00438397	0	0	-0.442362	-0.0597993	-0.00274262	0.26021	-0.0572883	-0.0364618	-0.0741616	-0.0429426	-0.211742	-0.272473	-0.467974	0.423791	-0.215574	-0.444434	-0.325492	-0.568293	-0.0840538
	-0.072	0	0	-0.00697987	-0.0560279	0.672796	-0.256372	-0.0443499	-0.0239735	-0.0991289	-0.0206544	-0.0363832	-0.00211347	0	-0.31296	-0.272406	-0.0856266	-0.160418	-0.0303267	-0.0969325	-0.00956138	-0.00291498	0	0.164569	-0.0463742	-0.12141	0.578657	-0.00438397	0	0	-0.442362	-0.0597993	-0.00274262	-0.390315	-0.0572883	-0.0364618	-0.0741616	-0.0429426	0.278401	-0.272473	0.355924	0.423791	-0.215574	-0.444434	0.519942	-0.568293	-0.0840538
	-0.071	0	0	-0.00697987	-0.0560279	-0.159872	-0.256372	-0.0443499	-0.0239735	0.457775	-0.0206544	-0.0363832	-0.00211347	0	-0.31296	-0.272406	-0.0856266	0.29274	-0.0303267	-0.0969325	-0.00956138	-0.00291498	0	-0.280212	-0.0463742	-0.12141	-0.223919	-0.00438397	0	0	-0.442362	-0.0597993	-0.00274262	-0.390315	-0.0572883	-0.0364618	0.463241	-0.0429426	0.278401	-0.272473	-0.467974	-0.240458	-0.215574	-0.444434	0.097225	0.418327	-0.0840538
	-0.07	0	0	-0.00697987	-0.0560279	-0.159872	-0.256372	0.417628	-0.0239735	-0.0991289	-0.0206544	-0.0363832	-0.00211347	0	-0.31296	-0.272406	0.360345	-0.160418	-0.0303267	-0.0969325	-0.00956138	-0.00291498	0	0.164569	-0.0463742	-0.12141	-0.223919	-0.00438397	0	0	-0.442362	-0.0597993	-0.00274262	-0.390315	-0.0572883	-0.0364618	-0.0741616	0.362176	0.278401	0.796048	1.17982	-0.240458	-0.215574	0.298767	0.097225	-0.568293	-0.0840538
	-0.069	0	0	0.342014	-0.0560279	-0.159872	0.244355	-0.0443499	0.681131	0.457775	-0.0206544	-0.0363832	-0.00211347	0	-0.31296	-0.272406	-0.0856266	-0.160418	-0.0303267	-0.0969325	-0.00956138	-0.00291498	0	-0.280212	-0.0463742	0.401908	-0.223919	-0.00438397	0	0	-0.442362	-0.0597993	-0.00274262	0.26021	-0.0572883	-0.0364618	-0.0741616	-0.0429426	-0.211742	0.261788	0.355924	-0.240458	-0.215574	-0.444434	0.942659	2.39157	-0.0840538
	-0.068	0	0	-0.00697987	-0.0560279	-0.159872	-0.256372	-0.0443499	-0.0239735	-0.0991289	-0.0206544	-0.0363832	-0.00211347	0	-0.31296	-0.272406	0.360345	0.29274	0.429168	-0.0969325	-0.00956138	-0.00291498	0	-0.280212	-0.0463742	-0.12141	-0.223919	-0.00438397	0	0	-0.442362	-0.0597993	-0.00274262	0.910736	-0.0572883	-0.0364618	0.463241	-0.0429426	-0.211742	-0.272473	-0.467974	-0.240458	-0.215574	0.298767	-0.325492	-0.568293	-0.0840538
	-0.067	0	0	0.342014	-0.0560279	-0.159872	-0.256372	0.417628	-0.0239735	-0.0991289	-0.0206544	-0.0363832	-0.00211347	0	-0.31296	-0.272406	-0.0856266	0.29274	-0.0303267	-0.0969325	-0.00956138	-0.00291498	0	-0.280212	-0.0463742	0.401908	-0.223919	-0.00438397	0	0	-0.442362	-0.0597993	-0.00274262	0.910736	-0.0572883	-0.0364618	-0.0741616	-0.0429426	-0.211742	-0.272473	-0.467974	-0.240458	-0.215574	-0.444434	-0.325492	0.418327	-0.0840538
	-0.066	0	0	0.342014	-0.0560279	-0.159872	-0.256372	-0.0443499	-0.0239735	-0.0991289	-0.0206544	-0.0363832	-0.00211347	0	-0.31296	-0.272406	0.360345	-0.160418	-0.0303267	-0.0969325	-0.00956138	-0.00291498	0	-0.280212	-0.0463742	-0.12141	0.177369	-0.00438397	0	0	-0.442362	-0.0597993	-0.00274262	-0.390315	0.504362	-0.0364618	-0.0741616	-0.0429426	-0.211742	-0.272473	-0.467974	-0.240458	-0.215574	0.298767	1.36538	-0.568293	-0.0840538
	-0.065	0	0	-0.00697987	-0.0560279	-0.159872	0.244355	-0.0443499	-0.0239735	-0.0991289	-0.0206544	-0.0363832	-0.00211347	0	-0.31296	-0.272406	-0.0856266	0.29274	-0.0303267	0.453821	-0.00956138	-0.00291498	0	0.60935	-0.0463742	-0.12141	-0.223919	-0.00438397	0	0	0.135134	-0.0597993	-0.00274262	0.910736	-0.0572883	-0.0364618	-0.0741616	-0.0429426	-0.211742	-0.272473	-0.467974	-0.240458	-0.215574	0.298767	0.097225	0.418327	-0.0840538
	-0.064	0	0	-0.00697987	-0.0560279	-0.159872	0.745082	0.417628	-0.0239735	-0.0991289	-0.0206544	-0.0363832	-0.00211347	0	-0.31296	-0.272406	0.360345	-0.160418	-0.0303267	-0.0969325	-0.00956138	-0.00291498	0	0.60935	-0.0463742	-0.12141	-0.223919	-0.00438397	0	0	-0.442362	-0.0597993	-0.00274262	-0.390315	-0.0572883	-0.0364618	-0.0741616	-0.0429426	-0.211742	-0.272473	0.355924	0.423791	1.06761	-0.444434	0.097225	-0.568293	-0.0840538
	-0.063	0	0	-0.00697987	-0.0560279	-0.159872	0.244355	-0.0443499	-0.0239735	0.457775	-0.0206544	-0.0363832	-0.00211347	0	-0.31296	-0.272406	-0.0856266	0.29274	-0.0303267	-0.0969325	-0.00956138	-0.00291498	0	-0.280212	-0.0463742	0.401908	0.177369	-0.00438397	0	0	-0.442362	-0.0597993	-0.00274262	0.910736	0.504362	-0.0364618	-0.0741616	-0.0429426	0.278401	0.261788	-0.467974	-0.240458	-0.215574	0.298767	0.097225	0.418327	-0.0840538
	-0.062	0	0	-0.00697987	-0.0560279	-0.159872	0.745082	-0.0443499	-0.0239735	-0.0991289	-0.0206544	-0.0363832	-0.00211347	0	-0.31296	-0.272406	-0.0856266	-0.160418	-0.0303267	-0.0969325	-0.00956138	-0.00291498	0	0.164569	-0.0463742	-0.12141	0.979945	-0.00438397	0	0	-0.442362	-0.0597993	-0.00274262	-0.390315	-0.0572883	-0.0364618	-0.0741616	-0.0429426	0.278401	-0.272473	-0.467974	-0.240458	1.06761	0.298767	-0.325492	-0.568293	-0.0840538
	-0.061	0	0	-0.00697987	-0.0560279	-0.159872	-0.256372	-0.0443499	-0.0239735	-0.0991289	0.624796	-0.0363832	-0.00211347	0	-0.31296	-0.272406	0.360345	0.29274	-0.0303267	-0.0969325	-0.00956138	-0.00291498	0	0.164569	-0.0463742	-0.12141	0.177369	-0.00438397	0	0	-0.442362	-0.0597993	-0.00274262	-0.390315	0.504362	-0.0364618	-0.0741616	-0.0429426	0.278401	-0.272473	0.355924	-0.240458	0.426016	1.04197	0.097225	-0.568293	-0.0840538
	-0.06	0	0	-0.00697987	-0.0560279	1.50546	0.244355	0.417628	-0.0239735	-0.0991289	0.624796	-0.0363832	-0.00211347	0	-0.31296	-0.272406	-0.0856266	-0.160418	-0.0303267	-0.0969325	-0.00956138	-0.00291498	0	0.164569	-0.0463742	-0.12141	-0.223919	-0.00438397	0	0	-0.442362	-0.0597993	-0.00274262	-0.390315	-0.0572883	-0.0364618	-0.0741616	-0.0429426	-0.211742	-0.272473	0.355924	-0.240458	-0.215574	0.298767	-0.325492	-0.568293	-0.0840538
	-0.059	0	0	-0.00697987	-0.0560279	-0.159872	-0.256372	-0.0443499	-0.0239735	-0.0991289	-0.0206544	-0.0363832	-0.00211347	0	-0.31296	-0.272406	0.360345	-0.160418	-0.0303267	-0.0969325	-0.00956138	-0.00291498	0	-0.280212	-0.0463742	-0.12141	0.578657	-0.00438397	0	0	-0.442362	-0.0597993	-0.00274262	0.26021	-0.0572883	-0.0364618	-0.0741616	-0.0429426	-0.211742	0.261788	-0.467974	0.423791	-0.215574	-0.444434	-0.325492	-0.568293	-0.0840538
	-0.058	0	0	-0.00697987	-0.0560279	-0.159872	0.244355	-0.0443499	-0.0239735	-0.0991289	-0.0206544	-0.0363832	-0.00211347	0	-0.31296	-0.272406	-0.0856266	-0.160418	-0.0303267	-0.0969325	-0.00956138	-0.00291498	0	0.164569	-0.0463742	-0.12141	0.578657	-0.00438397	0	0	-0.442362	-0.0597993	-0.00274262	0.910736	-0.0572883	-0.0364618	-0.0741616	-0.0429426	-0.211742	0.796048	1.17982	-0.240458	-0.215574	0.298767	0.097225	-0.568293	0.416266
	-0.057	0	0	-0.00697987	1.21733	-0.159872	-0.256372	-0.0443499	-0.0239735	-0.0991289	-0.0206544	-0.0363832	-0.00211347	0	-0.31296	-0.272406	-0.0856266	-0.160418	-0.0303267	-0.0969325	-0.00956138	-0.00291498	0	-0.280212	-0.0463742	0.401908	0.177369	-0.00438397	0	0	-0.442362	-0.0597993	-0.00274262	-0.390315	-0.0572883	-0.0364618	-0.0741616	-0.0429426	-0.211742	-0.272473	-0.467974	-0.240458	-0.215574	0.298767	0.097225	-0.568293	-0.0840538
	-0.056	0	0	-0.00697987	-0.0560279	-0.159872	0.244355	-0.0443499	-0.0239735	-0.0991289	-0.0206544	-0.0363832	-0.00211347	0	-0.31296	-0.272406	-0.0856266	-0.160418	-0.0303267	-0.0969325	-0.00956138	-0.00291498	0	-0.280212	-0.0463742	-0.12141	-0.223919	-0.00438397	0	0	-0.442362	0.318677	-0.00274262	-0.390315	-0.0572883	-0.0364618	-0.0741616	-0.0429426	0.278401	-0.272473	-0.467974	-0.240458	0.426016	0.298767	0.097225	-0.568293	-0.0840538
	-0.055	0	0	-0.00697987	-0.0560279	0.672796	-0.256372	-0.0443499	-0.0239735	-0.0991289	-0.0206544	-0.0363832	-0.00211347	0	-0.31296	-0.272406	-0.0856266	-0.160418	0.429168	-0.0969325	-0.00956138	-0.00291498	0	0.60935	-0.0463742	-0.12141	-0.223919	-0.00438397	0	0	-0.442362	-0.0597993	-0.00274262	-0.390315	-0.0572883	-0.0364618	-0.0741616	-0.0429426	0.278401	0.796048	-0.467974	-0.240458	-0.215574	-0.444434	-0.325492	0.418327	-0.0840538
	-0.054	0	0	-0.00697987	-0.0560279	0.672796	0.244355	-0.0443499	-0.0239735	-0.0991289	-0.0206544	-0.0363832	-0.00211347	0	-0.31296	-0.272406	-0.0856266	0.29274	-0.0303267	-0.0969325	-0.00956138	-0.00291498	0	-0.280212	0.701597	-0.12141	-0.223919	-0.00438397	0	0	-0.442362	-0.0597993	-0.00274262	-0.390315	-0.0572883	-0.0364618	-0.0741616	-0.0429426	-0.211742	-0.272473	0.355924	-0.240458	-0.215574	1.04197	-0.325492	0.418327	-0.0840538
	-0.053	0	0	-0.00697987	-0.0560279	-0.159872	-0.256372	-0.0443499	-0.0239735	-0.0991289	-0.0206544	-0.0363832	-0.00211347	0	-0.31296	-0.272406	-0.0856266	-0.160418	-0.0303267	-0.0969325	-0.00956138	-0.00291498	0	-0.280212	-0.0463742	-0.12141	-0.223919	-0.00438397	0	0	-0.442362	-0.0597993	-0.00274262	-0.390315	0.504362	-0.0364618	-0.0741616	-0.0429426	-0.211742	-0.272473	-0.467974	-0.240458	0.426016	0.298767	0.519942	-0.568293	-0.0840538
	-0.052	0	0	-0.00697987	0.368426	-0.159872	-0.256372	-0.0443499	-0.0239735	-0.0991289	-0.0206544	-0.0363832	-0.00211347	0	-0.31296	-0.272406	-0.0856266	-0.160418	-0.0303267	-0.0969325	-0.00956138	-0.00291498	0	-0.280212	0.327612	-0.12141	-0.223919	-0.00438397	0	0	-0.442362	0.318677	-0.00274262	-0.390315	-0.0572883	-0.0364618	-0.0741616	-0.0429426	0.278401	-0.272473	1.17982	-0.240458	-0.215574	-0.444434	0.097225	-0.568293	0.416266
	-0.051	0	0	-0.00697987	-0.0560279	0.672796	0.244355	-0.0443499	-0.0239735	-0.0991289	-0.0206544	-0.0363832	-0.00211347	0	-0.31296	-0.272406	-0.0856266	0.29274	-0.0303267	-0.0969325	-0.00956138	-0.00291498	0	-0.280212	-0.0463742	-0.12141	-0.223919	-0.00438397	0	0	-0.442362	-0.0597993	-0.00274262	-0.390315	-0.0572883	-0.0364618	-0.0741616	-0.0429426	0.768544	0.261788	0.355924	0.423791	0.426016	-0.444434	-0.325492	0.418327	-0.0840538
	-0.05	0	0	-0.00697987	-0.0560279	-0.159872	0.244355	-0.0443499	0.328579	-0.0991289	-0.0206544	-0.0363832	-0.00211347	0	-0.31296	-0.272406	-0.0856266	0.29274	-0.0303267	0.453821	-0.00956138	-0.00291498	0	-0.280212	0.327612	-0.12141	-0.223919	-0.00438397	0	0	-0.442362	-0.0597993	-0.00274262	-0.390315	-0.0572883	-0.0364618	-0.0741616	-0.0429426	-0.211742	0.261788	0.355924	-0.240458	-0.215574	-0.444434	0.519942	-0.568293	-0.0840538
	-0.049	0	0	-0.00697987	-0.0560279	-0.159872	-0.256372	-0.0443499	-0.0239735	-0.0991289	-0.0206544	-0.0363832	-0.00211347	0	-0.31296	-0.272406	-0.0856266	0.29274	-0.0303267	-0.0969325	-0.00956138	-0.00291498	0	0.164569	-0.0463742	-0.12141	-0.223919	-0.00438397	0	0	0.135134	-0.0597993	-0.00274262	-0.390315	-0.0572883	-0.0364618	-0.0741616	-0.0429426	-0.211742	0.796048	0.355924	-0.240458	-0.215574	-0.444434	0.097225	1.40495	0.416266
	-0.048	0	0	-0.00697987	-0.0560279	-0.159872	0.244355	-0.0443499	-0.0239735	-0.0991289	-0.0206544	-0.0363832	-0.00211347	0	-0.31296	-0.272406	-0.0856266	-0.160418	-0.0303267	0.453821	-0.00956138	-0.00291498	0	0.164569	-0.0463742	0.401908	-0.223919	-0.00438397	0	0	-0.442362	-0.0597993	-0.00274262	-0.390315	-0.0572883	0.51599	-0.0741616	0.362176	0.768544	0.261788	-0.467974	-0.240458	1.06761	-0.444434	-0.325492	-0.568293	0.416266
	-0.047	0	0	-0.00697987	0.792879	-0.159872	-0.256372	-0.0443499	-0.0239735	-0.0991289	-0.0206544	-0.0363832	-0.00211347	0	-0.31296	-0.272406	-0.0856266	-0.160418	-0.0303267	-0.0969325	-0.00956138	-0.00291498	0	0.164569	-0.0463742	-0.12141	-0.223919	-0.00438397	0	0	0.135134	-0.0597993	-0.00274262	-0.390315	-0.0572883	-0.0364618	-0.0741616	-0.0429426	-0.211742	0.261788	-0.467974	0.423791	0.426016	-0.444434	0.097225	-0.568293	-0.0840538
	-0.046	0	0	-0.00697987	-0.0560279	0.672796	-0.256372	0.417628	-0.0239735	-0.0991289	-0.0206544	-0.0363832	-0.00211347	0	-0.31296	-0.272406	-0.0856266	-0.160418	-0.0303267	0.453821	-0.00956138	-0.00291498	0	0.60935	-0.0463742	-0.12141	-0.223919	-0.00438397	0	0	-0.442362	-0.0597993	-0.00274262	-0.390315	-0.0572883	-0.0364618	-0.0741616	-0.0429426	-0.211742	0.261788	-0.467974	-0.240458	-0.215574	-0.444434	-0.325492	-0.568293	-0.0840538
	-0.045	0	0	-0.00697987	-0.0560279	-0.159872	-0.256372	-0.0443499	-0.0239735	-0.0991289	-0.0206544	-0.0363832	-0.00211347	0	-0.31296	-0.272406	-0.0856266	-0.160418	-0.0303267	-0.0969325	-0.00956138	-0.00291498	0	-0.280212	-0.0463742	-0.12141	-0.223919	-0.00438397	0	0	-0.442362	-0.0597993	-0.00274262	0.26021	-0.0572883	-0.0364618	-0.0741616	-0.0429426	-0.211742	-0.272473	-0.467974	1.08804	-0.215574	-0.444434	-0.325492	-0.568293	-0.0840538
	-0.044	0	0	-0.00697987	-0.0560279	-0.159872	-0.256372	-0.0443499	-0.0239735	-0.0991289	-0.0206544	-0.0363832	-0.00211347	0	-0.31296	-0.272406	-0.0856266	-0.160418	-0.0303267	-0.0969325	-0.00956138	-0.00291498	0	0.60935	-0.0463742	0.401908	-0.223919	-0.00438397	0	0	-0.442362	-0.0597993	-0.00274262	0.26021	-0.0572883	-0.0364618	-0.0741616	0.362176	-0.211742	1.33031	0.355924	-0.240458	-0.215574	-0.444434	-0.325492	-0.568293	-0.0840538
	-0.043	0	0	-0.00697987	-0.0560279	-0.159872	-0.256372	-0.0443499	0.328579	-0.0991289	-0.0206544	-0.0363832	-0.00211347	0	-0.31296	-0.272406	-0.0856266	-0.160418	-0.0303267	-0.0969325	-0.00956138	-0.00291498	0	-0.280212	-0.0463742	0.401908	0.177369	-0.00438397	0	0	-0.442362	-0.0597993	-0.00274262	-0.390315	-0.0572883	-0.0364618	-0.0741616	0.362176	0.278401	-0.272473	-0.467974	0.423791	0.426016	1.04197	0.097225	-0.568293	-0.0840538
	-0.042	0	0	-0.00697987	-0.0560279	-0.159872	-0.256372	-0.0443499	-0.0239735	0.457775	-0.0206544	-0.0363832	-0.00211347	0	-0.31296	-0.272406	0.360345	-0.160418	-0.0303267	-0.0969325	-0.00956138	-0.00291498	0	-0.280212	-0.0463742	0.401908	0.177369	-0.00438397	0	0	-0.442362	-0.0597993	-0.00274262	-0.390315	-0.0572883	-0.0364618	0.463241	-0.0429426	-0.211742	-0.272473	0.355924	-0.240458	-0.215574	0.298767	-0.325492	-0.568293	-0.0840538
	-0.041	0	0	-0.00697987	-0.0560279	-0.159872	-0.256372	-0.0443499	-0.0239735	-0.0991289	-0.0206544	-0.0363832	-0.00211347	0	-0.31296	-0.272406	0.360345	-0.160418	-0.0303267	-0.0969325	-0.00956138	-0.00291498	0	-0.280212	-0.0463742	0.401908	-0.223919	-0.00438397	0	0	-0.442362	-0.0597993	-0.00274262	0.26021	-0.0572883	-0.0364618	-0.0741616	0.362176	0.278401	-0.272473	0.355924	-0.240458	-0.215574	-0.444434	0.097225	-0.568293	-0.0840538
	-0.04	0	0	-0.00697987	-0.0560279	-0.159872	-0.256372	-0.0443499	-0.0239735	-0.0991289	-0.0206544	-0.0363832	-0.00211347	0	-0.31296	-0.272406	-0.0856266	0.29274	-0.0303267	-0.0969325	-0.00956138	-0.00291498	0	-0.280212	-0.0463742	-0.12141	-0.223919	-0.00438397	0	0	-0.442362	-0.0597993	-0.00274262	-0.390315	-0.0572883	0.51599	0.463241	-0.0429426	0.768544	0.261788	0.355924	-0.240458	0.426016	-0.444434	-0.325492	0.418327	0.416266
	-0.039	0	0	-0.00697987	-0.0560279	-0.159872	0.244355	-0.0443499	-0.0239735	-0.0991289	0.624796	-0.0363832	-0.00211347	0	-0.31296	-0.272406	-0.0856266	0.29274	0.429168	0.453821	-0.00956138	-0.00291498	0	0.164569	-0.0463742	0.401908	0.578657	-0.00438397	0	0	-0.442362	-0.0597993	-0.00274262	0.26021	-0.0572883	-0.0364618	-0.0741616	0.362176	-0.211742	-0.272473	-0.467974	-0.240458	0.426016	-0.444434	0.097225	0.418327	-0.0840538
	-0.038	0	0	-0.00697987	-0.0560279	-0.159872	-0.256372	-0.0443499	-0.0239735	-0.0991289	1.27025	-0.0363832	-0.00211347	0	-0.31296	-0.272406	-0.0856266	0.29274	-0.0303267	-0.0969325	-0.00956138	-0.00291498	0	0.164569	-0.0463742	-0.12141	-0.223919	-0.00438397	0	0	-0.442362	-0.0597993	-0.00274262	0.910736	1.06601	0.51599	-0.0741616	-0.0429426	-0.211742	0.261788	-0.467974	-0.240458	1.06761	-0.444434	-0.325492	1.40495	-0.0840538
	-0.037	0	0	-0.00697987	-0.0560279	-0.159872	-0.256372	-0.0443499	-0.0239735	-0.0991289	0.624796	-0.0363832	-0.00211347	0	-0.31296	-0.272406	-0.0856266	0.29274	-0.0303267	-0.0969325	-0.00956138	-0.00291498	0	-0.280212	-0.0463742	-0.12141	-0.223919	-0.00438397	0	0	-0.442362	-0.0597993	-0.00274262	0.26021	-0.0572883	-0.0364618	-0.0741616	0.362176	-0.211742	-0.272473	-0.467974	1.75229	-0.215574	-0.444434	0.519942	0.418327	-0.0840538
	-0.036	0	0	-0.00697987	-0.0560279	0.672796	-0.256372	-0.0443499	-0.0239735	-0.0991289	0.624796	-0.0363832	-0.00211347	0	-0.31296	-0.272406	0.360345	-0.160418	0.429168	-0.0969325	-0.00956138	-0.00291498	0	-0.280212	-0.0463742	-0.12141	-0.223919	-0.00438397	0	0	-0.442362	-0.0597993	-0.00274262	0.910736	-0.0572883	-0.0364618	-0.0741616	-0.0429426	0.278401	0.261788	-0.467974	-0.240458	-0.215574	0.298767	0.097225	-0.568293	-0.0840538
	-0.035	0	0	-0.00697987	-0.0560279	0.672796	0.244355	-0.0443499	-0.0239735	-0.0991289	-0.0206544	-0.0363832	-0.00211347	0	-0.31296	-0.272406	0.360345	0.29274	-0.0303267	0.453821	-0.00956138	-0.00291498	0	-0.280212	-0.0463742	-0.12141	-0.223919	-0.00438397	0	0	-0.442362	-0.0597993	-0.00274262	-0.390315	-0.0572883	-0.0364618	-0.0741616	-0.0429426	0.278401	-0.272473	0.355924	-0.240458	0.426016	-0.444434	-0.325492	0.418327	-0.0840538
	-0.034	0	0	-0.00697987	-0.0560279	-0.159872	0.244355	-0.0443499	-0.0239735	-0.0991289	-0.0206544	-0.0363832	-0.00211347	0	-0.31296	-0.272406	-0.0856266	0.29274	-0.0303267	-0.0969325	-0.00956138	-0.00291498	0	-0.280212	-0.0463742	-0.12141	-0.223919	-0.00438397	0	0	-0.442362	-0.0597993	-0.00274262	-0.390315	-0.0572883	-0.0364618	-0.0741616	-0.0429426	0.278401	-0.272473	0.355924	-0.240458	-0.215574	-0.444434	0.519942	2.39157	-0.0840538
	-0.033	0	0	-0.00697987	0.368426	-0.159872	0.244355	-0.0443499	-0.0239735	1.01468	-0.0206544	-0.0363832	-0.00211347	0	-0.31296	-0.272406	-0.0856266	-0.160418	-0.0303267	0.453821	-0.00956138	-0.00291498	0	0.164569	-0.0463742	-0.12141	-0.223919	-0.00438397	0	0	-0.442362	-0.0597993	-0.00274262	-0.390315	-0.0572883	-0.0364618	-0.0741616	-0.0429426	0.278401	0.261788	-0.467974	-0.240458	-0.215574	-0.444434	-0.325492	-0.568293	-0.0840538
	-0.032	0	0	-0.00697987	-0.0560279	0.672796	0.244355	-0.0443499	-0.0239735	-0.0991289	-0.0206544	-0.0363832	-0.00211347	0	-0.31296	-0.272406	-0.0856266	-0.160418	-0.0303267	-0.0969325	-0.00956138	-0.00291498	0	0.164569	-0.0463742	-0.12141	0.177369	-0.00438397	0	0	-0.442362	-0.0597993	-0.00274262	-0.390315	-0.0572883	-0.0364618	-0.0741616	-0.0429426	-0.211742	-0.272473	-0.467974	-0.240458	-0.215574	-0.444434	0.097225	0.418327	0.416266
	-0.031	0	0	-0.00697987	-0.0560279	-0.159872	-0.256372	-0.0443499	-0.0239735	-0.0991289	-0.0206544	-0.0363832	-0.00211347	0	-0.31296	-0.272406	-0.0856266	0.29274	-0.0303267	-0.0969325	-0.00956138	-0.00291498	0	-0.280212	-0.0463742	-0.12141	0.578657	-0.00438397	0	0	-0.442362	-0.0597993	-0.00274262	-0.390315	-0.0572883	0.51599	-0.0741616	-0.0429426	-0.211742	0.261788	0.355924	-0.240458	-0.215574	1.04197	0.519942	1.40495	-0.0840538
	-0.03	0	0	-0.00697987	-0.0560279	-0.159872	-0.256372	-0.0443499	-0.0239735	-0.0991289	-0.0206544	-0.0363832	-0.00211347	0	-0.31296	-0.272406	0.360345	-0.160418	-0.0303267	-0.0969325	-0.00956138	-0.00291498	0	0.164569	-0.0463742	-0.12141	0.177369	-0.00438397	0	0	-0.442362	0.318677	-0.00274262	0.26021	-0.0572883	-0.0364618	-0.0741616	-0.0429426	-0.211742	-0.272473	0.355924	-0.240458	-0.215574	-0.444434	-0.325492	0.418327	-0.0840538
	-0.029	0	0	-0.00697987	-0.0560279	-0.159872	0.745082	-0.0443499	-0.0239735	-0.0991289	-0.0206544	-0.0363832	-0.00211347	0	-0.31296	-0.272406	-0.0856266	-0.160418	-0.0303267	-0.0969325	-0.00956138	-0.00291498	0	-0.280212	-0.0463742	-0.12141	0.177369	-0.00438397	0	0	-0.442362	-0.0597993	-0.00274262	-0.390315	-0.0572883	-0.0364618	-0.0741616	-0.0429426	-0.211742	0.261788	-0.467974	0.423791	0.426016	-0.444434	0.097225	-0.568293	0.416266
	-0.028	0	0	-0.00697987	0.368426	-0.159872	-0.256372	-0.0443499	-0.0239735	-0.0991289	-0.0206544	-0.0363832	-0.00211347	0	-0.31296	-0.272406	-0.0856266	-0.160418	-0.0303267	-0.0969325	-0.00956138	-0.00291498	0	-0.280212	-0.0463742	-0.12141	0.578657	-0.00438397	0	0	0.135134	-0.0597993	-0.00274262	0.910736	0.504362	-0.0364618	-0.0741616	-0.0429426	-0.211742	0.261788	-0.467974	0.423791	-0.215574	0.298767	-0.325492	1.40495	-0.0840538
	-0.027	0	0	-0.00697987	-0.0560279	-0.159872	0.244355	-0.0443499	-0.0239735	-0.0991289	-0.0206544	-0.0363832	-0.00211347	0	-0.31296	-0.272406	0.360345	-0.160418	-0.0303267	-0.0969325	-0.00956138	-0.00291498	0	-0.280212	-0.0463742	-0.12141	-0.223919	-0.00438397	0	0	0.135134	0.318677	-0.00274262	0.26021	-0.0572883	-0.0364618	-0.0741616	-0.0429426	-0.211742	-0.272473	-0.467974	0.423791	-0.215574	0.298767	-0.325492	1.40495	0.416266
	-0.026	0	0	-0.00697987	-0.0560279	-0.159872	0.244355	-0.0443499	-0.0239735	0.457775	-0.0206544	-0.0363832	-0.00211347	0	-0.31296	-0.272406	-0.0856266	-0.160418	-0.0303267	-0.0969325	-0.00956138	-0.00291498	0	0.164569	-0.0463742	-0.12141	-0.223919	-0.00438397	0	0	-0.442362	-0.0597993	-0.00274262	0.910736	-0.0572883	-0.0364618	0.463241	-0.0429426	-0.211742	-0.272473	0.355924	0.423791	0.426016	0.298767	1.36538	0.418327	-0.0840538
	-0.025	0	0	-0.00697987	-0.0560279	-0.159872	-0.256372	-0.0443499	-0.0239735	-0.0991289	-0.0206544	-0.0363832	-0.00211347	0	-0.31296	-0.272406	-0.0856266	-0.160418	-0.0303267	0.453821	-0.00956138	-0.00291498	0	0.164569	-0.0463742	-0.12141	0.177369	-0.00438397	0	0	-0.442362	0.318677	-0.00274262	0.26021	-0.0572883	-0.0364618	-0.0741616	-0.0429426	-0.211742	0.261788	-0.467974	0.423791	-0.215574	0.298767	-0.325492	-0.568293	-0.0840538
	-0.024	0	0	-0.00697987	-0.0560279	-0.159872	-0.256372	-0.0443499	-0.0239735	-0.0991289	-0.0206544	-0.0363832	-0.00211347	0	-0.31296	-0.272406	-0.0856266	-0.160418	-0.0303267	0.453821	-0.00956138	-0.00291498	0	0.164569	-0.0463742	-0.12141	-0.223919	-0.00438397	0	0	-0.442362	0.318677	-0.00274262	0.910736	-0.0572883	-0.0364618	-0.0741616	-0.0429426	0.768544	0.261788	1.17982	-0.240458	-0.215574	-0.444434	0.097225	0.418327	-0.0840538
	-0.023	0	0	-0.00697987	-0.0560279	-0.159872	-0.256372	-0.0443499	-0.0239735	-0.0991289	-0.0206544	-0.0363832	-0.00211347	0	-0.31296	-0.272406	-0.0856266	0.29274	-0.0303267	0.453821	-0.00956138	-0.00291498	0	0.164569	-0.0463742	-0.12141	-0.223919	-0.00438397	0	0	-0.442362	0.318677	-0.00274262	0.26021	-0.0572883	-0.0364618	-0.0741616	-0.0429426	0.278401	-0.272473	1.17982	-0.240458	0.426016	1.04197	-0.325492	-0.568293	0.416266
	-0.022	0	0	-0.00697987	-0.0560279	-0.159872	-0.256372	-0.0443499	-0.0239735	-0.0991289	-0.0206544	-0.0363832	-0.00211347	0	-0.31296	-0.272406	-0.0856266	0.29274	-0.0303267	-0.0969325	-0.00956138	-0.00291498	0	-0.280212	0.327612	-0.12141	-0.223919	-0.00438397	0	0	-0.442362	-0.0597993	-0.00274262	-0.390315	-0.0572883	-0.0364618	-0.0741616	-0.0429426	-0.211742	-0.272473	1.17982	-0.240458	-0.215574	0.298767	0.519942	-0.568293	-0.0840538
	-0.021	0	0	-0.00697987	0.792879	-0.159872	-0.256372	-0.0443499	-0.0239735	-0.0991289	-0.0206544	-0.0363832	-0.00211347	0	-0.31296	-0.272406	-0.0856266	-0.160418	-0.0303267	0.453821	-0.00956138	-0.00291498	0	0.164569	-0.0463742	-0.12141	0.177369	-0.00438397	0	0	-0.442362	-0.0597993	-0.00274262	-0.390315	-0.0572883	-0.0364618	0.463241	-0.0429426	-0.211742	-0.272473	-0.467974	-0.240458	-0.215574	-0.444434	0.519942	-0.568293	-0.0840538
	-0.02	0	0	-0.00697987	-0.0560279	-0.159872	-0.256372	-0.0443499	0.328579	-0.0991289	-0.0206544	-0.0363832	-0.00211347	0	-0.31296	-0.272406	-0.0856266	0.29274	-0.0303267	0.453821	-0.00956138	-0.00291498	0	-0.280212	-0.0463742	0.401908	0.578657	-0.00438397	0	0	-0.442362	0.318677	-0.00274262	0.26021	-0.0572883	-0.0364618	-0.0741616	0.362176	0.278401	-0.272473	1.17982	0.423791	-0.215574	-0.444434	0.097225	-0.568293	0.416266
	-0.019	0	0	-0.00697987	-0.0560279	-0.159872	0.244355	-0.0443499	0.328579	-0.0991289	-0.0206544	0.790508	-0.00211347	0	-0.31296	-0.272406	-0.0856266	0.745899	-0.0303267	-0.0969325	-0.00956138	-0.00291498	0	0.164569	-0.0463742	-0.12141	0.177369	-0.00438397	0	0	-0.442362	-0.0597993	-0.00274262	-0.390315	-0.0572883	-0.0364618	-0.0741616	0.362176	-0.211742	0.261788	-0.467974	-0.240458	-0.215574	0.298767	-0.325492	-0.568293	-0.0840538
	-0.018	0	0	-0.00697987	0.368426	0.672796	0.745082	-0.0443499	-0.0239735	-0.0991289	-0.0206544	-0.0363832	-0.00211347	0	-0.31296	-0.272406	-0.0856266	-0.160418	-0.0303267	0.453821	0.331917	-0.00291498	0	-0.280212	-0.0463742	-0.12141	0.177369	-0.00438397	0	0	-0.442362	-0.0597993	-0.00274262	0.26021	-0.0572883	-0.0364618	-0.0741616	-0.0429426	0.278401	-0.272473	-0.467974	-0.240458	-0.215574	1.04197	-0.325492	-0.568293	-0.0840538
	-0.017	0	0	-0.00697987	0.368426	-0.159872	-0.256372	-0.0443499	-0.0239735	-0.0991289	-0.0206544	-0.0363832	-0.00211347	0	-0.31296	-0.272406	0.360345	0.745899	-0.0303267	0.453821	-0.00956138	-0.00291498	0	0.164569	-0.0463742	-0.12141	-0.223919	-0.00438397	0	0	0.135134	-0.0597993	0.454361	-0.390315	-0.0572883	-0.0364618	-0.0741616	-0.0429426	0.278401	-0.272473	-0.467974	0.423791	-0.215574	0.298767	0.097225	0.418327	-0.0840538
	-0.016	0	0	-0.00697987	-0.0560279	-0.159872	0.244355	-0.0443499	-0.0239735	-0.0991289	-0.0206544	-0.0363832	-0.00211347	0	-0.31296	-0.272406	-0.0856266	-0.160418	-0.0303267	-0.0969325	-0.00956138	-0.00291498	0	0.164569	-0.0463742	0.401908	0.177369	-0.00438397	0	0	-0.442362	0.318677	-0.00274262	-0.390315	-0.0572883	-0.0364618	-0.0741616	-0.0429426	-0.211742	-0.272473	-0.467974	0.423791	-0.215574	0.298767	0.097225	1.40495	-0.0840538
	-0.015	0	0	-0.00697987	-0.0560279	-0.159872	0.244355	-0.0443499	-0.0239735	-0.0991289	-0.0206544	-0.0363832	-0.00211347	0	-0.31296	-0.272406	-0.0856266	-0.160418	-0.0303267	-0.0969325	-0.00956138	-0.00291498	0	0.164569	-0.0463742	0.401908	0.177369	-0.00438397	0	0	-0.442362	-0.0597993	0.454361	-0.390315	-0.0572883	-0.0364618	-0.0741616	-0.0429426	-0.211742	-0.272473	0.355924	-0.240458	-0.215574	0.298767	0.097225	-0.568293	-0.0840538
	-0.014	0	0	-0.00697987	-0.0560279	-0.159872	0.745082	-0.0443499	-0.0239735	-0.0991289	-0.0206544	-0.0363832	-0.00211347	0	-0.31296	-0.272406	-0.0856266	0.29274	-0.0303267	-0.0969325	-0.00956138	-0.00291498	0	-0.280212	0.701597	-0.12141	0.177369	-0.00438397	0	0	-0.442362	-0.0597993	-0.00274262	-0.390315	-0.0572883	-0.0364618	-0.0741616	-0.0429426	0.278401	-0.272473	0.355924	-0.240458	-0.215574	-0.444434	0.097225	-0.568293	-0.0840538
	-0.013	0	0	-0.00697987	-0.0560279	-0.159872	-0.256372	-0.0443499	-0.0239735	0.457775	-0.0206544	-0.0363832	-0.00211347	0	-0.31296	-0.272406	0.360345	-0.160418	-0.0303267	-0.0969325	-0.00956138	-0.00291498	0	0.60935	0.327612	-0.12141	-0.223919	-0.00438397	0	0	-0.442362	-0.0597993	-0.00274262	-0.390315	-0.0572883	-0.0364618	1.00064	-0.0429426	0.278401	-0.272473	-0.467974	0.423791	0.426016	-0.444434	0.097225	0.418327	-0.0840538
	-0.012	0	0	-0.00697987	-0.0560279	-0.159872	-0.256372	-0.0443499	-0.0239735	-0.0991289	-0.0206544	-0.0363832	-0.00211347	0	-0.31296	-0.272406	-0.0856266	-0.160418	0.429168	-0.0969325	-0.00956138	-0.00291498	0	-0.280212	-0.0463742	-0.12141	-0.223919	-0.00438397	0	0	-0.442362	-0.0597993	-0.00274262	0.26021	-0.0572883	-0.0364618	-0.0741616	-0.0429426	-0.211742	-0.272473	0.355924	-0.240458	-0.215574	-0.444434	-0.325492	0.418327	0.416266
	-0.011	0	0	-0.00697987	-0.0560279	-0.159872	-0.256372	-0.0443499	-0.0239735	-0.0991289	-0.0206544	-0.0363832	-0.00211347	0	-0.31296	-0.272406	-0.0856266	0.29274	-0.0303267	-0.0969325	-0.00956138	-0.00291498	0	0.60935	-0.0463742	-0.12141	0.177369	-0.00438397	0	0	-0.442362	-0.0597993	-0.00274262	-0.390315	-0.0572883	-0.0364618	-0.0741616	-0.0429426	-0.211742	-0.272473	-0.467974	-0.240458	-0.215574	-0.444434	0.097225	0.418327	-0.0840538
	-0.01	0	0	0.342014	0.368426	-0.159872	-0.256372	-0.0443499	0.328579	-0.0991289	-0.0206544	-0.0363832	-0.00211347	0	-0.31296	-0.272406	-0.0856266	-0.160418	-0.0303267	-0.0969325	-0.00956138	-0.00291498	0	0.164569	-0.0463742	-0.12141	-0.223919	-0.00438397	0	0	-0.442362	-0.0597993	-0.00274262	0.26021	-0.0572883	-0.0364618	-0.0741616	-0.0429426	0.278401	-0.272473	1.17982	0.423791	-0.215574	-0.444434	0.942659	-0.568293	-0.0840538
	-0.009	0	0	-0.00697987	-0.0560279	-0.159872	0.244355	-0.0443499	-0.0239735	-0.0991289	-0.0206544	-0.0363832	-0.00211347	0	-0.31296	-0.272406	-0.0856266	-0.160418	-0.0303267	0.453821	-0.00956138	-0.00291498	0	-0.280212	-0.0463742	-0.12141	-0.223919	-0.00438397	0	0	-0.442362	-0.0597993	-0.00274262	0.26021	0.504362	-0.0364618	-0.0741616	0.362176	0.278401	-0.272473	1.17982	-0.240458	-0.215574	-0.444434	0.519942	-0.568293	-0.0840538
	-0.008	0	0	0.342014	-0.0560279	0.672796	-0.256372	-0.0443499	-0.0239735	-0.0991289	-0.0206544	-0.0363832	-0.00211347	0	-0.31296	-0.272406	-0.0856266	-0.160418	-0.0303267	-0.0969325	-0.00956138	-0.00291498	0	0.164569	-0.0463742	0.401908	0.177369	-0.00438397	0	0	0.135134	-0.0597993	-0.00274262	0.26021	-0.0572883	-0.0364618	-0.0741616	-0.0429426	1.25869	0.261788	-0.467974	-0.240458	0.426016	0.298767	-0.325492	-0.568293	-0.0840538
	-0.007	0	0	-0.00697987	-0.0560279	-0.159872	-0.256372	0.417628	-0.0239735	-0.0991289	-0.0206544	0.790508	-0.00211347	0	-0.31296	-0.272406	-0.0856266	-0.160418	-0.0303267	-0.0969325	-0.00956138	-0.00291498	0	0.60935	-0.0463742	-0.12141	-0.223919	-0.00438397	0	0	-0.442362	-0.0597993	-0.00274262	-0.390315	-0.0572883	-0.0364618	-0.0741616	-0.0429426	-0.211742	-0.272473	-0.467974	-0.240458	-0.215574	-0.444434	-0.325492	-0.568293	-0.0840538
	-0.006	0	0	0.342014	-0.0560279	-0.159872	-0.256372	-0.0443499	-0.0239735	0.457775	-0.0206544	-0.0363832	-0.00211347	0	-0.31296	-0.272406	-0.0856266	-0.160418	-0.0303267	-0.0969325	-0.00956138	-0.00291498	0	0.164569	0.327612	-0.12141	0.979945	-0.00438397	0	0	-0.442362	0.318677	-0.00274262	0.26021	-0.0572883	-0.0364618	-0.0741616	-0.0429426	0.278401	0.261788	-0.467974	-0.240458	0.426016	1.04197	-0.325492	-0.568293	-0.0840538
	-0.005	0	0	-0.00697987	-0.0560279	0.672796	0.244355	-0.0443499	-0.0239735	-0.0991289	-0.0206544	-0.0363832	-0.00211347	0	-0.31296	-0.272406	-0.0856266	0.29274	-0.0303267	-0.0969325	-0.00956138	-0.00291498	0	0.164569	-0.0463742	-0.12141	0.177369	-0.00438397	0	0	-0.442362	-0.0597993	-0.00274262	-0.390315	-0.0572883	-0.0364618	-0.0741616	-0.0429426	0.278401	-0.272473	0.355924	-0.240458	-0.215574	-0.444434	-0.325492	2.39157	0.416266
	-0.004	0	0	-0.00697987	-0.0560279	-0.159872	-0.256372	-0.0443499	-0.0239735	-0.0991289	-0.0206544	-0.0363832	-0.00211347	0	-0.31296	-0.272406	-0.0856266	-0.160418	-0.0303267	-0.0969325	-0.00956138	-0.00291498	0	-0.280212	-0.0463742	-0.12141	0.578657	-0.00438397	0	0	-0.442362	-0.0597993	-0.00274262	0.26021	-0.0572883	-0.0364618	-0.0741616	-0.0429426	0.278401	0.261788	-0.467974	-0.240458	0.426016	1.04197	0.097225	0.418327	-0.0840538
	-0.003	0	0	-0.00697987	-0.0560279	0.672796	0.244355	-0.0443499	0.328579	-0.0991289	-0.0206544	-0.0363832	-0.00211347	0	-0.31296	-0.272406	-0.0856266	-0.160418	-0.0303267	-0.0969325	-0.00956138	-0.00291498	0	-0.280212	0.327612	-0.12141	-0.223919	-0.00438397	0	0	-0.442362	0.318677	-0.00274262	-0.390315	-0.0572883	-0.0364618	-0.0741616	-0.0429426	-0.211742	-0.272473	-0.467974	1.08804	-0.215574	-0.444434	0.519942	-0.568293	-0.0840538
	-0.002	0	0	-0.00697987	-0.0560279	-0.159872	0.745082	-0.0443499	-0.0239735	0.457775	-0.0206544	-0.0363832	-0.00211347	0	-0.31296	-0.272406	0.360345	-0.160418	-0.0303267	-0.0969325	-0.00956138	-0.00291498	0	-0.280212	0.327612	-0.12141	0.177369	-0.00438397	0	0	0.135134	-0.0597993	-0.00274262	-0.390315	0.504362	-0.0364618	0.463241	-0.0429426	0.278401	0.261788	-0.467974	0.423791	1.7092	0.298767	0.519942	1.40495	-0.0840538
	-0.001	0	0	-0.00697987	0.368426	-0.159872	0.244355	-0.0443499	-0.0239735	-0.0991289	-0.0206544	0.790508	-0.00211347	0	-0.31296	-0.272406	-0.0856266	0.29274	-0.0303267	-0.0969325	-0.00956138	-0.00291498	0	-0.280212	-0.0463742	-0.12141	0.578657	-0.00438397	0	0	-0.442362	-0.0597993	-0.00274262	-0.390315	-0.0572883	-0.0364618	-0.0741616	-0.0429426	0.278401	-0.272473	-0.467974	1.08804	-0.215574	-0.444434	-0.325492	-0.568293	-0.0840538
	0	0	0	-0.00697987	-0.0560279	-0.159872	-0.256372	0.417628	-0.0239735	-0.0991289	-0.0206544	-0.0363832	-0.00211347	0	-0.31296	-0.272406	0.360345	-0.160418	-0.0303267	0.453821	-0.00956138	-0.00291498	0	-0.280212	-0.0463742	-0.12141	-0.223919	-0.00438397	0	0	-0.442362	0.318677	-0.00274262	0.910736	-0.0572883	-0.0364618	0.463241	-0.0429426	-0.211742	0.261788	-0.467974	-0.240458	-0.215574	-0.444434	-0.325492	0.418327	-0.0840538
	0.001	0	0	-0.00697987	-0.0560279	-0.159872	-0.256372	-0.0443499	-0.0239735	-0.0991289	-0.0206544	-0.0363832	-0.00211347	0	-0.31296	-0.272406	-0.0856266	0.29274	-0.0303267	-0.0969325	-0.00956138	-0.00291498	0	0.164569	-0.0463742	-0.12141	-0.223919	-0.00438397	0	0	-0.442362	-0.0597993	-0.00274262	-0.390315	-0.0572883	-0.0364618	0.463241	-0.0429426	0.278401	0.261788	-0.467974	-0.240458	-0.215574	0.298767	-0.325492	-0.568293	-0.0840538
	0.002	0	0	-0.00697987	-0.0560279	-0.159872	-0.256372	-0.0443499	-0.0239735	-0.0991289	-0.0206544	-0.0363832	-0.00211347	0	-0.31296	-0.272406	-0.0856266	0.29274	-0.0303267	0.453821	-0.00956138	-0.00291498	0	-0.280212	0.327612	-0.12141	-0.223919	-0.00438397	0	0	-0.442362	-0.0597993	-0.00274262	-0.390315	-0.0572883	-0.0364618	-0.0741616	-0.0429426	0.278401	0.261788	-0.467974	-0.240458	-0.215574	1.04197	-0.325492	-0.568293	-0.0840538
	0.003	0	1.47746	-0.00697987	-0.0560279	-0.159872	0.244355	-0.0443499	-0.0239735	-0.0991289	-0.0206544	-0.0363832	-0.00211347	0	-0.31296	-0.272406	1.69826	-0.160418	-0.0303267	-0.0969325	-0.00956138	-0.00291498	0	-0.280212	-0.0463742	-0.12141	0.177369	-0.00438397	0	0	-0.442362	0.318677	-0.00274262	-0.390315	-0.0572883	-0.0364618	0.463241	-0.0429426	0.278401	-0.272473	0.355924	-0.240458	-0.215574	1.78517	0.097225	0.418327	-0.0840538
	0.004	24.1321	17.7295	-0.00697987	-0.0560279	-0.159872	-0.256372	-0.0443499	3.50155	-0.0991289	-0.0206544	-0.0363832	1.05462	0	-0.31296	-0.272406	2.14423	-0.160418	-0.0303267	-0.0969325	-0.00956138	-0.00291498	0	0.60935	-0.0463742	-0.12141	-0.223919	12.5995	0	0	-0.442362	0.318677	-0.00274262	0.26021	-0.0572883	-0.0364618	-0.0741616	-0.0429426	-0.211742	0.796048	0.355924	-0.240458	-0.215574	-0.444434	4.3244	0.418327	-0.0840538
	0.005	0	16.843	15.3487	20.3177	19.8242	17.7698	18.4348	21.1292	24.4046	34.8337	21.4628	19.5474	22.0976	16.5387	18.5286	-0.0856266	-0.160418	-0.0303267	1.00457	3.06374	19.4303	0	-0.280212	-0.0463742	-0.12141	-0.223919	11.5035	10.4779	4.21283	5.3326	0.318677	-0.00274262	-0.390315	-0.0572883	-0.0364618	-0.0741616	-0.0429426	0.278401	-0.272473	-0.467974	5.73778	-0.215574	-0.444434	13.6242	0.418327	-0.0840538
	0.006	0	14.1836	10.4628	0.792879	11.4975	0.745082	17.0488	10.5526	-0.0991289	1.9157	7.40563	13.7354	8.49907	13.5295	13.9328	15.0774	20.2317	21.5659	22.4839	23.8939	19.9161	21.8911	16.1767	4.81544	0.401908	-0.223919	-0.00438397	16.6694	19.6599	11.1076	12.8084	-0.00274262	8.71704	7.80581	-0.0364618	-0.0741616	0.362176	1.25869	1.86457	-0.467974	7.06628	-0.215574	0.298767	0.519942	-0.568293	-0.0840538
	0.007	0	7.97826	14.9997	-0.0560279	8.99948	-0.256372	0.879606	4.91176	-0.0991289	-0.0206544	-0.0363832	14.2638	15.8649	11.1221	11.426	8.38784	9.35591	18.3495	19.1794	15.0155	9.22785	20.9182	8.6154	20.1489	20.8113	19.8405	21.9154	20.9558	25.277	20.3475	5.61735	3.19698	4.81389	17.9155	-0.0364618	1.00064	16.1618	1.74883	5.07013	1.17982	8.39478	-0.215574	1.04197	-0.325492	-0.568293	-0.0840538
	0.008	0	6.5008	11.1608	-0.0560279	6.50148	-0.256372	-0.0443499	5.26431	-0.0991289	-0.0206544	-0.0363832	1.05462	3.96623	5.10365	7.6658	6.60395	3.91801	10.9976	7.06286	3.06374	0.968745	0.972939	9.50496	8.92929	18.718	5.39411	-0.00438397	10.0016	2.80855	3.02261	16.9717	18.2814	19.1255	8.92911	16.5371	1.53805	15.3516	1.25869	17.3581	0.355924	11.716	-0.215574	4.01477	-0.325492	1.40495	0.416266
	0.009	0	5.02335	2.78497	0.368426	2.33813	-0.256372	-0.0443499	-0.0239735	-0.0991289	-0.0206544	-0.0363832	0.526253	0.566605	2.09442	1.3988	-0.0856266	6.1838	-0.0303267	5.96135	-0.00956138	1.9404	18.9723	16.1767	12.6691	10.8683	9.0057	-0.00438397	0	0.702138	4.1776	-0.0597993	6.39671	13.2707	18.4772	19.8518	16.0479	16.5669	17.4334	23.235	23.4251	12.3803	-0.215574	4.75797	3.47896	-0.568293	-0.0840538
	0.01	0	2.36393	1.04	0.368426	-0.159872	6.75381	2.26554	-0.0239735	-0.0991289	-0.0206544	-0.0363832	0.526253	0	1.49258	-0.272406	-0.0856266	-0.160418	-0.0303267	-0.0969325	-0.00956138	0.482915	0.486469	1.05413	3.69348	9.29832	-0.223919	-0.00438397	0	2.10641	1.29013	-0.0597993	14.6246	3.51284	0.504362	15.9847	14.9731	12.5157	6.65026	6.13865	6.94711	9.72328	20.3153	19.622	15.7378	2.39157	-0.0840538
	0.011	0	0.886473	12.5568	8.43304	-0.159872	1.74654	5.03741	-0.0239735	-0.0991289	-0.0206544	-0.0363832	-0.00211347	0	-0.31296	-0.272406	-0.0856266	-0.160418	-0.0303267	-0.0969325	1.01487	-0.00291498	0	1.49891	-0.0463742	3.0185	-0.223919	-0.00438397	0	0	-0.442362	-0.0597993	6.39671	0.910736	13.984	3.8307	16.0479	10.4901	11.5517	13.084	1.17982	2.41654	19.6737	4.01477	4.74711	7.32467	-0.0840538
	0.012	0	0.886473	2.08698	5.46187	-0.159872	5.25163	-0.0443499	-0.0239735	-0.0991289	-0.0206544	-0.0363832	-0.00211347	0	-0.31296	-0.272406	3.03618	-0.160418	-0.0303267	-0.0969325	3.06374	-0.00291498	0	0.60935	-0.0463742	13.4849	13.8212	-0.00438397	0	0	1.29013	-0.0597993	1.36857	1.56126	12.299	6.59297	9.06169	9.6799	3.21926	4.00161	-0.467974	4.40929	6.84191	8.47398	12.7787	20.1507	-0.0840538
	0.013	0	0	3.13396	7.58414	-0.159872	11.2604	0.879606	-0.0239735	-0.0991289	-0.0206544	-0.0363832	-0.00211347	0	-0.31296	-0.272406	-0.0856266	-0.160418	2.72664	-0.0969325	0.673394	-0.00291498	0	-0.280212	-0.0463742	8.775	2.18381	-0.00438397	0	0	-0.442362	-0.0597993	5.9396	-0.390315	3.87426	1.62089	11.2113	9.6799	7.14041	8.80995	-0.467974	1.75229	4.27555	6.98758	3.90168	4.36481	13.9249
	0.014	0	0	3.13396	8.00859	-0.159872	4.25017	0.417628	-0.0239735	-0.0991289	-0.0206544	-0.0363832	-0.00211347	0	-0.31296	-0.272406	1.25229	0.29274	4.10513	-0.0969325	4.77113	-0.00291498	0	-0.280212	-0.0463742	0.925227	0.177369	4.37958	0	0	-0.442362	1.83258	8.68222	0.910736	3.87426	5.48806	4.22506	4.81848	3.7094	2.93309	-0.467974	0.423791	7.4835	-0.444434	1.78809	2.39157	20.9294
	0.015	0	0	8.71785	5.46187	-0.159872	10.7596	-0.0443499	-0.0239735	-0.0991289	-0.0206544	-0.0363832	-0.00211347	0	-0.31296	-0.272406	0.360345	7.99643	1.34816	-0.0969325	5.79556	-0.00291498	0	0.60935	-0.0463742	1.44854	-0.223919	0.543612	0	0	-0.442362	13.5654	4.56829	0.26021	4.43591	3.27825	1.00064	5.62872	4.68969	0.796048	0.355924	0.423791	4.91714	-0.444434	-0.325492	-0.568293	3.41819
	0.016	0	0	4.18094	0.792879	-0.159872	13.764	-0.0443499	-0.0239735	-0.0991289	-0.0206544	-0.0363832	-0.00211347	0	-0.31296	-0.272406	1.25229	6.63696	3.64563	-0.0969325	3.40522	0.482915	0	-0.280212	-0.0463742	-0.12141	-0.223919	-0.00438397	0	0	-0.442362	6.75278	5.0254	0.26021	3.31261	1.62089	2.07545	2.38777	2.23897	0.796048	-0.467974	0.423791	2.99237	-0.444434	-0.325492	-0.568293	0.916586
	0.017	0	0	2.78497	-0.0560279	-0.159872	4.25017	-0.0443499	-0.0239735	-0.0991289	2.56115	-0.0363832	-0.00211347	0	-0.31296	-0.272406	4.37409	1.19906	2.26715	-0.0969325	1.35635	-0.00291498	0	-0.280212	-0.0463742	0.401908	-0.223919	-0.00438397	0	0	-0.442362	5.99583	1.36857	-0.390315	3.31261	-0.0364618	1.00064	0.362176	1.74883	1.33031	0.355924	0.423791	5.55873	0.298767	-0.325492	-0.568293	-0.0840538
	0.018	0	0	2.43597	-0.0560279	-0.159872	0.745082	-0.0443499	-0.0239735	-0.0991289	3.85205	-0.0363832	-0.00211347	0	-0.31296	-0.272406	-0.0856266	8.44959	3.18614	-0.0969325	0.673394	-0.00291498	0	0.164569	-0.0463742	-0.12141	-0.223919	-0.00438397	0	0	-0.442362	2.96801	5.9396	0.26021	2.75096	1.06844	-0.0741616	0.362176	5.66998	0.796048	-0.467974	0.423791	5.55873	2.52837	-0.325492	-0.568293	-0.0840538
	0.019	0	0	2.08698	-0.0560279	-0.159872	-0.256372	-0.0443499	-0.0239735	-0.0991289	2.56115	-0.0363832	-0.00211347	0	-0.31296	-0.272406	3.92812	2.10537	0.888663	-0.0969325	0.331917	-0.00291498	0	0.164569	-0.0463742	-0.12141	-0.223919	-0.00438397	0	0	-0.442362	1.83258	4.56829	0.26021	2.75096	0.51599	-0.0741616	0.767294	2.72912	-0.272473	-0.467974	1.08804	2.99237	-0.444434	-0.325492	-0.568293	-0.0840538
	0.02	0	0	1.73799	-0.0560279	-0.159872	-0.256372	-0.0443499	-0.0239735	-0.0991289	3.2066	-0.0363832	-0.00211347	0	-0.31296	-0.272406	10.6177	3.01169	-0.0303267	-0.0969325	-0.00956138	-0.00291498	0	0.164569	-0.0463742	-0.12141	-0.223919	-0.00438397	0	0	-0.442362	0.318677	3.19698	0.26021	1.06601	0.51599	-0.0741616	1.98265	6.16012	-0.272473	-0.467974	0.423791	2.99237	0.298767	-0.325492	-0.568293	2.91787
	0.021	0	0	1.04	-0.0560279	-0.159872	-0.256372	-0.0443499	-0.0239735	-0.0991289	0.624796	-0.0363832	-0.00211347	0	-0.31296	-0.272406	3.03618	0.29274	0.888663	-0.0969325	0.673394	-0.00291498	0	0.164569	-0.0463742	0.925227	-0.223919	-0.00438397	0	0	-0.442362	1.07563	1.82567	0.26021	-0.0572883	0.51599	-0.0741616	0.767294	3.21926	-0.272473	-0.467974	1.08804	2.99237	0.298767	-0.325492	-0.568293	5.91979
	0.022	0	0	1.04	-0.0560279	-0.159872	-0.256372	-0.0443499	-0.0239735	-0.0991289	-0.0206544	-0.0363832	-0.00211347	0	-0.31296	-0.272406	7.94187	-0.160418	0.429168	-0.0969325	-0.00956138	-0.00291498	0	0.60935	-0.0463742	1.44854	0.177369	-0.00438397	0	0	-0.442362	-0.0597993	7.31091	0.910736	-0.0572883	-0.0364618	-0.0741616	0.362176	3.7094	-0.272473	-0.467974	1.08804	3.63396	1.04197	-0.325492	-0.568293	2.91787
	0.023	0	0	0.342014	-0.0560279	-0.159872	-0.256372	-0.0443499	-0.0239735	-0.0991289	-0.0206544	-0.0363832	-0.00211347	0	-0.31296	-0.272406	1.69826	0.29274	-0.0303267	-0.0969325	-0.00956138	-0.00291498	0	0.164569	2.19754	0.401908	-0.223919	-0.00438397	0	0	-0.442362	0.318677	7.31091	0.26021	-0.0572883	-0.0364618	-0.0741616	0.362176	2.23897	-0.272473	-0.467974	1.08804	2.99237	1.04197	-0.325492	-0.568293	2.91787
	0.024	0	0	-0.00697987	-0.0560279	-0.159872	-0.256372	-0.0443499	-0.0239735	-0.0991289	-0.0206544	-0.0363832	-0.00211347	0	-0.31296	-0.272406	8.38784	0.29274	-0.0303267	-0.0969325	-0.00956138	0.482915	0	0.164569	2.94551	-0.12141	0.177369	-0.00438397	0	0	-0.442362	-0.0597993	3.65409	0.26021	-0.0572883	0.51599	-0.0741616	0.362176	4.68969	-0.272473	-0.467974	2.41654	1.06761	-0.444434	-0.325492	-0.568293	11.4233
	0.025	0	0	-0.00697987	-0.0560279	-0.159872	-0.256372	-0.0443499	-0.0239735	-0.0991289	-0.0206544	-0.0363832	-0.00211347	0	-0.31296	-0.272406	6.15798	-0.160418	0.429168	-0.0969325	0.331917	-0.00291498	0	0.164569	7.05936	-0.12141	-0.223919	-0.00438397	0	0	-0.442362	-0.0597993	3.65409	-0.390315	-0.0572883	1.06844	-0.0741616	-0.0429426	3.21926	-0.272473	-0.467974	0.423791	4.27555	-0.444434	-0.325492	-0.568293	0.416266
	0.026	0	0	-0.00697987	-0.0560279	-0.159872	-0.256372	-0.0443499	-0.0239735	-0.0991289	-0.0206544	-0.0363832	-0.00211347	0	-0.31296	-0.272406	5.71201	-0.160418	-0.0303267	-0.0969325	0.673394	-0.00291498	0	1.49891	0.701597	-0.12141	0.979945	-0.00438397	0	0	-0.442362	-0.0597993	3.19698	-0.390315	-0.0572883	-0.0364618	-0.0741616	-0.0429426	3.7094	-0.272473	-0.467974	1.75229	2.35078	-0.444434	-0.325492	0.418327	4.41883
	0.027	0	0	-0.00697987	-0.0560279	-0.159872	-0.256372	-0.0443499	-0.0239735	-0.0991289	-0.0206544	-0.0363832	-0.00211347	0	-0.31296	-0.272406	1.25229	-0.160418	0.429168	0.453821	-0.00956138	-0.00291498	0	1.05413	0.701597	-0.12141	1.78252	-0.00438397	0	0	-0.442362	-0.0597993	1.36857	-0.390315	-0.0572883	0.51599	-0.0741616	-0.0429426	3.21926	-0.272473	-0.467974	1.75229	1.7092	0.298767	-0.325492	-0.568293	5.41947
	0.028	0	0	-0.00697987	-0.0560279	-0.159872	-0.256372	-0.0443499	-0.0239735	-0.0991289	-0.0206544	-0.0363832	-0.00211347	0	-0.31296	-0.272406	3.92812	-0.160418	0.429168	0.453821	0.673394	0.482915	0	0.164569	1.82355	-0.12141	0.578657	-0.00438397	0	0	-0.442362	-0.0597993	2.28278	-0.390315	-0.0572883	0.51599	-0.0741616	-0.0429426	2.72912	-0.272473	0.355924	3.74504	1.06761	1.04197	-0.325492	0.418327	0.916586
	0.029	0	0	-0.00697987	-0.0560279	-0.159872	-0.256372	-0.0443499	-0.0239735	-0.0991289	-0.0206544	-0.0363832	-0.00211347	0	-0.31296	-0.272406	2.14423	-0.160418	0.429168	-0.0969325	0.331917	-0.00291498	0	0.164569	0.327612	-0.12141	1.78252	-0.00438397	0	0	-0.442362	-0.0597993	4.11119	-0.390315	-0.0572883	-0.0364618	-0.0741616	-0.0429426	2.23897	-0.272473	-0.467974	1.75229	2.35078	0.298767	-0.325492	1.40495	-0.0840538
	0.03	0	0	-0.00697987	-0.0560279	-0.159872	-0.256372	-0.0443499	-0.0239735	-0.0991289	-0.0206544	-0.0363832	-0.00211347	0	-0.31296	-0.272406	-0.0856266	-0.160418	-0.0303267	0.453821	-0.00956138	-0.00291498	0	1.49891	0.701597	-0.12141	1.38123	-0.00438397	0	0	-0.442362	-0.0597993	5.0254	0.26021	-0.0572883	0.51599	-0.0741616	-0.0429426	3.21926	-0.272473	-0.467974	2.41654	2.99237	-0.444434	-0.325492	0.418327	0.416266
	0.031	0	0	-0.00697987	-0.0560279	-0.159872	-0.256372	-0.0443499	-0.0239735	-0.0991289	-0.0206544	-0.0363832	-0.00211347	0	-0.31296	-0.272406	1.25229	0.29274	-0.0303267	0.453821	-0.00956138	-0.00291498	0	0.60935	0.701597	-0.12141	0.979945	-0.00438397	0	0	-0.442362	-0.0597993	2.73988	-0.390315	-0.0572883	1.06844	-0.0741616	-0.0429426	3.7094	-0.272473	-0.467974	1.08804	1.06761	0.298767	-0.325492	1.40495	-0.0840538
	0.032	0	0	-0.00697987	-0.0560279	-0.159872	-0.256372	-0.0443499	-0.0239735	-0.0991289	-0.0206544	-0.0363832	-0.00211347	0	-0.31296	-0.272406	-0.0856266	-0.160418	0.429168	0.453821	0.331917	-0.00291498	0	-0.280212	0.701597	-0.12141	0.177369	-0.00438397	0	0	-0.442362	-0.0597993	2.28278	0.26021	-0.0572883	0.51599	-0.0741616	-0.0429426	2.72912	-0.272473	-0.467974	5.07353	2.35078	0.298767	-0.325492	6.33805	-0.0840538
	0.033	0	0	-0.00697987	-0.0560279	-0.159872	-0.256372	5.03741	0.328579	-0.0991289	-0.0206544	-0.0363832	-0.00211347	0	-0.31296	-0.272406	0.806317	-0.160418	-0.0303267	1.55533	-0.00956138	-0.00291498	0	1.05413	-0.0463742	-0.12141	0.578657	-0.00438397	0	0	-0.442362	-0.0597993	0.454361	-0.390315	-0.0572883	-0.0364618	-0.0741616	-0.0429426	1.74883	-0.272473	-0.467974	2.41654	-0.215574	0.298767	-0.325492	2.39157	1.41691
	0.034	0	0	-0.00697987	-0.0560279	-0.159872	-0.256372	1.80356	-0.0239735	-0.0991289	-0.0206544	-0.0363832	-0.00211347	0	-0.31296	-0.272406	1.25229	-0.160418	-0.0303267	0.453821	-0.00956138	0.482915	0	0.164569	-0.0463742	-0.12141	2.18381	-0.00438397	0	0	-0.442362	-0.0597993	0.911464	-0.390315	-0.0572883	0.51599	-0.0741616	-0.0429426	3.21926	-0.272473	-0.467974	2.41654	0.426016	0.298767	-0.325492	1.40495	-0.0840538
	0.035	0	0	-0.00697987	-0.0560279	0.672796	-0.256372	0.417628	-0.0239735	-0.0991289	-0.0206544	-0.0363832	-0.00211347	0	-0.31296	-0.272406	1.69826	-0.160418	-0.0303267	-0.0969325	-0.00956138	-0.00291498	0	0.60935	-0.0463742	0.401908	0.578657	-0.00438397	0	0	-0.442362	-0.0597993	-0.00274262	-0.390315	-0.0572883	-0.0364618	-0.0741616	-0.0429426	1.25869	-0.272473	0.355924	3.08079	2.35078	0.298767	-0.325492	2.39157	-0.0840538
	0.036	0	0	-0.00697987	-0.0560279	-0.159872	-0.256372	-0.0443499	-0.0239735	-0.0991289	-0.0206544	-0.0363832	-0.00211347	0	-0.31296	-0.272406	-0.0856266	-0.160418	0.429168	0.453821	-0.00956138	-0.00291498	0	0.60935	-0.0463742	-0.12141	-0.223919	-0.00438397	0	0	-0.442362	-0.0597993	3.65409	-0.390315	-0.0572883	-0.0364618	-0.0741616	-0.0429426	2.23897	-0.272473	0.355924	0.423791	1.06761	-0.444434	-0.325492	-0.568293	-0.0840538
	0.037	0	0	-0.00697987	-0.0560279	-0.159872	-0.256372	-0.0443499	-0.0239735	-0.0991289	-0.0206544	-0.0363832	-0.00211347	0	-0.31296	-0.272406	-0.0856266	-0.160418	-0.0303267	0.453821	-0.00956138	-0.00291498	0	-0.280212	-0.0463742	3.0185	0.578657	-0.00438397	0	0	-0.442362	-0.0597993	3.19698	-0.390315	-0.0572883	1.06844	-0.0741616	-0.0429426	-0.211742	0.261788	0.355924	0.423791	0.426016	1.04197	-0.325492	3.37819	-0.0840538
	0.038	0	0	-0.00697987	-0.0560279	0.672796	-0.256372	-0.0443499	-0.0239735	-0.0991289	-0.0206544	-0.0363832	-0.00211347	0	-0.31296	-0.272406	-0.0856266	0.29274	0.429168	0.453821	-0.00956138	-0.00291498	0	0.60935	0.327612	1.97186	-0.223919	-0.00438397	0	0	-0.442362	-0.0597993	3.19698	0.26021	-0.0572883	1.62089	-0.0741616	-0.0429426	4.19955	0.796048	2.00372	2.41654	-0.215574	0.298767	-0.325492	2.39157	-0.0840538
	0.039	0	0	-0.00697987	-0.0560279	-0.159872	-0.256372	-0.0443499	-0.0239735	-0.0991289	-0.0206544	-0.0363832	-0.00211347	0	-0.31296	-0.272406	-0.0856266	-0.160418	-0.0303267	-0.0969325	0.673394	-0.00291498	0	-0.280212	0.327612	0.925227	1.38123	-0.00438397	0	0	-0.442362	-0.0597993	2.28278	-0.390315	-0.0572883	1.06844	-0.0741616	-0.0429426	2.23897	0.796048	-0.467974	0.423791	1.06761	0.298767	-0.325492	2.39157	-0.0840538
	0.04	0	0	-0.00697987	-0.0560279	-0.159872	-0.256372	-0.0443499	0.328579	-0.0991289	-0.0206544	-0.0363832	-0.00211347	0	-0.31296	-0.272406	0.806317	-0.160418	-0.0303267	-0.0969325	-0.00956138	-0.00291498	0	-0.280212	0.327612	-0.12141	0.177369	-0.00438397	0	0	-0.442362	-0.0597993	1.36857	2.21179	-0.0572883	2.17335	0.463241	-0.0429426	1.25869	0.796048	1.17982	1.08804	0.426016	0.298767	-0.325492	4.36481	1.91723
	0.041	0	0	-0.00697987	-0.0560279	-0.159872	-0.256372	-0.0443499	0.328579	-0.0991289	-0.0206544	-0.0363832	-0.00211347	0	-0.31296	-0.272406	1.25229	0.745899	0.429168	0.453821	-0.00956138	-0.00291498	0	-0.280212	-0.0463742	-0.12141	0.177369	-0.00438397	0	0	-0.442362	-0.0597993	1.36857	2.21179	-0.0572883	-0.0364618	1.00064	-0.0429426	2.72912	1.33031	0.355924	0.423791	0.426016	-0.444434	-0.325492	3.37819	0.416266
	0.042	0	0	-0.00697987	-0.0560279	0.672796	-0.256372	0.879606	-0.0239735	-0.0991289	-0.0206544	-0.0363832	-0.00211347	0	-0.31296	-0.272406	1.69826	0.745899	-0.0303267	-0.0969325	-0.00956138	-0.00291498	0	0.164569	0.327612	-0.12141	-0.223919	-0.00438397	0	0	-0.442362	-0.0597993	0.454361	0.910736	-0.0572883	1.06844	0.463241	-0.0429426	1.74883	0.261788	-0.467974	2.41654	0.426016	0.298767	-0.325492	-0.568293	-0.0840538
	0.043	0	0	-0.00697987	-0.0560279	-0.159872	-0.256372	-0.0443499	-0.0239735	-0.0991289	-0.0206544	-0.0363832	-0.00211347	0	-0.31296	-0.272406	0.806317	0.29274	0.429168	0.453821	0.673394	-0.00291498	0	-0.280212	0.327612	-0.12141	-0.223919	-0.00438397	0	0	-0.442362	-0.0597993	0.911464	2.21179	-0.0572883	0.51599	-0.0741616	-0.0429426	3.21926	-0.272473	2.00372	-0.240458	-0.215574	-0.444434	-0.325492	1.40495	0.416266
	0.044	0	0	-0.00697987	-0.0560279	-0.159872	-0.256372	-0.0443499	0.681131	-0.0991289	0.624796	-0.0363832	-0.00211347	0	-0.31296	-0.272406	1.25229	-0.160418	-0.0303267	0.453821	0.331917	-0.00291498	0	-0.280212	0.701597	0.401908	-0.223919	-0.00438397	0	0	-0.442362	-0.0597993	0.454361	2.86231	-0.0572883	1.06844	-0.0741616	-0.0429426	2.72912	0.261788	1.17982	2.41654	2.35078	0.298767	-0.325492	0.418327	-0.0840538
	0.045	0	0	-0.00697987	-0.0560279	-0.159872	-0.256372	-0.0443499	0.328579	-0.0991289	-0.0206544	-0.0363832	-0.00211347	0	-0.31296	-0.272406	-0.0856266	0.29274	-0.0303267	-0.0969325	-0.00956138	-0.00291498	0	-0.280212	0.701597	0.401908	-0.223919	-0.00438397	0	0	-0.442362	0.697154	0.454361	1.56126	-0.0572883	0.51599	1.00064	-0.0429426	2.23897	1.33031	-0.467974	1.08804	-0.215574	1.78517	-0.325492	1.40495	0.916586
	0.046	0	0	-0.00697987	-0.0560279	-0.159872	-0.256372	-0.0443499	0.328579	-0.0991289	-0.0206544	-0.0363832	-0.00211347	0	-0.31296	-0.272406	0.806317	0.29274	0.888663	-0.0969325	-0.00956138	-0.00291498	0	0.164569	0.327612	-0.12141	-0.223919	-0.00438397	0	0	-0.442362	1.07563	2.28278	0.910736	-0.0572883	-0.0364618	0.463241	-0.0429426	1.74883	0.796048	2.82762	1.08804	1.7092	1.04197	-0.325492	-0.568293	0.916586
	0.047	0	0	-0.00697987	-0.0560279	0.672796	-0.256372	0.417628	1.03368	-0.0991289	-0.0206544	-0.0363832	-0.00211347	0	-0.31296	-0.272406	0.806317	-0.160418	-0.0303267	-0.0969325	0.331917	-0.00291498	0	0.164569	-0.0463742	-0.12141	-0.223919	-0.00438397	0	0	-0.442362	1.45411	0.911464	2.21179	-0.0572883	0.51599	-0.0741616	-0.0429426	0.768544	2.93309	2.00372	2.41654	1.7092	-0.444434	-0.325492	0.418327	-0.0840538
	0.048	0	0	-0.00697987	-0.0560279	1.50546	-0.256372	0.417628	-0.0239735	-0.0991289	-0.0206544	-0.0363832	-0.00211347	0	-0.31296	-0.272406	0.806317	-0.160418	0.429168	0.453821	1.01487	-0.00291498	0	-0.280212	0.701597	-0.12141	0.177369	-0.00438397	0	0	0.135134	0.697154	0.454361	-0.390315	-0.0572883	1.06844	-0.0741616	-0.0429426	1.74883	2.39883	4.47542	3.74504	0.426016	1.04197	-0.325492	1.40495	1.41691
	0.049	0	0	-0.00697987	-0.0560279	0.672796	-0.256372	-0.0443499	-0.0239735	-0.0991289	-0.0206544	-0.0363832	-0.00211347	0	-0.31296	-0.272406	3.48215	-0.160418	-0.0303267	-0.0969325	0.331917	-0.00291498	0	0.164569	-0.0463742	-0.12141	-0.223919	-0.00438397	0	0	-0.442362	-0.0597993	0.911464	0.910736	0.504362	0.51599	0.463241	0.767294	1.74883	0.261788	0.355924	1.75229	0.426016	-0.444434	-0.325492	0.418327	0.916586
	0.05	0	0	-0.00697987	-0.0560279	1.50546	-0.256372	-0.0443499	-0.0239735	-0.0991289	-0.0206544	-0.0363832	-0.00211347	0	-0.31296	-0.272406	2.14423	0.29274	-0.0303267	-0.0969325	0.673394	-0.00291498	0	-0.280212	-0.0463742	-0.12141	-0.223919	-0.00438397	0	0	-0.442362	0.318677	0.454361	0.26021	-0.0572883	-0.0364618	-0.0741616	1.98265	1.25869	1.86457	2.00372	0.423791	1.7092	0.298767	-0.325492	2.39157	0.416266
	0.051	0	0.295491	-0.00697987	-0.0560279	1.50546	-0.256372	-0.0443499	0.328579	-0.0991289	-0.0206544	-0.0363832	-0.00211347	0	-0.31296	-0.272406	6.60395	-0.160418	0.429168	-0.0969325	0.331917	-0.00291498	0	-0.280212	-0.0463742	-0.12141	-0.223919	-0.00438397	0	0	-0.442362	-0.0597993	2.28278	0.910736	1.06601	0.51599	0.463241	4.41336	0.768544	-0.272473	1.17982	0.423791	1.06761	0.298767	-0.325492	1.40495	0.416266
	0.052	0	0	-0.00697987	-0.0560279	0.672796	-0.256372	-0.0443499	-0.0239735	-0.0991289	-0.0206544	-0.0363832	-0.00211347	0	-0.31296	-0.272406	6.15798	0.29274	-0.0303267	0.453821	0.331917	0.482915	0	-0.280212	-0.0463742	0.925227	-0.223919	-0.00438397	0	0	-0.442362	-0.0597993	2.28278	0.910736	0.504362	0.51599	0.463241	1.57753	3.21926	-0.272473	1.17982	2.41654	-0.215574	1.04197	-0.325492	2.39157	-0.0840538
	0.053	0	0	-0.00697987	-0.0560279	0.672796	-0.256372	-0.0443499	0.328579	-0.0991289	-0.0206544	-0.0363832	-0.00211347	0	-0.31296	-0.272406	5.71201	2.10537	-0.0303267	-0.0969325	0.331917	-0.00291498	0	-0.280212	-0.0463742	0.401908	-0.223919	-0.00438397	0	0	-0.442362	-0.0597993	1.36857	0.910736	0.504362	-0.0364618	-0.0741616	1.57753	4.68969	-0.272473	2.00372	-0.240458	1.7092	-0.444434	0.097225	1.40495	2.41755
	0.054	0	0	-0.00697987	-0.0560279	-0.159872	-0.256372	-0.0443499	-0.0239735	-0.0991289	-0.0206544	-0.0363832	-0.00211347	0	-0.31296	-0.272406	3.48215	0.29274	-0.0303267	-0.0969325	0.331917	-0.00291498	0	0.60935	0.327612	2.49518	0.578657	-0.00438397	0	0	-0.442362	-0.0597993	0.454361	0.26021	1.62766	-0.0364618	-0.0741616	-0.0429426	2.72912	-0.272473	0.355924	3.74504	-0.215574	1.04197	-0.325492	3.37819	1.41691
	0.055	0	0	-0.00697987	-0.0560279	0.672796	-0.256372	-0.0443499	0.328579	-0.0991289	-0.0206544	-0.0363832	-0.00211347	0	-0.31296	-0.272406	3.03618	0.29274	0.429168	0.453821	0.331917	-0.00291498	0	0.164569	0.327612	0.925227	-0.223919	-0.00438397	0	0	-0.442362	0.318677	0.911464	0.26021	0.504362	-0.0364618	0.463241	-0.0429426	2.72912	0.261788	-0.467974	1.08804	-0.215574	-0.444434	-0.325492	0.418327	0.416266
	0.056	0	0	-0.00697987	-0.0560279	-0.159872	-0.256372	0.879606	0.328579	-0.0991289	-0.0206544	-0.0363832	-0.00211347	0	-0.31296	-0.272406	0.806317	1.19906	-0.0303267	-0.0969325	-0.00956138	0.482915	0	-0.280212	1.07558	0.925227	-0.223919	-0.00438397	0	0	-0.442362	-0.0597993	1.82567	-0.390315	2.75096	1.62089	-0.0741616	-0.0429426	1.74883	0.796048	0.355924	1.08804	2.35078	1.04197	-0.325492	3.37819	0.916586
	0.057	0	0	0.342014	-0.0560279	-0.159872	-0.256372	-0.0443499	-0.0239735	-0.0991289	-0.0206544	-0.0363832	-0.00211347	0	-0.31296	-0.272406	0.806317	0.29274	0.888663	0.453821	-0.00956138	-0.00291498	0	0.60935	0.327612	-0.12141	0.177369	-0.00438397	0	0	-0.442362	-0.0597993	1.36857	-0.390315	0.504362	-0.0364618	-0.0741616	-0.0429426	2.23897	-0.272473	1.17982	0.423791	1.06761	0.298767	-0.325492	1.40495	0.916586
	0.058	0	0	-0.00697987	-0.0560279	0.672796	-0.256372	-0.0443499	0.328579	-0.0991289	-0.0206544	-0.0363832	-0.00211347	0	-0.31296	-0.272406	1.69826	0.29274	-0.0303267	0.453821	-0.00956138	-0.00291498	0	-0.280212	0.327612	0.401908	-0.223919	-0.00438397	0	0	-0.442362	-0.0597993	1.82567	-0.390315	-0.0572883	0.51599	-0.0741616	-0.0429426	0.768544	0.261788	1.17982	1.75229	-0.215574	-0.444434	-0.325492	-0.568293	0.916586
	0.059	0	0	-0.00697987	-0.0560279	1.50546	-0.256372	1.34158	0.328579	-0.0991289	-0.0206544	-0.0363832	-0.00211347	0	-0.31296	-0.272406	1.25229	-0.160418	-0.0303267	-0.0969325	0.673394	-0.00291498	0	0.164569	0.327612	0.925227	-0.223919	-0.00438397	0	0	-0.442362	-0.0597993	1.36857	-0.390315	1.62766	-0.0364618	1.00064	-0.0429426	2.72912	0.261788	1.17982	-0.240458	1.7092	-0.444434	-0.325492	-0.568293	0.416266
	0.06	0	0	-0.00697987	-0.0560279	-0.159872	-0.256372	0.417628	0.328579	-0.0991289	-0.0206544	-0.0363832	-0.00211347	0	-0.31296	-0.272406	0.806317	0.29274	0.429168	-0.0969325	0.673394	-0.00291498	0	-0.280212	-0.0463742	0.401908	-0.223919	-0.00438397	0	0	-0.442362	-0.0597993	0.454361	-0.390315	-0.0572883	1.06844	1.00064	-0.0429426	0.768544	0.261788	1.17982	-0.240458	-0.215574	0.298767	0.097225	0.418327	0.416266
	0.061	0	0	0.342014	-0.0560279	-0.159872	-0.256372	0.879606	0.328579	-0.0991289	-0.0206544	-0.0363832	-0.00211347	0	-0.31296	-0.272406	-0.0856266	1.19906	-0.0303267	0.453821	-0.00956138	-0.00291498	0	-0.280212	-0.0463742	0.401908	0.177369	-0.00438397	0	0	-0.442362	-0.0597993	2.28278	-0.390315	1.62766	-0.0364618	0.463241	-0.0429426	0.768544	0.261788	-0.467974	1.08804	-0.215574	-0.444434	-0.325492	-0.568293	0.416266
	0.062	0	0	0.691007	-0.0560279	1.50546	-0.256372	-0.0443499	-0.0239735	-0.0991289	-0.0206544	-0.0363832	-0.00211347	0	-0.31296	-0.272406	0.806317	-0.160418	0.429168	1.55533	-0.00956138	-0.00291498	0	-0.280212	0.327612	0.401908	-0.223919	-0.00438397	0	0	-0.442362	-0.0597993	0.454361	0.26021	0.504362	-0.0364618	0.463241	-0.0429426	0.768544	-0.272473	1.17982	1.08804	0.426016	0.298767	0.097225	1.40495	0.416266
	0.063	0	0	-0.00697987	0.368426	0.672796	-0.256372	0.417628	-0.0239735	-0.0991289	-0.0206544	-0.0363832	-0.00211347	0	-0.31296	-0.272406	-0.0856266	-0.160418	-0.0303267	-0.0969325	0.673394	-0.00291498	0	-0.280212	-0.0463742	-0.12141	-0.223919	-0.00438397	0	0	-0.442362	-0.0597993	0.454361	-0.390315	0.504362	-0.0364618	-0.0741616	-0.0429426	-0.211742	-0.272473	1.17982	0.423791	1.06761	0.298767	-0.325492	2.39157	-0.0840538
	0.064	0	0	-0.00697987	-0.0560279	-0.159872	-0.256372	-0.0443499	-0.0239735	-0.0991289	-0.0206544	-0.0363832	-0.00211347	0	-0.31296	-0.272406	-0.0856266	-0.160418	0.429168	-0.0969325	0.673394	-0.00291498	0	-0.280212	0.701597	-0.12141	-0.223919	-0.00438397	0	0	-0.442362	-0.0597993	3.65409	-0.390315	-0.0572883	-0.0364618	1.00064	3.60312	1.25869	-0.272473	1.17982	0.423791	0.426016	0.298767	-0.325492	-0.568293	0.416266
	0.065	0	0	1.38899	-0.0560279	-0.159872	-0.256372	-0.0443499	0.328579	-0.0991289	-0.0206544	-0.0363832	-0.00211347	0	-0.31296	-0.272406	-0.0856266	0.29274	-0.0303267	-0.0969325	0.673394	-0.00291498	0	-0.280212	0.327612	-0.12141	-0.223919	-0.00438397	0	0	0.135134	-0.0597993	0.454361	0.26021	-0.0572883	-0.0364618	0.463241	3.19801	-0.211742	0.261788	-0.467974	2.41654	0.426016	-0.444434	0.097225	0.418327	-0.0840538
	0.066	0	0	1.04	0.368426	0.672796	-0.256372	0.417628	0.328579	-0.0991289	-0.0206544	-0.0363832	-0.00211347	0	-0.31296	-0.272406	0.806317	-0.160418	-0.0303267	-0.0969325	-0.00956138	-0.00291498	0	-0.280212	0.327612	-0.12141	-0.223919	-0.00438397	0	0	-0.442362	-0.0597993	1.82567	-0.390315	-0.0572883	0.51599	0.463241	3.60312	0.278401	-0.272473	1.17982	0.423791	1.7092	0.298767	0.519942	-0.568293	-0.0840538
	0.067	0	0.295491	-0.00697987	-0.0560279	-0.159872	-0.256372	-0.0443499	-0.0239735	-0.0991289	-0.0206544	-0.0363832	-0.00211347	0	-0.31296	-0.272406	0.360345	0.29274	-0.0303267	-0.0969325	0.331917	-0.00291498	0	-0.280212	0.327612	-0.12141	-0.223919	-0.00438397	0	0	-0.442362	-0.0597993	0.911464	-0.390315	0.504362	-0.0364618	-0.0741616	0.767294	4.19955	0.261788	0.355924	1.08804	-0.215574	0.298767	0.519942	1.40495	0.416266
	0.068	0	0	0.691007	-0.0560279	-0.159872	-0.256372	-0.0443499	-0.0239735	-0.0991289	-0.0206544	-0.0363832	-0.00211347	0	-0.31296	-0.272406	-0.0856266	-0.160418	-0.0303267	-0.0969325	1.01487	-0.00291498	0	0.164569	0.701597	0.401908	0.177369	-0.00438397	0	0	0.135134	-0.0597993	1.36857	-0.390315	1.62766	0.51599	1.00064	-0.0429426	1.74883	0.261788	-0.467974	1.08804	0.426016	-0.444434	-0.325492	-0.568293	-0.0840538
	0.069	0	0	-0.00697987	0.368426	-0.159872	-0.256372	-0.0443499	0.328579	-0.0991289	-0.0206544	-0.0363832	-0.00211347	0	-0.31296	-0.272406	-0.0856266	0.745899	0.429168	-0.0969325	0.673394	-0.00291498	0	-0.280212	0.701597	0.401908	-0.223919	-0.00438397	0	0	-0.442362	-0.0597993	3.65409	0.26021	-0.0572883	-0.0364618	1.00064	-0.0429426	3.21926	-0.272473	0.355924	1.08804	1.06761	-0.444434	0.097225	0.418327	-0.0840538
	0.07	0	0	0.342014	-0.0560279	-0.159872	-0.256372	-0.0443499	-0.0239735	-0.0991289	-0.0206544	-0.0363832	-0.00211347	0	-0.31296	-0.272406	-0.0856266	-0.160418	0.429168	-0.0969325	1.35635	-0.00291498	0	-0.280212	1.07558	0.401908	-0.223919	-0.00438397	0	0	-0.442362	-0.0597993	0.454361	0.26021	-0.0572883	-0.0364618	0.463241	-0.0429426	2.23897	-0.272473	0.355924	1.75229	0.426016	0.298767	1.78809	-0.568293	-0.0840538
	0.071	0	0	-0.00697987	-0.0560279	-0.159872	-0.256372	-0.0443499	-0.0239735	-0.0991289	-0.0206544	0.790508	-0.00211347	0	-0.31296	-0.272406	-0.0856266	-0.160418	0.429168	-0.0969325	0.673394	-0.00291498	0	-0.280212	-0.0463742	0.925227	-0.223919	-0.00438397	0	0	0.135134	-0.0597993	1.82567	-0.390315	-0.0572883	-0.0364618	0.463241	-0.0429426	0.768544	0.261788	-0.467974	1.75229	3.63396	0.298767	-0.325492	2.39157	0.416266
	0.072	0	0	-0.00697987	-0.0560279	-0.159872	0.244355	-0.0443499	-0.0239735	-0.0991289	-0.0206544	-0.0363832	-0.00211347	0	-0.31296	-0.272406	-0.0856266	0.29274	-0.0303267	-0.0969325	1.01487	0.482915	0	1.05413	0.701597	0.401908	-0.223919	-0.00438397	0	0	-0.442362	-0.0597993	1.36857	2.21179	0.504362	-0.0364618	1.53805	-0.0429426	-0.211742	1.33031	0.355924	1.08804	1.06761	-0.444434	0.519942	-0.568293	-0.0840538
	0.073	0	0	-0.00697987	-0.0560279	-0.159872	-0.256372	-0.0443499	-0.0239735	-0.0991289	-0.0206544	0.790508	-0.00211347	0	-0.31296	-0.272406	-0.0856266	0.29274	-0.0303267	0.453821	0.331917	-0.00291498	0	-0.280212	0.327612	1.97186	-0.223919	-0.00438397	0	0	0.135134	-0.0597993	0.454361	-0.390315	-0.0572883	-0.0364618	0.463241	-0.0429426	1.25869	-0.272473	-0.467974	-0.240458	0.426016	-0.444434	1.78809	0.418327	1.91723
	0.074	0	0	-0.00697987	0.368426	-0.159872	-0.256372	-0.0443499	0.681131	-0.0991289	-0.0206544	-0.0363832	-0.00211347	0	-0.31296	-0.272406	-0.0856266	0.29274	-0.0303267	-0.0969325	0.331917	-0.00291498	0	-0.280212	0.327612	1.44854	0.177369	-0.00438397	0	0	-0.442362	-0.0597993	0.911464	0.910736	-0.0572883	-0.0364618	-0.0741616	-0.0429426	1.25869	-0.272473	0.355924	1.08804	1.06761	0.298767	0.097225	0.418327	0.416266
	0.075	0	0	-0.00697987	-0.0560279	-0.159872	-0.256372	0.417628	-0.0239735	-0.0991289	-0.0206544	1.6174	-0.00211347	0	-0.31296	-0.272406	0.806317	0.29274	-0.0303267	-0.0969325	0.673394	-0.00291498	0	0.164569	0.701597	1.97186	-0.223919	-0.00438397	0	0	0.71263	-0.0597993	1.36857	0.910736	-0.0572883	-0.0364618	1.00064	-0.0429426	0.768544	0.261788	-0.467974	0.423791	0.426016	-0.444434	0.519942	2.39157	0.916586
	0.076	0	0	-0.00697987	-0.0560279	0.672796	-0.256372	-0.0443499	-0.0239735	-0.0991289	-0.0206544	-0.0363832	-0.00211347	0	-0.31296	-0.272406	0.806317	0.29274	-0.0303267	-0.0969325	1.01487	-0.00291498	0	-0.280212	0.327612	0.925227	-0.223919	-0.00438397	0	0	-0.442362	0.318677	0.911464	-0.390315	-0.0572883	-0.0364618	1.00064	-0.0429426	1.25869	0.796048	0.355924	-0.240458	1.06761	0.298767	0.519942	-0.568293	0.416266
	0.077	0	0	-0.00697987	-0.0560279	-0.159872	0.244355	-0.0443499	0.681131	-0.0991289	-0.0206544	0.790508	-0.00211347	0	-0.31296	-0.272406	0.360345	-0.160418	-0.0303267	-0.0969325	-0.00956138	-0.00291498	0	-0.280212	0.327612	-0.12141	-0.223919	-0.00438397	0	0	-0.442362	0.318677	1.36857	-0.390315	-0.0572883	-0.0364618	0.463241	-0.0429426	1.74883	-0.272473	-0.467974	-0.240458	-0.215574	0.298767	-0.325492	2.39157	0.416266
	0.078	0	0	-0.00697987	0.792879	-0.159872	-0.256372	-0.0443499	-0.0239735	-0.0991289	-0.0206544	-0.0363832	-0.00211347	0	-0.31296	-0.272406	0.360345	0.29274	-0.0303267	-0.0969325	-0.00956138	-0.00291498	0	-0.280212	-0.0463742	0.401908	0.177369	-0.00438397	0	0	-0.442362	2.96801	1.82567	0.910736	1.62766	-0.0364618	1.53805	-0.0429426	1.74883	0.261788	1.17982	1.75229	-0.215574	0.298767	-0.325492	0.418327	0.416266
	0.079	0	0	0.342014	-0.0560279	0.672796	-0.256372	-0.0443499	-0.0239735	-0.0991289	-0.0206544	-0.0363832	-0.00211347	0	-0.31296	-0.272406	0.360345	-0.160418	-0.0303267	-0.0969325	0.331917	-0.00291498	0	-0.280212	0.701597	0.401908	-0.223919	-0.00438397	0	0	-0.442362	1.45411	1.36857	-0.390315	0.504362	-0.0364618	-0.0741616	-0.0429426	2.72912	0.261788	-0.467974	1.75229	1.7092	0.298767	0.519942	1.40495	-0.0840538
	0.08	0	0	-0.00697987	0.792879	-0.159872	-0.256372	-0.0443499	-0.0239735	0.457775	-0.0206544	-0.0363832	-0.00211347	0	-0.31296	-0.272406	1.25229	0.29274	-0.0303267	-0.0969325	0.331917	-0.00291498	0	1.05413	-0.0463742	1.97186	-0.223919	-0.00438397	0	0	-0.442362	0.697154	1.82567	-0.390315	-0.0572883	0.51599	2.07545	-0.0429426	4.19955	-0.272473	0.355924	0.423791	0.426016	0.298767	0.097225	1.40495	0.416266
	0.081	0	0	-0.00697987	-0.0560279	-0.159872	-0.256372	-0.0443499	0.681131	-0.0991289	-0.0206544	0.790508	-0.00211347	0	-0.31296	-0.272406	-0.0856266	-0.160418	-0.0303267	-0.0969325	1.01487	-0.00291498	0	-0.280212	-0.0463742	0.401908	-0.223919	-0.00438397	0	0	-0.442362	0.318677	2.73988	0.910736	-0.0572883	-0.0364618	0.463241	-0.0429426	2.23897	0.261788	0.355924	1.75229	0.426016	1.78517	0.097225	0.418327	0.416266
	0.082	0	0	-0.00697987	-0.0560279	-0.159872	-0.256372	-0.0443499	-0.0239735	-0.0991289	-0.0206544	-0.0363832	-0.00211347	0	-0.31296	-0.272406	0.806317	0.745899	-0.0303267	-0.0969325	0.331917	-0.00291498	0	-0.280212	0.327612	-0.12141	-0.223919	-0.00438397	0	0	0.71263	0.697154	0.911464	-0.390315	-0.0572883	0.51599	0.463241	-0.0429426	0.278401	-0.272473	0.355924	-0.240458	-0.215574	1.04197	0.097225	1.40495	-0.0840538
	0.083	0	0	-0.00697987	0.368426	-0.159872	-0.256372	-0.0443499	-0.0239735	-0.0991289	-0.0206544	1.6174	-0.00211347	0	-0.31296	-0.272406	-0.0856266	-0.160418	0.429168	-0.0969325	0.331917	0.482915	0	-0.280212	-0.0463742	-0.12141	-0.223919	-0.00438397	0	0	-0.442362	-0.0597993	2.73988	0.910736	-0.0572883	0.51599	-0.0741616	-0.0429426	1.25869	-0.272473	1.17982	1.08804	0.426016	1.04197	0.097225	0.418327	0.416266
	0.084	0	0	-0.00697987	-0.0560279	-0.159872	0.244355	0.417628	-0.0239735	-0.0991289	-0.0206544	0.790508	-0.00211347	0	-0.31296	-0.272406	0.806317	-0.160418	-0.0303267	-0.0969325	-0.00956138	-0.00291498	0	-0.280212	-0.0463742	0.401908	-0.223919	-0.00438397	0	0	-0.442362	1.07563	1.36857	1.56126	0.504362	-0.0364618	1.00064	-0.0429426	1.25869	-0.272473	-0.467974	1.08804	1.06761	-0.444434	1.36538	-0.568293	0.416266
	0.085	0	0	0.342014	0.792879	-0.159872	-0.256372	0.417628	-0.0239735	-0.0991289	-0.0206544	2.44429	-0.00211347	0	-0.31296	-0.272406	1.25229	-0.160418	0.429168	0.453821	0.331917	-0.00291498	0	0.164569	0.701597	0.401908	-0.223919	-0.00438397	0	0	-0.442362	0.318677	1.36857	0.26021	-0.0572883	-0.0364618	1.00064	-0.0429426	1.25869	0.796048	-0.467974	-0.240458	-0.215574	-0.444434	0.942659	1.40495	-0.0840538
	0.086	0	0	-0.00697987	0.368426	-0.159872	0.745082	-0.0443499	-0.0239735	0.457775	-0.0206544	0.790508	-0.00211347	0	-0.31296	-0.272406	0.806317	0.29274	0.429168	-0.0969325	0.331917	0.482915	0	-0.280212	-0.0463742	-0.12141	-0.223919	-0.00438397	0	0	-0.442362	-0.0597993	1.36857	-0.390315	0.504362	-0.0364618	-0.0741616	-0.0429426	1.25869	-0.272473	-0.467974	-0.240458	-0.215574	-0.444434	0.519942	0.418327	0.416266
	0.087	0	0	-0.00697987	-0.0560279	-0.159872	0.745082	-0.0443499	0.328579	-0.0991289	-0.0206544	0.790508	0.526253	0	-0.31296	-0.272406	0.806317	-0.160418	-0.0303267	1.00457	0.673394	-0.00291498	0	-0.280212	0.327612	-0.12141	-0.223919	-0.00438397	0	0	-0.442362	-0.0597993	0.454361	0.910736	-0.0572883	0.51599	-0.0741616	-0.0429426	-0.211742	-0.272473	-0.467974	1.75229	-0.215574	0.298767	0.097225	1.40495	-0.0840538
	0.088	0	0	-0.00697987	-0.0560279	-0.159872	1.24581	0.417628	-0.0239735	-0.0991289	-0.0206544	3.27118	-0.00211347	0	-0.31296	-0.272406	-0.0856266	0.29274	0.429168	-0.0969325	-0.00956138	-0.00291498	0	-0.280212	-0.0463742	0.401908	-0.223919	-0.00438397	0	0	0.71263	0.697154	1.36857	-0.390315	-0.0572883	-0.0364618	-0.0741616	-0.0429426	1.25869	0.796048	0.355924	0.423791	0.426016	0.298767	-0.325492	0.418327	0.416266
	0.089	0	0	-0.00697987	0.368426	-0.159872	-0.256372	0.879606	-0.0239735	-0.0991289	-0.0206544	-0.0363832	0.526253	0	-0.31296	-0.272406	-0.0856266	-0.160418	0.429168	0.453821	1.35635	-0.00291498	0	-0.280212	-0.0463742	0.401908	-0.223919	-0.00438397	0	0	-0.442362	-0.0597993	0.911464	-0.390315	-0.0572883	-0.0364618	-0.0741616	-0.0429426	0.768544	0.261788	-0.467974	0.423791	1.7092	0.298767	-0.325492	0.418327	0.416266
	0.09	0	0	-0.00697987	-0.0560279	1.50546	0.244355	0.417628	-0.0239735	-0.0991289	-0.0206544	2.44429	-0.00211347	0	-0.31296	-0.272406	-0.0856266	0.745899	-0.0303267	-0.0969325	0.331917	-0.00291498	0	0.164569	0.701597	-0.12141	-0.223919	-0.00438397	0	0	0.135134	0.318677	1.36857	2.21179	0.504362	0.51599	-0.0741616	-0.0429426	1.74883	0.261788	-0.467974	-0.240458	1.7092	0.298767	-0.325492	-0.568293	0.416266
	0.091	0	0	0.342014	0.368426	-0.159872	0.745082	-0.0443499	-0.0239735	-0.0991289	-0.0206544	0.790508	-0.00211347	0	-0.31296	-0.272406	1.25229	-0.160418	-0.0303267	0.453821	0.331917	-0.00291498	0	0.164569	-0.0463742	-0.12141	-0.223919	-0.00438397	0	0	0.71263	1.45411	3.19698	-0.390315	-0.0572883	-0.0364618	-0.0741616	-0.0429426	1.25869	2.93309	-0.467974	0.423791	1.06761	-0.444434	0.097225	-0.568293	-0.0840538
	0.092	0	0	-0.00697987	-0.0560279	-0.159872	1.24581	0.417628	0.328579	0.457775	-0.0206544	0.790508	-0.00211347	0	-0.31296	-0.272406	1.25229	-0.160418	0.429168	-0.0969325	0.331917	-0.00291498	0	0.164569	0.327612	-0.12141	-0.223919	-0.00438397	0	0	-0.442362	1.07563	1.36857	-0.390315	-0.0572883	0.51599	-0.0741616	-0.0429426	1.74883	-0.272473	-0.467974	1.75229	2.35078	0.298767	-0.325492	0.418327	-0.0840538
	0.093	0	0	-0.00697987	-0.0560279	-0.159872	-0.256372	-0.0443499	-0.0239735	-0.0991289	-0.0206544	4.09807	-0.00211347	0	-0.31296	-0.272406	0.806317	-0.160418	1.34816	-0.0969325	0.331917	-0.00291498	0	-0.280212	-0.0463742	0.925227	-0.223919	-0.00438397	0	0	0.135134	0.697154	0.454361	0.26021	-0.0572883	-0.0364618	0.463241	-0.0429426	1.74883	0.261788	-0.467974	-0.240458	1.7092	-0.444434	-0.325492	0.418327	-0.0840538
	0.094	0	0	-0.00697987	0.792879	-0.159872	-0.256372	-0.0443499	-0.0239735	1.01468	-0.0206544	1.6174	-0.00211347	0	-0.31296	-0.272406	0.360345	0.29274	0.429168	-0.0969325	0.331917	-0.00291498	0	-0.280212	0.327612	1.97186	-0.223919	-0.00438397	0	0	-0.442362	2.21106	1.82567	-0.390315	-0.0572883	-0.0364618	-0.0741616	-0.0429426	-0.211742	-0.272473	-0.467974	2.41654	1.7092	-0.444434	0.097225	-0.568293	-0.0840538
	0.095	0	0	-0.00697987	0.368426	-0.159872	-0.256372	-0.0443499	-0.0239735	0.457775	-0.0206544	-0.0363832	-0.00211347	0	-0.31296	-0.272406	-0.0856266	-0.160418	0.888663	-0.0969325	-0.00956138	-0.00291498	0	-0.280212	-0.0463742	0.401908	-0.223919	-0.00438397	0	0	-0.442362	1.45411	1.36857	0.26021	-0.0572883	-0.0364618	-0.0741616	-0.0429426	0.768544	-0.272473	1.17982	3.08079	1.7092	0.298767	-0.325492	-0.568293	-0.0840538
	0.096	0	0	-0.00697987	-0.0560279	0.672796	1.24581	0.417628	-0.0239735	-0.0991289	-0.0206544	1.6174	-0.00211347	0	-0.31296	-0.272406	0.360345	0.29274	-0.0303267	0.453821	0.331917	-0.00291498	0	0.164569	-0.0463742	0.925227	-0.223919	-0.00438397	0	0	-0.442362	-0.0597993	1.82567	-0.390315	-0.0572883	-0.0364618	1.00064	-0.0429426	0.278401	0.261788	-0.467974	-0.240458	1.06761	-0.444434	-0.325492	-0.568293	-0.0840538
	0.097	0	0	0.342014	-0.0560279	-0.159872	0.745082	-0.0443499	-0.0239735	1.01468	-0.0206544	1.6174	-0.00211347	0	-0.31296	-0.272406	0.360345	-0.160418	-0.0303267	-0.0969325	0.673394	-0.00291498	0	-0.280212	0.327612	0.401908	-0.223919	-0.00438397	0	0	-0.442362	-0.0597993	0.454361	-0.390315	-0.0572883	-0.0364618	-0.0741616	-0.0429426	1.74883	0.796048	1.17982	2.41654	0.426016	1.04197	-0.325492	0.418327	-0.0840538
	0.098	0	0	0.342014	-0.0560279	-0.159872	0.745082	-0.0443499	-0.0239735	0.457775	-0.0206544	0.790508	-0.00211347	0	-0.31296	-0.272406	-0.0856266	0.29274	-0.0303267	-0.0969325	-0.00956138	-0.00291498	0	0.164569	-0.0463742	0.401908	-0.223919	-0.00438397	0	0	-0.442362	1.07563	1.36857	0.26021	1.62766	-0.0364618	-0.0741616	-0.0429426	0.768544	0.261788	-0.467974	0.423791	0.426016	-0.444434	0.097225	-0.568293	-0.0840538
	0.099	0	0	-0.00697987	-0.0560279	-0.159872	-0.256372	0.879606	-0.0239735	0.457775	-0.0206544	1.6174	-0.00211347	0	-0.31296	-0.272406	0.360345	0.29274	-0.0303267	-0.0969325	-0.00956138	-0.00291498	0	0.60935	-0.0463742	-0.12141	-0.223919	-0.00438397	0	0	-0.442362	-0.0597993	1.36857	1.56126	-0.0572883	1.06844	-0.0741616	-0.0429426	0.768544	-0.272473	0.355924	1.75229	1.7092	1.04197	0.097225	0.418327	-0.0840538
	0.1	0	0	-0.00697987	0.368426	0.672796	1.74654	0.417628	-0.0239735	1.01468	-0.0206544	2.44429	-0.00211347	0	-0.31296	-0.272406	-0.0856266	0.29274	0.429168	-0.0969325	0.673394	-0.00291498	0	0.164569	-0.0463742	0.401908	0.177369	-0.00438397	0	0	-0.442362	-0.0597993	0.911464	-0.390315	0.504362	-0.0364618	-0.0741616	-0.0429426	2.23897	0.261788	-0.467974	-0.240458	0.426016	1.04197	0.097225	1.40495	-0.0840538
	0.101	0	0	-0.00697987	0.368426	0.672796	-0.256372	-0.0443499	-0.0239735	0.457775	-0.0206544	1.6174	-0.00211347	0	-0.31296	-0.272406	-0.0856266	-0.160418	0.429168	-0.0969325	0.331917	-0.00291498	0	0.164569	-0.0463742	0.401908	-0.223919	-0.00438397	0	0	-0.442362	-0.0597993	0.454361	-0.390315	1.06601	-0.0364618	0.463241	-0.0429426	1.74883	-0.272473	2.00372	1.08804	-0.215574	0.298767	0.519942	1.40495	0.416266
	0.102	0	0	-0.00697987	-0.0560279	0.672796	0.745082	0.879606	-0.0239735	-0.0991289	-0.0206544	-0.0363832	-0.00211347	0	-0.31296	-0.272406	-0.0856266	0.29274	-0.0303267	-0.0969325	0.673394	-0.00291498	0	0.60935	-0.0463742	0.401908	-0.223919	-0.00438397	0	0	-0.442362	-0.0597993	1.82567	0.26021	1.06601	-0.0364618	-0.0741616	-0.0429426	1.25869	0.261788	1.17982	-0.240458	1.06761	0.298767	0.097225	-0.568293	-0.0840538
	0.103	0	0	-0.00697987	-0.0560279	-0.159872	-0.256372	-0.0443499	-0.0239735	1.01468	-0.0206544	0.790508	-0.00211347	0	-0.31296	-0.272406	-0.0856266	0.29274	0.429168	-0.0969325	0.331917	-0.00291498	0	-0.280212	0.327612	0.401908	-0.223919	-0.00438397	0	0	0.135134	-0.0597993	1.36857	-0.390315	-0.0572883	-0.0364618	-0.0741616	-0.0429426	2.23897	-0.272473	1.17982	-0.240458	1.06761	-0.444434	0.519942	0.418327	-0.0840538
	0.104	0	0	-0.00697987	0.792879	-0.159872	-0.256372	-0.0443499	-0.0239735	1.57158	0.624796	0.790508	-0.00211347	0	-0.31296	-0.272406	0.360345	0.29274	0.429168	-0.0969325	0.673394	-0.00291498	0	-0.280212	-0.0463742	-0.12141	-0.223919	-0.00438397	0	0	-0.442362	0.318677	1.82567	0.26021	0.504362	-0.0364618	-0.0741616	-0.0429426	0.768544	0.261788	0.355924	0.423791	0.426016	1.04197	0.097225	-0.568293	0.416266
	0.105	0	0	-0.00697987	-0.0560279	-0.159872	0.244355	0.417628	-0.0239735	-0.0991289	-0.0206544	-0.0363832	-0.00211347	0	-0.31296	-0.272406	0.360345	-0.160418	-0.0303267	0.453821	1.01487	-0.00291498	0	0.164569	-0.0463742	0.401908	-0.223919	-0.00438397	0	0	-0.442362	-0.0597993	1.36857	0.26021	0.504362	0.51599	-0.0741616	-0.0429426	1.25869	-0.272473	0.355924	1.08804	0.426016	1.04197	-0.325492	0.418327	0.416266
	0.106	0	0	-0.00697987	-0.0560279	-0.159872	-0.256372	-0.0443499	0.328579	-0.0991289	-0.0206544	3.27118	-0.00211347	0	-0.31296	-0.272406	0.806317	0.745899	0.429168	-0.0969325	0.673394	-0.00291498	0	0.60935	-0.0463742	0.925227	-0.223919	-0.00438397	0	0	-0.442362	0.318677	1.36857	-0.390315	0.504362	0.51599	1.00064	-0.0429426	0.768544	0.261788	-0.467974	0.423791	-0.215574	-0.444434	0.097225	0.418327	-0.0840538
	0.107	0	0	-0.00697987	0.368426	-0.159872	0.745082	-0.0443499	-0.0239735	1.01468	-0.0206544	0.790508	-0.00211347	0	-0.31296	-0.272406	0.360345	-0.160418	-0.0303267	-0.0969325	0.331917	-0.00291498	0	0.164569	0.327612	-0.12141	-0.223919	-0.00438397	0	0	0.135134	-0.0597993	0.911464	0.26021	0.504362	-0.0364618	-0.0741616	-0.0429426	1.25869	0.261788	-0.467974	0.423791	0.426016	0.298767	0.097225	1.40495	-0.0840538
	0.108	0	0	-0.00697987	-0.0560279	-0.159872	0.244355	-0.0443499	-0.0239735	0.457775	-0.0206544	1.6174	0.526253	0	-0.31296	-0.272406	0.806317	0.29274	0.429168	-0.0969325	-0.00956138	-0.00291498	0	-0.280212	-0.0463742	-0.12141	-0.223919	-0.00438397	0	0	1.29013	-0.0597993	0.454361	-0.390315	0.504362	0.51599	-0.0741616	-0.0429426	1.25869	1.33031	-0.467974	0.423791	0.426016	-0.444434	0.519942	2.39157	0.916586
	0.109	0	0	-0.00697987	-0.0560279	-0.159872	0.745082	-0.0443499	-0.0239735	1.01468	-0.0206544	1.6174	-0.00211347	0	-0.31296	-0.272406	0.360345	0.745899	1.34816	-0.0969325	0.331917	-0.00291498	0	-0.280212	-0.0463742	-0.12141	-0.223919	-0.00438397	0	0	-0.442362	-0.0597993	1.36857	-0.390315	-0.0572883	0.51599	0.463241	-0.0429426	1.25869	-0.272473	1.17982	0.423791	0.426016	1.04197	0.519942	-0.568293	-0.0840538
	0.11	0	0	-0.00697987	-0.0560279	-0.159872	0.745082	0.417628	-0.0239735	1.01468	-0.0206544	0.790508	-0.00211347	0	-0.31296	-0.272406	0.360345	-0.160418	0.429168	-0.0969325	-0.00956138	-0.00291498	0	-0.280212	0.327612	-0.12141	0.177369	-0.00438397	0	0	-0.442362	-0.0597993	1.36857	-0.390315	-0.0572883	0.51599	0.463241	0.362176	1.25869	-0.272473	0.355924	1.08804	0.426016	0.298767	0.097225	0.418327	-0.0840538
	0.111	0	0	-0.00697987	-0.0560279	-0.159872	0.745082	0.417628	-0.0239735	2.12849	-0.0206544	0.790508	-0.00211347	0	-0.31296	-0.272406	-0.0856266	-0.160418	-0.0303267	-0.0969325	0.673394	-0.00291498	0	0.164569	-0.0463742	0.401908	-0.223919	0.543612	0	0	0.135134	-0.0597993	1.82567	-0.390315	0.504362	-0.0364618	-0.0741616	-0.0429426	1.25869	0.261788	-0.467974	0.423791	2.35078	0.298767	0.519942	-0.568293	-0.0840538
	0.112	0	0	-0.00697987	0.368426	-0.159872	-0.256372	-0.0443499	-0.0239735	0.457775	-0.0206544	0.790508	-0.00211347	0	-0.31296	-0.272406	0.360345	-0.160418	0.429168	-0.0969325	-0.00956138	-0.00291498	0	-0.280212	0.327612	0.925227	-0.223919	0.543612	0	0	-0.442362	0.318677	0.911464	0.26021	1.06601	-0.0364618	0.463241	-0.0429426	0.768544	0.261788	-0.467974	0.423791	0.426016	-0.444434	0.097225	-0.568293	0.416266
	0.113	0	0	-0.00697987	-0.0560279	-0.159872	-0.256372	-0.0443499	-0.0239735	1.01468	-0.0206544	0.790508	-0.00211347	0	-0.31296	-0.272406	-0.0856266	-0.160418	-0.0303267	-0.0969325	0.331917	-0.00291498	0	-0.280212	-0.0463742	0.401908	-0.223919	-0.00438397	0	0	0.135134	-0.0597993	1.82567	0.26021	0.504362	-0.0364618	-0.0741616	-0.0429426	0.768544	-0.272473	1.17982	2.41654	1.06761	-0.444434	-0.325492	-0.568293	0.416266
	0.114	0	0	-0.00697987	0.368426	-0.159872	0.244355	-0.0443499	-0.0239735	1.01468	-0.0206544	0.790508	-0.00211347	0	-0.31296	-0.272406	0.360345	-0.160418	-0.0303267	-0.0969325	0.331917	-0.00291498	0	-0.280212	-0.0463742	0.925227	-0.223919	-0.00438397	0	0	0.135134	-0.0597993	0.454361	0.910736	-0.0572883	0.51599	-0.0741616	-0.0429426	1.25869	0.796048	-0.467974	-0.240458	1.06761	1.04197	0.097225	0.418327	-0.0840538
	0.115	0	0	-0.00697987	-0.0560279	-0.159872	-0.256372	-0.0443499	-0.0239735	0.457775	-0.0206544	-0.0363832	-0.00211347	0	-0.31296	-0.272406	0.360345	-0.160418	-0.0303267	-0.0969325	-0.00956138	-0.00291498	0	0.164569	0.701597	1.44854	-0.223919	-0.00438397	0	0	-0.442362	-0.0597993	1.82567	0.26021	1.06601	-0.0364618	0.463241	-0.0429426	1.74883	1.33031	-0.467974	0.423791	2.35078	-0.444434	0.097225	0.418327	-0.0840538
	0.116	0	0	-0.00697987	-0.0560279	-0.159872	-0.256372	-0.0443499	-0.0239735	0.457775	-0.0206544	-0.0363832	-0.00211347	0	-0.31296	-0.272406	-0.0856266	0.29274	-0.0303267	0.453821	1.01487	0.482915	0	-0.280212	-0.0463742	0.925227	-0.223919	-0.00438397	0	0	-0.442362	1.45411	0.454361	0.26021	0.504362	-0.0364618	0.463241	-0.0429426	1.74883	0.261788	-0.467974	0.423791	2.35078	-0.444434	0.097225	-0.568293	0.416266
	0.117	0	0	-0.00697987	-0.0560279	-0.159872	0.244355	-0.0443499	-0.0239735	-0.0991289	-0.0206544	-0.0363832	-0.00211347	0	-0.31296	-0.272406	-0.0856266	0.29274	-0.0303267	-0.0969325	0.331917	-0.00291498	0	-0.280212	0.701597	3.54182	-0.223919	-0.00438397	0	0	-0.442362	0.318677	1.82567	0.910736	-0.0572883	-0.0364618	-0.0741616	-0.0429426	1.25869	-0.272473	-0.467974	-0.240458	1.7092	-0.444434	0.519942	1.40495	-0.0840538
	0.118	0	0	-0.00697987	-0.0560279	-0.159872	0.244355	-0.0443499	-0.0239735	1.01468	-0.0206544	-0.0363832	-0.00211347	0	-0.31296	-0.272406	0.360345	-0.160418	-0.0303267	-0.0969325	-0.00956138	-0.00291498	0	-0.280212	-0.0463742	1.44854	-0.223919	-0.00438397	0	0	-0.442362	0.318677	0.454361	-0.390315	1.06601	-0.0364618	-0.0741616	0.362176	-0.211742	-0.272473	-0.467974	1.75229	-0.215574	1.04197	-0.325492	0.418327	-0.0840538
	0.119	0	0	-0.00697987	-0.0560279	-0.159872	-0.256372	0.879606	-0.0239735	-0.0991289	-0.0206544	0.790508	-0.00211347	0	-0.31296	-0.272406	0.360345	0.745899	-0.0303267	-0.0969325	0.331917	-0.00291498	0	-0.280212	0.327612	0.401908	-0.223919	-0.00438397	0	0	-0.442362	0.697154	1.36857	0.26021	-0.0572883	-0.0364618	1.00064	-0.0429426	1.25869	-0.272473	-0.467974	-0.240458	1.06761	0.298767	0.097225	-0.568293	-0.0840538
	0.12	0	0	-0.00697987	0.368426	0.672796	-0.256372	0.417628	-0.0239735	0.457775	-0.0206544	-0.0363832	-0.00211347	0	-0.31296	-0.272406	0.806317	-0.160418	-0.0303267	0.453821	0.673394	-0.00291498	0	-0.280212	-0.0463742	0.401908	-0.223919	-0.00438397	0	0	-0.442362	1.07563	1.36857	0.26021	-0.0572883	-0.0364618	0.463241	-0.0429426	0.278401	-0.272473	0.355924	1.75229	1.06761	-0.444434	-0.325492	0.418327	0.416266
	0.121	0	0	-0.00697987	-0.0560279	-0.159872	-0.256372	-0.0443499	-0.0239735	-0.0991289	0.624796	-0.0363832	-0.00211347	0.566605	-0.31296	-0.272406	-0.0856266	-0.160418	-0.0303267	-0.0969325	0.673394	-0.00291498	0	-0.280212	-0.0463742	-0.12141	-0.223919	-0.00438397	0	0	-0.442362	1.45411	2.28278	0.910736	-0.0572883	-0.0364618	0.463241	-0.0429426	3.21926	1.33031	-0.467974	1.75229	1.7092	-0.444434	0.097225	-0.568293	-0.0840538
	0.122	0	0	-0.00697987	-0.0560279	-0.159872	-0.256372	1.34158	0.328579	1.01468	1.27025	1.6174	-0.00211347	0	-0.31296	-0.272406	-0.0856266	-0.160418	0.888663	-0.0969325	0.673394	-0.00291498	0	0.60935	-0.0463742	-0.12141	-0.223919	-0.00438397	0	0	-0.442362	0.318677	0.911464	-0.390315	-0.0572883	-0.0364618	0.463241	-0.0429426	-0.211742	0.796048	0.355924	-0.240458	-0.215574	-0.444434	0.097225	-0.568293	-0.0840538
	0.123	0	0.295491	-0.00697987	0.368426	-0.159872	-0.256372	-0.0443499	0.328579	-0.0991289	-0.0206544	-0.0363832	-0.00211347	0	-0.31296	-0.272406	0.360345	-0.160418	0.429168	0.453821	0.331917	-0.00291498	0	0.164569	0.327612	-0.12141	-0.223919	-0.00438397	0	0	0.71263	0.318677	1.82567	-0.390315	0.504362	-0.0364618	-0.0741616	-0.0429426	1.25869	-0.272473	-0.467974	2.41654	0.426016	0.298767	-0.325492	0.418327	-0.0840538
	0.124	0	0	-0.00697987	-0.0560279	-0.159872	1.24581	0.417628	-0.0239735	1.01468	1.27025	0.790508	-0.00211347	0	-0.31296	-0.272406	0.360345	0.29274	-0.0303267	0.453821	0.331917	-0.00291498	0	0.164569	-0.0463742	-0.12141	0.177369	-0.00438397	0	0	0.135134	0.697154	1.82567	-0.390315	-0.0572883	0.51599	1.00064	-0.0429426	0.768544	0.261788	0.355924	1.08804	1.06761	-0.444434	0.519942	-0.568293	0.416266
	0.125	0	0	-0.00697987	1.21733	-0.159872	-0.256372	-0.0443499	-0.0239735	0.457775	-0.0206544	-0.0363832	-0.00211347	0	-0.31296	-0.272406	0.360345	1.19906	-0.0303267	-0.0969325	0.331917	-0.00291498	0	0.164569	-0.0463742	0.401908	-0.223919	-0.00438397	0	0	0.135134	1.45411	0.911464	0.910736	1.06601	-0.0364618	0.463241	-0.0429426	1.74883	0.796048	-0.467974	0.423791	1.06761	-0.444434	0.097225	-0.568293	0.416266
	0.126	0	0	-0.00697987	-0.0560279	-0.159872	-0.256372	0.417628	-0.0239735	1.01468	-0.0206544	-0.0363832	-0.00211347	0	-0.31296	-0.272406	-0.0856266	-0.160418	0.429168	0.453821	-0.00956138	-0.00291498	0	0.164569	0.327612	0.925227	-0.223919	-0.00438397	0	0	0.135134	0.318677	0.911464	0.910736	-0.0572883	-0.0364618	1.00064	-0.0429426	2.23897	0.261788	-0.467974	0.423791	-0.215574	0.298767	1.36538	3.37819	-0.0840538
	0.127	0	0	0.342014	-0.0560279	-0.159872	0.745082	1.34158	-0.0239735	-0.0991289	0.624796	-0.0363832	-0.00211347	0	-0.31296	-0.272406	-0.0856266	-0.160418	-0.0303267	0.453821	0.673394	-0.00291498	0	0.164569	-0.0463742	-0.12141	-0.223919	-0.00438397	0	0	-0.442362	1.83258	0.911464	-0.390315	-0.0572883	-0.0364618	-0.0741616	-0.0429426	1.25869	0.261788	0.355924	0.423791	-0.215574	0.298767	0.097225	-0.568293	-0.0840538
	0.128	0	0	0.342014	-0.0560279	-0.159872	-0.256372	-0.0443499	-0.0239735	-0.0991289	-0.0206544	-0.0363832	-0.00211347	0	-0.31296	-0.272406	0.360345	0.29274	-0.0303267	-0.0969325	0.331917	-0.00291498	0	-0.280212	0.701597	-0.12141	0.177369	-0.00438397	0	0	-0.442362	1.45411	0.911464	0.910736	-0.0572883	0.51599	-0.0741616	-0.0429426	1.25869	-0.272473	-0.467974	1.08804	0.426016	0.298767	-0.325492	-0.568293	0.416266
	0.129	0	0	-0.00697987	-0.0560279	-0.159872	-0.256372	0.879606	-0.0239735	-0.0991289	-0.0206544	-0.0363832	-0.00211347	0	-0.31296	-0.272406	-0.0856266	1.19906	-0.0303267	0.453821	-0.00956138	-0.00291498	0	-0.280212	-0.0463742	1.44854	-0.223919	-0.00438397	0	0	-0.442362	0.318677	2.73988	-0.390315	1.06601	0.51599	0.463241	-0.0429426	0.768544	0.261788	1.17982	1.08804	-0.215574	-0.444434	0.519942	1.40495	-0.0840538
	0.13	0	0	-0.00697987	0.368426	-0.159872	-0.256372	-0.0443499	-0.0239735	-0.0991289	-0.0206544	0.790508	-0.00211347	0	-0.31296	-0.272406	-0.0856266	-0.160418	-0.0303267	-0.0969325	-0.00956138	-0.00291498	0	-0.280212	-0.0463742	-0.12141	-0.223919	-0.00438397	0	0	-0.442362	0.318677	0.454361	0.26021	-0.0572883	0.51599	1.00064	-0.0429426	0.278401	-0.272473	-0.467974	0.423791	-0.215574	0.298767	0.097225	1.40495	-0.0840538
	0.131	0	0	-0.00697987	0.368426	-0.159872	0.244355	0.879606	-0.0239735	0.457775	-0.0206544	-0.0363832	-0.00211347	0	-0.31296	-0.272406	-0.0856266	-0.160418	-0.0303267	0.453821	0.331917	-0.00291498	0	-0.280212	1.07558	-0.12141	-0.223919	-0.00438397	0	0	-0.442362	-0.0597993	1.36857	0.26021	1.62766	-0.0364618	-0.0741616	-0.0429426	0.768544	-0.272473	1.17982	0.423791	-0.215574	-0.444434	0.097225	-0.568293	-0.0840538
	0.132	0	0	-0.00697987	-0.0560279	-0.159872	0.244355	-0.0443499	-0.0239735	-0.0991289	0.624796	-0.0363832	-0.00211347	0	-0.31296	-0.272406	0.360345	-0.160418	-0.0303267	-0.0969325	-0.00956138	-0.00291498	0	0.60935	-0.0463742	0.401908	-0.223919	-0.00438397	0	0	-0.442362	1.45411	0.911464	-0.390315	1.06601	-0.0364618	0.463241	0.767294	-0.211742	-0.272473	0.355924	0.423791	1.06761	0.298767	-0.325492	1.40495	0.416266
	0.133	0	0	-0.00697987	-0.0560279	-0.159872	0.745082	-0.0443499	-0.0239735	-0.0991289	-0.0206544	0.790508	-0.00211347	0	-0.31296	-0.272406	0.806317	0.29274	-0.0303267	-0.0969325	0.673394	-0.00291498	0	0.164569	-0.0463742	0.925227	-0.223919	-0.00438397	0	0	-0.442362	0.697154	1.36857	0.26021	0.504362	-0.0364618	-0.0741616	-0.0429426	0.278401	-0.272473	-0.467974	-0.240458	1.06761	0.298767	-0.325492	0.418327	-0.0840538
	0.134	0	0	-0.00697987	-0.0560279	-0.159872	0.244355	0.417628	-0.0239735	0.457775	-0.0206544	-0.0363832	-0.00211347	0	-0.31296	-0.272406	-0.0856266	0.29274	-0.0303267	-0.0969325	-0.00956138	-0.00291498	0	0.60935	0.327612	0.401908	-0.223919	-0.00438397	0	0	-0.442362	0.318677	0.911464	0.910736	0.504362	-0.0364618	-0.0741616	-0.0429426	0.768544	-0.272473	1.17982	0.423791	1.06761	-0.444434	0.519942	-0.568293	-0.0840538
	0.135	0	0	-0.00697987	-0.0560279	-0.159872	-0.256372	0.417628	-0.0239735	-0.0991289	-0.0206544	0.790508	-0.00211347	0	-0.31296	-0.272406	-0.0856266	0.745899	-0.0303267	-0.0969325	0.331917	-0.00291498	0	-0.280212	0.327612	1.44854	-0.223919	-0.00438397	0	0	0.135134	-0.0597993	0.454361	0.26021	0.504362	-0.0364618	-0.0741616	0.362176	0.768544	0.796048	-0.467974	-0.240458	1.7092	-0.444434	-0.325492	-0.568293	-0.0840538
	0.136	0	0	-0.00697987	-0.0560279	0.672796	0.244355	-0.0443499	-0.0239735	-0.0991289	0.624796	-0.0363832	-0.00211347	0	-0.31296	-0.272406	0.360345	-0.160418	-0.0303267	0.453821	-0.00956138	-0.00291498	0	0.60935	-0.0463742	-0.12141	-0.223919	-0.00438397	0	0	-0.442362	-0.0597993	0.911464	0.26021	1.06601	-0.0364618	0.463241	-0.0429426	2.23897	-0.272473	1.17982	3.08079	1.06761	0.298767	0.097225	0.418327	-0.0840538
	0.137	0	0	-0.00697987	-0.0560279	-0.159872	0.244355	-0.0443499	-0.0239735	0.457775	-0.0206544	0.790508	-0.00211347	0	-0.31296	-0.272406	0.360345	-0.160418	0.429168	0.453821	-0.00956138	-0.00291498	0	0.164569	-0.0463742	0.925227	-0.223919	-0.00438397	0	0	0.135134	-0.0597993	0.454361	2.21179	1.62766	-0.0364618	0.463241	-0.0429426	1.74883	0.261788	-0.467974	1.75229	1.06761	0.298767	0.942659	1.40495	0.416266
	0.138	0	0	-0.00697987	-0.0560279	-0.159872	0.745082	0.417628	-0.0239735	1.01468	-0.0206544	-0.0363832	-0.00211347	0	-0.31296	-0.272406	0.360345	0.745899	-0.0303267	-0.0969325	-0.00956138	-0.00291498	0	-0.280212	0.327612	1.97186	-0.223919	-0.00438397	0	0	-0.442362	-0.0597993	1.36857	0.910736	1.06601	-0.0364618	1.00064	-0.0429426	0.768544	1.33031	1.17982	0.423791	1.06761	-0.444434	-0.325492	-0.568293	-0.0840538
	0.139	0	0	-0.00697987	-0.0560279	-0.159872	-0.256372	-0.0443499	-0.0239735	0.457775	-0.0206544	-0.0363832	-0.00211347	0	-0.31296	-0.272406	-0.0856266	-0.160418	-0.0303267	-0.0969325	-0.00956138	-0.00291498	0	-0.280212	-0.0463742	0.925227	-0.223919	-0.00438397	0	0	-0.442362	-0.0597993	1.36857	0.26021	1.62766	0.51599	0.463241	-0.0429426	2.23897	0.261788	0.355924	1.08804	2.35078	0.298767	-0.325492	-0.568293	-0.0840538
	0.14	0	0	-0.00697987	-0.0560279	0.672796	-0.256372	-0.0443499	-0.0239735	-0.0991289	-0.0206544	-0.0363832	-0.00211347	0	-0.31296	-0.272406	-0.0856266	0.29274	-0.0303267	-0.0969325	1.35635	-0.00291498	0	0.164569	0.327612	-0.12141	-0.223919	-0.00438397	0	0	-0.442362	-0.0597993	0.454361	-0.390315	1.06601	0.51599	0.463241	-0.0429426	0.768544	-0.272473	1.17982	1.08804	1.06761	-0.444434	0.097225	0.418327	-0.0840538
	0.141	0	0	-0.00697987	-0.0560279	-0.159872	0.745082	-0.0443499	-0.0239735	-0.0991289	-0.0206544	-0.0363832	-0.00211347	0	-0.31296	-0.272406	0.360345	0.29274	0.429168	-0.0969325	0.331917	-0.00291498	0	0.164569	-0.0463742	-0.12141	-0.223919	-0.00438397	0	0	0.71263	-0.0597993	1.82567	0.26021	1.06601	-0.0364618	0.463241	-0.0429426	2.72912	-0.272473	-0.467974	0.423791	0.426016	-0.444434	0.097225	0.418327	-0.0840538
	0.142	0	0	-0.00697987	0.368426	0.672796	0.244355	-0.0443499	0.328579	-0.0991289	-0.0206544	-0.0363832	-0.00211347	0	-0.31296	-0.272406	0.360345	-0.160418	-0.0303267	-0.0969325	-0.00956138	-0.00291498	0	0.164569	-0.0463742	-0.12141	-0.223919	-0.00438397	0	0	-0.442362	-0.0597993	-0.00274262	-0.390315	1.06601	-0.0364618	-0.0741616	-0.0429426	2.72912	0.261788	2.82762	1.75229	1.06761	-0.444434	-0.325492	-0.568293	-0.0840538
	0.143	0	0	-0.00697987	0.792879	0.672796	0.244355	0.417628	-0.0239735	0.457775	-0.0206544	-0.0363832	-0.00211347	0	-0.31296	-0.272406	0.360345	0.29274	0.429168	-0.0969325	-0.00956138	-0.00291498	0	0.164569	0.327612	0.401908	-0.223919	-0.00438397	0	0	-0.442362	-0.0597993	2.28278	1.56126	0.504362	-0.0364618	-0.0741616	-0.0429426	1.74883	-0.272473	-0.467974	-0.240458	1.06761	-0.444434	0.519942	0.418327	-0.0840538
	0.144	0	0	-0.00697987	-0.0560279	-0.159872	0.244355	0.417628	0.328579	-0.0991289	-0.0206544	-0.0363832	-0.00211347	0	-0.31296	-0.272406	0.360345	-0.160418	0.429168	-0.0969325	-0.00956138	-0.00291498	0	0.164569	0.327612	0.401908	-0.223919	-0.00438397	0	0	-0.442362	-0.0597993	1.36857	0.26021	1.06601	-0.0364618	1.00064	-0.0429426	0.768544	-0.272473	-0.467974	1.75229	1.06761	-0.444434	-0.325492	1.40495	0.916586
	0.145	0	0	-0.00697987	0.368426	0.672796	-0.256372	-0.0443499	-0.0239735	-0.0991289	-0.0206544	-0.0363832	-0.00211347	0	-0.31296	-0.272406	-0.0856266	0.29274	-0.0303267	-0.0969325	0.673394	-0.00291498	0	-0.280212	-0.0463742	0.401908	-0.223919	-0.00438397	0	0	0.135134	0.697154	0.911464	-0.390315	0.504362	0.51599	-0.0741616	-0.0429426	0.768544	0.261788	-0.467974	1.08804	-0.215574	-0.444434	0.097225	0.418327	-0.0840538
	0.146	0	0	-0.00697987	0.368426	0.672796	-0.256372	0.417628	-0.0239735	-0.0991289	-0.0206544	-0.0363832	-0.00211347	0	-0.31296	-0.272406	-0.0856266	-0.160418	1.34816	-0.0969325	0.331917	-0.00291498	0	-0.280212	0.327612	-0.12141	-0.223919	-0.00438397	0	0	-0.442362	-0.0597993	0.911464	0.26021	-0.0572883	-0.0364618	-0.0741616	-0.0429426	0.278401	-0.272473	0.355924	0.423791	0.426016	0.298767	0.519942	1.40495	-0.0840538
	0.147	0	0	-0.00697987	-0.0560279	-0.159872	0.244355	0.417628	0.681131	0.457775	-0.0206544	-0.0363832	-0.00211347	0	-0.31296	-0.272406	-0.0856266	0.29274	-0.0303267	-0.0969325	1.01487	-0.00291498	0	-0.280212	0.327612	1.44854	-0.223919	-0.00438397	0	0	0.135134	-0.0597993	0.911464	0.26021	1.06601	-0.0364618	-0.0741616	-0.0429426	0.278401	0.261788	-0.467974	-0.240458	-0.215574	-0.444434	-0.325492	0.418327	-0.0840538
	0.148	0	0	-0.00697987	-0.0560279	-0.159872	0.745082	-0.0443499	-0.0239735	1.01468	-0.0206544	-0.0363832	-0.00211347	0	-0.31296	-0.272406	-0.0856266	-0.160418	-0.0303267	1.00457	-0.00956138	-0.00291498	0	0.60935	-0.0463742	0.401908	-0.223919	-0.00438397	0	0	-0.442362	-0.0597993	1.82567	-0.390315	-0.0572883	-0.0364618	0.463241	-0.0429426	0.768544	-0.272473	0.355924	1.08804	-0.215574	0.298767	-0.325492	-0.568293	-0.0840538
	0.149	0	0	-0.00697987	-0.0560279	-0.159872	-0.256372	0.417628	-0.0239735	-0.0991289	0.624796	-0.0363832	-0.00211347	0	-0.31296	-0.272406	-0.0856266	-0.160418	0.429168	-0.0969325	0.331917	-0.00291498	0	-0.280212	0.327612	0.401908	-0.223919	-0.00438397	0	0	0.135134	-0.0597993	1.82567	-0.390315	0.504362	-0.0364618	0.463241	-0.0429426	1.25869	0.261788	-0.467974	1.08804	1.06761	0.298767	0.519942	-0.568293	-0.0840538
	0.15	0	0	-0.00697987	-0.0560279	-0.159872	0.745082	-0.0443499	-0.0239735	-0.0991289	-0.0206544	-0.0363832	-0.00211347	0	-0.31296	-0.272406	-0.0856266	0.29274	-0.0303267	-0.0969325	0.331917	-0.00291498	0	-0.280212	0.701597	0.925227	-0.223919	-0.00438397	0	0	-0.442362	-0.0597993	2.28278	-0.390315	-0.0572883	0.51599	-0.0741616	-0.0429426	0.278401	-0.272473	0.355924	-0.240458	0.426016	-0.444434	0.519942	0.418327	-0.0840538
	0.151	0	0	-0.00697987	0.368426	-0.159872	0.745082	0.417628	-0.0239735	-0.0991289	-0.0206544	-0.0363832	-0.00211347	0	-0.31296	-0.272406	-0.0856266	0.29274	0.429168	-0.0969325	0.331917	-0.00291498	0	-0.280212	0.701597	-0.12141	-0.223919	-0.00438397	0	0	-0.442362	-0.0597993	0.911464	0.910736	1.62766	1.06844	0.463241	-0.0429426	0.278401	-0.272473	-0.467974	1.75229	1.06761	0.298767	-0.325492	-0.568293	0.416266
	0.152	0	0	-0.00697987	0.368426	-0.159872	0.745082	0.417628	-0.0239735	-0.0991289	-0.0206544	-0.0363832	-0.00211347	0	-0.31296	-0.272406	-0.0856266	0.29274	-0.0303267	0.453821	0.673394	-0.00291498	0	-0.280212	0.327612	-0.12141	0.177369	-0.00438397	0	0	-0.442362	-0.0597993	2.28278	-0.390315	-0.0572883	0.51599	0.463241	-0.0429426	1.25869	0.261788	1.17982	0.423791	-0.215574	-0.444434	-0.325492	-0.568293	-0.0840538
	0.153	0	0	-0.00697987	-0.0560279	-0.159872	-0.256372	0.417628	-0.0239735	0.457775	0.624796	-0.0363832	-0.00211347	0	-0.31296	-0.272406	-0.0856266	-0.160418	-0.0303267	-0.0969325	0.673394	0.482915	0	-0.280212	0.327612	-0.12141	0.177369	-0.00438397	0	0	0.135134	-0.0597993	0.454361	-0.390315	-0.0572883	-0.0364618	0.463241	-0.0429426	1.25869	0.261788	-0.467974	1.08804	0.426016	-0.444434	0.519942	1.40495	0.416266
	0.154	0	0	-0.00697987	0.368426	0.672796	0.244355	-0.0443499	0.328579	-0.0991289	-0.0206544	-0.0363832	-0.00211347	0	-0.31296	-0.272406	0.360345	0.29274	-0.0303267	-0.0969325	0.331917	-0.00291498	0	-0.280212	-0.0463742	0.925227	-0.223919	-0.00438397	0	0	0.135134	-0.0597993	0.911464	-0.390315	-0.0572883	-0.0364618	0.463241	-0.0429426	0.768544	0.261788	-0.467974	0.423791	0.426016	0.298767	0.097225	-0.568293	0.416266
	0.155	0	0	-0.00697987	-0.0560279	-0.159872	0.745082	-0.0443499	-0.0239735	-0.0991289	0.624796	-0.0363832	-0.00211347	0	-0.31296	-0.272406	-0.0856266	-0.160418	-0.0303267	-0.0969325	0.331917	-0.00291498	0	0.164569	0.327612	0.401908	-0.223919	-0.00438397	0	0	-0.442362	0.697154	1.82567	0.26021	-0.0572883	-0.0364618	0.463241	-0.0429426	1.25869	0.796048	0.355924	1.08804	1.7092	-0.444434	0.519942	-0.568293	0.916586
	0.156	0	0	-0.00697987	-0.0560279	-0.159872	0.745082	-0.0443499	-0.0239735	-0.0991289	-0.0206544	-0.0363832	-0.00211347	0	-0.31296	-0.272406	0.806317	-0.160418	-0.0303267	0.453821	0.673394	-0.00291498	0	-0.280212	-0.0463742	0.925227	-0.223919	-0.00438397	0	0	-0.442362	-0.0597993	1.82567	0.26021	-0.0572883	-0.0364618	-0.0741616	0.362176	0.278401	-0.272473	0.355924	0.423791	0.426016	-0.444434	0.097225	0.418327	0.416266
	0.157	0	0	-0.00697987	0.368426	-0.159872	0.745082	-0.0443499	0.328579	-0.0991289	0.624796	0.790508	-0.00211347	0	-0.31296	-0.272406	-0.0856266	0.745899	-0.0303267	-0.0969325	0.331917	-0.00291498	0	0.164569	-0.0463742	-0.12141	-0.223919	-0.00438397	0	0	-0.442362	-0.0597993	1.36857	-0.390315	-0.0572883	-0.0364618	-0.0741616	-0.0429426	-0.211742	-0.272473	1.17982	1.08804	1.06761	-0.444434	0.942659	1.40495	-0.0840538
	0.158	0	0	-0.00697987	-0.0560279	0.672796	-0.256372	-0.0443499	-0.0239735	-0.0991289	-0.0206544	-0.0363832	-0.00211347	0	-0.31296	-0.272406	-0.0856266	0.745899	-0.0303267	-0.0969325	0.331917	-0.00291498	0	0.164569	-0.0463742	1.97186	-0.223919	-0.00438397	0	0	-0.442362	-0.0597993	1.82567	0.26021	-0.0572883	-0.0364618	0.463241	0.767294	1.25869	0.261788	-0.467974	-0.240458	1.7092	-0.444434	0.097225	-0.568293	-0.0840538
	0.159	0	0	-0.00697987	-0.0560279	0.672796	0.745082	-0.0443499	0.328579	-0.0991289	-0.0206544	-0.0363832	-0.00211347	0	-0.31296	-0.272406	0.360345	0.745899	-0.0303267	-0.0969325	-0.00956138	-0.00291498	0	-0.280212	0.327612	1.44854	-0.223919	-0.00438397	0	0	-0.442362	-0.0597993	1.36857	-0.390315	-0.0572883	-0.0364618	0.463241	-0.0429426	0.768544	-0.272473	-0.467974	1.08804	1.7092	-0.444434	-0.325492	-0.568293	-0.0840538
	0.16	0	0	-0.00697987	0.368426	-0.159872	0.745082	-0.0443499	-0.0239735	-0.0991289	-0.0206544	-0.0363832	-0.00211347	0	-0.31296	-0.272406	-0.0856266	0.29274	-0.0303267	-0.0969325	0.331917	-0.00291498	0	-0.280212	0.327612	1.97186	-0.223919	-0.00438397	0	0	0.135134	-0.0597993	0.911464	0.26021	-0.0572883	-0.0364618	0.463241	-0.0429426	0.768544	0.796048	1.17982	1.75229	0.426016	0.298767	0.097225	-0.568293	-0.0840538
	0.161	0	0	-0.00697987	-0.0560279	-0.159872	-0.256372	-0.0443499	-0.0239735	0.457775	-0.0206544	-0.0363832	-0.00211347	0	-0.31296	-0.272406	-0.0856266	-0.160418	0.429168	-0.0969325	0.331917	-0.00291498	0	-0.280212	-0.0463742	0.401908	-0.223919	-0.00438397	0	0	-0.442362	-0.0597993	0.911464	-0.390315	0.504362	-0.0364618	-0.0741616	-0.0429426	2.72912	-0.272473	1.17982	0.423791	1.06761	-0.444434	0.097225	-0.568293	-0.0840538
	0.162	0	0	-0.00697987	-0.0560279	-0.159872	0.745082	0.879606	-0.0239735	1.01468	-0.0206544	-0.0363832	-0.00211347	0	-0.31296	-0.272406	-0.0856266	0.29274	-0.0303267	0.453821	-0.00956138	-0.00291498	0	0.164569	-0.0463742	0.925227	-0.223919	-0.00438397	0	0	-0.442362	-0.0597993	2.28278	0.26021	-0.0572883	0.51599	0.463241	-0.0429426	0.768544	0.261788	-0.467974	2.41654	0.426016	-0.444434	-0.325492	0.418327	-0.0840538
	0.163	0	0	-0.00697987	0.368426	1.50546	0.745082	0.417628	-0.0239735	-0.0991289	-0.0206544	-0.0363832	-0.00211347	0	-0.31296	-0.272406	-0.0856266	0.29274	0.429168	-0.0969325	0.331917	-0.00291498	0	0.164569	-0.0463742	-0.12141	-0.223919	-0.00438397	0	0	-0.442362	0.318677	1.36857	-0.390315	-0.0572883	-0.0364618	0.463241	0.362176	0.768544	0.796048	-0.467974	1.08804	1.06761	-0.444434	0.942659	-0.568293	-0.0840538
	0.164	0	0	-0.00697987	-0.0560279	0.672796	0.244355	0.417628	-0.0239735	-0.0991289	-0.0206544	-0.0363832	-0.00211347	0	-0.31296	-0.272406	-0.0856266	-0.160418	0.429168	-0.0969325	0.331917	-0.00291498	0	-0.280212	-0.0463742	-0.12141	-0.223919	-0.00438397	0	0	-0.442362	-0.0597993	1.36857	-0.390315	-0.0572883	-0.0364618	0.463241	-0.0429426	1.25869	-0.272473	-0.467974	-0.240458	0.426016	1.04197	0.097225	-0.568293	-0.0840538
	0.165	0	0	-0.00697987	-0.0560279	-0.159872	-0.256372	-0.0443499	-0.0239735	0.457775	0.624796	-0.0363832	-0.00211347	0	-0.31296	-0.272406	0.360345	-0.160418	-0.0303267	-0.0969325	0.673394	-0.00291498	0	1.05413	0.327612	0.925227	-0.223919	-0.00438397	0	0	-0.442362	-0.0597993	1.36857	0.910736	-0.0572883	-0.0364618	-0.0741616	-0.0429426	0.768544	0.261788	-0.467974	0.423791	-0.215574	0.298767	0.097225	-0.568293	0.416266
	0.166	0	0	-0.00697987	0.368426	-0.159872	0.244355	0.417628	-0.0239735	-0.0991289	0.624796	-0.0363832	-0.00211347	0	-0.31296	-0.272406	-0.0856266	-0.160418	-0.0303267	-0.0969325	0.673394	-0.00291498	0	0.164569	0.327612	-0.12141	-0.223919	-0.00438397	0	0	0.135134	-0.0597993	0.454361	0.26021	-0.0572883	1.06844	1.00064	0.362176	2.23897	1.33031	-0.467974	-0.240458	0.426016	0.298767	0.097225	0.418327	-0.0840538
	0.167	0	0	-0.00697987	-0.0560279	-0.159872	0.244355	-0.0443499	-0.0239735	-0.0991289	-0.0206544	0.790508	-0.00211347	0	-0.31296	-0.272406	1.25229	-0.160418	-0.0303267	-0.0969325	-0.00956138	-0.00291498	0	-0.280212	-0.0463742	0.401908	0.177369	-0.00438397	0	0	-0.442362	-0.0597993	1.36857	-0.390315	-0.0572883	0.51599	0.463241	-0.0429426	0.278401	-0.272473	0.355924	0.423791	0.426016	1.78517	-0.325492	-0.568293	-0.0840538
	0.168	0	0	-0.00697987	-0.0560279	0.672796	-0.256372	0.417628	-0.0239735	0.457775	-0.0206544	-0.0363832	-0.00211347	0	-0.31296	-0.272406	0.806317	0.29274	-0.0303267	-0.0969325	-0.00956138	-0.00291498	0	0.164569	-0.0463742	0.401908	-0.223919	-0.00438397	0	0	-0.442362	-0.0597993	1.36857	-0.390315	-0.0572883	0.51599	0.463241	-0.0429426	1.25869	-0.272473	-0.467974	1.08804	1.7092	0.298767	0.097225	0.418327	0.416266
	0.169	0	0	-0.00697987	-0.0560279	-0.159872	-0.256372	0.417628	-0.0239735	0.457775	-0.0206544	0.790508	-0.00211347	0	-0.31296	-0.272406	0.360345	-0.160418	-0.0303267	-0.0969325	0.331917	-0.00291498	0	0.164569	-0.0463742	0.401908	-0.223919	-0.00438397	0	0	-0.442362	-0.0597993	-0.00274262	-0.390315	-0.0572883	-0.0364618	-0.0741616	-0.0429426	1.25869	0.261788	-0.467974	-0.240458	0.426016	1.04197	-0.325492	-0.568293	-0.0840538
	0.17	0	0	-0.00697987	-0.0560279	-0.159872	-0.256372	0.417628	-0.0239735	-0.0991289	-0.0206544	-0.0363832	-0.00211347	0	-0.31296	-0.272406	-0.0856266	0.29274	-0.0303267	0.453821	0.673394	-0.00291498	0	-0.280212	0.327612	-0.12141	-0.223919	-0.00438397	0	0	0.135134	0.318677	2.28278	0.26021	-0.0572883	0.51599	-0.0741616	0.767294	1.25869	-0.272473	-0.467974	0.423791	0.426016	-0.444434	0.097225	0.418327	-0.0840538
	0.171	0	0	-0.00697987	-0.0560279	0.672796	0.244355	-0.0443499	-0.0239735	0.457775	-0.0206544	-0.0363832	-0.00211347	0	-0.31296	-0.272406	0.806317	-0.160418	-0.0303267	-0.0969325	-0.00956138	-0.00291498	0	0.60935	-0.0463742	0.401908	-0.223919	-0.00438397	0	0	-0.442362	-0.0597993	1.36857	-0.390315	-0.0572883	-0.0364618	-0.0741616	0.362176	0.768544	0.261788	-0.467974	1.08804	1.06761	0.298767	0.519942	0.418327	-0.0840538
	0.172	0	0	-0.00697987	0.368426	0.672796	-0.256372	-0.0443499	-0.0239735	-0.0991289	0.624796	-0.0363832	-0.00211347	0	-0.31296	-0.272406	0.360345	-0.160418	1.34816	-0.0969325	-0.00956138	-0.00291498	0	0.164569	-0.0463742	-0.12141	0.177369	-0.00438397	0	0	-0.442362	-0.0597993	1.36857	-0.390315	-0.0572883	-0.0364618	-0.0741616	-0.0429426	-0.211742	-0.272473	-0.467974	1.08804	-0.215574	-0.444434	-0.325492	0.418327	-0.0840538
	0.173	0	0	0.342014	-0.0560279	0.672796	0.745082	-0.0443499	-0.0239735	-0.0991289	-0.0206544	-0.0363832	-0.00211347	0	-0.31296	-0.272406	0.360345	0.29274	0.429168	-0.0969325	-0.00956138	-0.00291498	0	0.164569	0.327612	0.401908	-0.223919	-0.00438397	0	0	0.135134	-0.0597993	0.911464	-0.390315	-0.0572883	-0.0364618	0.463241	-0.0429426	-0.211742	-0.272473	0.355924	0.423791	-0.215574	0.298767	-0.325492	0.418327	-0.0840538
	0.174	0	0	-0.00697987	-0.0560279	-0.159872	-0.256372	-0.0443499	-0.0239735	-0.0991289	0.624796	-0.0363832	-0.00211347	0	-0.31296	-0.272406	0.360345	0.745899	0.888663	-0.0969325	-0.00956138	-0.00291498	0	0.164569	0.327612	0.401908	-0.223919	-0.00438397	0	0	-0.442362	0.318677	1.36857	-0.390315	-0.0572883	-0.0364618	-0.0741616	-0.0429426	1.25869	0.261788	-0.467974	0.423791	0.426016	-0.444434	0.097225	-0.568293	0.416266
	0.175	0	0	-0.00697987	0.368426	0.672796	0.745082	-0.0443499	-0.0239735	-0.0991289	-0.0206544	-0.0363832	-0.00211347	0	-0.31296	-0.272406	0.360345	0.745899	0.429168	-0.0969325	0.331917	-0.00291498	0	0.60935	0.327612	-0.12141	-0.223919	-0.00438397	0	0	-0.442362	-0.0597993	0.454361	-0.390315	-0.0572883	-0.0364618	-0.0741616	-0.0429426	1.25869	-0.272473	1.17982	1.75229	0.426016	0.298767	1.36538	0.418327	0.416266
	0.176	0	0	-0.00697987	0.368426	-0.159872	-0.256372	-0.0443499	0.328579	-0.0991289	0.624796	-0.0363832	-0.00211347	0	-0.31296	-0.272406	0.360345	-0.160418	-0.0303267	-0.0969325	0.673394	-0.00291498	0	0.164569	-0.0463742	0.401908	-0.223919	-0.00438397	0	0	-0.442362	-0.0597993	1.36857	-0.390315	-0.0572883	-0.0364618	-0.0741616	-0.0429426	2.23897	0.261788	0.355924	1.08804	1.06761	-0.444434	-0.325492	0.418327	0.416266
	0.177	0	0	-0.00697987	-0.0560279	0.672796	-0.256372	0.417628	0.328579	0.457775	0.624796	0.790508	-0.00211347	0	-0.31296	-0.272406	0.806317	-0.160418	-0.0303267	-0.0969325	-0.00956138	-0.00291498	0	-0.280212	-0.0463742	1.97186	-0.223919	-0.00438397	0	0	-0.442362	-0.0597993	0.911464	0.26021	-0.0572883	-0.0364618	1.00064	-0.0429426	0.768544	-0.272473	2.00372	3.08079	0.426016	-0.444434	-0.325492	-0.568293	-0.0840538
	0.178	0	0	-0.00697987	-0.0560279	-0.159872	0.244355	-0.0443499	0.328579	-0.0991289	-0.0206544	-0.0363832	-0.00211347	0	-0.31296	-0.272406	-0.0856266	-0.160418	-0.0303267	-0.0969325	0.673394	-0.00291498	0	0.164569	0.327612	0.401908	-0.223919	-0.00438397	0	0	-0.442362	-0.0597993	1.36857	-0.390315	-0.0572883	-0.0364618	-0.0741616	0.362176	1.25869	0.261788	-0.467974	0.423791	1.7092	0.298767	0.097225	-0.568293	0.416266
	0.179	0	0	-0.00697987	-0.0560279	-0.159872	-0.256372	-0.0443499	-0.0239735	0.457775	-0.0206544	0.790508	-0.00211347	0	-0.31296	-0.272406	-0.0856266	-0.160418	0.429168	-0.0969325	0.673394	0.482915	0	0.60935	-0.0463742	0.925227	0.177369	-0.00438397	0	0	-0.442362	-0.0597993	0.454361	-0.390315	0.504362	-0.0364618	0.463241	-0.0429426	0.768544	0.261788	-0.467974	0.423791	1.06761	1.04197	0.097225	-0.568293	-0.0840538
	0.18	0	0	-0.00697987	-0.0560279	-0.159872	0.244355	0.879606	-0.0239735	0.457775	-0.0206544	-0.0363832	-0.00211347	0	-0.31296	-0.272406	0.360345	-0.160418	0.429168	-0.0969325	-0.00956138	-0.00291498	0	-0.280212	-0.0463742	-0.12141	0.177369	-0.00438397	0	0	-0.442362	-0.0597993	0.454361	1.56126	-0.0572883	-0.0364618	-0.0741616	-0.0429426	1.25869	0.261788	-0.467974	1.75229	1.7092	0.298767	0.097225	1.40495	0.416266
	0.181	0	0	-0.00697987	-0.0560279	-0.159872	0.244355	-0.0443499	-0.0239735	-0.0991289	-0.0206544	-0.0363832	-0.00211347	0	-0.31296	-0.272406	0.806317	-0.160418	-0.0303267	-0.0969325	0.673394	-0.00291498	0	-0.280212	-0.0463742	1.44854	0.177369	-0.00438397	0	0	-0.442362	-0.0597993	2.28278	0.26021	0.504362	-0.0364618	-0.0741616	-0.0429426	1.25869	0.261788	-0.467974	0.423791	1.06761	0.298767	-0.325492	0.418327	-0.0840538
	0.182	0	0	-0.00697987	0.368426	0.672796	-0.256372	0.417628	-0.0239735	-0.0991289	0.624796	-0.0363832	-0.00211347	0	-0.31296	-0.272406	-0.0856266	0.29274	0.429168	-0.0969325	-0.00956138	-0.00291498	0	-0.280212	-0.0463742	1.44854	-0.223919	-0.00438397	0	0	0.135134	-0.0597993	0.911464	-0.390315	-0.0572883	-0.0364618	0.463241	-0.0429426	0.768544	0.261788	-0.467974	0.423791	1.06761	0.298767	0.519942	0.418327	-0.0840538
	0.183	0	0	-0.00697987	-0.0560279	-0.159872	-0.256372	0.417628	-0.0239735	-0.0991289	0.624796	-0.0363832	-0.00211347	0	-0.31296	-0.272406	0.360345	0.29274	-0.0303267	-0.0969325	-0.00956138	-0.00291498	0	0.164569	-0.0463742	0.925227	-0.223919	-0.00438397	0	0	0.135134	-0.0597993	1.36857	-0.390315	-0.0572883	0.51599	-0.0741616	-0.0429426	-0.211742	0.261788	0.355924	-0.240458	1.7092	1.04197	-0.325492	-0.568293	-0.0840538
	0.184	0	0	0.342014	-0.0560279	-0.159872	-0.256372	0.417628	-0.0239735	1.01468	-0.0206544	-0.0363832	-0.00211347	0	-0.31296	-0.272406	-0.0856266	-0.160418	-0.0303267	-0.0969325	0.331917	-0.00291498	0	-0.280212	-0.0463742	0.401908	0.177369	-0.00438397	0	0	0.135134	0.318677	1.36857	0.26021	-0.0572883	-0.0364618	-0.0741616	-0.0429426	0.768544	0.261788	-0.467974	-0.240458	-0.215574	-0.444434	0.097225	-0.568293	-0.0840538
	0.185	0	0	-0.00697987	-0.0560279	-0.159872	0.745082	0.879606	-0.0239735	-0.0991289	-0.0206544	-0.0363832	-0.00211347	0	-0.31296	-0.272406	-0.0856266	0.29274	-0.0303267	-0.0969325	0.673394	-0.00291498	0	0.164569	-0.0463742	-0.12141	0.177369	-0.00438397	0	0	0.135134	-0.0597993	-0.00274262	0.910736	-0.0572883	-0.0364618	-0.0741616	-0.0429426	0.768544	-0.272473	0.355924	-0.240458	0.426016	0.298767	0.519942	-0.568293	-0.0840538
	0.186	0	0	-0.00697987	-0.0560279	-0.159872	0.244355	-0.0443499	0.328579	-0.0991289	-0.0206544	-0.0363832	-0.00211347	0	-0.31296	-0.272406	-0.0856266	0.29274	-0.0303267	-0.0969325	-0.00956138	-0.00291498	0	-0.280212	-0.0463742	0.925227	-0.223919	-0.00438397	0	0	-0.442362	0.318677	1.82567	0.26021	-0.0572883	-0.0364618	-0.0741616	-0.0429426	0.278401	0.261788	-0.467974	1.08804	1.06761	0.298767	-0.325492	-0.568293	-0.0840538
	0.187	0	0	-0.00697987	-0.0560279	1.50546	-0.256372	-0.0443499	-0.0239735	0.457775	0.624796	-0.0363832	-0.00211347	0	-0.31296	-0.272406	0.360345	-0.160418	-0.0303267	-0.0969325	0.331917	-0.00291498	0	0.164569	-0.0463742	0.925227	-0.223919	-0.00438397	0	0	0.135134	-0.0597993	1.36857	-0.390315	0.504362	-0.0364618	0.463241	-0.0429426	0.278401	0.796048	-0.467974	-0.240458	0.426016	-0.444434	-0.325492	-0.568293	0.416266
	0.188	0	0	-0.00697987	-0.0560279	-0.159872	0.745082	-0.0443499	0.328579	-0.0991289	-0.0206544	-0.0363832	-0.00211347	0	-0.31296	-0.272406	-0.0856266	-0.160418	-0.0303267	-0.0969325	0.673394	-0.00291498	0	-0.280212	-0.0463742	0.401908	0.177369	-0.00438397	0	0	-0.442362	-0.0597993	0.911464	-0.390315	-0.0572883	-0.0364618	0.463241	-0.0429426	2.23897	0.261788	-0.467974	0.423791	0.426016	-0.444434	0.097225	-0.568293	-0.0840538
	0.189	0	0	-0.00697987	-0.0560279	-0.159872	0.745082	-0.0443499	-0.0239735	0.457775	-0.0206544	-0.0363832	-0.00211347	0	-0.31296	-0.272406	-0.0856266	0.745899	-0.0303267	-0.0969325	-0.00956138	-0.00291498	0	0.164569	-0.0463742	0.401908	-0.223919	-0.00438397	0	0	0.135134	0.318677	0.454361	-0.390315	-0.0572883	0.51599	-0.0741616	0.362176	0.278401	0.796048	-0.467974	1.75229	-0.215574	-0.444434	-0.325492	-0.568293	-0.0840538
	0.19	0	0	-0.00697987	-0.0560279	-0.159872	-0.256372	0.417628	-0.0239735	-0.0991289	0.624796	-0.0363832	-0.00211347	0	-0.31296	-0.272406	-0.0856266	0.29274	0.429168	-0.0969325	-0.00956138	-0.00291498	0	0.164569	0.327612	-0.12141	0.177369	-0.00438397	0	0	0.135134	-0.0597993	1.36857	0.910736	0.504362	-0.0364618	0.463241	-0.0429426	1.25869	0.261788	-0.467974	0.423791	-0.215574	-0.444434	0.097225	-0.568293	0.416266
	0.191	0	0	-0.00697987	-0.0560279	-0.159872	-0.256372	0.417628	-0.0239735	-0.0991289	-0.0206544	-0.0363832	-0.00211347	0	-0.31296	-0.272406	-0.0856266	-0.160418	0.429168	-0.0969325	0.673394	0.482915	0	0.60935	0.327612	-0.12141	-0.223919	-0.00438397	0	0	0.71263	-0.0597993	1.36857	0.26021	-0.0572883	0.51599	-0.0741616	-0.0429426	1.25869	-0.272473	-0.467974	3.74504	-0.215574	0.298767	0.097225	-0.568293	-0.0840538
	0.192	0	0	-0.00697987	-0.0560279	-0.159872	-0.256372	-0.0443499	-0.0239735	-0.0991289	-0.0206544	-0.0363832	-0.00211347	0	-0.31296	-0.272406	-0.0856266	0.29274	0.429168	-0.0969325	0.331917	-0.00291498	0	0.164569	0.327612	0.925227	0.177369	-0.00438397	0	0	-0.442362	-0.0597993	0.454361	-0.390315	-0.0572883	0.51599	-0.0741616	0.362176	2.23897	1.86457	-0.467974	3.08079	0.426016	1.04197	-0.325492	0.418327	-0.0840538
	0.193	0	0	-0.00697987	-0.0560279	-0.159872	-0.256372	0.879606	-0.0239735	-0.0991289	0.624796	-0.0363832	-0.00211347	0	-0.31296	-0.272406	0.360345	0.29274	-0.0303267	-0.0969325	0.331917	-0.00291498	0	-0.280212	-0.0463742	-0.12141	-0.223919	-0.00438397	0	0	0.135134	0.318677	1.36857	0.26021	-0.0572883	0.51599	0.463241	-0.0429426	0.768544	0.796048	1.17982	1.75229	-0.215574	1.04197	0.942659	-0.568293	0.416266
	0.194	0	0	-0.00697987	-0.0560279	-0.159872	0.745082	-0.0443499	-0.0239735	-0.0991289	0.624796	-0.0363832	-0.00211347	0	-0.31296	-0.272406	-0.0856266	0.29274	0.888663	-0.0969325	0.331917	-0.00291498	0	0.164569	0.327612	0.401908	-0.223919	-0.00438397	0	0	-0.442362	-0.0597993	-0.00274262	0.26021	-0.0572883	0.51599	0.463241	-0.0429426	1.25869	-0.272473	1.17982	0.423791	-0.215574	-0.444434	0.519942	0.418327	0.416266
	0.195	0	0	-0.00697987	-0.0560279	-0.159872	-0.256372	0.417628	-0.0239735	-0.0991289	-0.0206544	-0.0363832	-0.00211347	0	-0.31296	-0.272406	-0.0856266	-0.160418	0.429168	-0.0969325	-0.00956138	-0.00291498	0	0.164569	0.701597	0.401908	-0.223919	-0.00438397	0	0	-0.442362	0.318677	0.911464	0.910736	-0.0572883	-0.0364618	-0.0741616	0.767294	0.768544	-0.272473	-0.467974	1.08804	0.426016	1.04197	-0.325492	-0.568293	0.416266
	0.196	0	0	-0.00697987	-0.0560279	0.672796	0.244355	-0.0443499	-0.0239735	-0.0991289	-0.0206544	-0.0363832	-0.00211347	0	-0.31296	-0.272406	0.360345	-0.160418	-0.0303267	0.453821	0.331917	-0.00291498	0	0.164569	-0.0463742	0.401908	-0.223919	-0.00438397	0	0	-0.442362	0.318677	-0.00274262	-0.390315	-0.0572883	-0.0364618	1.00064	-0.0429426	0.278401	0.261788	2.00372	0.423791	0.426016	0.298767	-0.325492	-0.568293	-0.0840538
	0.197	0	0	-0.00697987	-0.0560279	-0.159872	0.244355	-0.0443499	-0.0239735	-0.0991289	-0.0206544	-0.0363832	-0.00211347	0	-0.31296	-0.272406	-0.0856266	0.29274	0.429168	-0.0969325	0.331917	-0.00291498	0	-0.280212	-0.0463742	0.401908	-0.223919	-0.00438397	0	0	-0.442362	-0.0597993	0.454361	0.26021	-0.0572883	-0.0364618	-0.0741616	-0.0429426	1.25869	0.261788	-0.467974	-0.240458	1.06761	-0.444434	-0.325492	0.418327	-0.0840538
	0.198	0	0	0.342014	-0.0560279	0.672796	-0.256372	0.417628	-0.0239735	-0.0991289	-0.0206544	-0.0363832	-0.00211347	0	-0.31296	-0.272406	0.360345	0.29274	-0.0303267	-0.0969325	-0.00956138	-0.00291498	0	-0.280212	-0.0463742	0.925227	-0.223919	-0.00438397	0	0	0.135134	-0.0597993	1.36857	0.910736	-0.0572883	1.06844	0.463241	-0.0429426	0.278401	-0.272473	1.17982	1.75229	0.426016	-0.444434	1.36538	0.418327	-0.0840538
	0.199	0	0	0.342014	-0.0560279	-0.159872	0.745082	-0.0443499	0.328579	-0.0991289	-0.0206544	-0.0363832	-0.00211347	0	-0.31296	-0.272406	0.360345	-0.160418	-0.0303267	-0.0969325	-0.00956138	-0.00291498	0	0.164569	0.327612	0.925227	-0.223919	-0.00438397	0	0	0.135134	-0.0597993	0.911464	0.26021	-0.0572883	-0.0364618	0.463241	0.362176	0.768544	0.261788	-0.467974	0.423791	1.06761	-0.444434	0.097225	1.40495	0.416266
	0.2	0	0	-0.00697987	-0.0560279	-0.159872	0.244355	0.417628	-0.0239735	0.457775	-0.0206544	-0.0363832	-0.00211347	0	-0.31296	-0.272406	-0.0856266	0.745899	0.429168	-0.0969325	-0.00956138	-0.00291498	0	-0.280212	-0.0463742	0.401908	-0.223919	-0.00438397	0	0	-0.442362	-0.0597993	0.911464	0.26021	-0.0572883	-0.0364618	-0.0741616	-0.0429426	-0.211742	0.261788	1.17982	-0.240458	0.426016	-0.444434	0.519942	0.418327	0.416266
	0.201	0	0	-0.00697987	-0.0560279	0.672796	0.244355	-0.0443499	-0.0239735	-0.0991289	-0.0206544	-0.0363832	-0.00211347	0	-0.31296	-0.272406	-0.0856266	0.745899	-0.0303267	0.453821	0.331917	-0.00291498	0	0.164569	-0.0463742	0.925227	0.177369	-0.00438397	0	0	-0.442362	-0.0597993	1.36857	0.26021	-0.0572883	-0.0364618	1.00064	-0.0429426	-0.211742	-0.272473	-0.467974	1.08804	2.35078	-0.444434	0.097225	0.418327	0.416266
	0.202	0	0	-0.00697987	-0.0560279	-0.159872	-0.256372	-0.0443499	0.328579	-0.0991289	-0.0206544	-0.0363832	-0.00211347	0	-0.31296	-0.272406	0.360345	-0.160418	-0.0303267	-0.0969325	-0.00956138	-0.00291498	0	-0.280212	0.327612	0.925227	-0.223919	-0.00438397	0	0	-0.442362	-0.0597993	2.28278	0.26021	0.504362	-0.0364618	1.00064	-0.0429426	1.25869	0.261788	-0.467974	-0.240458	1.06761	1.04197	-0.325492	1.40495	-0.0840538
	0.203	0	0	-0.00697987	-0.0560279	-0.159872	0.244355	-0.0443499	0.328579	0.457775	-0.0206544	-0.0363832	-0.00211347	0	-0.31296	-0.272406	0.360345	-0.160418	-0.0303267	-0.0969325	0.331917	-0.00291498	0	0.164569	-0.0463742	0.925227	-0.223919	-0.00438397	0	0	-0.442362	0.697154	1.82567	0.910736	-0.0572883	0.51599	-0.0741616	-0.0429426	0.768544	0.261788	0.355924	1.08804	0.426016	-0.444434	-0.325492	-0.568293	-0.0840538
	0.204	0	0	-0.00697987	-0.0560279	-0.159872	-0.256372	-0.0443499	-0.0239735	-0.0991289	-0.0206544	-0.0363832	-0.00211347	0	-0.31296	-0.272406	-0.0856266	-0.160418	-0.0303267	-0.0969325	0.331917	-0.00291498	0	-0.280212	0.327612	0.925227	-0.223919	-0.00438397	0	0	-0.442362	-0.0597993	0.454361	0.26021	-0.0572883	0.51599	1.00064	-0.0429426	0.768544	0.261788	-0.467974	-0.240458	1.06761	-0.444434	-0.325492	0.418327	-0.0840538
	0.205	0	0	-0.00697987	-0.0560279	-0.159872	0.244355	-0.0443499	-0.0239735	1.01468	-0.0206544	-0.0363832	-0.00211347	0	-0.31296	-0.272406	0.360345	0.29274	-0.0303267	1.00457	0.331917	0.482915	0	0.60935	0.327612	1.44854	-0.223919	-0.00438397	0	0	-0.442362	0.318677	2.28278	1.56126	-0.0572883	-0.0364618	-0.0741616	-0.0429426	0.768544	0.261788	-0.467974	-0.240458	2.35078	-0.444434	-0.325492	0.418327	-0.0840538
	0.206	0	0	-0.00697987	-0.0560279	0.672796	0.244355	-0.0443499	-0.0239735	-0.0991289	-0.0206544	-0.0363832	-0.00211347	0	-0.31296	-0.272406	0.360345	0.29274	-0.0303267	-0.0969325	-0.00956138	-0.00291498	0	-0.280212	-0.0463742	3.0185	0.177369	-0.00438397	0	0	0.135134	0.697154	0.911464	0.26021	-0.0572883	-0.0364618	0.463241	-0.0429426	1.74883	-0.272473	0.355924	1.08804	-0.215574	-0.444434	0.097225	0.418327	-0.0840538
	0.207	0	0	0.691007	-0.0560279	-0.159872	-0.256372	-0.0443499	0.328579	0.457775	-0.0206544	-0.0363832	-0.00211347	0	-0.31296	-0.272406	0.360345	0.29274	-0.0303267	-0.0969325	-0.00956138	-0.00291498	0	0.164569	-0.0463742	0.401908	0.177369	-0.00438397	0	0	0.135134	0.318677	1.82567	0.26021	-0.0572883	0.51599	-0.0741616	-0.0429426	0.278401	-0.272473	1.17982	2.41654	1.06761	0.298767	-0.325492	2.39157	-0.0840538
	0.208	0	0	-0.00697987	-0.0560279	-0.159872	-0.256372	-0.0443499	0.328579	0.457775	0.624796	-0.0363832	-0.00211347	0	-0.31296	-0.272406	-0.0856266	-0.160418	-0.0303267	0.453821	0.331917	-0.00291498	0	-0.280212	0.327612	0.401908	-0.223919	-0.00438397	0	0	-0.442362	0.318677	1.36857	0.26021	-0.0572883	0.51599	-0.0741616	-0.0429426	1.25869	0.261788	0.355924	0.423791	0.426016	-0.444434	0.097225	0.418327	-0.0840538
	0.209	0	0	-0.00697987	0.368426	-0.159872	-0.256372	0.417628	-0.0239735	-0.0991289	-0.0206544	-0.0363832	-0.00211347	0	-0.31296	-0.272406	-0.0856266	0.29274	-0.0303267	0.453821	-0.00956138	-0.00291498	0	-0.280212	-0.0463742	0.401908	-0.223919	-0.00438397	0	0	0.135134	-0.0597993	0.454361	-0.390315	-0.0572883	-0.0364618	0.463241	-0.0429426	0.278401	-0.272473	-0.467974	-0.240458	1.06761	0.298767	-0.325492	3.37819	0.916586
	0.21	0	0	-0.00697987	-0.0560279	0.672796	0.745082	-0.0443499	-0.0239735	-0.0991289	-0.0206544	-0.0363832	-0.00211347	0	-0.31296	-0.272406	0.360345	-0.160418	-0.0303267	-0.0969325	0.673394	-0.00291498	0	0.164569	0.327612	1.44854	-0.223919	-0.00438397	0	0	0.71263	-0.0597993	3.65409	0.26021	-0.0572883	-0.0364618	-0.0741616	0.362176	0.278401	-0.272473	0.355924	-0.240458	0.426016	0.298767	0.519942	1.40495	-0.0840538
	0.211	0	0	-0.00697987	-0.0560279	-0.159872	0.244355	0.417628	-0.0239735	-0.0991289	-0.0206544	-0.0363832	-0.00211347	0	-0.31296	-0.272406	0.806317	0.29274	-0.0303267	-0.0969325	0.331917	-0.00291498	0	-0.280212	-0.0463742	-0.12141	-0.223919	-0.00438397	0	0	-0.442362	0.318677	-0.00274262	-0.390315	-0.0572883	-0.0364618	-0.0741616	-0.0429426	-0.211742	0.261788	-0.467974	-0.240458	0.426016	-0.444434	0.097225	0.418327	-0.0840538
	0.212	0	0	-0.00697987	0.792879	-0.159872	0.244355	-0.0443499	-0.0239735	-0.0991289	-0.0206544	-0.0363832	-0.00211347	0	-0.31296	-0.272406	0.360345	-0.160418	-0.0303267	0.453821	0.331917	-0.00291498	0	-0.280212	1.07558	1.44854	-0.223919	-0.00438397	0	0	-0.442362	-0.0597993	0.454361	-0.390315	0.504362	-0.0364618	0.463241	-0.0429426	1.25869	0.796048	-0.467974	-0.240458	-0.215574	1.04197	0.519942	-0.568293	-0.0840538
	0.213	0	0	-0.00697987	0.368426	-0.159872	0.244355	-0.0443499	-0.0239735	-0.0991289	0.624796	-0.0363832	-0.00211347	0	-0.31296	-0.272406	0.806317	0.29274	-0.0303267	-0.0969325	0.331917	-0.00291498	0	0.164569	0.327612	0.401908	-0.223919	-0.00438397	0	0	0.135134	0.318677	0.454361	0.26021	-0.0572883	-0.0364618	-0.0741616	-0.0429426	0.768544	0.261788	1.17982	1.75229	-0.215574	-0.444434	0.097225	-0.568293	-0.0840538
	0.214	0	0	-0.00697987	-0.0560279	-0.159872	0.244355	0.417628	0.328579	-0.0991289	-0.0206544	-0.0363832	-0.00211347	0	-0.31296	-0.272406	0.360345	-0.160418	-0.0303267	0.453821	0.673394	-0.00291498	0	-0.280212	0.327612	0.401908	-0.223919	-0.00438397	0	0	-0.442362	-0.0597993	1.36857	-0.390315	-0.0572883	-0.0364618	-0.0741616	-0.0429426	1.25869	-0.272473	1.17982	1.08804	1.06761	0.298767	0.097225	-0.568293	-0.0840538
	0.215	0	0	-0.00697987	-0.0560279	0.672796	0.244355	-0.0443499	-0.0239735	-0.0991289	-0.0206544	-0.0363832	-0.00211347	0	-0.31296	-0.272406	-0.0856266	-0.160418	-0.0303267	0.453821	1.01487	0.482915	0	-0.280212	0.327612	0.401908	-0.223919	0.543612	0	0	-0.442362	-0.0597993	-0.00274262	-0.390315	0.504362	-0.0364618	1.00064	-0.0429426	1.25869	-0.272473	0.355924	1.08804	-0.215574	0.298767	-0.325492	-0.568293	-0.0840538
	0.216	0	0	-0.00697987	-0.0560279	-0.159872	0.244355	-0.0443499	-0.0239735	0.457775	-0.0206544	-0.0363832	-0.00211347	0	-0.31296	-0.272406	-0.0856266	-0.160418	0.429168	-0.0969325	0.673394	-0.00291498	0	0.60935	0.701597	0.401908	0.177369	-0.00438397	0	0	0.135134	0.318677	2.73988	-0.390315	-0.0572883	-0.0364618	-0.0741616	-0.0429426	0.278401	0.796048	-0.467974	1.75229	2.35078	1.78517	0.097225	1.40495	0.416266
	0.217	0	0	0.691007	-0.0560279	-0.159872	-0.256372	-0.0443499	0.681131	0.457775	-0.0206544	-0.0363832	-0.00211347	0	-0.31296	-0.272406	-0.0856266	-0.160418	0.888663	1.55533	0.673394	0.482915	0	-0.280212	0.327612	0.925227	-0.223919	-0.00438397	0	0	-0.442362	-0.0597993	1.82567	1.56126	-0.0572883	-0.0364618	1.00064	0.362176	1.25869	1.33031	1.17982	1.75229	1.06761	-0.444434	-0.325492	-0.568293	0.416266
	0.218	0	0	-0.00697987	-0.0560279	-0.159872	0.745082	-0.0443499	-0.0239735	0.457775	-0.0206544	-0.0363832	-0.00211347	0	-0.31296	-0.272406	-0.0856266	0.745899	-0.0303267	-0.0969325	0.331917	-0.00291498	0	0.60935	-0.0463742	0.401908	-0.223919	-0.00438397	0	0	-0.442362	0.697154	-0.00274262	0.26021	-0.0572883	0.51599	-0.0741616	0.362176	0.768544	0.261788	0.355924	1.08804	0.426016	-0.444434	-0.325492	-0.568293	0.416266
	0.219	0	0	-0.00697987	0.368426	-0.159872	0.244355	-0.0443499	-0.0239735	0.457775	-0.0206544	-0.0363832	-0.00211347	0	-0.31296	-0.272406	-0.0856266	-0.160418	-0.0303267	-0.0969325	0.331917	-0.00291498	0	-0.280212	-0.0463742	0.401908	-0.223919	-0.00438397	0	0	0.135134	-0.0597993	2.28278	-0.390315	-0.0572883	-0.0364618	-0.0741616	0.362176	1.74883	-0.272473	-0.467974	1.75229	0.426016	-0.444434	-0.325492	0.418327	-0.0840538
	0.22	0	0	1.04	-0.0560279	-0.159872	-0.256372	-0.0443499	-0.0239735	-0.0991289	-0.0206544	-0.0363832	-0.00211347	0	-0.31296	-0.272406	-0.0856266	-0.160418	-0.0303267	-0.0969325	0.331917	-0.00291498	0	1.05413	-0.0463742	0.401908	0.177369	-0.00438397	0	0	-0.442362	0.697154	0.911464	0.26021	-0.0572883	0.51599	0.463241	-0.0429426	1.25869	-0.272473	-0.467974	1.08804	1.7092	-0.444434	-0.325492	0.418327	-0.0840538
	0.221	0	0	-0.00697987	-0.0560279	-0.159872	-0.256372	-0.0443499	-0.0239735	0.457775	-0.0206544	-0.0363832	-0.00211347	0	-0.31296	-0.272406	-0.0856266	1.19906	0.888663	-0.0969325	0.673394	-0.00291498	0	-0.280212	0.701597	0.925227	-0.223919	-0.00438397	0	0	-0.442362	-0.0597993	1.82567	0.26021	-0.0572883	-0.0364618	0.463241	-0.0429426	0.768544	-0.272473	0.355924	0.423791	0.426016	1.04197	0.097225	0.418327	-0.0840538
	0.222	0	0	-0.00697987	-0.0560279	0.672796	-0.256372	0.417628	-0.0239735	-0.0991289	-0.0206544	-0.0363832	-0.00211347	0	-0.31296	-0.272406	-0.0856266	-0.160418	-0.0303267	-0.0969325	0.331917	-0.00291498	0	-0.280212	0.327612	1.44854	-0.223919	-0.00438397	0	0	-0.442362	-0.0597993	0.454361	0.26021	-0.0572883	-0.0364618	-0.0741616	-0.0429426	0.278401	-0.272473	-0.467974	0.423791	1.06761	0.298767	0.097225	-0.568293	-0.0840538
	0.223	0	0	0.342014	-0.0560279	-0.159872	-0.256372	0.417628	-0.0239735	0.457775	-0.0206544	-0.0363832	-0.00211347	0	-0.31296	-0.272406	-0.0856266	-0.160418	0.429168	-0.0969325	-0.00956138	-0.00291498	0	-0.280212	-0.0463742	0.401908	0.177369	-0.00438397	0	0	-0.442362	-0.0597993	0.454361	0.910736	-0.0572883	-0.0364618	-0.0741616	-0.0429426	1.25869	-0.272473	0.355924	0.423791	1.06761	-0.444434	0.519942	-0.568293	-0.0840538
	0.224	0	0	-0.00697987	-0.0560279	-0.159872	0.244355	-0.0443499	0.328579	-0.0991289	0.624796	-0.0363832	0.526253	0	-0.31296	-0.272406	0.360345	0.29274	0.888663	-0.0969325	-0.00956138	-0.00291498	0	1.05413	-0.0463742	0.925227	-0.223919	-0.00438397	0	0	-0.442362	0.697154	0.454361	0.26021	1.06601	-0.0364618	1.00064	-0.0429426	2.72912	0.261788	0.355924	1.08804	0.426016	0.298767	0.097225	-0.568293	-0.0840538
	0.225	0	0	-0.00697987	-0.0560279	-0.159872	0.745082	-0.0443499	-0.0239735	-0.0991289	-0.0206544	0.790508	-0.00211347	0	-0.31296	-0.272406	0.806317	0.29274	0.429168	0.453821	-0.00956138	-0.00291498	0	0.164569	0.701597	-0.12141	0.177369	-0.00438397	0	0	-0.442362	0.318677	1.36857	0.26021	-0.0572883	-0.0364618	-0.0741616	-0.0429426	2.23897	-0.272473	2.82762	0.423791	1.06761	0.298767	0.942659	0.418327	0.416266
	0.226	0	0	-0.00697987	-0.0560279	-0.159872	-0.256372	0.417628	-0.0239735	-0.0991289	0.624796	-0.0363832	0.526253	0	-0.31296	-0.272406	-0.0856266	-0.160418	0.429168	-0.0969325	-0.00956138	-0.00291498	0	0.164569	-0.0463742	0.401908	-0.223919	-0.00438397	0	0	0.135134	-0.0597993	2.28278	0.26021	-0.0572883	-0.0364618	0.463241	-0.0429426	1.25869	0.796048	-0.467974	1.08804	-0.215574	-0.444434	0.519942	0.418327	-0.0840538
	0.227	0	0	0.342014	-0.0560279	-0.159872	0.244355	-0.0443499	-0.0239735	-0.0991289	-0.0206544	-0.0363832	-0.00211347	0	-0.31296	-0.272406	-0.0856266	0.29274	-0.0303267	-0.0969325	-0.00956138	-0.00291498	0	0.164569	-0.0463742	-0.12141	0.177369	-0.00438397	0	0	-0.442362	0.318677	1.36857	-0.390315	-0.0572883	-0.0364618	0.463241	-0.0429426	1.25869	0.261788	-0.467974	1.08804	0.426016	-0.444434	0.942659	0.418327	0.416266
	0.228	0	0	-0.00697987	-0.0560279	-0.159872	0.244355	0.417628	-0.0239735	-0.0991289	-0.0206544	0.790508	-0.00211347	0	-0.31296	-0.272406	-0.0856266	-0.160418	0.429168	-0.0969325	-0.00956138	-0.00291498	0	0.164569	-0.0463742	1.44854	-0.223919	-0.00438397	0	0	-0.442362	-0.0597993	2.28278	0.26021	-0.0572883	-0.0364618	-0.0741616	-0.0429426	1.25869	1.33031	-0.467974	-0.240458	1.7092	-0.444434	0.097225	1.40495	-0.0840538
	0.229	0	0	-0.00697987	-0.0560279	-0.159872	-0.256372	0.417628	-0.0239735	-0.0991289	-0.0206544	-0.0363832	-0.00211347	0	-0.31296	-0.272406	-0.0856266	-0.160418	0.429168	-0.0969325	0.331917	-0.00291498	0	0.164569	1.07558	0.401908	-0.223919	-0.00438397	0	0	-0.442362	-0.0597993	1.36857	0.26021	-0.0572883	0.51599	-0.0741616	-0.0429426	1.25869	-0.272473	-0.467974	1.08804	-0.215574	-0.444434	0.097225	0.418327	-0.0840538
	0.23	0	0.295491	-0.00697987	-0.0560279	-0.159872	0.244355	-0.0443499	0.328579	1.01468	-0.0206544	-0.0363832	-0.00211347	0	-0.31296	-0.272406	0.360345	-0.160418	0.429168	0.453821	0.673394	-0.00291498	0	0.164569	0.327612	1.44854	-0.223919	-0.00438397	0	0	0.135134	-0.0597993	-0.00274262	-0.390315	-0.0572883	-0.0364618	-0.0741616	-0.0429426	2.23897	0.261788	1.17982	1.08804	1.06761	0.298767	-0.325492	0.418327	-0.0840538
	0.231	0	0	-0.00697987	0.368426	-0.159872	-0.256372	-0.0443499	-0.0239735	0.457775	-0.0206544	-0.0363832	-0.00211347	0	-0.31296	-0.272406	0.360345	0.745899	-0.0303267	0.453821	0.331917	-0.00291498	0	0.164569	0.327612	0.401908	0.177369	0.543612	0	0	-0.442362	-0.0597993	0.911464	0.26021	-0.0572883	-0.0364618	-0.0741616	-0.0429426	0.278401	-0.272473	0.355924	1.08804	0.426016	-0.444434	0.097225	1.40495	-0.0840538
	0.232	0	0	-0.00697987	-0.0560279	-0.159872	0.244355	-0.0443499	-0.0239735	-0.0991289	0.624796	-0.0363832	-0.00211347	0	-0.31296	-0.272406	0.360345	1.19906	-0.0303267	-0.0969325	0.331917	-0.00291498	0	-0.280212	0.327612	0.925227	-0.223919	-0.00438397	0	0	0.135134	0.318677	0.911464	-0.390315	1.06601	-0.0364618	-0.0741616	-0.0429426	0.768544	-0.272473	0.355924	0.423791	-0.215574	0.298767	-0.325492	1.40495	0.416266
	0.233	0	0	-0.00697987	-0.0560279	-0.159872	0.244355	-0.0443499	-0.0239735	1.01468	-0.0206544	-0.0363832	-0.00211347	0	-0.31296	-0.272406	-0.0856266	0.29274	-0.0303267	-0.0969325	-0.00956138	-0.00291498	0	0.164569	-0.0463742	0.401908	-0.223919	-0.00438397	0	0	0.135134	-0.0597993	0.454361	0.26021	-0.0572883	-0.0364618	-0.0741616	-0.0429426	-0.211742	0.261788	0.355924	0.423791	-0.215574	-0.444434	0.097225	-0.568293	-0.0840538
	0.234	0	0	-0.00697987	-0.0560279	1.50546	0.745082	0.879606	-0.0239735	-0.0991289	0.624796	-0.0363832	-0.00211347	0	-0.31296	-0.272406	-0.0856266	-0.160418	-0.0303267	0.453821	0.331917	-0.00291498	0	-0.280212	-0.0463742	-0.12141	-0.223919	-0.00438397	0	0	-0.442362	-0.0597993	0.454361	-0.390315	-0.0572883	-0.0364618	0.463241	-0.0429426	1.25869	0.261788	-0.467974	1.08804	0.426016	0.298767	-0.325492	0.418327	0.916586
	0.235	0	0	-0.00697987	-0.0560279	-0.159872	-0.256372	-0.0443499	-0.0239735	-0.0991289	-0.0206544	-0.0363832	-0.00211347	0	-0.31296	-0.272406	-0.0856266	-0.160418	-0.0303267	-0.0969325	0.673394	-0.00291498	0	-0.280212	-0.0463742	0.401908	-0.223919	-0.00438397	0	0	-0.442362	-0.0597993	1.36857	0.26021	-0.0572883	-0.0364618	-0.0741616	-0.0429426	-0.211742	1.33031	-0.467974	1.08804	-0.215574	1.78517	0.097225	0.418327	-0.0840538
	0.236	0	0	-0.00697987	-0.0560279	-0.159872	0.244355	-0.0443499	-0.0239735	-0.0991289	-0.0206544	-0.0363832	-0.00211347	0	-0.31296	-0.272406	-0.0856266	0.29274	0.429168	-0.0969325	-0.00956138	-0.00291498	0	-0.280212	0.327612	0.925227	-0.223919	-0.00438397	0	0	-0.442362	-0.0597993	1.36857	-0.390315	0.504362	0.51599	-0.0741616	-0.0429426	0.278401	-0.272473	-0.467974	0.423791	1.06761	-0.444434	-0.325492	-0.568293	-0.0840538
	0.237	0	0	-0.00697987	-0.0560279	0.672796	-0.256372	0.417628	-0.0239735	-0.0991289	-0.0206544	-0.0363832	-0.00211347	0	-0.31296	-0.272406	-0.0856266	-0.160418	-0.0303267	-0.0969325	0.331917	-0.00291498	0	-0.280212	0.701597	-0.12141	-0.223919	-0.00438397	0	0	0.135134	-0.0597993	1.36857	0.26021	-0.0572883	0.51599	-0.0741616	-0.0429426	0.278401	-0.272473	-0.467974	0.423791	0.426016	0.298767	-0.325492	-0.568293	0.416266
	0.238	0	0	-0.00697987	-0.0560279	-0.159872	-0.256372	0.417628	-0.0239735	0.457775	-0.0206544	-0.0363832	-0.00211347	0	-0.31296	-0.272406	1.25229	-0.160418	0.888663	-0.0969325	0.331917	-0.00291498	0	-0.280212	-0.0463742	0.925227	-0.223919	-0.00438397	0	0	-0.442362	0.318677	2.28278	0.26021	-0.0572883	-0.0364618	-0.0741616	-0.0429426	0.278401	0.261788	0.355924	-0.240458	-0.215574	-0.444434	-0.325492	-0.568293	-0.0840538
	0.239	0	0	-0.00697987	-0.0560279	0.672796	-0.256372	-0.0443499	0.328579	-0.0991289	-0.0206544	-0.0363832	-0.00211347	0	-0.31296	-0.272406	-0.0856266	0.29274	0.429168	-0.0969325	0.673394	-0.00291498	0	0.164569	0.327612	0.925227	-0.223919	-0.00438397	0	0	0.71263	-0.0597993	1.82567	-0.390315	0.504362	0.51599	1.00064	-0.0429426	-0.211742	-0.272473	-0.467974	1.75229	0.426016	0.298767	0.097225	0.418327	0.416266
	0.24	0	0	-0.00697987	0.368426	-0.159872	0.745082	-0.0443499	-0.0239735	0.457775	-0.0206544	-0.0363832	-0.00211347	0	-0.31296	-0.272406	-0.0856266	-0.160418	0.888663	-0.0969325	-0.00956138	-0.00291498	0	-0.280212	-0.0463742	0.401908	0.177369	-0.00438397	0	0	0.135134	-0.0597993	-0.00274262	-0.390315	0.504362	-0.0364618	0.463241	-0.0429426	0.768544	0.796048	-0.467974	2.41654	1.06761	-0.444434	-0.325492	0.418327	-0.0840538
	0.241	0	0	-0.00697987	-0.0560279	-0.159872	1.24581	-0.0443499	-0.0239735	0.457775	-0.0206544	0.790508	-0.00211347	0	-0.31296	-0.272406	-0.0856266	-0.160418	0.429168	-0.0969325	0.331917	-0.00291498	0	0.60935	0.327612	0.401908	-0.223919	-0.00438397	0	0	0.135134	-0.0597993	0.454361	0.26021	0.504362	-0.0364618	-0.0741616	0.362176	0.768544	0.796048	-0.467974	0.423791	0.426016	-0.444434	0.519942	-0.568293	0.416266
	0.242	0	0	0.342014	0.368426	-0.159872	-0.256372	0.417628	-0.0239735	-0.0991289	-0.0206544	-0.0363832	-0.00211347	0	-0.31296	-0.272406	-0.0856266	0.29274	0.429168	-0.0969325	0.673394	-0.00291498	0	0.164569	-0.0463742	0.401908	-0.223919	-0.00438397	0	0	0.135134	-0.0597993	0.454361	-0.390315	-0.0572883	-0.0364618	-0.0741616	-0.0429426	1.74883	0.261788	0.355924	2.41654	1.06761	-0.444434	0.097225	1.40495	0.416266
	0.243	0	0	-0.00697987	-0.0560279	-0.159872	-0.256372	-0.0443499	-0.0239735	0.457775	-0.0206544	0.790508	-0.00211347	0	-0.31296	-0.272406	0.360345	0.29274	0.429168	-0.0969325	0.331917	-0.00291498	0	0.164569	0.327612	0.925227	-0.223919	-0.00438397	0	0	0.71263	-0.0597993	0.911464	0.26021	0.504362	-0.0364618	-0.0741616	-0.0429426	0.278401	0.261788	0.355924	0.423791	0.426016	0.298767	0.097225	-0.568293	0.416266
	0.244	0	0	0.342014	-0.0560279	-0.159872	0.244355	-0.0443499	-0.0239735	0.457775	-0.0206544	-0.0363832	-0.00211347	0	-0.31296	-0.272406	-0.0856266	-0.160418	-0.0303267	-0.0969325	-0.00956138	-0.00291498	0	-0.280212	-0.0463742	-0.12141	-0.223919	-0.00438397	0	0	0.135134	0.318677	0.454361	0.910736	0.504362	-0.0364618	-0.0741616	-0.0429426	1.25869	-0.272473	-0.467974	1.75229	-0.215574	0.298767	0.097225	0.418327	-0.0840538
	0.245	0	0	-0.00697987	-0.0560279	-0.159872	0.244355	0.417628	-0.0239735	0.457775	-0.0206544	0.790508	-0.00211347	0	-0.31296	-0.272406	-0.0856266	-0.160418	0.888663	-0.0969325	-0.00956138	-0.00291498	0	0.60935	-0.0463742	0.401908	-0.223919	-0.00438397	0	0	-0.442362	-0.0597993	1.82567	-0.390315	0.504362	-0.0364618	0.463241	-0.0429426	0.278401	0.261788	0.355924	1.75229	1.06761	-0.444434	-0.325492	0.418327	-0.0840538
	0.246	0	0	0.342014	-0.0560279	-0.159872	0.244355	-0.0443499	-0.0239735	0.457775	-0.0206544	-0.0363832	-0.00211347	0	-0.31296	-0.272406	-0.0856266	-0.160418	0.429168	-0.0969325	0.673394	0.482915	0	-0.280212	-0.0463742	0.401908	-0.223919	-0.00438397	0	0	-0.442362	0.318677	0.911464	0.910736	0.504362	0.51599	-0.0741616	-0.0429426	0.768544	0.796048	0.355924	1.08804	0.426016	-0.444434	0.519942	-0.568293	-0.0840538
	0.247	0	0	-0.00697987	-0.0560279	-0.159872	-0.256372	0.417628	0.328579	-0.0991289	0.624796	0.790508	-0.00211347	0	-0.31296	-0.272406	-0.0856266	0.29274	0.429168	-0.0969325	0.331917	-0.00291498	0	-0.280212	-0.0463742	0.925227	-0.223919	-0.00438397	0	0	-0.442362	-0.0597993	-0.00274262	-0.390315	0.504362	-0.0364618	0.463241	-0.0429426	1.25869	0.261788	0.355924	-0.240458	1.06761	0.298767	-0.325492	-0.568293	-0.0840538
	0.248	0	0	0.342014	-0.0560279	-0.159872	0.745082	-0.0443499	-0.0239735	-0.0991289	-0.0206544	0.790508	-0.00211347	0	-0.31296	-0.272406	-0.0856266	-0.160418	0.429168	0.453821	0.673394	-0.00291498	0	-0.280212	-0.0463742	0.401908	-0.223919	-0.00438397	0	0	-0.442362	-0.0597993	0.454361	0.26021	0.504362	-0.0364618	1.53805	-0.0429426	1.25869	0.261788	0.355924	0.423791	1.7092	-0.444434	-0.325492	-0.568293	-0.0840538
	0.249	0	0	-0.00697987	-0.0560279	-0.159872	-0.256372	0.417628	-0.0239735	-0.0991289	-0.0206544	-0.0363832	-0.00211347	0	-0.31296	-0.272406	-0.0856266	0.29274	0.429168	-0.0969325	-0.00956138	-0.00291498	0	0.164569	-0.0463742	1.97186	-0.223919	-0.00438397	0	0	0.135134	-0.0597993	1.82567	-0.390315	0.504362	-0.0364618	0.463241	-0.0429426	1.74883	0.796048	0.355924	-0.240458	0.426016	0.298767	0.097225	-0.568293	-0.0840538
	0.25	0	0	-0.00697987	-0.0560279	-0.159872	-0.256372	0.417628	0.328579	-0.0991289	0.624796	0.790508	-0.00211347	0	-0.31296	-0.272406	-0.0856266	-0.160418	-0.0303267	-0.0969325	-0.00956138	-0.00291498	0	-0.280212	0.701597	1.44854	-0.223919	-0.00438397	0	0	0.135134	-0.0597993	-0.00274262	-0.390315	0.504362	0.51599	-0.0741616	-0.0429426	1.25869	-0.272473	-0.467974	0.423791	0.426016	-0.444434	-0.325492	-0.568293	-0.0840538
	0.251	0	0	-0.00697987	-0.0560279	-0.159872	0.244355	-0.0443499	-0.0239735	0.457775	-0.0206544	-0.0363832	-0.00211347	0	-0.31296	-0.272406	0.360345	-0.160418	-0.0303267	-0.0969325	0.331917	-0.00291498	0	-0.280212	0.327612	0.401908	-0.223919	-0.00438397	0	0	-0.442362	-0.0597993	-0.00274262	-0.390315	-0.0572883	-0.0364618	0.463241	-0.0429426	1.25869	-0.272473	0.355924	0.423791	2.35078	0.298767	0.519942	-0.568293	-0.0840538
	0.252	0	0	-0.00697987	-0.0560279	0.672796	0.244355	-0.0443499	-0.0239735	0.457775	-0.0206544	-0.0363832	-0.00211347	0	-0.31296	-0.272406	0.806317	1.19906	0.429168	0.453821	0.331917	-0.00291498	0	0.164569	0.701597	-0.12141	-0.223919	-0.00438397	0	0	-0.442362	-0.0597993	2.28278	-0.390315	0.504362	-0.0364618	0.463241	-0.0429426	2.23897	0.261788	0.355924	0.423791	2.35078	-0.444434	0.097225	-0.568293	-0.0840538
	0.253	0	0	0.691007	-0.0560279	0.672796	0.244355	0.417628	-0.0239735	0.457775	0.624796	-0.0363832	-0.00211347	0	-0.31296	-0.272406	-0.0856266	-0.160418	-0.0303267	-0.0969325	0.331917	-0.00291498	0	-0.280212	-0.0463742	0.401908	-0.223919	-0.00438397	0	0	0.135134	0.318677	1.36857	0.26021	0.504362	-0.0364618	0.463241	-0.0429426	0.768544	0.261788	0.355924	2.41654	-0.215574	-0.444434	-0.325492	-0.568293	-0.0840538
	0.254	0	0	-0.00697987	-0.0560279	1.50546	-0.256372	0.879606	-0.0239735	-0.0991289	-0.0206544	-0.0363832	-0.00211347	0	-0.31296	-0.272406	0.360345	-0.160418	-0.0303267	0.453821	-0.00956138	-0.00291498	0	-0.280212	0.327612	0.925227	-0.223919	-0.00438397	0	0	-0.442362	-0.0597993	2.28278	-0.390315	-0.0572883	0.51599	0.463241	-0.0429426	1.25869	0.261788	1.17982	-0.240458	0.426016	0.298767	0.942659	-0.568293	-0.0840538
	0.255	0	0	0.342014	-0.0560279	-0.159872	-0.256372	-0.0443499	-0.0239735	-0.0991289	-0.0206544	-0.0363832	-0.00211347	0	-0.31296	-0.272406	-0.0856266	0.29274	0.429168	-0.0969325	0.673394	-0.00291498	0	0.60935	0.701597	0.401908	-0.223919	-0.00438397	0	0	-0.442362	0.318677	0.911464	0.26021	-0.0572883	0.51599	0.463241	-0.0429426	0.768544	-0.272473	-0.467974	-0.240458	0.426016	0.298767	-0.325492	-0.568293	-0.0840538
	0.256	0	0	0.342014	-0.0560279	-0.159872	-0.256372	-0.0443499	-0.0239735	-0.0991289	-0.0206544	-0.0363832	-0.00211347	0	-0.31296	-0.272406	-0.0856266	-0.160418	0.888663	0.453821	0.331917	-0.00291498	0	-0.280212	0.327612	0.925227	-0.223919	-0.00438397	0	0	0.135134	-0.0597993	0.911464	-0.390315	-0.0572883	0.51599	0.463241	-0.0429426	0.278401	0.261788	-0.467974	-0.240458	-0.215574	-0.444434	0.519942	0.418327	-0.0840538
	0.257	0	0	-0.00697987	-0.0560279	0.672796	-0.256372	0.417628	-0.0239735	-0.0991289	-0.0206544	-0.0363832	-0.00211347	0	-0.31296	-0.272406	1.25229	-0.160418	-0.0303267	-0.0969325	-0.00956138	-0.00291498	0	0.164569	-0.0463742	0.401908	-0.223919	-0.00438397	0	0	-0.442362	-0.0597993	0.911464	0.26021	-0.0572883	-0.0364618	0.463241	-0.0429426	0.768544	-0.272473	-0.467974	1.75229	-0.215574	0.298767	0.097225	-0.568293	-0.0840538
	0.258	0	0	-0.00697987	-0.0560279	-0.159872	0.244355	-0.0443499	-0.0239735	-0.0991289	-0.0206544	-0.0363832	-0.00211347	0	-0.31296	-0.272406	0.360345	-0.160418	-0.0303267	1.00457	0.331917	-0.00291498	0	-0.280212	-0.0463742	1.44854	0.979945	-0.00438397	0	0	-0.442362	-0.0597993	1.82567	0.26021	-0.0572883	-0.0364618	-0.0741616	0.362176	0.768544	0.261788	0.355924	0.423791	0.426016	0.298767	0.097225	0.418327	-0.0840538
	0.259	0	0	-0.00697987	0.368426	-0.159872	0.244355	-0.0443499	-0.0239735	-0.0991289	-0.0206544	-0.0363832	-0.00211347	0	-0.31296	-0.272406	0.360345	0.29274	-0.0303267	-0.0969325	-0.00956138	-0.00291498	0	-0.280212	0.327612	-0.12141	-0.223919	-0.00438397	0	0	-0.442362	0.318677	1.36857	-0.390315	-0.0572883	-0.0364618	-0.0741616	0.362176	1.25869	0.796048	-0.467974	0.423791	-0.215574	0.298767	-0.325492	-0.568293	-0.0840538
	0.26	0	0	0.342014	-0.0560279	0.672796	-0.256372	0.417628	-0.0239735	-0.0991289	-0.0206544	-0.0363832	-0.00211347	0	-0.31296	-0.272406	-0.0856266	-0.160418	-0.0303267	-0.0969325	0.331917	-0.00291498	0	0.164569	0.327612	0.401908	-0.223919	-0.00438397	0	0	-0.442362	0.318677	0.454361	-0.390315	-0.0572883	1.06844	1.00064	-0.0429426	1.74883	0.796048	0.355924	-0.240458	0.426016	-0.444434	0.519942	0.418327	0.916586
	0.261	0	0	-0.00697987	0.368426	0.672796	1.74654	-0.0443499	-0.0239735	-0.0991289	-0.0206544	-0.0363832	-0.00211347	0	-0.31296	-0.272406	-0.0856266	-0.160418	-0.0303267	-0.0969325	0.331917	-0.00291498	0	-0.280212	0.327612	0.401908	0.578657	-0.00438397	0	0	0.135134	-0.0597993	2.28278	-0.390315	1.06601	-0.0364618	0.463241	-0.0429426	0.278401	-0.272473	-0.467974	1.75229	-0.215574	0.298767	0.097225	1.40495	-0.0840538
	0.262	0	0	-0.00697987	-0.0560279	0.672796	-0.256372	-0.0443499	-0.0239735	-0.0991289	-0.0206544	-0.0363832	-0.00211347	0	-0.31296	-0.272406	-0.0856266	0.29274	-0.0303267	-0.0969325	0.331917	-0.00291498	0	-0.280212	0.327612	0.401908	0.177369	-0.00438397	0	0	0.71263	-0.0597993	0.454361	0.910736	-0.0572883	-0.0364618	-0.0741616	-0.0429426	0.278401	0.261788	0.355924	-0.240458	1.7092	0.298767	0.097225	1.40495	0.416266
	0.263	0	0	-0.00697987	-0.0560279	-0.159872	-0.256372	0.417628	0.328579	-0.0991289	0.624796	-0.0363832	-0.00211347	0	-0.31296	-0.272406	-0.0856266	0.29274	-0.0303267	-0.0969325	-0.00956138	-0.00291498	0	0.60935	0.327612	0.401908	0.578657	-0.00438397	0	0	0.135134	-0.0597993	1.36857	0.26021	-0.0572883	-0.0364618	0.463241	-0.0429426	0.278401	-0.272473	-0.467974	1.08804	0.426016	-0.444434	0.097225	0.418327	-0.0840538
	0.264	0	0	-0.00697987	-0.0560279	-0.159872	0.244355	0.417628	-0.0239735	-0.0991289	-0.0206544	-0.0363832	-0.00211347	0	-0.31296	-0.272406	0.360345	0.29274	-0.0303267	0.453821	1.01487	-0.00291498	0	0.164569	-0.0463742	0.401908	-0.223919	-0.00438397	0	0	-0.442362	-0.0597993	1.36857	0.26021	1.06601	-0.0364618	-0.0741616	0.362176	1.25869	0.261788	-0.467974	1.75229	1.06761	-0.444434	-0.325492	0.418327	-0.0840538
	0.265	0	0	0.342014	0.368426	-0.159872	0.745082	-0.0443499	-0.0239735	-0.0991289	-0.0206544	-0.0363832	-0.00211347	0	-0.31296	-0.272406	-0.0856266	-0.160418	-0.0303267	-0.0969325	1.01487	-0.00291498	0	0.60935	-0.0463742	1.97186	0.177369	-0.00438397	0	0	-0.442362	-0.0597993	2.28278	0.26021	-0.0572883	-0.0364618	-0.0741616	0.362176	1.25869	0.261788	-0.467974	-0.240458	1.7092	-0.444434	0.097225	0.418327	-0.0840538
	0.266	0	0	0.342014	-0.0560279	-0.159872	-0.256372	-0.0443499	-0.0239735	-0.0991289	-0.0206544	-0.0363832	-0.00211347	0	-0.31296	-0.272406	-0.0856266	0.29274	-0.0303267	-0.0969325	0.331917	-0.00291498	0	-0.280212	-0.0463742	-0.12141	0.177369	-0.00438397	0	0	-0.442362	0.318677	2.28278	2.86231	-0.0572883	-0.0364618	0.463241	-0.0429426	0.768544	0.261788	-0.467974	0.423791	1.06761	1.78517	0.097225	-0.568293	-0.0840538
	0.267	0	0	0.691007	-0.0560279	-0.159872	-0.256372	-0.0443499	0.328579	-0.0991289	-0.0206544	-0.0363832	-0.00211347	0	-0.31296	-0.272406	-0.0856266	0.29274	-0.0303267	-0.0969325	0.673394	0.482915	0	0.164569	1.07558	-0.12141	-0.223919	-0.00438397	0	0	-0.442362	-0.0597993	0.454361	0.26021	-0.0572883	0.51599	0.463241	-0.0429426	0.768544	0.796048	-0.467974	0.423791	0.426016	-0.444434	-0.325492	-0.568293	-0.0840538
	0.268	0	0	0.342014	-0.0560279	-0.159872	0.244355	-0.0443499	-0.0239735	-0.0991289	-0.0206544	0.790508	-0.00211347	0	-0.31296	-0.272406	-0.0856266	-0.160418	-0.0303267	-0.0969325	-0.00956138	-0.00291498	0	0.164569	-0.0463742	1.44854	-0.223919	-0.00438397	0	0	-0.442362	-0.0597993	1.36857	-0.390315	-0.0572883	-0.0364618	-0.0741616	-0.0429426	0.278401	-0.272473	-0.467974	1.08804	-0.215574	1.04197	0.519942	2.39157	-0.0840538
	0.269	0	0	0.342014	-0.0560279	-0.159872	-0.256372	-0.0443499	-0.0239735	-0.0991289	-0.0206544	-0.0363832	-0.00211347	0	-0.31296	-0.272406	-0.0856266	0.29274	-0.0303267	-0.0969325	0.331917	-0.00291498	0	1.05413	1.07558	0.925227	-0.223919	-0.00438397	0	0	-0.442362	-0.0597993	0.911464	-0.390315	-0.0572883	-0.0364618	-0.0741616	-0.0429426	0.278401	-0.272473	1.17982	2.41654	0.426016	-0.444434	-0.325492	-0.568293	-0.0840538
	0.27	0	0	0.342014	-0.0560279	0.672796	-0.256372	-0.0443499	-0.0239735	-0.0991289	-0.0206544	0.790508	-0.00211347	0	-0.31296	-0.272406	-0.0856266	0.29274	0.429168	-0.0969325	0.331917	-0.00291498	0	-0.280212	0.701597	0.925227	0.177369	-0.00438397	0	0	-0.442362	-0.0597993	1.36857	0.26021	0.504362	-0.0364618	-0.0741616	-0.0429426	0.278401	0.261788	-0.467974	1.08804	1.06761	-0.444434	0.097225	1.40495	0.416266
	0.271	0	0	-0.00697987	-0.0560279	-0.159872	0.244355	-0.0443499	-0.0239735	-0.0991289	0.624796	-0.0363832	-0.00211347	0	-0.31296	-0.272406	-0.0856266	-0.160418	-0.0303267	0.453821	0.331917	-0.00291498	0	0.60935	1.07558	0.401908	-0.223919	-0.00438397	0	0	0.135134	-0.0597993	0.454361	-0.390315	-0.0572883	-0.0364618	0.463241	0.362176	1.74883	-0.272473	-0.467974	0.423791	1.06761	-0.444434	0.519942	-0.568293	-0.0840538
	0.272	0	0	-0.00697987	-0.0560279	-0.159872	-0.256372	0.417628	-0.0239735	-0.0991289	-0.0206544	-0.0363832	-0.00211347	0	-0.31296	-0.272406	-0.0856266	-0.160418	-0.0303267	-0.0969325	0.673394	-0.00291498	0	0.164569	0.327612	0.401908	0.177369	-0.00438397	0	0	-0.442362	-0.0597993	0.454361	-0.390315	-0.0572883	-0.0364618	-0.0741616	-0.0429426	0.278401	-0.272473	0.355924	0.423791	1.06761	0.298767	0.519942	-0.568293	-0.0840538
	0.273	0	0	-0.00697987	-0.0560279	-0.159872	1.24581	-0.0443499	-0.0239735	-0.0991289	-0.0206544	-0.0363832	-0.00211347	0	-0.31296	-0.272406	-0.0856266	-0.160418	-0.0303267	-0.0969325	0.673394	-0.00291498	0	0.60935	-0.0463742	0.401908	-0.223919	-0.00438397	0	0	-0.442362	-0.0597993	1.36857	-0.390315	-0.0572883	0.51599	0.463241	-0.0429426	0.278401	-0.272473	0.355924	0.423791	0.426016	-0.444434	0.519942	2.39157	-0.0840538
	0.274	0	0	-0.00697987	-0.0560279	-0.159872	-0.256372	-0.0443499	-0.0239735	-0.0991289	-0.0206544	-0.0363832	-0.00211347	0	-0.31296	-0.272406	-0.0856266	-0.160418	0.888663	-0.0969325	-0.00956138	-0.00291498	0	0.164569	-0.0463742	0.925227	-0.223919	-0.00438397	0	0	-0.442362	-0.0597993	0.911464	1.56126	0.504362	-0.0364618	-0.0741616	0.362176	-0.211742	0.261788	1.17982	0.423791	0.426016	-0.444434	-0.325492	0.418327	0.416266
	0.275	0	0	-0.00697987	-0.0560279	-0.159872	0.745082	-0.0443499	0.328579	0.457775	-0.0206544	-0.0363832	-0.00211347	0	-0.31296	-0.272406	0.360345	0.29274	-0.0303267	-0.0969325	0.331917	-0.00291498	0	-0.280212	-0.0463742	0.925227	-0.223919	-0.00438397	0	0	0.135134	-0.0597993	1.82567	-0.390315	0.504362	0.51599	-0.0741616	0.362176	-0.211742	-0.272473	-0.467974	0.423791	1.06761	-0.444434	-0.325492	0.418327	0.416266
	0.276	0	0	-0.00697987	-0.0560279	-0.159872	0.244355	-0.0443499	-0.0239735	-0.0991289	-0.0206544	-0.0363832	-0.00211347	0	-0.31296	-0.272406	-0.0856266	0.29274	0.429168	-0.0969325	-0.00956138	-0.00291498	0	0.164569	-0.0463742	1.44854	0.177369	-0.00438397	0	0	-0.442362	-0.0597993	1.36857	-0.390315	-0.0572883	0.51599	-0.0741616	0.362176	0.768544	-0.272473	0.355924	0.423791	2.35078	0.298767	-0.325492	-0.568293	-0.0840538
	0.277	0	0	-0.00697987	-0.0560279	-0.159872	-0.256372	-0.0443499	-0.0239735	-0.0991289	-0.0206544	-0.0363832	-0.00211347	0	-0.31296	-0.272406	-0.0856266	0.29274	0.429168	-0.0969325	0.331917	-0.00291498	0	0.164569	-0.0463742	0.925227	-0.223919	-0.00438397	0	0	-0.442362	-0.0597993	0.454361	0.26021	-0.0572883	0.51599	0.463241	-0.0429426	1.74883	-0.272473	0.355924	1.75229	-0.215574	0.298767	-0.325492	2.39157	-0.0840538
	0.278	0	0	-0.00697987	-0.0560279	-0.159872	-0.256372	-0.0443499	-0.0239735	0.457775	-0.0206544	-0.0363832	-0.00211347	0	-0.31296	-0.272406	0.360345	-0.160418	0.888663	-0.0969325	-0.00956138	-0.00291498	0	0.164569	-0.0463742	0.925227	-0.223919	-0.00438397	0	0	-0.442362	0.318677	1.36857	-0.390315	1.06601	0.51599	-0.0741616	-0.0429426	1.25869	0.261788	-0.467974	1.08804	1.06761	-0.444434	0.097225	-0.568293	-0.0840538
	0.279	0	0	-0.00697987	0.368426	-0.159872	-0.256372	0.417628	-0.0239735	0.457775	-0.0206544	-0.0363832	-0.00211347	0	-0.31296	-0.272406	-0.0856266	-0.160418	0.429168	-0.0969325	-0.00956138	-0.00291498	0	-0.280212	0.327612	-0.12141	-0.223919	-0.00438397	0	0	0.135134	-0.0597993	0.911464	0.26021	-0.0572883	-0.0364618	1.00064	-0.0429426	0.768544	1.33031	1.17982	0.423791	1.06761	0.298767	-0.325492	0.418327	0.416266
	0.28	0	0	-0.00697987	-0.0560279	-0.159872	0.244355	-0.0443499	-0.0239735	-0.0991289	0.624796	-0.0363832	-0.00211347	0	-0.31296	-0.272406	-0.0856266	0.745899	0.429168	0.453821	0.331917	-0.00291498	0	0.164569	-0.0463742	-0.12141	-0.223919	-0.00438397	0	0	0.135134	-0.0597993	0.454361	-0.390315	-0.0572883	-0.0364618	-0.0741616	-0.0429426	1.25869	-0.272473	-0.467974	1.75229	0.426016	-0.444434	-0.325492	-0.568293	-0.0840538
	0.281	0	0	-0.00697987	0.792879	0.672796	0.745082	-0.0443499	-0.0239735	0.457775	-0.0206544	-0.0363832	-0.00211347	0	-0.31296	-0.272406	-0.0856266	0.745899	-0.0303267	0.453821	-0.00956138	-0.00291498	0	-0.280212	0.327612	0.401908	-0.223919	-0.00438397	0	0	-0.442362	0.697154	0.911464	-0.390315	0.504362	-0.0364618	0.463241	-0.0429426	-0.211742	0.261788	0.355924	0.423791	1.7092	0.298767	0.097225	0.418327	0.416266
	0.282	0	0	-0.00697987	-0.0560279	-0.159872	-0.256372	0.417628	0.328579	-0.0991289	0.624796	-0.0363832	-0.00211347	0	-0.31296	-0.272406	-0.0856266	-0.160418	0.429168	-0.0969325	0.331917	-0.00291498	0	1.05413	0.327612	0.401908	-0.223919	-0.00438397	0	0	-0.442362	-0.0597993	2.28278	0.26021	0.504362	-0.0364618	-0.0741616	-0.0429426	-0.211742	-0.272473	2.00372	0.423791	1.06761	0.298767	0.097225	-0.568293	-0.0840538
	0.283	0	0	-0.00697987	-0.0560279	-0.159872	-0.256372	-0.0443499	-0.0239735	-0.0991289	-0.0206544	-0.0363832	-0.00211347	0	-0.31296	-0.272406	-0.0856266	-0.160418	0.888663	-0.0969325	-0.00956138	-0.00291498	0	0.164569	0.327612	0.401908	0.177369	-0.00438397	0	0	-0.442362	-0.0597993	1.36857	-0.390315	-0.0572883	-0.0364618	0.463241	0.362176	0.768544	-0.272473	-0.467974	0.423791	1.06761	-0.444434	-0.325492	-0.568293	-0.0840538
	0.284	0	0	-0.00697987	-0.0560279	0.672796	-0.256372	-0.0443499	-0.0239735	-0.0991289	-0.0206544	-0.0363832	-0.00211347	0	-0.31296	-0.272406	-0.0856266	-0.160418	-0.0303267	-0.0969325	0.331917	-0.00291498	0	-0.280212	-0.0463742	-0.12141	-0.223919	-0.00438397	0	0	-0.442362	-0.0597993	1.36857	0.26021	-0.0572883	-0.0364618	-0.0741616	-0.0429426	-0.211742	1.33031	0.355924	1.08804	-0.215574	-0.444434	0.097225	0.418327	0.416266
	0.285	0	0	0.342014	0.368426	0.672796	0.244355	-0.0443499	-0.0239735	-0.0991289	-0.0206544	-0.0363832	-0.00211347	0	-0.31296	-0.272406	-0.0856266	-0.160418	0.429168	-0.0969325	0.331917	-0.00291498	0	0.164569	-0.0463742	-0.12141	-0.223919	-0.00438397	0	0	-0.442362	0.318677	1.36857	-0.390315	-0.0572883	-0.0364618	-0.0741616	-0.0429426	0.768544	-0.272473	-0.467974	1.08804	-0.215574	-0.444434	0.097225	-0.568293	-0.0840538
	0.286	0	0	-0.00697987	-0.0560279	0.672796	-0.256372	-0.0443499	-0.0239735	-0.0991289	-0.0206544	-0.0363832	-0.00211347	0	-0.31296	-0.272406	0.360345	-0.160418	0.429168	-0.0969325	-0.00956138	-0.00291498	0	0.164569	-0.0463742	0.401908	-0.223919	-0.00438397	0	0	0.135134	0.318677	0.454361	0.26021	0.504362	-0.0364618	-0.0741616	-0.0429426	1.25869	0.261788	0.355924	1.08804	-0.215574	0.298767	0.097225	-0.568293	-0.0840538
	0.287	0	0	-0.00697987	-0.0560279	-0.159872	1.24581	-0.0443499	-0.0239735	-0.0991289	-0.0206544	-0.0363832	-0.00211347	0	-0.31296	-0.272406	-0.0856266	0.29274	-0.0303267	-0.0969325	0.673394	-0.00291498	0	-0.280212	0.327612	1.44854	0.177369	-0.00438397	0	0	-0.442362	-0.0597993	2.28278	0.910736	-0.0572883	-0.0364618	-0.0741616	-0.0429426	1.74883	-0.272473	0.355924	0.423791	-0.215574	0.298767	0.097225	-0.568293	0.416266
	0.288	0	0	-0.00697987	-0.0560279	-0.159872	0.745082	0.417628	-0.0239735	-0.0991289	-0.0206544	-0.0363832	-0.00211347	0	-0.31296	-0.272406	0.806317	0.29274	-0.0303267	-0.0969325	-0.00956138	-0.00291498	0	0.164569	0.327612	-0.12141	-0.223919	-0.00438397	0	0	0.135134	0.318677	0.454361	0.26021	-0.0572883	-0.0364618	0.463241	0.362176	0.768544	0.261788	0.355924	0.423791	0.426016	1.78517	0.097225	-0.568293	-0.0840538
	0.289	0	0	-0.00697987	-0.0560279	-0.159872	-0.256372	-0.0443499	-0.0239735	0.457775	-0.0206544	0.790508	-0.00211347	0	-0.31296	-0.272406	0.360345	0.29274	-0.0303267	-0.0969325	-0.00956138	-0.00291498	0	-0.280212	-0.0463742	1.44854	-0.223919	-0.00438397	0	0	-0.442362	-0.0597993	2.28278	0.910736	-0.0572883	-0.0364618	0.463241	-0.0429426	0.768544	-0.272473	-0.467974	0.423791	0.426016	1.04197	0.942659	-0.568293	0.416266
	0.29	0	0	-0.00697987	-0.0560279	0.672796	0.244355	-0.0443499	-0.0239735	-0.0991289	-0.0206544	-0.0363832	-0.00211347	0	-0.31296	-0.272406	0.360345	-0.160418	0.429168	-0.0969325	0.331917	-0.00291498	0	-0.280212	0.327612	-0.12141	-0.223919	0.543612	0	0	0.71263	0.318677	0.454361	0.26021	-0.0572883	-0.0364618	-0.0741616	-0.0429426	1.74883	-0.272473	0.355924	0.423791	0.426016	-0.444434	-0.325492	1.40495	-0.0840538
	0.291	0	0	0.342014	-0.0560279	-0.159872	-0.256372	0.417628	-0.0239735	0.457775	-0.0206544	0.790508	-0.00211347	0	-0.31296	-0.272406	0.360345	-0.160418	-0.0303267	-0.0969325	-0.00956138	-0.00291498	0	-0.280212	0.327612	-0.12141	-0.223919	-0.00438397	0	0	-0.442362	-0.0597993	0.454361	0.26021	-0.0572883	-0.0364618	-0.0741616	-0.0429426	0.768544	0.261788	0.355924	1.08804	-0.215574	-0.444434	-0.325492	1.40495	-0.0840538
	0.292	0	0	-0.00697987	-0.0560279	0.672796	0.244355	-0.0443499	-0.0239735	-0.0991289	-0.0206544	-0.0363832	-0.00211347	0	-0.31296	-0.272406	-0.0856266	0.745899	-0.0303267	-0.0969325	0.331917	-0.00291498	0	-0.280212	0.327612	0.401908	0.979945	-0.00438397	0	0	-0.442362	0.318677	0.911464	-0.390315	1.06601	-0.0364618	-0.0741616	-0.0429426	0.768544	-0.272473	-0.467974	-0.240458	0.426016	0.298767	0.519942	0.418327	0.416266
	0.293	0	0	-0.00697987	-0.0560279	0.672796	-0.256372	0.879606	-0.0239735	-0.0991289	0.624796	-0.0363832	-0.00211347	0	-0.31296	-0.272406	-0.0856266	0.29274	-0.0303267	0.453821	0.331917	-0.00291498	0	-0.280212	-0.0463742	0.925227	-0.223919	-0.00438397	0	0	0.71263	0.318677	0.911464	-0.390315	0.504362	-0.0364618	-0.0741616	-0.0429426	1.74883	0.796048	0.355924	0.423791	0.426016	-0.444434	0.097225	-0.568293	-0.0840538
	0.294	0	0	-0.00697987	-0.0560279	-0.159872	-0.256372	-0.0443499	0.328579	1.01468	0.624796	-0.0363832	-0.00211347	0	-0.31296	-0.272406	-0.0856266	0.745899	0.888663	-0.0969325	0.331917	-0.00291498	0	-0.280212	-0.0463742	1.97186	-0.223919	-0.00438397	0	0	-0.442362	0.318677	0.911464	-0.390315	0.504362	0.51599	0.463241	0.362176	0.278401	-0.272473	-0.467974	1.08804	0.426016	-0.444434	-0.325492	2.39157	0.416266
	0.295	0	0	-0.00697987	-0.0560279	-0.159872	-0.256372	0.417628	-0.0239735	-0.0991289	-0.0206544	-0.0363832	-0.00211347	0	-0.31296	-0.272406	-0.0856266	0.29274	0.888663	-0.0969325	0.673394	-0.00291498	0	-0.280212	-0.0463742	0.401908	0.578657	-0.00438397	0	0	-0.442362	-0.0597993	1.36857	-0.390315	-0.0572883	-0.0364618	-0.0741616	-0.0429426	1.25869	0.261788	-0.467974	1.08804	1.06761	-0.444434	-0.325492	-0.568293	-0.0840538
	0.296	0	0	0.342014	-0.0560279	-0.159872	-0.256372	-0.0443499	-0.0239735	-0.0991289	0.624796	-0.0363832	-0.00211347	0	-0.31296	-0.272406	-0.0856266	0.29274	0.429168	-0.0969325	-0.00956138	-0.00291498	0	0.164569	-0.0463742	0.401908	-0.223919	-0.00438397	0	0	-0.442362	0.318677	0.911464	-0.390315	-0.0572883	-0.0364618	-0.0741616	-0.0429426	0.278401	0.796048	0.355924	1.08804	0.426016	-0.444434	0.097225	-0.568293	-0.0840538
	0.297	0	0	-0.00697987	0.368426	-0.159872	0.244355	0.879606	-0.0239735	-0.0991289	0.624796	-0.0363832	-0.00211347	0	-0.31296	-0.272406	-0.0856266	0.745899	-0.0303267	-0.0969325	1.01487	-0.00291498	0	-0.280212	-0.0463742	0.401908	-0.223919	-0.00438397	0	0	0.135134	-0.0597993	0.454361	0.910736	-0.0572883	-0.0364618	-0.0741616	-0.0429426	0.278401	1.33031	-0.467974	1.75229	0.426016	0.298767	0.097225	0.418327	0.416266
	0.298	0	0.295491	-0.00697987	-0.0560279	-0.159872	0.244355	-0.0443499	-0.0239735	-0.0991289	1.9157	-0.0363832	-0.00211347	0	-0.31296	-0.272406	0.360345	-0.160418	0.429168	0.453821	0.673394	-0.00291498	0	-0.280212	-0.0463742	0.925227	-0.223919	-0.00438397	0	0	-0.442362	-0.0597993	0.454361	-0.390315	0.504362	-0.0364618	-0.0741616	-0.0429426	0.278401	0.261788	-0.467974	0.423791	1.06761	-0.444434	-0.325492	0.418327	-0.0840538
	0.299	0	0	-0.00697987	-0.0560279	-0.159872	-0.256372	-0.0443499	-0.0239735	0.457775	-0.0206544	-0.0363832	-0.00211347	0	-0.31296	-0.272406	0.360345	-0.160418	-0.0303267	-0.0969325	-0.00956138	0.482915	0	0.164569	0.327612	0.401908	0.177369	-0.00438397	0	0	0.71263	-0.0597993	-0.00274262	0.26021	0.504362	-0.0364618	0.463241	0.362176	0.278401	0.796048	0.355924	0.423791	1.06761	0.298767	0.519942	-0.568293	-0.0840538
	0.3	0	0	0.342014	-0.0560279	-0.159872	1.24581	-0.0443499	-0.0239735	-0.0991289	-0.0206544	-0.0363832	-0.00211347	0	-0.31296	-0.272406	-0.0856266	-0.160418	0.429168	0.453821	0.331917	-0.00291498	0	-0.280212	-0.0463742	0.925227	-0.223919	-0.00438397	0	0	0.135134	0.318677	1.82567	1.56126	0.504362	-0.0364618	0.463241	-0.0429426	1.74883	0.796048	-0.467974	1.75229	-0.215574	1.04197	0.097225	-0.568293	0.416266
	0.301	0	0	-0.00697987	0.368426	0.672796	-0.256372	-0.0443499	-0.0239735	-0.0991289	-0.0206544	-0.0363832	-0.00211347	0	-0.31296	-0.272406	1.25229	0.745899	0.429168	1.00457	1.01487	-0.00291498	0	0.164569	-0.0463742	0.925227	0.177369	-0.00438397	0	0	0.135134	-0.0597993	0.454361	-0.390315	0.504362	0.51599	-0.0741616	-0.0429426	1.25869	-0.272473	0.355924	3.74504	-0.215574	-0.444434	0.097225	-0.568293	0.416266
	0.302	0	0	0.342014	-0.0560279	-0.159872	-0.256372	0.417628	-0.0239735	0.457775	-0.0206544	-0.0363832	-0.00211347	0	-0.31296	-0.272406	1.69826	-0.160418	-0.0303267	0.453821	0.673394	-0.00291498	0	-0.280212	-0.0463742	0.401908	-0.223919	0.543612	0	0	-0.442362	-0.0597993	0.454361	-0.390315	-0.0572883	-0.0364618	-0.0741616	-0.0429426	0.278401	-0.272473	1.17982	0.423791	0.426016	0.298767	0.097225	-0.568293	-0.0840538
	0.303	0	6.20531	0.342014	0.368426	-0.159872	-0.256372	-0.0443499	-0.0239735	-0.0991289	-0.0206544	-0.0363832	-0.00211347	0	-0.31296	-0.272406	0.806317	0.29274	-0.0303267	1.00457	0.331917	-0.00291498	0	0.60935	-0.0463742	0.401908	-0.223919	-0.00438397	0	0	-0.442362	-0.0597993	0.911464	0.910736	-0.0572883	-0.0364618	-0.0741616	-0.0429426	0.278401	-0.272473	0.355924	2.41654	1.06761	-0.444434	0.097225	0.418327	-0.0840538
	0.304	23.0352	17.1385	0.342014	-0.0560279	-0.159872	3.24872	-0.0443499	2.09134	-0.0991289	-0.0206544	-0.0363832	19.0191	0	-0.31296	-0.272406	-0.0856266	-0.160418	-0.0303267	-0.0969325	0.331917	-0.00291498	0	0.164569	0.327612	0.401908	-0.223919	1.6396	0	0	-0.442362	-0.0597993	1.36857	-0.390315	-0.0572883	-0.0364618	0.463241	-0.0429426	-0.211742	0.796048	-0.467974	0.423791	0.426016	1.04197	13.6242	-0.568293	-0.0840538
	0.305	1.09691	12.7061	15.3487	20.3177	19.8242	15.7669	18.4348	21.8343	24.4046	9.01566	28.0779	2.11135	4.53284	16.5387	14.3506	0.360345	-0.160418	-0.0303267	1.55533	14.3325	19.4303	0	0.164569	0.327612	0.401908	0.177369	22.4634	0	4.21283	3.02261	-0.0597993	0.911464	-0.390315	1.06601	-0.0364618	1.00064	-0.0429426	0.278401	0.796048	-0.467974	2.41654	0.426016	-0.444434	4.3244	0.418327	-0.0840538
	0.306	0	8.56924	14.3017	12.2531	13.9955	-0.256372	16.5869	7.02707	-0.0991289	3.85205	5.75185	15.3205	20.3978	1.49258	7.248	1.69826	14.7938	16.971	14.2226	15.6984	9.71368	7.78351	11.2841	-0.0463742	-0.12141	-0.223919	-0.00438397	23.3371	5.6171	3.02261	1.83258	1.82567	-0.390315	1.62766	-0.0364618	0.463241	-0.0429426	0.278401	0.261788	-0.467974	9.05903	1.06761	-0.444434	3.47896	-0.568293	0.416266
	0.307	0	1.18196	3.13396	-0.0560279	-0.159872	-0.256372	1.34158	3.50155	-0.0991289	-0.0206544	-0.0363832	10.0368	15.2983	11.724	12.6794	15.9694	16.6064	7.78109	12.5704	10.2348	8.74202	11.6753	8.6154	16.409	-0.12141	4.19025	-0.00438397	3.81014	0	6.48759	2.96801	2.28278	-0.390315	2.75096	-0.0364618	1.00064	3.19801	0.768544	0.261788	0.355924	5.07353	0.426016	1.04197	-0.325492	-0.568293	-0.0840538
	0.308	0	0	4.18094	-0.0560279	5.66881	-0.256372	-0.0443499	-0.0239735	-0.0991289	-0.0206544	-0.0363832	4.75318	2.26642	6.90919	3.07	0.806317	7.09012	10.9976	7.06286	2.03931	9.22785	2.43235	13.508	16.409	-0.12141	21.4456	-0.00438397	4.28641	19.6599	14.5725	15.8362	1.36857	2.86231	2.18931	3.8307	-0.0741616	8.46455	0.768544	1.33031	0.355924	15.0373	0.426016	1.78517	-0.325492	-0.568293	-0.0840538
	0.309	0	0	1.38899	-0.0560279	2.33813	-0.256372	-0.0443499	13.373	-0.0991289	-0.0206544	-0.0363832	-0.00211347	0	0.890732	4.7412	-0.0856266	0.29274	0.429168	6.5121	2.38078	-0.00291498	4.86469	1.49891	10.7992	-0.12141	12.216	-0.00438397	0	3.51069	4.1776	6.3743	1.36857	19.776	0.504362	15.9847	-0.0741616	6.03383	2.23897	6.13865	9.41881	0.423791	0.426016	1.78517	1.36538	-0.568293	-0.0840538
	0.31	18.6475	0	1.38899	1.64179	-0.159872	8.25599	-0.0443499	4.91176	-0.0991289	-0.0206544	-0.0363832	-0.00211347	0	-0.31296	0.563195	-0.0856266	1.19906	-0.0303267	1.00457	0.673394	-0.00291498	0	15.2871	4.06747	0.401908	0.578657	-0.00438397	0	0	5.3326	3.34649	0.454361	2.21179	3.87426	9.35523	5.83727	1.17241	8.61083	4.53587	10.2427	-0.240458	-0.215574	21.1084	14.0469	-0.568293	0.416266
	0.311	5.48456	0	-0.00697987	10.9798	-0.159872	1.74654	-0.0443499	1.73879	-0.0991289	-0.0206544	-0.0363832	-0.00211347	0	-0.31296	-0.272406	1.69826	0.745899	-0.0303267	0.453821	0.673394	1.45457	0	-0.280212	6.31138	0.401908	0.578657	-0.00438397	0	0	0.135134	1.45411	-0.00274262	0.26021	8.92911	5.48806	11.7487	0.767294	7.63055	2.39883	5.29932	-0.240458	-0.215574	0.298767	6.01527	-0.568293	0.416266
	0.312	3.29074	0	4.52993	5.46187	0.672796	-0.256372	-0.0443499	10.9051	-0.0991289	-0.0206544	-0.0363832	-0.00211347	0	-0.31296	-0.272406	11.5096	-0.160418	1.34816	0.453821	-0.00956138	0.968745	0	-0.280212	-0.0463742	-0.12141	-0.223919	13.6955	0	0	-0.442362	1.07563	0.454361	0.26021	6.12086	3.8307	14.4357	1.57753	2.23897	0.261788	1.17982	-0.240458	0.426016	1.78517	11.0879	-0.568293	-0.0840538
	0.313	0	0.295491	2.78497	7.58414	-0.159872	4.25017	-0.0443499	0.328579	-0.0991289	-0.0206544	-0.0363832	-0.00211347	0	-0.31296	-0.272406	-0.0856266	0.29274	0.429168	0.453821	-0.00956138	0.482915	0	0.164569	-0.0463742	0.925227	-0.223919	2.73559	0	0	-0.442362	0.697154	-0.00274262	-0.390315	2.75096	-0.0364618	3.68766	1.57753	3.7094	-0.272473	2.00372	-0.240458	0.426016	4.75797	7.28342	-0.568293	0.416266
	0.314	0	0	1.04	2.91515	-0.159872	8.75672	-0.0443499	0.328579	6.02681	-0.0206544	-0.0363832	-0.00211347	0.566605	-0.31296	-0.272406	0.360345	0.29274	1.34816	-0.0969325	0.331917	-0.00291498	0	-0.280212	-0.0463742	0.925227	-0.223919	2.73559	0	0	-0.442362	1.45411	0.911464	-0.390315	0.504362	1.06844	4.22506	0.767294	0.278401	-0.272473	1.17982	-0.240458	1.06761	4.01477	2.21081	0.418327	-0.0840538
	0.315	0	0.295491	1.04	4.18851	-0.159872	0.244355	-0.0443499	-0.0239735	12.7097	1.9157	-0.0363832	-0.00211347	0	-0.31296	-0.272406	0.360345	1.19906	2.72664	-0.0969325	-0.00956138	-0.00291498	0	-0.280212	-0.0463742	0.401908	-0.223919	-0.00438397	0	0	-0.442362	1.83258	0.454361	-0.390315	0.504362	-0.0364618	2.61285	1.57753	0.768544	0.261788	0.355924	-0.240458	0.426016	1.78517	1.36538	0.418327	1.41691
	0.316	0	0.295491	-0.00697987	-0.0560279	-0.159872	2.24726	-0.0443499	-0.0239735	-0.0991289	2.56115	-0.0363832	-0.00211347	0	-0.31296	-0.272406	1.69826	2.55853	1.34816	-0.0969325	-0.00956138	-0.00291498	0	0.164569	-0.0463742	-0.12141	0.177369	0.543612	0	0	-0.442362	10.916	-0.00274262	-0.390315	-0.0572883	-0.0364618	3.68766	0.362176	0.278401	-0.272473	1.17982	-0.240458	0.426016	3.27157	0.519942	0.418327	-0.0840538
	0.317	0	0	-0.00697987	-0.0560279	-0.159872	1.24581	1.34158	-0.0239735	-0.0991289	3.2066	-0.0363832	-0.00211347	0	-0.31296	-0.272406	8.38784	7.09012	0.888663	-0.0969325	0.331917	-0.00291498	0	-0.280212	-0.0463742	0.401908	0.177369	-0.00438397	0	0	-0.442362	4.8604	-0.00274262	-0.390315	-0.0572883	0.51599	1.53805	-0.0429426	0.768544	-0.272473	0.355924	-0.240458	-0.215574	0.298767	-0.325492	-0.568293	-0.0840538
	0.318	0	0	-0.00697987	0.792879	-0.159872	-0.256372	11.9671	-0.0239735	-0.0991289	3.85205	-0.0363832	-0.00211347	0	-0.31296	-0.272406	7.4959	4.37117	0.888663	-0.0969325	0.331917	-0.00291498	0	-0.280212	-0.0463742	0.401908	-0.223919	-0.00438397	0	0	-0.442362	10.916	0.454361	-0.390315	-0.0572883	-0.0364618	0.463241	-0.0429426	-0.211742	-0.272473	2.00372	-0.240458	-0.215574	-0.444434	-0.325492	-0.568293	-0.0840538
	0.319	0	0	0.342014	-0.0560279	-0.159872	-0.256372	2.72752	-0.0239735	-0.0991289	8.37021	-0.0363832	-0.00211347	0	-0.31296	-0.272406	1.25229	4.37117	0.429168	-0.0969325	-0.00956138	-0.00291498	0	-0.280212	-0.0463742	-0.12141	-0.223919	-0.00438397	0	0	-0.442362	5.23887	1.36857	-0.390315	-0.0572883	-0.0364618	-0.0741616	-0.0429426	2.23897	-0.272473	3.65152	-0.240458	-0.215574	-0.444434	-0.325492	-0.568293	-0.0840538
	0.32	0	0	-0.00697987	-0.0560279	-0.159872	-0.256372	-0.0443499	-0.0239735	-0.0991289	1.9157	-0.0363832	-0.00211347	0	-0.31296	-0.272406	-0.0856266	1.19906	0.888663	-0.0969325	-0.00956138	-0.00291498	0	0.164569	-0.0463742	-0.12141	0.177369	-0.00438397	0	0	-0.442362	5.23887	2.28278	-0.390315	-0.0572883	-0.0364618	0.463241	-0.0429426	1.74883	-0.272473	2.82762	-0.240458	-0.215574	0.298767	-0.325492	-0.568293	-0.0840538
	0.321	0	0	-0.00697987	-0.0560279	-0.159872	-0.256372	-0.0443499	-0.0239735	-0.0991289	1.27025	-0.0363832	-0.00211347	0	-0.31296	-0.272406	0.806317	2.10537	-0.0303267	-0.0969325	-0.00956138	-0.00291498	0	0.164569	-0.0463742	0.401908	0.578657	-0.00438397	0	0	-0.442362	2.96801	0.911464	-0.390315	-0.0572883	-0.0364618	-0.0741616	-0.0429426	1.25869	0.261788	2.00372	-0.240458	-0.215574	-0.444434	-0.325492	2.39157	-0.0840538
	0.322	0	0	-0.00697987	-0.0560279	-0.159872	-0.256372	-0.0443499	-0.0239735	-0.0991289	0.624796	-0.0363832	-0.00211347	0	-0.31296	-0.272406	-0.0856266	0.29274	0.429168	-0.0969325	-0.00956138	-0.00291498	0	-0.280212	-0.0463742	-0.12141	0.177369	-0.00438397	0	0	-0.442362	1.07563	-0.00274262	-0.390315	-0.0572883	-0.0364618	-0.0741616	-0.0429426	1.25869	-0.272473	0.355924	-0.240458	0.426016	-0.444434	-0.325492	0.418327	-0.0840538
	0.323	0	0	-0.00697987	-0.0560279	-0.159872	-0.256372	-0.0443499	-0.0239735	-0.0991289	0.624796	-0.0363832	-0.00211347	0	-0.31296	-0.272406	1.25229	0.29274	0.429168	-0.0969325	-0.00956138	-0.00291498	0	0.164569	-0.0463742	-0.12141	0.979945	-0.00438397	0	0	-0.442362	4.8604	1.36857	-0.390315	-0.0572883	-0.0364618	-0.0741616	-0.0429426	0.278401	0.796048	1.17982	-0.240458	0.426016	0.298767	-0.325492	0.418327	0.416266
	0.324	0	0	-0.00697987	-0.0560279	-0.159872	-0.256372	-0.0443499	-0.0239735	-0.0991289	-0.0206544	-0.0363832	-0.00211347	0	-0.31296	-0.272406	-0.0856266	-0.160418	-0.0303267	0.453821	-0.00956138	-0.00291498	0	-0.280212	-0.0463742	-0.12141	1.38123	-0.00438397	0	0	-0.442362	0.697154	-0.00274262	-0.390315	-0.0572883	-0.0364618	-0.0741616	0.362176	0.768544	-0.272473	0.355924	-0.240458	-0.215574	0.298767	-0.325492	0.418327	-0.0840538
	0.325	0	0	-0.00697987	-0.0560279	0.672796	-0.256372	-0.0443499	-0.0239735	-0.0991289	0.624796	-0.0363832	-0.00211347	0	-0.31296	-0.272406	-0.0856266	-0.160418	0.429168	-0.0969325	-0.00956138	0.482915	0	-0.280212	0.327612	-0.12141	3.38767	-0.00438397	0	0	0.135134	1.07563	0.454361	-0.390315	-0.0572883	0.51599	-0.0741616	-0.0429426	1.74883	-0.272473	2.00372	-0.240458	-0.215574	-0.444434	-0.325492	1.40495	-0.0840538
	0.326	0	0	-0.00697987	-0.0560279	0.672796	-0.256372	-0.0443499	-0.0239735	-0.0991289	-0.0206544	-0.0363832	-0.00211347	0	-0.31296	-0.272406	0.360345	-0.160418	-0.0303267	-0.0969325	-0.00956138	0.482915	0	-0.280212	-0.0463742	-0.12141	1.38123	-0.00438397	0	0	-0.442362	0.318677	0.454361	-0.390315	-0.0572883	-0.0364618	-0.0741616	-0.0429426	0.768544	-0.272473	-0.467974	-0.240458	-0.215574	-0.444434	-0.325492	1.40495	-0.0840538
	0.327	0	0	-0.00697987	-0.0560279	-0.159872	-0.256372	-0.0443499	-0.0239735	-0.0991289	1.27025	-0.0363832	-0.00211347	0	-0.31296	-0.272406	-0.0856266	-0.160418	-0.0303267	-0.0969325	-0.00956138	-0.00291498	0	-0.280212	0.701597	-0.12141	1.78252	-0.00438397	0	0	-0.442362	-0.0597993	0.454361	-0.390315	-0.0572883	-0.0364618	-0.0741616	-0.0429426	0.278401	-0.272473	-0.467974	-0.240458	-0.215574	-0.444434	-0.325492	-0.568293	-0.0840538
	0.328	0	0	-0.00697987	-0.0560279	0.672796	-0.256372	-0.0443499	-0.0239735	-0.0991289	-0.0206544	-0.0363832	-0.00211347	0	-0.31296	-0.272406	0.360345	-0.160418	-0.0303267	-0.0969325	-0.00956138	-0.00291498	0	-0.280212	-0.0463742	-0.12141	0.177369	-0.00438397	0	0	-0.442362	-0.0597993	-0.00274262	-0.390315	-0.0572883	0.51599	-0.0741616	-0.0429426	1.25869	-0.272473	1.17982	-0.240458	-0.215574	-0.444434	-0.325492	3.37819	-0.0840538
	0.329	0	0	-0.00697987	-0.0560279	1.50546	-0.256372	-0.0443499	-0.0239735	-0.0991289	-0.0206544	-0.0363832	-0.00211347	0	-0.31296	-0.272406	-0.0856266	-0.160418	-0.0303267	-0.0969325	-0.00956138	-0.00291498	0	0.164569	0.327612	-0.12141	1.78252	-0.00438397	0	0	0.135134	-0.0597993	-0.00274262	-0.390315	-0.0572883	-0.0364618	-0.0741616	-0.0429426	0.278401	-0.272473	0.355924	-0.240458	-0.215574	-0.444434	-0.325492	0.418327	-0.0840538
	0.33	0	0	-0.00697987	-0.0560279	-0.159872	-0.256372	-0.0443499	-0.0239735	-0.0991289	0.624796	-0.0363832	-0.00211347	0	-0.31296	-0.272406	-0.0856266	0.29274	0.888663	-0.0969325	-0.00956138	-0.00291498	0	0.164569	0.327612	-0.12141	0.578657	-0.00438397	0	0	-0.442362	-0.0597993	-0.00274262	-0.390315	-0.0572883	0.51599	-0.0741616	-0.0429426	0.768544	-0.272473	0.355924	-0.240458	-0.215574	-0.444434	-0.325492	0.418327	-0.0840538
	0.331	0	0	0.342014	-0.0560279	2.33813	-0.256372	-0.0443499	-0.0239735	-0.0991289	-0.0206544	-0.0363832	-0.00211347	0	-0.31296	-0.272406	0.360345	-0.160418	-0.0303267	-0.0969325	-0.00956138	-0.00291498	0	-0.280212	0.327612	-0.12141	0.578657	-0.00438397	0	0	-0.442362	-0.0597993	-0.00274262	-0.390315	-0.0572883	-0.0364618	-0.0741616	0.767294	0.768544	-0.272473	0.355924	-0.240458	-0.215574	-0.444434	-0.325492	2.39157	-0.0840538
	0.332	0	0	-0.00697987	-0.0560279	-0.159872	-0.256372	-0.0443499	-0.0239735	-0.0991289	-0.0206544	-0.0363832	-0.00211347	0	-0.31296	-0.272406	0.360345	-0.160418	-0.0303267	0.453821	-0.00956138	-0.00291498	0	0.164569	-0.0463742	-0.12141	0.177369	-0.00438397	0	0	0.135134	-0.0597993	-0.00274262	-0.390315	-0.0572883	-0.0364618	-0.0741616	0.362176	0.278401	-0.272473	0.355924	-0.240458	-0.215574	-0.444434	-0.325492	-0.568293	-0.0840538
	0.333	0	0	-0.00697987	-0.0560279	-0.159872	-0.256372	-0.0443499	-0.0239735	-0.0991289	-0.0206544	-0.0363832	-0.00211347	0	-0.31296	-0.272406	-0.0856266	-0.160418	-0.0303267	-0.0969325	-0.00956138	-0.00291498	0	0.60935	-0.0463742	-0.12141	0.979945	-0.00438397	0	0	-0.442362	-0.0597993	0.454361	-0.390315	-0.0572883	0.51599	-0.0741616	-0.0429426	0.278401	-0.272473	1.17982	-0.240458	-0.215574	0.298767	-0.325492	1.40495	0.416266
	0.334	0	0	-0.00697987	-0.0560279	-0.159872	-0.256372	-0.0443499	-0.0239735	-0.0991289	-0.0206544	-0.0363832	-0.00211347	0	-0.31296	-0.272406	-0.0856266	-0.160418	0.429168	-0.0969325	-0.00956138	-0.00291498	0	0.60935	-0.0463742	-0.12141	-0.223919	-0.00438397	0	0	-0.442362	-0.0597993	-0.00274262	-0.390315	-0.0572883	0.51599	-0.0741616	0.362176	1.25869	-0.272473	-0.467974	-0.240458	-0.215574	-0.444434	-0.325492	0.418327	0.416266
	0.335	0	0	-0.00697987	-0.0560279	-0.159872	-0.256372	-0.0443499	-0.0239735	-0.0991289	-0.0206544	-0.0363832	-0.00211347	0	-0.31296	-0.272406	-0.0856266	-0.160418	-0.0303267	-0.0969325	-0.00956138	-0.00291498	0	-0.280212	0.327612	-0.12141	-0.223919	-0.00438397	0	0	-0.442362	-0.0597993	-0.00274262	-0.390315	-0.0572883	-0.0364618	-0.0741616	-0.0429426	-0.211742	-0.272473	-0.467974	-0.240458	-0.215574	-0.444434	-0.325492	2.39157	-0.0840538
	0.336	0	0	-0.00697987	-0.0560279	-0.159872	-0.256372	-0.0443499	-0.0239735	-0.0991289	1.27025	-0.0363832	-0.00211347	0	-0.31296	-0.272406	-0.0856266	0.29274	-0.0303267	0.453821	-0.00956138	-0.00291498	0	0.60935	-0.0463742	-0.12141	0.979945	-0.00438397	0	0	-0.442362	-0.0597993	-0.00274262	-0.390315	-0.0572883	-0.0364618	-0.0741616	-0.0429426	0.768544	-0.272473	-0.467974	-0.240458	-0.215574	-0.444434	-0.325492	1.40495	-0.0840538
	0.337	0	0	-0.00697987	-0.0560279	-0.159872	-0.256372	-0.0443499	-0.0239735	-0.0991289	0.624796	-0.0363832	-0.00211347	0	-0.31296	-0.272406	-0.0856266	0.29274	-0.0303267	-0.0969325	-0.00956138	-0.00291498	0	1.05413	-0.0463742	-0.12141	0.177369	-0.00438397	0	0	-0.442362	-0.0597993	-0.00274262	-0.390315	-0.0572883	-0.0364618	-0.0741616	-0.0429426	0.278401	-0.272473	-0.467974	-0.240458	-0.215574	-0.444434	-0.325492	-0.568293	-0.0840538
	0.338	0	0	-0.00697987	-0.0560279	-0.159872	-0.256372	-0.0443499	-0.0239735	-0.0991289	-0.0206544	-0.0363832	-0.00211347	0	-0.31296	-0.272406	-0.0856266	-0.160418	-0.0303267	-0.0969325	0.331917	-0.00291498	0	0.164569	0.327612	-0.12141	0.177369	-0.00438397	0	0	-0.442362	-0.0597993	-0.00274262	0.26021	-0.0572883	-0.0364618	-0.0741616	-0.0429426	0.768544	-0.272473	0.355924	-0.240458	-0.215574	-0.444434	-0.325492	0.418327	-0.0840538
	0.339	0	0	-0.00697987	-0.0560279	-0.159872	-0.256372	-0.0443499	-0.0239735	-0.0991289	-0.0206544	-0.0363832	-0.00211347	0	-0.31296	-0.272406	-0.0856266	-0.160418	-0.0303267	0.453821	0.331917	-0.00291498	0	-0.280212	-0.0463742	0.925227	-0.223919	-0.00438397	0	0	-0.442362	-0.0597993	-0.00274262	-0.390315	-0.0572883	-0.0364618	-0.0741616	-0.0429426	0.768544	-0.272473	0.355924	-0.240458	-0.215574	-0.444434	-0.325492	2.39157	0.416266
	0.34	0	0	-0.00697987	-0.0560279	-0.159872	-0.256372	-0.0443499	-0.0239735	-0.0991289	-0.0206544	-0.0363832	-0.00211347	0	-0.31296	-0.272406	-0.0856266	-0.160418	-0.0303267	-0.0969325	-0.00956138	-0.00291498	0	-0.280212	0.327612	-0.12141	-0.223919	-0.00438397	0	0	0.135134	-0.0597993	-0.00274262	-0.390315	-0.0572883	-0.0364618	-0.0741616	-0.0429426	1.25869	-0.272473	0.355924	-0.240458	-0.215574	-0.444434	-0.325492	-0.568293	0.416266
	0.341	0	0	-0.00697987	-0.0560279	-0.159872	-0.256372	-0.0443499	-0.0239735	-0.0991289	-0.0206544	-0.0363832	-0.00211347	0	-0.31296	-0.272406	0.360345	-0.160418	-0.0303267	0.453821	-0.00956138	-0.00291498	0	-0.280212	-0.0463742	-0.12141	-0.223919	-0.00438397	0	0	-0.442362	-0.0597993	-0.00274262	-0.390315	-0.0572883	0.51599	-0.0741616	-0.0429426	-0.211742	-0.272473	-0.467974	-0.240458	-0.215574	-0.444434	-0.325492	-0.568293	-0.0840538
	0.342	0	0	-0.00697987	-0.0560279	-0.159872	-0.256372	-0.0443499	-0.0239735	-0.0991289	-0.0206544	-0.0363832	-0.00211347	0	-0.31296	-0.272406	-0.0856266	-0.160418	0.429168	0.453821	-0.00956138	-0.00291498	0	0.60935	-0.0463742	-0.12141	-0.223919	-0.00438397	0	0	-0.442362	-0.0597993	-0.00274262	-0.390315	-0.0572883	-0.0364618	-0.0741616	-0.0429426	1.25869	-0.272473	-0.467974	-0.240458	-0.215574	-0.444434	-0.325492	-0.568293	-0.0840538
	0.343	0	0	-0.00697987	-0.0560279	-0.159872	-0.256372	-0.0443499	-0.0239735	-0.0991289	-0.0206544	-0.0363832	-0.00211347	0	-0.31296	-0.272406	-0.0856266	-0.160418	-0.0303267	-0.0969325	-0.00956138	-0.00291498	0	-0.280212	-0.0463742	0.401908	-0.223919	-0.00438397	0	0	-0.442362	-0.0597993	-0.00274262	-0.390315	-0.0572883	0.51599	-0.0741616	-0.0429426	0.768544	-0.272473	-0.467974	-0.240458	-0.215574	-0.444434	-0.325492	1.40495	-0.0840538
	0.344	0	0	-0.00697987	-0.0560279	-0.159872	-0.256372	-0.0443499	-0.0239735	-0.0991289	-0.0206544	-0.0363832	-0.00211347	0	-0.31296	-0.272406	-0.0856266	-0.160418	-0.0303267	-0.0969325	-0.00956138	-0.00291498	0	-0.280212	-0.0463742	-0.12141	-0.223919	-0.00438397	0	0	-0.442362	-0.0597993	-0.00274262	-0.390315	-0.0572883	-0.0364618	-0.0741616	-0.0429426	-0.211742	-0.272473	-0.467974	-0.240458	-0.215574	-0.444434	-0.325492	-0.568293	-0.0840538
	0.345	0	0	-0.00697987	-0.0560279	0.672796	-0.256372	-0.0443499	0.328579	-0.0991289	-0.0206544	-0.0363832	-0.00211347	0	-0.31296	-0.272406	-0.0856266	-0.160418	0.429168	-0.0969325	-0.00956138	-0.00291498	0	-0.280212	0.327612	-0.12141	0.177369	-0.00438397	0	0	-0.442362	-0.0597993	-0.00274262	-0.390315	-0.0572883	-0.0364618	-0.0741616	-0.0429426	1.25869	-0.272473	0.355924	-0.240458	-0.215574	-0.444434	-0.325492	0.418327	0.916586
	0.346	0	0	-0.00697987	-0.0560279	0.672796	-0.256372	-0.0443499	-0.0239735	-0.0991289	-0.0206544	-0.0363832	-0.00211347	0	-0.31296	-0.272406	-0.0856266	-0.160418	-0.0303267	0.453821	-0.00956138	-0.00291498	0	1.05413	-0.0463742	-0.12141	0.177369	-0.00438397	0	0	-0.442362	-0.0597993	-0.00274262	-0.390315	-0.0572883	0.51599	-0.0741616	-0.0429426	0.278401	-0.272473	-0.467974	-0.240458	-0.215574	1.04197	-0.325492	-0.568293	-0.0840538
	0.347	0	0	-0.00697987	-0.0560279	-0.159872	-0.256372	-0.0443499	-0.0239735	-0.0991289	-0.0206544	-0.0363832	-0.00211347	0	-0.31296	-0.272406	-0.0856266	-0.160418	-0.0303267	-0.0969325	0.331917	-0.00291498	0	-0.280212	-0.0463742	-0.12141	0.177369	-0.00438397	0	0	-0.442362	-0.0597993	-0.00274262	-0.390315	-0.0572883	-0.0364618	0.463241	-0.0429426	1.74883	-0.272473	-0.467974	-0.240458	-0.215574	-0.444434	-0.325492	-0.568293	-0.0840538
	0.348	0	0	-0.00697987	-0.0560279	-0.159872	-0.256372	-0.0443499	-0.0239735	-0.0991289	-0.0206544	-0.0363832	-0.00211347	0	-0.31296	-0.272406	-0.0856266	-0.160418	-0.0303267	-0.0969325	-0.00956138	-0.00291498	0	0.164569	0.327612	-0.12141	-0.223919	-0.00438397	0	0	-0.442362	-0.0597993	-0.00274262	-0.390315	-0.0572883	0.51599	-0.0741616	-0.0429426	-0.211742	-0.272473	-0.467974	-0.240458	0.426016	-0.444434	-0.325492	1.40495	-0.0840538
	0.349	0	0	-0.00697987	-0.0560279	0.672796	-0.256372	-0.0443499	-0.0239735	-0.0991289	-0.0206544	-0.0363832	-0.00211347	0	-0.31296	-0.272406	-0.0856266	0.29274	-0.0303267	0.453821	-0.00956138	-0.00291498	0	0.164569	0.327612	-0.12141	-0.223919	-0.00438397	0	0	-0.442362	-0.0597993	-0.00274262	-0.390315	-0.0572883	-0.0364618	-0.0741616	-0.0429426	1.25869	-0.272473	-0.467974	-0.240458	-0.215574	0.298767	-0.325492	-0.568293	-0.0840538
	0.35	0	0	-0.00697987	-0.0560279	0.672796	-0.256372	0.417628	-0.0239735	-0.0991289	-0.0206544	-0.0363832	-0.00211347	0	-0.31296	-0.272406	-0.0856266	-0.160418	-0.0303267	0.453821	-0.00956138	-0.00291498	0	0.164569	0.327612	-0.12141	0.177369	-0.00438397	0	0	-0.442362	-0.0597993	-0.00274262	-0.390315	-0.0572883	-0.0364618	-0.0741616	-0.0429426	-0.211742	-0.272473	-0.467974	-0.240458	-0.215574	0.298767	-0.325492	-0.568293	-0.0840538
	0.351	0	0	-0.00697987	-0.0560279	0.672796	-0.256372	-0.0443499	-0.0239735	-0.0991289	-0.0206544	-0.0363832	-0.00211347	0	-0.31296	-0.272406	0.360345	-0.160418	-0.0303267	-0.0969325	-0.00956138	-0.00291498	0	-0.280212	-0.0463742	-0.12141	-0.223919	-0.00438397	0	0	-0.442362	-0.0597993	-0.00274262	-0.390315	-0.0572883	-0.0364618	-0.0741616	-0.0429426	0.278401	-0.272473	-0.467974	-0.240458	-0.215574	-0.444434	-0.325492	1.40495	0.416266
	0.352	0	0	-0.00697987	-0.0560279	-0.159872	-0.256372	-0.0443499	-0.0239735	-0.0991289	-0.0206544	-0.0363832	-0.00211347	0	-0.31296	-0.272406	-0.0856266	0.29274	0.429168	-0.0969325	0.673394	-0.00291498	0	0.164569	-0.0463742	0.401908	0.177369	-0.00438397	0	0	-0.442362	-0.0597993	-0.00274262	-0.390315	-0.0572883	0.51599	0.463241	-0.0429426	0.278401	-0.272473	0.355924	-0.240458	-0.215574	-0.444434	-0.325492	0.418327	-0.0840538
	0.353	0	0	-0.00697987	-0.0560279	-0.159872	-0.256372	-0.0443499	-0.0239735	-0.0991289	-0.0206544	-0.0363832	-0.00211347	0	-0.31296	-0.272406	-0.0856266	0.29274	-0.0303267	1.00457	-0.00956138	-0.00291498	0	-0.280212	-0.0463742	-0.12141	-0.223919	-0.00438397	0	0	-0.442362	-0.0597993	-0.00274262	0.910736	-0.0572883	-0.0364618	-0.0741616	-0.0429426	0.768544	-0.272473	-0.467974	-0.240458	-0.215574	-0.444434	-0.325492	1.40495	-0.0840538
	0.354	0	0	-0.00697987	-0.0560279	-0.159872	-0.256372	-0.0443499	-0.0239735	-0.0991289	-0.0206544	-0.0363832	-0.00211347	0	-0.31296	-0.272406	-0.0856266	-0.160418	0.429168	-0.0969325	-0.00956138	-0.00291498	0	0.164569	-0.0463742	-0.12141	0.979945	-0.00438397	0	0	-0.442362	-0.0597993	-0.00274262	-0.390315	-0.0572883	-0.0364618	-0.0741616	-0.0429426	-0.211742	-0.272473	0.355924	-0.240458	-0.215574	-0.444434	-0.325492	-0.568293	-0.0840538
	0.355	0	0	-0.00697987	-0.0560279	-0.159872	-0.256372	-0.0443499	-0.0239735	-0.0991289	-0.0206544	-0.0363832	-0.00211347	0	-0.31296	-0.272406	0.360345	-0.160418	-0.0303267	-0.0969325	-0.00956138	-0.00291498	0	-0.280212	-0.0463742	-0.12141	0.177369	-0.00438397	0	0	-0.442362	-0.0597993	-0.00274262	0.26021	-0.0572883	0.51599	-0.0741616	-0.0429426	1.25869	-0.272473	-0.467974	-0.240458	-0.215574	-0.444434	-0.325492	-0.568293	-0.0840538
	0.356	0	0	-0.00697987	-0.0560279	-0.159872	-0.256372	-0.0443499	0.328579	-0.0991289	-0.0206544	-0.0363832	-0.00211347	0	-0.31296	-0.272406	-0.0856266	-0.160418	0.429168	-0.0969325	-0.00956138	-0.00291498	0	-0.280212	-0.0463742	-0.12141	0.578657	-0.00438397	0	0	-0.442362	-0.0597993	-0.00274262	0.26021	-0.0572883	-0.0364618	-0.0741616	-0.0429426	0.768544	-0.272473	-0.467974	-0.240458	0.426016	-0.444434	-0.325492	-0.568293	-0.0840538
	0.357	0	0	-0.00697987	-0.0560279	-0.159872	-0.256372	-0.0443499	-0.0239735	-0.0991289	-0.0206544	-0.0363832	-0.00211347	0	-0.31296	-0.272406	-0.0856266	-0.160418	-0.0303267	0.453821	-0.00956138	-0.00291498	0	0.164569	-0.0463742	-0.12141	0.177369	-0.00438397	0	0	-0.442362	-0.0597993	0.454361	-0.390315	-0.0572883	-0.0364618	-0.0741616	-0.0429426	-0.211742	-0.272473	-0.467974	-0.240458	0.426016	-0.444434	-0.325492	0.418327	-0.0840538
	0.358	0	0	-0.00697987	-0.0560279	-0.159872	-0.256372	-0.0443499	-0.0239735	-0.0991289	-0.0206544	-0.0363832	-0.00211347	0	-0.31296	-0.272406	-0.0856266	-0.160418	-0.0303267	0.453821	-0.00956138	-0.00291498	0	-0.280212	-0.0463742	-0.12141	0.177369	-0.00438397	0	0	-0.442362	-0.0597993	-0.00274262	-0.390315	-0.0572883	-0.0364618	-0.0741616	-0.0429426	0.768544	-0.272473	-0.467974	-0.240458	-0.215574	-0.444434	-0.325492	-0.568293	-0.0840538
	0.359	0	0	-0.00697987	-0.0560279	-0.159872	-0.256372	-0.0443499	-0.0239735	-0.0991289	-0.0206544	-0.0363832	-0.00211347	0	-0.31296	-0.272406	-0.0856266	0.29274	-0.0303267	-0.0969325	-0.00956138	-0.00291498	0	0.164569	0.701597	-0.12141	0.578657	-0.00438397	0	0	-0.442362	-0.0597993	-0.00274262	0.26021	-0.0572883	-0.0364618	-0.0741616	-0.0429426	0.768544	-0.272473	-0.467974	-0.240458	-0.215574	-0.444434	-0.325492	-0.568293	0.416266
	0.36	0	0	-0.00697987	-0.0560279	-0.159872	-0.256372	-0.0443499	-0.0239735	-0.0991289	-0.0206544	-0.0363832	-0.00211347	0	-0.31296	-0.272406	-0.0856266	-0.160418	-0.0303267	-0.0969325	0.331917	-0.00291498	0	-0.280212	0.327612	-0.12141	0.177369	-0.00438397	0	0	-0.442362	-0.0597993	-0.00274262	0.910736	-0.0572883	-0.0364618	-0.0741616	-0.0429426	0.278401	-0.272473	0.355924	-0.240458	1.06761	-0.444434	-0.325492	0.418327	0.416266
	0.361	0	0	-0.00697987	0.368426	1.50546	-0.256372	-0.0443499	-0.0239735	-0.0991289	-0.0206544	-0.0363832	-0.00211347	0	-0.31296	-0.272406	-0.0856266	-0.160418	-0.0303267	-0.0969325	0.331917	-0.00291498	0	0.164569	-0.0463742	-0.12141	0.177369	-0.00438397	0	0	-0.442362	-0.0597993	-0.00274262	-0.390315	-0.0572883	-0.0364618	-0.0741616	-0.0429426	-0.211742	-0.272473	1.17982	-0.240458	-0.215574	0.298767	-0.325492	0.418327	-0.0840538
	0.362	0	0	-0.00697987	-0.0560279	-0.159872	-0.256372	-0.0443499	-0.0239735	-0.0991289	-0.0206544	-0.0363832	-0.00211347	0	-0.31296	-0.272406	-0.0856266	-0.160418	-0.0303267	-0.0969325	-0.00956138	-0.00291498	0	-0.280212	-0.0463742	0.401908	0.177369	-0.00438397	0	0	-0.442362	-0.0597993	-0.00274262	-0.390315	-0.0572883	-0.0364618	-0.0741616	0.362176	1.25869	-0.272473	-0.467974	0.423791	-0.215574	-0.444434	-0.325492	-0.568293	0.416266
	0.363	0	0	-0.00697987	-0.0560279	-0.159872	-0.256372	-0.0443499	-0.0239735	-0.0991289	-0.0206544	-0.0363832	-0.00211347	0	-0.31296	-0.272406	-0.0856266	-0.160418	-0.0303267	-0.0969325	-0.00956138	-0.00291498	0	-0.280212	0.701597	-0.12141	0.177369	-0.00438397	0	0	-0.442362	-0.0597993	-0.00274262	-0.390315	-0.0572883	-0.0364618	-0.0741616	-0.0429426	0.278401	-0.272473	-0.467974	-0.240458	-0.215574	0.298767	-0.325492	-0.568293	0.416266
	0.364	0	0	-0.00697987	-0.0560279	-0.159872	-0.256372	-0.0443499	0.328579	-0.0991289	-0.0206544	-0.0363832	-0.00211347	0	-0.31296	-0.272406	-0.0856266	-0.160418	-0.0303267	-0.0969325	-0.00956138	-0.00291498	0	0.164569	0.327612	-0.12141	0.578657	-0.00438397	0	0	-0.442362	-0.0597993	-0.00274262	0.910736	-0.0572883	0.51599	1.00064	-0.0429426	1.25869	-0.272473	0.355924	-0.240458	-0.215574	-0.444434	-0.325492	0.418327	-0.0840538
	0.365	0	0	-0.00697987	-0.0560279	0.672796	-0.256372	-0.0443499	-0.0239735	-0.0991289	-0.0206544	-0.0363832	-0.00211347	0	-0.31296	-0.272406	-0.0856266	-0.160418	-0.0303267	-0.0969325	-0.00956138	-0.00291498	0	0.164569	0.327612	-0.12141	0.578657	-0.00438397	0	0	-0.442362	-0.0597993	-0.00274262	0.26021	-0.0572883	1.06844	0.463241	-0.0429426	-0.211742	-0.272473	-0.467974	-0.240458	-0.215574	0.298767	-0.325492	0.418327	-0.0840538
	0.366	0	0	-0.00697987	-0.0560279	-0.159872	-0.256372	-0.0443499	0.328579	-0.0991289	-0.0206544	-0.0363832	-0.00211347	0	-0.31296	-0.272406	0.360345	0.745899	-0.0303267	-0.0969325	-0.00956138	-0.00291498	0	1.49891	1.07558	-0.12141	0.578657	-0.00438397	0	0	-0.442362	-0.0597993	-0.00274262	-0.390315	-0.0572883	-0.0364618	-0.0741616	-0.0429426	0.278401	-0.272473	0.355924	-0.240458	-0.215574	-0.444434	-0.325492	-0.568293	-0.0840538
	0.367	0	0	-0.00697987	-0.0560279	-0.159872	-0.256372	-0.0443499	-0.0239735	-0.0991289	0.624796	-0.0363832	-0.00211347	0	-0.31296	-0.272406	1.25229	-0.160418	-0.0303267	-0.0969325	-0.00956138	-0.00291498	0	-0.280212	-0.0463742	-0.12141	1.38123	-0.00438397	0	0	-0.442362	-0.0597993	-0.00274262	-0.390315	-0.0572883	-0.0364618	0.463241	-0.0429426	-0.211742	-0.272473	0.355924	-0.240458	-0.215574	-0.444434	-0.325492	-0.568293	-0.0840538
	0.368	0	0	-0.00697987	-0.0560279	-0.159872	0.244355	-0.0443499	-0.0239735	-0.0991289	-0.0206544	-0.0363832	-0.00211347	0	-0.31296	-0.272406	-0.0856266	-0.160418	-0.0303267	-0.0969325	-0.00956138	-0.00291498	0	-0.280212	-0.0463742	-0.12141	0.177369	-0.00438397	0	0	-0.442362	-0.0597993	-0.00274262	-0.390315	-0.0572883	-0.0364618	-0.0741616	-0.0429426	0.768544	-0.272473	0.355924	0.423791	-0.215574	0.298767	-0.325492	1.40495	-0.0840538
	0.369	0	0	-0.00697987	-0.0560279	0.672796	-0.256372	-0.0443499	-0.0239735	-0.0991289	-0.0206544	-0.0363832	-0.00211347	0	-0.31296	-0.272406	0.360345	0.29274	-0.0303267	-0.0969325	-0.00956138	-0.00291498	0	-0.280212	-0.0463742	-0.12141	0.979945	-0.00438397	0	0	-0.442362	-0.0597993	-0.00274262	-0.390315	-0.0572883	-0.0364618	-0.0741616	-0.0429426	0.278401	-0.272473	-0.467974	-0.240458	0.426016	0.298767	0.097225	-0.568293	-0.0840538
	0.37	0	0	-0.00697987	-0.0560279	-0.159872	-0.256372	-0.0443499	-0.0239735	-0.0991289	-0.0206544	-0.0363832	-0.00211347	0	-0.31296	-0.272406	-0.0856266	-0.160418	-0.0303267	-0.0969325	-0.00956138	-0.00291498	0	-0.280212	-0.0463742	0.401908	-0.223919	-0.00438397	0	0	-0.442362	-0.0597993	0.454361	0.26021	-0.0572883	0.51599	-0.0741616	-0.0429426	-0.211742	-0.272473	-0.467974	0.423791	-0.215574	-0.444434	0.097225	-0.568293	0.416266
	0.371	0	0	-0.00697987	-0.0560279	-0.159872	-0.256372	0.417628	-0.0239735	-0.0991289	-0.0206544	-0.0363832	-0.00211347	0	-0.31296	-0.272406	-0.0856266	-0.160418	-0.0303267	-0.0969325	-0.00956138	-0.00291498	0	-0.280212	-0.0463742	-0.12141	0.177369	-0.00438397	0	0	-0.442362	-0.0597993	0.911464	1.56126	-0.0572883	-0.0364618	0.463241	-0.0429426	0.278401	-0.272473	1.17982	-0.240458	-0.215574	0.298767	0.097225	0.418327	-0.0840538
	0.372	0	0	-0.00697987	-0.0560279	-0.159872	-0.256372	-0.0443499	-0.0239735	-0.0991289	-0.0206544	-0.0363832	-0.00211347	0	-0.31296	-0.272406	-0.0856266	-0.160418	-0.0303267	-0.0969325	-0.00956138	-0.00291498	0	-0.280212	-0.0463742	-0.12141	-0.223919	-0.00438397	0	0	-0.442362	-0.0597993	-0.00274262	0.910736	-0.0572883	-0.0364618	-0.0741616	-0.0429426	1.74883	-0.272473	-0.467974	-0.240458	-0.215574	-0.444434	-0.325492	0.418327	0.416266
	0.373	0	0	0.342014	-0.0560279	-0.159872	-0.256372	-0.0443499	-0.0239735	-0.0991289	-0.0206544	-0.0363832	-0.00211347	0	-0.31296	-0.272406	-0.0856266	-0.160418	-0.0303267	-0.0969325	-0.00956138	0.482915	0	-0.280212	0.327612	-0.12141	-0.223919	-0.00438397	0	0	0.135134	-0.0597993	0.454361	-0.390315	-0.0572883	-0.0364618	-0.0741616	-0.0429426	0.278401	0.261788	0.355924	-0.240458	0.426016	0.298767	0.097225	-0.568293	-0.0840538
	0.374	0	0	-0.00697987	-0.0560279	-0.159872	-0.256372	-0.0443499	-0.0239735	-0.0991289	-0.0206544	-0.0363832	-0.00211347	0	-0.31296	-0.272406	-0.0856266	-0.160418	-0.0303267	-0.0969325	-0.00956138	-0.00291498	0	0.164569	-0.0463742	-0.12141	-0.223919	-0.00438397	0	0	-0.442362	-0.0597993	-0.00274262	0.910736	-0.0572883	-0.0364618	-0.0741616	-0.0429426	0.768544	-0.272473	-0.467974	0.423791	-0.215574	-0.444434	0.097225	0.418327	-0.0840538
	0.375	0	0	-0.00697987	-0.0560279	-0.159872	-0.256372	-0.0443499	-0.0239735	0.457775	-0.0206544	-0.0363832	-0.00211347	0	-0.31296	-0.272406	-0.0856266	-0.160418	0.888663	-0.0969325	-0.00956138	-0.00291498	0	-0.280212	-0.0463742	-0.12141	0.177369	-0.00438397	0	0	-0.442362	-0.0597993	-0.00274262	0.26021	-0.0572883	0.51599	-0.0741616	-0.0429426	0.768544	-0.272473	-0.467974	-0.240458	-0.215574	-0.444434	0.942659	0.418327	-0.0840538
	0.376	0	0	0.342014	0.368426	0.672796	0.244355	-0.0443499	-0.0239735	0.457775	-0.0206544	-0.0363832	-0.00211347	0	-0.31296	-0.272406	-0.0856266	-0.160418	-0.0303267	0.453821	-0.00956138	-0.00291498	0	0.60935	0.327612	-0.12141	0.177369	-0.00438397	0	0	-0.442362	-0.0597993	-0.00274262	1.56126	-0.0572883	-0.0364618	1.53805	-0.0429426	0.278401	-0.272473	-0.467974	-0.240458	0.426016	0.298767	0.097225	-0.568293	-0.0840538
	0.377	0	0	-0.00697987	-0.0560279	-0.159872	-0.256372	-0.0443499	-0.0239735	-0.0991289	-0.0206544	-0.0363832	-0.00211347	0	-0.31296	-0.272406	0.360345	-0.160418	-0.0303267	-0.0969325	-0.00956138	-0.00291498	0	-0.280212	0.701597	-0.12141	0.177369	-0.00438397	0	0	-0.442362	-0.0597993	-0.00274262	0.26021	-0.0572883	1.06844	-0.0741616	-0.0429426	-0.211742	-0.272473	-0.467974	0.423791	-0.215574	-0.444434	0.097225	0.418327	-0.0840538
	0.378	0	0	-0.00697987	-0.0560279	-0.159872	-0.256372	-0.0443499	-0.0239735	-0.0991289	-0.0206544	-0.0363832	-0.00211347	0	-0.31296	-0.272406	-0.0856266	-0.160418	-0.0303267	-0.0969325	-0.00956138	-0.00291498	0	-0.280212	0.327612	-0.12141	-0.223919	-0.00438397	0	0	-0.442362	0.318677	-0.00274262	0.26021	-0.0572883	-0.0364618	-0.0741616	-0.0429426	-0.211742	-0.272473	0.355924	1.08804	0.426016	0.298767	0.097225	-0.568293	0.916586
	0.379	0	0	-0.00697987	0.368426	-0.159872	-0.256372	-0.0443499	-0.0239735	-0.0991289	-0.0206544	-0.0363832	-0.00211347	0	-0.31296	-0.272406	0.806317	-0.160418	-0.0303267	-0.0969325	0.331917	-0.00291498	0	0.164569	0.701597	0.401908	0.177369	-0.00438397	0	0	-0.442362	-0.0597993	-0.00274262	-0.390315	-0.0572883	-0.0364618	-0.0741616	-0.0429426	0.278401	-0.272473	1.17982	-0.240458	-0.215574	-0.444434	1.36538	0.418327	-0.0840538
	0.38	0	0	-0.00697987	-0.0560279	-0.159872	0.244355	-0.0443499	-0.0239735	-0.0991289	-0.0206544	-0.0363832	-0.00211347	0	-0.31296	-0.272406	-0.0856266	-0.160418	-0.0303267	0.453821	-0.00956138	-0.00291498	0	-0.280212	-0.0463742	-0.12141	0.177369	-0.00438397	0	0	0.135134	-0.0597993	-0.00274262	0.26021	-0.0572883	-0.0364618	-0.0741616	-0.0429426	0.768544	-0.272473	-0.467974	-0.240458	-0.215574	1.04197	3.05625	-0.568293	0.416266
	0.381	0	0	-0.00697987	-0.0560279	-0.159872	0.244355	-0.0443499	-0.0239735	-0.0991289	-0.0206544	-0.0363832	-0.00211347	0	-0.31296	-0.272406	-0.0856266	-0.160418	0.429168	-0.0969325	-0.00956138	-0.00291498	0	-0.280212	-0.0463742	-0.12141	0.578657	-0.00438397	0	0	-0.442362	-0.0597993	-0.00274262	1.56126	-0.0572883	-0.0364618	0.463241	-0.0429426	0.278401	0.261788	-0.467974	0.423791	0.426016	0.298767	-0.325492	2.39157	-0.0840538
	0.382	0	0	-0.00697987	-0.0560279	-0.159872	-0.256372	-0.0443499	-0.0239735	0.457775	-0.0206544	-0.0363832	-0.00211347	0	-0.31296	-0.272406	0.806317	0.29274	0.429168	-0.0969325	-0.00956138	-0.00291498	0	-0.280212	0.327612	-0.12141	0.578657	-0.00438397	0	0	0.135134	-0.0597993	-0.00274262	0.910736	-0.0572883	-0.0364618	0.463241	-0.0429426	0.278401	-0.272473	0.355924	0.423791	-0.215574	-0.444434	-0.325492	0.418327	-0.0840538
	0.383	0	0	-0.00697987	0.368426	-0.159872	0.244355	-0.0443499	-0.0239735	-0.0991289	-0.0206544	-0.0363832	-0.00211347	0	-0.31296	-0.272406	-0.0856266	-0.160418	0.429168	-0.0969325	-0.00956138	-0.00291498	0	0.60935	-0.0463742	-0.12141	0.177369	-0.00438397	0	0	-0.442362	0.318677	-0.00274262	0.26021	-0.0572883	-0.0364618	0.463241	-0.0429426	-0.211742	-0.272473	-0.467974	2.41654	-0.215574	-0.444434	-0.325492	0.418327	-0.0840538
	0.384	0	0	-0.00697987	-0.0560279	-0.159872	-0.256372	0.417628	-0.0239735	-0.0991289	-0.0206544	-0.0363832	-0.00211347	0	-0.31296	-0.272406	-0.0856266	-0.160418	-0.0303267	0.453821	-0.00956138	-0.00291498	0	-0.280212	-0.0463742	-0.12141	-0.223919	-0.00438397	0	0	-0.442362	-0.0597993	-0.00274262	0.26021	-0.0572883	-0.0364618	0.463241	-0.0429426	0.278401	-0.272473	1.17982	1.08804	-0.215574	-0.444434	0.942659	-0.568293	0.916586
	0.385	0	0	-0.00697987	-0.0560279	-0.159872	1.24581	-0.0443499	-0.0239735	-0.0991289	-0.0206544	-0.0363832	-0.00211347	0	-0.31296	-0.272406	-0.0856266	0.29274	-0.0303267	-0.0969325	-0.00956138	-0.00291498	0	-0.280212	-0.0463742	-0.12141	-0.223919	-0.00438397	0	0	-0.442362	-0.0597993	0.454361	0.26021	-0.0572883	-0.0364618	-0.0741616	-0.0429426	0.768544	-0.272473	0.355924	-0.240458	-0.215574	0.298767	-0.325492	-0.568293	-0.0840538
	0.386	0	0	-0.00697987	-0.0560279	-0.159872	-0.256372	-0.0443499	-0.0239735	-0.0991289	-0.0206544	-0.0363832	-0.00211347	0	-0.31296	-0.272406	-0.0856266	0.29274	-0.0303267	-0.0969325	-0.00956138	-0.00291498	0	-0.280212	0.327612	-0.12141	-0.223919	-0.00438397	0	0	-0.442362	-0.0597993	0.454361	-0.390315	-0.0572883	1.06844	1.00064	0.362176	0.278401	-0.272473	0.355924	-0.240458	-0.215574	0.298767	-0.325492	-0.568293	-0.0840538
	0.387	0	0	-0.00697987	-0.0560279	-0.159872	0.745082	-0.0443499	-0.0239735	0.457775	-0.0206544	-0.0363832	-0.00211347	0	-0.31296	-0.272406	-0.0856266	-0.160418	-0.0303267	-0.0969325	-0.00956138	-0.00291498	0	0.164569	-0.0463742	-0.12141	-0.223919	-0.00438397	0	0	0.135134	-0.0597993	0.454361	0.26021	-0.0572883	0.51599	-0.0741616	-0.0429426	1.25869	-0.272473	-0.467974	-0.240458	-0.215574	-0.444434	0.097225	-0.568293	-0.0840538
	0.388	0	0	-0.00697987	0.368426	0.672796	2.24726	-0.0443499	-0.0239735	-0.0991289	-0.0206544	-0.0363832	-0.00211347	0	-0.31296	-0.272406	-0.0856266	-0.160418	-0.0303267	0.453821	-0.00956138	-0.00291498	0	0.164569	-0.0463742	-0.12141	0.177369	-0.00438397	0	0	-0.442362	-0.0597993	-0.00274262	0.26021	-0.0572883	-0.0364618	-0.0741616	-0.0429426	-0.211742	-0.272473	1.17982	0.423791	-0.215574	0.298767	0.097225	1.40495	-0.0840538
	0.389	0	0	-0.00697987	-0.0560279	-0.159872	0.244355	-0.0443499	-0.0239735	-0.0991289	-0.0206544	-0.0363832	-0.00211347	0	-0.31296	-0.272406	-0.0856266	-0.160418	-0.0303267	-0.0969325	-0.00956138	-0.00291498	0	-0.280212	-0.0463742	-0.12141	-0.223919	-0.00438397	0	0	-0.442362	-0.0597993	-0.00274262	-0.390315	-0.0572883	-0.0364618	-0.0741616	-0.0429426	0.278401	-0.272473	-0.467974	-0.240458	-0.215574	-0.444434	0.519942	-0.568293	0.916586
	0.39	0	0	-0.00697987	-0.0560279	-0.159872	1.74654	-0.0443499	-0.0239735	0.457775	-0.0206544	-0.0363832	-0.00211347	0	-0.31296	-0.272406	-0.0856266	0.29274	-0.0303267	-0.0969325	-0.00956138	-0.00291498	0	-0.280212	-0.0463742	0.401908	0.177369	-0.00438397	0	0	-0.442362	-0.0597993	-0.00274262	0.26021	-0.0572883	-0.0364618	-0.0741616	-0.0429426	1.25869	0.261788	0.355924	-0.240458	-0.215574	0.298767	-0.325492	-0.568293	-0.0840538
	0.391	0	0	-0.00697987	-0.0560279	-0.159872	1.24581	-0.0443499	0.328579	-0.0991289	-0.0206544	-0.0363832	-0.00211347	0	-0.31296	-0.272406	-0.0856266	-0.160418	-0.0303267	-0.0969325	0.331917	-0.00291498	0	0.60935	-0.0463742	0.401908	0.177369	-0.00438397	0	0	-0.442362	-0.0597993	-0.00274262	-0.390315	-0.0572883	-0.0364618	-0.0741616	-0.0429426	0.278401	-0.272473	-0.467974	0.423791	-0.215574	0.298767	0.097225	-0.568293	-0.0840538
	0.392	0	0	-0.00697987	-0.0560279	-0.159872	1.74654	-0.0443499	-0.0239735	1.01468	-0.0206544	-0.0363832	-0.00211347	0	-0.31296	-0.272406	0.806317	-0.160418	-0.0303267	-0.0969325	-0.00956138	-0.00291498	0	-0.280212	-0.0463742	0.401908	-0.223919	-0.00438397	0	0	-0.442362	0.318677	-0.00274262	-0.390315	-0.0572883	-0.0364618	-0.0741616	0.362176	0.768544	0.261788	0.355924	0.423791	-0.215574	-0.444434	-0.325492	2.39157	-0.0840538
	0.393	0	0	-0.00697987	-0.0560279	-0.159872	0.244355	-0.0443499	-0.0239735	-0.0991289	-0.0206544	-0.0363832	-0.00211347	0	-0.31296	-0.272406	-0.0856266	-0.160418	-0.0303267	-0.0969325	-0.00956138	-0.00291498	0	0.164569	-0.0463742	0.401908	0.177369	-0.00438397	0	0	-0.442362	-0.0597993	-0.00274262	-0.390315	-0.0572883	-0.0364618	-0.0741616	-0.0429426	0.278401	0.261788	-0.467974	0.423791	-0.215574	0.298767	0.097225	-0.568293	-0.0840538
	0.394	0	0	-0.00697987	-0.0560279	-0.159872	-0.256372	-0.0443499	0.328579	-0.0991289	-0.0206544	-0.0363832	-0.00211347	0	-0.31296	-0.272406	0.360345	-0.160418	-0.0303267	-0.0969325	-0.00956138	-0.00291498	0	-0.280212	0.327612	-0.12141	0.177369	-0.00438397	0	0	-0.442362	-0.0597993	-0.00274262	-0.390315	-0.0572883	-0.0364618	-0.0741616	0.362176	0.768544	-0.272473	0.355924	-0.240458	-0.215574	-0.444434	0.097225	0.418327	-0.0840538
	0.395	0	0	-0.00697987	-0.0560279	-0.159872	0.244355	-0.0443499	0.681131	-0.0991289	-0.0206544	-0.0363832	-0.00211347	0	-0.31296	-0.272406	-0.0856266	0.29274	-0.0303267	-0.0969325	-0.00956138	-0.00291498	0	-0.280212	-0.0463742	-0.12141	-0.223919	-0.00438397	0	0	-0.442362	0.318677	-0.00274262	-0.390315	-0.0572883	-0.0364618	1.00064	-0.0429426	0.768544	0.261788	0.355924	0.423791	1.06761	-0.444434	0.097225	1.40495	0.416266
	0.396	0	0	-0.00697987	-0.0560279	-0.159872	0.745082	-0.0443499	-0.0239735	-0.0991289	-0.0206544	-0.0363832	-0.00211347	0	-0.31296	-0.272406	-0.0856266	-0.160418	-0.0303267	0.453821	-0.00956138	-0.00291498	0	-0.280212	-0.0463742	0.401908	0.177369	-0.00438397	0	0	-0.442362	0.318677	-0.00274262	-0.390315	-0.0572883	0.51599	-0.0741616	-0.0429426	-0.211742	-0.272473	-0.467974	-0.240458	0.426016	-0.444434	0.097225	1.40495	-0.0840538
	0.397	0	0	-0.00697987	-0.0560279	0.672796	-0.256372	-0.0443499	-0.0239735	-0.0991289	-0.0206544	-0.0363832	-0.00211347	0	-0.31296	-0.272406	-0.0856266	-0.160418	-0.0303267	-0.0969325	-0.00956138	-0.00291498	0	-0.280212	-0.0463742	-0.12141	-0.223919	-0.00438397	0	0	0.135134	0.318677	-0.00274262	-0.390315	-0.0572883	-0.0364618	-0.0741616	-0.0429426	0.278401	0.261788	-0.467974	-0.240458	1.06761	-0.444434	0.097225	-0.568293	-0.0840538
	0.398	0	0	-0.00697987	-0.0560279	-0.159872	0.244355	-0.0443499	-0.0239735	1.57158	-0.0206544	-0.0363832	-0.00211347	0	-0.31296	-0.272406	-0.0856266	-0.160418	-0.0303267	-0.0969325	-0.00956138	-0.00291498	0	0.60935	-0.0463742	-0.12141	0.177369	-0.00438397	0	0	0.135134	-0.0597993	-0.00274262	-0.390315	0.504362	0.51599	-0.0741616	-0.0429426	-0.211742	-0.272473	-0.467974	-0.240458	-0.215574	-0.444434	-0.325492	0.418327	-0.0840538
	0.399	0	0	-0.00697987	-0.0560279	-0.159872	0.745082	-0.0443499	-0.0239735	-0.0991289	-0.0206544	-0.0363832	-0.00211347	0	-0.31296	-0.272406	-0.0856266	-0.160418	-0.0303267	-0.0969325	-0.00956138	-0.00291498	0	0.164569	-0.0463742	0.401908	-0.223919	-0.00438397	0	0	0.135134	-0.0597993	-0.00274262	-0.390315	-0.0572883	-0.0364618	-0.0741616	0.362176	-0.211742	-0.272473	-0.467974	-0.240458	1.06761	-0.444434	0.097225	-0.568293	-0.0840538
	0.4	0	0	-0.00697987	-0.0560279	-0.159872	-0.256372	-0.0443499	-0.0239735	-0.0991289	-0.0206544	-0.0363832	-0.00211347	0	-0.31296	-0.272406	-0.0856266	-0.160418	-0.0303267	-0.0969325	-0.00956138	-0.00291498	0	-0.280212	-0.0463742	-0.12141	0.177369	-0.00438397	0	0	-0.442362	-0.0597993	-0.00274262	-0.390315	-0.0572883	-0.0364618	-0.0741616	0.362176	-0.211742	-0.272473	-0.467974	0.423791	0.426016	0.298767	0.097225	-0.568293	0.416266
[truncated: 576 more rows]

## Sheet: Panel D, E
Panel		D																				E
		Optical over skin and DCN (Z-score)
[truncated: 2,002 more rows]

## Sheet: Panel H, I, K
Panel		H, I															K											K
		+NBQX, MK-801 (Z-score)															+DC lesion
[truncated: 2,501 more rows]
