# Supplementary material for: The encoding of touch by somatotopically aligned dorsal column subdivisions
Source: Nature. 2022 Nov 23;612(7939):310–5. doi: 10.1038/s41586-022-05470-x (PMC9729103; doi:10.1038/s41586-022-05470-x)
Supplement: Supplementary file 15 — Source Data Extended Data Fig. 9 [file 41586_2022_5470_MOESM15_ESM.xlsx]

## Sheet: Panel B
	Time (s)	Average (Hz)	SEM		Unit ID	'2021_06_04_0002_opto.mat'	'2021_06_04_0006_opto.mat'	'2021_06_04_0011_opto.mat'	'2021_06_04_0018_opto.mat'	'2021_06_04_0019_opto.mat'	'2021_06_04_0028_opto.mat'	'2021_06_04_0031_opto.mat'	'2021_06_17_0010_latency.mat'	'2021_06_17_0030_latency.mat'	'2021_06_18_0012_latency.mat'	'2021_06_18_0031_latency.mat'	'2021_07_29_0018_pulse.mat'	'2021_07_29_0049_pulse.mat'	'2021_07_29_0067_pulse.mat'
	-0.4	0.00400168	0.00262867		-0.4	0	0	0	0	0	0	0	0.01	0.0103093	0	0	0	0	0.0357143
	-0.399	0.016293	0.0105317		-0.399	0.136364	0	0	0	0	0	0	0.01	0.0103093	0	0	0	0	0.0714286
	-0.398	0.00285714	0.00285714		-0.398	0	0	0	0	0	0	0	0.04	0	0	0	0	0	0
	-0.397	0.022217	0.0117044		-0.397	0.0454545	0	0	0	0	0	0.153846	0.03	0.0103093	0	0	0	0	0.0714286
	-0.396	0.010502	0.00590375		-0.396	0	0	0	0	0	0	0.0769231	0.01	0	0.0243902	0	0	0	0.0357143
	-0.395	0.00713177	0.00395645		-0.395	0.0454545	0	0	0	0	0	0	0.03	0	0.0243902	0	0	0	0
	-0.394	0.0201948	0.0162585		-0.394	0.227273	0	0	0.0454545	0	0	0	0.01	0	0	0	0	0	0
	-0.393	0.0141309	0.0082162		-0.393	0.0909091	0	0	0	0	0	0.0769231	0.03	0	0	0	0	0	0
	-0.392	0.0054117	0.00344692		-0.392	0.0454545	0	0	0	0	0	0	0.02	0.0103093	0	0	0	0	0
	-0.391	0.011447	0.00491295		-0.391	0.0454545	0	0	0	0	0	0	0.02	0.0103093	0.0487805	0	0	0	0.0357143
	-0.39	0.0136474	0.00968989		-0.39	0.136364	0	0	0	0	0	0	0.02	0.0103093	0.0243902	0	0	0	0
	-0.389	0.00396104	0.00327029		-0.389	0	0	0	0.0454545	0	0	0	0.01	0	0	0	0	0	0
	-0.388	0.00694517	0.00547128		-0.388	0	0	0	0	0	0	0.0769231	0.01	0.0103093	0	0	0	0	0
	-0.387	0.0054117	0.00344692		-0.387	0.0454545	0	0	0	0	0	0	0.02	0.0103093	0	0	0	0	0
	-0.386	0.00493498	0.00351204		-0.386	0	0	0	0	0	0	0	0.01	0.0103093	0.0487805	0	0	0	0
	-0.385	0.010989	0.010989		-0.385	0	0	0	0	0	0	0.153846	0	0	0	0	0	0	0
	-0.384	0.00469742	0.00328456		-0.384	0.0454545	0	0	0	0	0	0	0.01	0.0103093	0	0	0	0	0
	-0.383	0.00324675	0.00324675		-0.383	0.0454545	0	0	0	0	0	0	0	0	0	0	0	0	0
	-0.382	0.00398313	0.00327351		-0.382	0.0454545	0	0	0	0	0	0	0	0.0103093	0	0	0	0	0
	-0.381	0.00887701	0.00514787		-0.381	0.0454545	0.0588235	0	0	0	0	0	0.02	0	0	0	0	0	0
	-0.38	0.00920915	0.00482853		-0.38	0	0.0588235	0	0	0	0	0	0.01	0	0.0243902	0	0	0	0.0357143
	-0.379	0.00419792	0.00281173		-0.379	0	0	0	0	0	0	0	0.01	0.0103093	0	0	0	0.0384615	0
	-0.378	0.0114125	0.00600728		-0.378	0	0	0	0	0	0	0.0769231	0.02	0	0.0243902	0	0	0.0384615	0
	-0.377	0.00947833	0.00506399		-0.377	0.0454545	0	0	0	0	0	0	0	0	0.0487805	0	0	0.0384615	0
	-0.376	0.00620879	0.00548598		-0.376	0	0	0	0	0	0	0.0769231	0.01	0	0	0	0	0	0
	-0.375	0.0107046	0.00632859		-0.375	0	0	0.0526316	0	0	0	0.0769231	0.01	0.0103093	0	0	0	0	0
	-0.374	0.000736377	0.000736377		-0.374	0	0	0	0	0	0	0	0	0.0103093	0	0	0	0	0
	-0.373	0.000714286	0.000714286		-0.373	0	0	0	0	0	0	0	0.01	0	0	0	0	0	0
	-0.372	0.00317073	0.00216634		-0.372	0	0	0	0	0	0	0	0.02	0	0.0243902	0	0	0	0
	-0.371	0.0109062	0.00612342		-0.371	0.0454545	0	0	0	0	0	0.0769231	0.02	0.0103093	0	0	0	0	0
	-0.37	0.00720779	0.00647783		-0.37	0.0909091	0	0	0	0	0	0	0.01	0	0	0	0	0	0
	-0.369	0.00142857	0.00142857		-0.369	0	0	0	0	0	0	0	0.02	0	0	0	0	0	0
	-0.368	0.00897204	0.00656274		-0.368	0.0909091	0	0	0	0	0	0	0	0.0103093	0.0243902	0	0	0	0
	-0.367	0.0175924	0.00842811		-0.367	0.0909091	0	0	0	0	0	0.0769231	0.04	0	0	0	0	0.0384615	0
	-0.366	0.00285714	0.00285714		-0.366	0	0	0	0	0	0	0	0.04	0	0	0	0	0	0
	-0.365	0.0103785	0.00673328		-0.365	0.0909091	0	0	0	0	0	0	0.03	0	0.0243902	0	0	0	0
	-0.364	0.00396104	0.00327029		-0.364	0.0454545	0	0	0	0	0	0	0.01	0	0	0	0	0	0
	-0.363	0.00142857	0.00142857		-0.363	0	0	0	0	0	0	0	0.02	0	0	0	0	0	0
	-0.362	0.00715386	0.00366959		-0.362	0.0454545	0	0	0	0	0	0	0.02	0.0103093	0.0243902	0	0	0	0
	-0.361	0.00722635	0.00406712		-0.361	0	0	0	0.0454545	0	0	0	0.02	0	0	0	0	0	0.0357143
	-0.36	0.00142857	0.00142857		-0.36	0	0	0	0	0	0	0	0.02	0	0	0	0	0	0
	-0.359	0.0130056	0.00983449		-0.359	0.136364	0	0	0	0	0	0	0.01	0	0	0	0	0	0.0357143
	-0.358	0.00142857	0.00142857		-0.358	0	0	0	0	0	0	0	0.02	0	0	0	0	0	0
	-0.357	0.0136253	0.00712		-0.357	0.0454545	0	0	0	0	0.0909091	0	0.03	0	0.0243902	0	0	0	0
	-0.356	0.00722635	0.00406712		-0.356	0	0	0	0.0454545	0	0	0	0.02	0	0	0	0	0	0.0357143
	-0.355	0.00469388	0.0032029		-0.355	0	0	0	0	0	0	0	0.03	0	0	0	0	0	0.0357143
	-0.354	0.00467532	0.00344509		-0.354	0.0454545	0	0	0	0	0	0	0.02	0	0	0	0	0	0
	-0.353	0.00471597	0.0028424		-0.353	0	0	0	0	0	0	0	0.02	0.0103093	0	0	0	0	0.0357143
	-0.352	0.000714286	0.000714286		-0.352	0	0	0	0	0	0	0	0.01	0	0	0	0	0	0
	-0.351	0.0144377	0.0129126		-0.351	0.181818	0	0	0	0	0	0	0.01	0.0103093	0	0	0	0	0
	-0.35	0.00274725	0.00274725		-0.35	0	0	0	0	0	0	0	0	0	0	0	0	0.0384615	0
	-0.349	0.00554683	0.00311512		-0.349	0	0	0	0	0	0	0	0.02	0.0206186	0	0	0.037037	0	0
	-0.348	0.0061039	0.00415662		-0.348	0.0454545	0	0	0	0	0	0	0.04	0	0	0	0	0	0
	-0.347	0.00245645	0.00183136		-0.347	0	0	0	0	0	0	0	0.01	0	0.0243902	0	0	0	0
	-0.346	0.00763736	0.00574196		-0.346	0	0	0	0	0	0	0	0.03	0	0	0	0	0.0769231	0
	-0.345	0.0054117	0.00344692		-0.345	0.0454545	0	0	0	0	0	0	0.02	0.0103093	0	0	0	0	0
	-0.344	0.0124794	0.00681148		-0.344	0.0909091	0	0	0	0	0	0	0.03	0	0.0243902	0.0294118	0	0	0
	-0.343	0.00875981	0.00584525		-0.343	0	0	0	0	0	0	0.0769231	0.01	0	0	0	0	0	0.0357143
	-0.342	0.00673038	0.00407182		-0.342	0.0454545	0	0	0	0	0	0	0	0.0103093	0	0	0	0.0384615	0
	-0.341	0.00887393	0.00482849		-0.341	0.0454545	0	0	0	0	0	0	0.03	0	0.0487805	0	0	0	0
	-0.34	0.00324675	0.00324675		-0.34	0.0454545	0	0	0	0	0	0	0	0	0	0	0	0	0
	-0.339	0.00753463	0.00382409		-0.339	0.0454545	0	0	0	0	0	0	0.01	0.0206186	0	0.0294118	0	0	0
	-0.338	0.00963547	0.0051096		-0.338	0.0454545	0.0588235	0	0	0	0	0	0.01	0.0206186	0	0	0	0	0
	-0.337	0.00549451	0.00549451		-0.337	0	0	0	0	0	0	0.0769231	0	0	0	0	0	0	0
	-0.336	0.0117363	0.0052352		-0.336	0.0454545	0.0588235	0	0	0	0	0	0.01	0.0206186	0	0.0294118	0	0	0
	-0.335	0.0111688	0.00973513		-0.335	0.136364	0	0	0	0	0	0	0.02	0	0	0	0	0	0
	-0.334	0.00562718	0.00394761		-0.334	0	0	0	0	0	0	0	0.03	0	0.0487805	0	0	0	0
	-0.333	0.00290133	0.00197133		-0.333	0	0	0	0	0	0	0	0.02	0.0206186	0	0	0	0	0
	-0.332	0.000714286	0.000714286		-0.332	0	0	0	0	0	0	0	0.01	0	0	0	0	0	0
	-0.331	0.000714286	0.000714286		-0.331	0	0	0	0	0	0	0	0.01	0	0	0	0	0	0
	-0.33	0.00945554	0.00612667		-0.33	0.0454545	0	0	0	0	0	0.0769231	0.01	0	0	0	0	0	0
	-0.329	0.00396104	0.00327029		-0.329	0.0454545	0	0	0	0	0	0	0.01	0	0	0	0	0	0
	-0.328	0.0129171	0.0064308		-0.328	0.0454545	0	0	0	0	0	0.0769231	0.02	0	0	0	0	0.0384615	0
	-0.327	0.00865845	0.00651338		-0.327	0.0909091	0	0	0	0	0	0	0.02	0.0103093	0	0	0	0	0
	-0.326	0.00396104	0.00327029		-0.326	0	0	0	0.0454545	0	0	0	0.01	0	0	0	0	0	0
	-0.325	0.00467532	0.00344509		-0.325	0.0454545	0	0	0	0	0	0	0.02	0	0	0	0	0	0
	-0.324	0	0		-0.324	0	0	0	0	0	0	0	0	0	0	0	0	0	0
	-0.323	0.00324675	0.00324675		-0.323	0.0454545	0	0	0	0	0	0	0	0	0	0	0	0	0
	-0.322	0.011912	0.00619802		-0.322	0.0454545	0	0	0	0	0	0.0769231	0.02	0	0.0243902	0	0	0	0
	-0.321	0.0153735	0.0064827		-0.321	0.0454545	0	0	0	0	0	0.0769231	0.03	0	0.0243902	0	0	0.0384615	0
	-0.32	0.00670829	0.00407039		-0.32	0.0454545	0	0	0	0	0	0	0.01	0	0	0	0	0.0384615	0
	-0.319	0.000714286	0.000714286		-0.319	0	0	0	0	0	0	0	0.01	0	0	0	0	0	0
	-0.318	0.011988	0.00664542		-0.318	0.0454545	0	0	0.0454545	0	0	0.0769231	0	0	0	0	0	0	0
	-0.317	0.0043299	0.00311206		-0.317	0	0	0	0	0	0	0	0.04	0.0206186	0	0	0	0	0
	-0.316	0.0054117	0.00344692		-0.316	0.0454545	0	0	0	0	0	0	0.02	0.0103093	0	0	0	0	0
	-0.315	0.00398313	0.00327351		-0.315	0.0454545	0	0	0	0	0	0	0	0.0103093	0	0	0	0	0
	-0.314	0.0111977	0.00616741		-0.314	0.0454545	0	0	0	0	0	0.0769231	0.01	0	0.0243902	0	0	0	0
	-0.313	0.0107046	0.00632859		-0.313	0	0	0.0526316	0	0	0	0.0769231	0.01	0.0103093	0	0	0	0	0
	-0.312	0.00916474	0.0042995		-0.312	0	0	0	0.0454545	0	0	0	0.02	0	0.0243902	0	0	0.0384615	0
	-0.311	0.00722988	0.0064786		-0.311	0.0909091	0	0	0	0	0	0	0	0.0103093	0	0	0	0	0
	-0.31	0.00660654	0.00401016		-0.31	0.0454545	0	0	0	0	0	0	0.01	0	0	0	0.037037	0	0
	-0.309	0.00945554	0.00612667		-0.309	0.0454545	0	0	0	0	0	0.0769231	0.01	0	0	0	0	0	0
	-0.308	0.0112819	0.00503943		-0.308	0.0454545	0	0	0.0454545	0	0	0	0.03	0	0	0	0.037037	0	0
	-0.307	0.014153	0.0065261		-0.307	0.0454545	0	0	0.0454545	0	0	0.0769231	0.02	0.0103093	0	0	0	0	0
	-0.306	0.00589226	0.00402724		-0.306	0.0454545	0	0	0	0	0	0	0	0	0	0	0.037037	0	0
	-0.305	0.00142857	0.00142857		-0.305	0	0	0	0	0	0	0	0.02	0	0	0	0	0	0
	-0.304	0.00142857	0.00142857		-0.304	0	0	0	0	0	0	0	0.02	0	0	0	0	0	0
	-0.303	0.00794417	0.00645662		-0.303	0.0909091	0	0	0	0	0	0	0.01	0.0103093	0	0	0	0	0
	-0.302	0.00643958	0.00354463		-0.302	0.0454545	0	0	0	0	0	0	0.01	0.0103093	0.0243902	0	0	0	0
	-0.301	0.0100649	0.00716609		-0.301	0.0909091	0	0	0	0	0	0	0.05	0	0	0	0	0	0
	-0.3	0.00543379	0.00345924		-0.3	0.0454545	0	0	0	0	0	0	0.01	0.0206186	0	0	0	0	0
	-0.299	0.00897204	0.00451276		-0.299	0.0454545	0	0	0.0454545	0	0	0	0	0.0103093	0.0243902	0	0	0	0
	-0.298	0.00396104	0.00327029		-0.298	0.0454545	0	0	0	0	0	0	0.01	0	0	0	0	0	0
	-0.297	0.0054117	0.00344692		-0.297	0.0454545	0	0	0	0	0	0	0.02	0.0103093	0	0	0	0	0
	-0.296	0.00694517	0.00547128		-0.296	0	0	0	0	0	0	0.0769231	0.01	0.0103093	0	0	0	0	0
	-0.295	0.00357143	0.00357143		-0.295	0	0	0	0	0	0	0	0.05	0	0	0	0	0	0
	-0.294	0.0151587	0.00810626		-0.294	0.0909091	0	0	0	0	0	0.0769231	0.02	0	0.0243902	0	0	0	0
	-0.293	0.00794417	0.00645662		-0.293	0.0909091	0	0	0	0	0	0	0.01	0.0103093	0	0	0	0	0
	-0.292	0.00937952	0.00582736		-0.292	0	0	0	0	0	0	0.0769231	0.03	0	0.0243902	0	0	0	0
	-0.291	0.0054117	0.00344692		-0.291	0.0454545	0	0	0	0	0	0	0.02	0.0103093	0	0	0	0	0
	-0.29	0.00684027	0.00413863		-0.29	0	0	0	0.0454545	0	0	0	0.04	0.0103093	0	0	0	0	0
	-0.289	0.00620879	0.00548598		-0.289	0	0	0	0	0	0	0.0769231	0.01	0	0	0	0	0	0
	-0.288	0.00518797	0.00391761		-0.288	0	0	0.0526316	0	0	0	0	0.02	0	0	0	0	0	0
	-0.287	0.00576593	0.00317102		-0.287	0	0	0	0	0	0	0	0	0.0206186	0.0243902	0	0	0	0.0357143
	-0.286	0.00894995	0.00656243		-0.286	0.0909091	0	0	0	0	0	0	0.01	0	0.0243902	0	0	0	0
	-0.285	0.00216495	0.00155603		-0.285	0	0	0	0	0	0	0	0.02	0.0103093	0	0	0	0	0
	-0.284	0.00562649	0.0033499		-0.284	0	0	0	0	0	0	0	0.03	0.0103093	0	0	0	0.0384615	0
	-0.283	0.00145066	0.000985665		-0.283	0	0	0	0	0	0	0	0.01	0.0103093	0	0	0	0	0
	-0.282	0.00753247	0.00517378		-0.282	0.0454545	0	0	0	0	0	0	0.06	0	0	0	0	0	0
	-0.281	0.0061039	0.00415662		-0.281	0.0454545	0	0	0	0	0	0	0.04	0	0	0	0	0	0
	-0.28	0.00874126	0.00616332		-0.28	0.0454545	0	0	0	0	0	0.0769231	0	0	0	0	0	0	0
	-0.279	0.00543379	0.00345924		-0.279	0.0454545	0	0	0	0	0	0	0.01	0.0206186	0	0	0	0	0
	-0.278	0.00319282	0.00190206		-0.278	0	0	0	0	0	0	0	0.01	0.0103093	0.0243902	0	0	0	0
	-0.277	0.0114057	0.00680529		-0.277	0.0909091	0	0	0	0	0	0	0.02	0.0103093	0	0	0	0.0384615	0
	-0.276	0.00396104	0.00327029		-0.276	0	0	0	0.0454545	0	0	0	0.01	0	0	0	0	0	0
	-0.275	0.00467532	0.00344509		-0.275	0.0454545	0	0	0	0	0	0	0.02	0	0	0	0	0	0
	-0.274	0.00765945	0.00554804		-0.274	0	0	0	0	0	0	0.0769231	0.02	0.0103093	0	0	0	0	0
	-0.273	0.00324675	0.00324675		-0.273	0.0454545	0	0	0	0	0	0	0	0	0	0	0	0	0
	-0.272	0.00216495	0.00155603		-0.272	0	0	0	0	0	0	0	0.02	0.0103093	0	0	0	0	0
	-0.271	0.00995504	0.0068164		-0.271	0.0909091	0	0	0	0	0	0	0.01	0	0	0	0	0.0384615	0
	-0.27	0.00614808	0.00360255		-0.27	0.0454545	0	0	0	0	0	0	0.02	0.0206186	0	0	0	0	0
	-0.269	0.00649351	0.00649351		-0.269	0	0	0	0	0	0.0909091	0	0	0	0	0	0	0	0
	-0.268	0.00543379	0.00345924		-0.268	0.0454545	0	0	0	0	0	0	0.01	0.0206186	0	0	0	0	0
	-0.267	0.00324675	0.00324675		-0.267	0.0454545	0	0	0	0	0	0	0	0	0	0	0	0	0
	-0.266	0.00390711	0.00220819		-0.266	0	0	0	0	0	0	0	0.02	0.0103093	0.0243902	0	0	0	0
	-0.265	0.00398313	0.00327351		-0.265	0.0454545	0	0	0	0	0	0	0	0.0103093	0	0	0	0	0
	-0.264	0.00420168	0.00420168		-0.264	0	0.0588235	0	0	0	0	0	0	0	0	0	0	0	0
	-0.263	0.00614808	0.00360255		-0.263	0.0454545	0	0	0	0	0	0	0.02	0.0206186	0	0	0	0	0
	-0.262	0.00744843	0.0051085		-0.262	0.0454545	0.0588235	0	0	0	0	0	0	0	0	0	0	0	0
	-0.261	0.00692308	0.00556981		-0.261	0	0	0	0	0	0	0.0769231	0.02	0	0	0	0	0	0
	-0.26	0.0134387	0.00807231		-0.26	0.0909091	0	0	0	0	0	0.0769231	0.01	0.0103093	0	0	0	0	0
	-0.259	0.00945554	0.00612667		-0.259	0.0454545	0	0	0	0	0	0.0769231	0.01	0	0	0	0	0	0
	-0.258	0.0094741	0.00590029		-0.258	0	0	0	0	0	0	0.0769231	0.02	0	0	0	0	0	0.0357143
	-0.257	0.00471597	0.0028424		-0.257	0	0	0	0	0	0	0	0.02	0.0103093	0	0	0	0	0.0357143
	-0.256	0.0045993	0.00322995		-0.256	0	0	0	0	0	0	0	0.04	0	0.0243902	0	0	0	0
	-0.255	0.00896851	0.00419997		-0.255	0.0454545	0	0	0	0	0	0	0.02	0	0.0243902	0	0	0	0.0357143
	-0.254	0.00218704	0.00158662		-0.254	0	0	0	0	0	0	0	0.01	0.0206186	0	0	0	0	0
	-0.253	0.000714286	0.000714286		-0.253	0	0	0	0	0	0	0	0.01	0	0	0	0	0	0
	-0.252	0.0117254	0.010957		-0.252	0	0	0	0	0	0	0.153846	0	0.0103093	0	0	0	0	0
	-0.251	0.00396104	0.00327029		-0.251	0.0454545	0	0	0	0	0	0	0.01	0	0	0	0	0	0
	-0.25	0.00142857	0.00142857		-0.25	0	0	0	0	0	0	0	0.02	0	0	0	0	0	0
	-0.249	0.00966424	0.00458111		-0.249	0.0454545	0	0	0.0454545	0	0	0	0.02	0	0.0243902	0	0	0	0
	-0.248	0.00620879	0.00548598		-0.248	0	0	0	0	0	0	0.0769231	0.01	0	0	0	0	0	0
	-0.247	0.00142857	0.00142857		-0.247	0	0	0	0	0	0	0	0.02	0	0	0	0	0	0
	-0.246	0.00214286	0.00214286		-0.246	0	0	0	0	0	0	0	0.03	0	0	0	0	0	0
	-0.245	0.00467532	0.00344509		-0.245	0.0454545	0	0	0	0	0	0	0.02	0	0	0	0	0	0
	-0.244	0.0146813	0.00630983		-0.244	0.0454545	0	0	0	0	0	0.0769231	0.01	0.0103093	0.0243902	0	0	0.0384615	0
	-0.243	0.00498891	0.00356459		-0.243	0.0454545	0	0	0	0	0	0	0	0	0.0243902	0	0	0	0
	-0.242	0.0118831	0.00981088		-0.242	0.136364	0	0	0	0	0	0	0.03	0	0	0	0	0	0
	-0.241	0.0104074	0.0062811		-0.241	0	0	0	0	0	0	0.0769231	0.02	0	0.0487805	0	0	0	0
	-0.24	0.0057032	0.00355925		-0.24	0.0454545	0	0	0	0	0	0	0.01	0	0.0243902	0	0	0	0
	-0.239	0.0057032	0.00355925		-0.239	0.0454545	0	0	0	0	0	0	0.01	0	0.0243902	0	0	0	0
	-0.238	0.0147759	0.0065414		-0.238	0.0454545	0	0	0	0	0	0.0769231	0	0.0103093	0	0	0	0.0384615	0.0357143
	-0.237	0.00854503	0.00456857		-0.237	0.0454545	0	0	0	0	0	0	0	0	0	0	0	0.0384615	0.0357143
	-0.236	0.00649351	0.00441147		-0.236	0.0454545	0	0	0.0454545	0	0	0	0	0	0	0	0	0	0
	-0.235	0.00885115	0.00471647		-0.235	0.0454545	0	0	0	0	0	0	0.04	0	0	0	0	0.0384615	0
	-0.234	0.00649351	0.00441147		-0.234	0.0454545	0	0	0.0454545	0	0	0	0	0	0	0	0	0	0
	-0.233	0.00649351	0.00649351		-0.233	0.0909091	0	0	0	0	0	0	0	0	0	0	0	0	0
	-0.232	0.010138	0.00569281		-0.232	0	0	0	0	0	0	0.0769231	0.02	0.0206186	0.0243902	0	0	0	0
	-0.231	0.00467532	0.00344509		-0.231	0.0454545	0	0	0	0	0	0	0.02	0	0	0	0	0	0
	-0.23	0.00784606	0.00432165		-0.23	0.0454545	0	0	0	0	0	0	0.04	0	0.0243902	0	0	0	0
	-0.229	0.00684027	0.00413863		-0.229	0	0	0	0.0454545	0	0	0	0.04	0.0103093	0	0	0	0	0
	-0.228	0.00274725	0.00274725		-0.228	0	0	0	0	0	0	0	0	0	0	0	0	0.0384615	0
	-0.227	0.00498891	0.00356459		-0.227	0	0	0	0.0454545	0	0	0	0	0	0.0243902	0	0	0	0
	-0.226	0.00145066	0.000985665		-0.226	0	0	0	0	0	0	0	0.01	0.0103093	0	0	0	0	0
	-0.225	0.00346154	0.00278491		-0.225	0	0	0	0	0	0	0	0.01	0	0	0	0	0.0384615	0
	-0.224	0.0111149	0.00469031		-0.224	0.0454545	0	0	0.0454545	0	0	0	0.03	0.0103093	0.0243902	0	0	0	0
	-0.223	0.0116205	0.00624546		-0.223	0.0454545	0	0	0	0	0	0.0769231	0.03	0.0103093	0	0	0	0	0
	-0.222	0.000736377	0.000736377		-0.222	0	0	0	0	0	0	0	0	0.0103093	0	0	0	0	0
	-0.221	0.014153	0.0065261		-0.221	0.0454545	0	0	0.0454545	0	0	0.0769231	0.02	0.0103093	0	0	0	0	0
	-0.22	0.0166315	0.00802781		-0.22	0.0909091	0	0	0	0	0	0.0769231	0.02	0.0206186	0.0243902	0	0	0	0
	-0.219	0.00348432	0.00348432		-0.219	0	0	0	0	0	0	0	0	0	0.0487805	0	0	0	0
	-0.218	0.00469742	0.00328456		-0.218	0.0454545	0	0	0	0	0	0	0.01	0.0103093	0	0	0	0	0
	-0.217	0.00245645	0.00183136		-0.217	0	0	0	0	0	0	0	0.01	0	0.0243902	0	0	0	0
	-0.216	0.00686236	0.00387437		-0.216	0.0454545	0	0	0	0	0	0	0.03	0.0206186	0	0	0	0	0
	-0.215	0.0127023	0.00812767		-0.215	0.0909091	0	0	0	0	0	0.0769231	0.01	0	0	0	0	0	0
	-0.214	0.0054117	0.00344692		-0.214	0.0454545	0	0	0	0	0	0	0.02	0.0103093	0	0	0	0	0
	-0.213	0.00538961	0.00375005		-0.213	0.0454545	0	0	0	0	0	0	0.03	0	0	0	0	0	0
	-0.212	0.00713177	0.00395645		-0.212	0.0454545	0	0	0	0	0	0	0.03	0	0.0243902	0	0	0	0
	-0.211	0.00324675	0.00324675		-0.211	0.0454545	0	0	0	0	0	0	0	0	0	0	0	0	0
	-0.21	0.00863636	0.00667958		-0.21	0.0909091	0	0	0	0	0	0	0.03	0	0	0	0	0	0
	-0.209	0.00216495	0.00155603		-0.209	0	0	0	0	0	0	0	0.02	0.0103093	0	0	0	0	0
	-0.208	0.0111688	0.00702593		-0.208	0	0	0	0.0454545	0	0.0909091	0	0.02	0	0	0	0	0	0
	-0.207	0.00843472	0.00482677		-0.207	0.0454545	0	0.0526316	0	0	0	0	0.02	0	0	0	0	0	0
	-0.206	0.00348363	0.00278898		-0.206	0	0	0	0	0	0	0	0	0.0103093	0	0	0	0.0384615	0
	-0.205	0.0127023	0.00812767		-0.205	0.0909091	0	0	0	0	0	0.0769231	0.01	0	0	0	0	0	0
	-0.204	0.00823567	0.00659244		-0.204	0.0909091	0	0	0	0	0	0	0	0	0.0243902	0	0	0	0
	-0.203	0.00538961	0.00375005		-0.203	0.0454545	0	0	0	0	0	0	0.03	0	0	0	0	0	0
	-0.202	0.00945554	0.00612667		-0.202	0.0454545	0	0	0	0	0	0.0769231	0.01	0	0	0	0	0	0
	-0.201	0.00396104	0.00327029		-0.201	0.0454545	0	0	0	0	0	0	0.01	0	0	0	0	0	0
	-0.2	0.00620879	0.00548598		-0.2	0	0	0	0	0	0	0.0769231	0.01	0	0	0	0	0	0
	-0.199	0.00174216	0.00174216		-0.199	0	0	0	0	0	0	0	0	0	0.0243902	0	0	0	0
	-0.198	0.00142857	0.00142857		-0.198	0	0	0	0	0	0	0	0.02	0	0	0	0	0	0
	-0.197	0.013161	0.0063607		-0.197	0	0	0.0526316	0	0	0	0	0.02	0.0103093	0.0243902	0	0	0.0769231	0
	-0.196	0.00641748	0.00369468		-0.196	0.0454545	0	0	0	0	0	0	0.02	0	0.0243902	0	0	0	0
	-0.195	0.00346154	0.00278491		-0.195	0	0	0	0	0	0	0	0.01	0	0	0	0	0.0384615	0
	-0.194	0.00396104	0.00327029		-0.194	0.0454545	0	0	0	0	0	0	0.01	0	0	0	0	0	0
	-0.193	0.00417582	0.0029974		-0.193	0	0	0	0	0	0	0	0.02	0	0	0	0	0.0384615	0
	-0.192	0.00845681	0.00471217		-0.192	0.0454545	0	0.0526316	0	0	0	0	0.01	0.0103093	0	0	0	0	0
	-0.191	0.00287923	0.00221163		-0.191	0	0	0	0	0	0	0	0.03	0.0103093	0	0	0	0	0
	-0.19	0.00218704	0.00158662		-0.19	0	0	0	0	0	0	0	0.01	0.0206186	0	0	0	0	0
	-0.189	0.00417582	0.0029974		-0.189	0	0	0	0	0	0	0	0.02	0	0	0	0	0.0384615	0
	-0.188	0.00285714	0.00285714		-0.188	0	0	0	0	0	0	0	0.04	0	0	0	0	0	0
	-0.187	0.00724844	0.00393096		-0.187	0.0454545	0	0	0	0	0	0	0.01	0.0103093	0	0	0	0	0.0357143
	-0.186	0.00896851	0.00419997		-0.186	0	0	0	0.0454545	0	0	0	0.02	0	0.0243902	0	0	0	0.0357143
	-0.185	0.0116972	0.00684326		-0.185	0.0909091	0	0	0	0	0	0	0.01	0	0.0243902	0	0	0.0384615	0
	-0.184	0	0		-0.184	0	0	0	0	0	0	0	0	0	0	0	0	0	0
	-0.183	0.00763736	0.00574196		-0.183	0	0	0	0	0	0	0.0769231	0.03	0	0	0	0	0	0
	-0.182	0.00786815	0.00392272		-0.182	0.0454545	0	0	0	0	0	0	0.03	0.0103093	0.0243902	0	0	0	0
	-0.181	0.0121967	0.00972345		-0.181	0.136364	0	0	0	0	0	0	0.01	0	0.0243902	0	0	0	0
	-0.18	0.00825422	0.00411554		-0.18	0.0454545	0	0	0	0	0	0	0.01	0	0.0243902	0	0	0	0.0357143
	-0.179	0.00493498	0.00351204		-0.179	0	0	0	0	0	0	0	0.01	0.0103093	0.0487805	0	0	0	0
	-0.178	0.00949619	0.00580662		-0.178	0	0	0	0	0	0	0.0769231	0.01	0.0103093	0	0	0	0	0.0357143
	-0.177	0.00868055	0.00651906		-0.177	0.0909091	0	0	0	0	0	0	0.01	0.0206186	0	0	0	0	0
	-0.176	0.0158442	0.0130812		-0.176	0.181818	0	0	0	0	0	0	0.04	0	0	0	0	0	0
	-0.175	0.0036377	0.00253684		-0.175	0	0	0	0	0	0	0	0.02	0.0309278	0	0	0	0	0
	-0.174	0.0104545	0.00971146		-0.174	0.136364	0	0	0	0	0	0	0.01	0	0	0	0	0	0
	-0.173	0	0		-0.173	0	0	0	0	0	0	0	0	0	0	0	0	0	0
	-0.172	0.00469742	0.00328456		-0.172	0.0454545	0	0	0	0	0	0	0.01	0.0103093	0	0	0	0	0
	-0.171	0.0130491	0.00671462		-0.171	0	0	0	0.0454545	0	0	0.0769231	0.05	0.0103093	0	0	0	0	0
	-0.17	0.00469742	0.00328456		-0.17	0.0454545	0	0	0	0	0	0	0.01	0.0103093	0	0	0	0	0
	-0.169	0.00897814	0.00591805		-0.169	0	0	0	0	0	0	0.0769231	0	0.0103093	0	0	0	0.0384615	0
	-0.168	0.000714286	0.000714286		-0.168	0	0	0	0	0	0	0	0.01	0	0	0	0	0	0
	-0.167	0.00941338	0.0043388		-0.167	0.0454545	0	0	0	0	0	0	0.03	0.0206186	0	0	0	0	0.0357143
	-0.166	0	0		-0.166	0	0	0	0	0	0	0	0	0	0	0	0	0	0
	-0.165	0.0120066	0.00635082		-0.165	0.0454545	0	0	0	0	0	0.0769231	0.01	0	0	0	0	0	0.0357143
	-0.164	0.00287923	0.00221163		-0.164	0	0	0	0	0	0	0	0.03	0.0103093	0	0	0	0	0
	-0.163	0.0134455	0.0109526		-0.163	0	0	0	0	0	0	0.153846	0.01	0	0.0243902	0	0	0	0
	-0.162	0.00469742	0.00328456		-0.162	0	0	0	0.0454545	0	0	0	0.01	0.0103093	0	0	0	0	0
	-0.161	0.00945554	0.00612667		-0.161	0.0454545	0	0	0	0	0	0.0769231	0.01	0	0	0	0	0	0
	-0.16	0.00792208	0.00654059		-0.16	0.0909091	0	0	0	0	0	0	0.02	0	0	0	0	0	0
	-0.159	0.00396104	0.00327029		-0.159	0.0454545	0	0	0	0	0	0	0.01	0	0	0	0	0	0
	-0.158	0.00142857	0.00142857		-0.158	0	0	0	0	0	0	0	0.02	0	0	0	0	0	0
	-0.157	0.00649351	0.00649351		-0.157	0.0909091	0	0	0	0	0	0	0	0	0	0	0	0	0
	-0.156	0.00763736	0.00574196		-0.156	0	0	0	0	0	0	0.0769231	0.03	0	0	0	0	0	0
	-0.155	0.0057032	0.00355925		-0.155	0	0	0	0.0454545	0	0	0	0.01	0	0.0243902	0	0	0	0
	-0.154	0.0134297	0.00664712		-0.154	0	0	0.0526316	0	0	0	0.0769231	0.02	0	0	0	0	0.0384615	0
	-0.153	0.00763736	0.00574196		-0.153	0	0	0	0	0	0	0.0769231	0.03	0	0	0	0	0	0
	-0.152	0.00467532	0.00344509		-0.152	0.0454545	0	0	0	0	0	0	0.02	0	0	0	0	0	0
	-0.151	0.00549451	0.00549451		-0.151	0	0	0	0	0	0	0.0769231	0	0	0	0	0	0	0
	-0.15	0.00538961	0.00375005		-0.15	0.0454545	0	0	0	0	0	0	0.03	0	0	0	0	0	0
	-0.149	0.00396104	0.00327029		-0.149	0.0454545	0	0	0	0	0	0	0.01	0	0	0	0	0	0
	-0.148	0.00996819	0.0063748		-0.148	0	0	0.0526316	0	0	0	0.0769231	0.01	0	0	0	0	0	0
	-0.147	0.00772044	0.00474731		-0.147	0.0454545	0	0.0526316	0	0	0	0	0.01	0	0	0	0	0	0
	-0.146	0.00935379	0.0045647		-0.146	0.0454545	0	0	0	0	0	0	0.01	0	0	0	0.037037	0.0384615	0
	-0.145	0.0151741	0.0129155		-0.145	0.181818	0	0	0	0	0	0	0.01	0.0206186	0	0	0	0	0
	-0.144	0.00612599	0.00374093		-0.144	0	0	0	0.0454545	0	0	0	0.03	0.0103093	0	0	0	0	0
	-0.143	0.0103785	0.00475737		-0.143	0.0454545	0	0	0.0454545	0	0	0	0.03	0	0.0243902	0	0	0	0
	-0.142	0.00285714	0.00285714		-0.142	0	0	0	0	0	0	0	0.04	0	0	0	0	0	0
	-0.141	0.00214286	0.00214286		-0.141	0	0	0	0	0	0	0	0.03	0	0	0	0	0	0
	-0.14	0.00145066	0.000985665		-0.14	0	0	0	0	0	0	0	0.01	0.0103093	0	0	0	0	0
	-0.139	0.00985329	0.00678435		-0.139	0.0909091	0	0	0	0	0	0	0.01	0	0	0	0.037037	0	0
	-0.138	0.00335979	0.00268667		-0.138	0	0	0	0	0	0	0	0.01	0	0	0	0.037037	0	0
	-0.137	0.00396104	0.00327029		-0.137	0.0454545	0	0	0	0	0	0	0.01	0	0	0	0	0	0
	-0.136	0.00763442	0.00420411		-0.136	0.0454545	0	0	0	0	0	0	0	0	0.0243902	0	0.037037	0	0
	-0.135	0.00142857	0.00142857		-0.135	0	0	0	0	0	0	0	0.02	0	0	0	0	0	0
	-0.134	0.00945554	0.00612667		-0.134	0.0454545	0	0	0	0	0	0.0769231	0.01	0	0	0	0	0	0
	-0.133	0.00469742	0.00328456		-0.133	0.0454545	0	0	0	0	0	0	0.01	0.0103093	0	0	0	0	0
	-0.132	0.0054117	0.00344692		-0.132	0.0454545	0	0	0	0	0	0	0.02	0.0103093	0	0	0	0	0
	-0.131	0.00692308	0.00556981		-0.131	0	0	0	0	0	0	0.0769231	0.02	0	0	0	0	0	0
	-0.13	0.00214286	0.00214286		-0.13	0	0	0	0	0	0	0	0.03	0	0	0	0	0	0
	-0.129	0.00214286	0.00214286		-0.129	0	0	0	0	0	0	0	0.03	0	0	0	0	0	0
	-0.128	0.00469742	0.00328456		-0.128	0.0454545	0	0	0	0	0	0	0.01	0.0103093	0	0	0	0	0
	-0.127	0.00245645	0.00183136		-0.127	0	0	0	0	0	0	0	0.01	0	0.0243902	0	0	0	0
	-0.126	0.00538961	0.00375005		-0.126	0.0454545	0	0	0	0	0	0	0.03	0	0	0	0	0	0
	-0.125	0.00538961	0.00375005		-0.125	0	0	0	0.0454545	0	0	0	0.03	0	0	0	0	0	0
	-0.124	0.0057032	0.00355925		-0.124	0.0454545	0	0	0	0	0	0	0.01	0	0.0243902	0	0	0	0
	-0.123	0.00651206	0.00395575		-0.123	0.0454545	0	0	0	0	0	0	0.01	0	0	0	0	0	0.0357143
	-0.122	0.011988	0.00817718		-0.122	0.0909091	0	0	0	0	0	0.0769231	0	0	0	0	0	0	0
	-0.121	0.00396104	0.00327029		-0.121	0	0	0	0.0454545	0	0	0	0.01	0	0	0	0	0	0
	-0.12	0.0126195	0.00976982		-0.12	0.136364	0	0	0	0	0	0	0.03	0.0103093	0	0	0	0	0
	-0.119	0.00906299	0.00424705		-0.119	0.0454545	0	0	0	0	0	0	0.02	0	0.0243902	0	0.037037	0	0
	-0.118	0.0101698	0.00617302		-0.118	0.0454545	0	0	0	0	0	0.0769231	0.02	0	0	0	0	0	0
	-0.117	0.00794417	0.00645662		-0.117	0.0909091	0	0	0	0	0	0	0.01	0.0103093	0	0	0	0	0
	-0.116	0.0026455	0.0026455		-0.116	0	0	0	0	0	0	0	0	0	0	0	0.037037	0	0
	-0.115	0.0119052	0.00969792		-0.115	0.136364	0	0	0	0	0	0	0.02	0.0103093	0	0	0	0	0
	-0.114	0	0		-0.114	0	0	0	0	0	0	0	0	0	0	0	0	0	0
	-0.113	0.00214286	0.00214286		-0.113	0	0	0	0	0	0	0	0.03	0	0	0	0	0	0
	-0.112	0.00428571	0.00428571		-0.112	0	0	0	0	0	0	0	0.06	0	0	0	0	0	0
	-0.111	0.00623088	0.0054872		-0.111	0	0	0	0	0	0	0.0769231	0	0.0103093	0	0	0	0	0
	-0.11	0.00216495	0.00155603		-0.11	0	0	0	0	0	0	0	0.02	0.0103093	0	0	0	0	0
	-0.109	0.00649351	0.00649351		-0.109	0.0909091	0	0	0	0	0	0	0	0	0	0	0	0	0
	-0.108	0.00324675	0.00324675		-0.108	0.0454545	0	0	0	0	0	0	0	0	0	0	0	0	0
	-0.107	0.00142857	0.00142857		-0.107	0	0	0	0	0	0	0	0.02	0	0	0	0	0	0
	-0.106	0.00324675	0.00324675		-0.106	0.0454545	0	0	0	0	0	0	0	0	0	0	0	0	0
	-0.105	0.00390711	0.00220819		-0.105	0	0	0	0	0	0	0	0.02	0.0103093	0.0243902	0	0	0	0
	-0.104	0.000714286	0.000714286		-0.104	0	0	0	0	0	0	0	0.01	0	0	0	0	0	0
	-0.103	0.00572529	0.00356137		-0.103	0.0454545	0	0	0	0	0	0	0	0.0103093	0.0243902	0	0	0	0
	-0.102	0.00216495	0.00155603		-0.102	0	0	0	0	0	0	0	0.02	0.0103093	0	0	0	0	0
	-0.101	0.00641748	0.00369468		-0.101	0.0454545	0	0	0	0	0	0	0.02	0	0.0243902	0	0	0	0
	-0.1	0.0154435	0.00732022		-0.1	0.0454545	0	0	0.0454545	0	0.0909091	0	0.01	0	0.0243902	0	0	0	0
	-0.099	0.0054117	0.00344692		-0.099	0.0454545	0	0	0	0	0	0	0.02	0.0103093	0	0	0	0	0
	-0.098	0.0116205	0.00624546		-0.098	0.0454545	0	0	0	0	0	0.0769231	0.03	0.0103093	0	0	0	0	0
	-0.097	0.0104766	0.00971141		-0.097	0.136364	0	0	0	0	0	0	0	0.0103093	0	0	0	0	0
	-0.096	0.00538961	0.00375005		-0.096	0.0454545	0	0	0	0	0	0	0.03	0	0	0	0	0	0
	-0.095	0.00145066	0.000985665		-0.095	0	0	0	0	0	0	0	0.01	0.0103093	0	0	0	0	0
	-0.094	0.000714286	0.000714286		-0.094	0	0	0	0	0	0	0	0.01	0	0	0	0	0	0
	-0.093	0.00837374	0.00571376		-0.093	0	0	0	0	0	0	0.0769231	0.03	0.0103093	0	0	0	0	0
	-0.092	0.0146304	0.00730542		-0.092	0.0909091	0	0	0.0454545	0	0	0	0.03	0	0	0	0	0.0384615	0
	-0.091	0.00348363	0.00278898		-0.091	0	0	0	0	0	0	0	0	0.0103093	0	0	0	0.0384615	0
	-0.09	0.0109062	0.00612342		-0.09	0.0454545	0	0	0	0	0	0.0769231	0.02	0.0103093	0	0	0	0	0
	-0.089	0.00715386	0.00366959		-0.089	0	0	0	0.0454545	0	0	0	0.02	0.0103093	0.0243902	0	0	0	0
	-0.088	0.000714286	0.000714286		-0.088	0	0	0	0	0	0	0	0.01	0	0	0	0	0	0
	-0.087	0.0042207	0.00350543		-0.087	0	0	0	0	0	0	0	0	0.0103093	0.0487805	0	0	0	0
	-0.086	0.00795095	0.00560955		-0.086	0	0	0	0	0	0	0.0769231	0.01	0	0.0243902	0	0	0	0
	-0.085	0.00599401	0.00408859		-0.085	0.0454545	0	0	0	0	0	0	0	0	0	0	0	0.0384615	0
	-0.084	0.00285714	0.00285714		-0.084	0	0	0	0	0	0	0	0.04	0	0	0	0	0	0
	-0.083	0.00467532	0.00344509		-0.083	0.0454545	0	0	0	0	0	0	0.02	0	0	0	0	0	0
	-0.082	0.0124176	0.00744045		-0.082	0	0	0	0	0	0	0.0769231	0.02	0	0	0	0	0.0769231	0
	-0.081	0.00142857	0.00142857		-0.081	0	0	0	0	0	0	0	0.02	0	0	0	0	0	0
	-0.08	0.0136314	0.00653022		-0.08	0.0454545	0	0	0	0	0	0.0769231	0.03	0	0	0	0	0.0384615	0
	-0.079	0.00538961	0.00375005		-0.079	0.0454545	0	0	0	0	0	0	0.03	0	0	0	0	0	0
	-0.078	0.017906	0.0081763		-0.078	0.0909091	0	0	0	0	0	0.0769231	0.02	0	0.0243902	0	0	0.0384615	0
	-0.077	0.00396104	0.00327029		-0.077	0.0454545	0	0	0	0	0	0	0.01	0	0	0	0	0	0
	-0.076	0.00649351	0.00649351		-0.076	0.0909091	0	0	0	0	0	0	0	0	0	0	0	0	0
	-0.075	0.00720779	0.00647783		-0.075	0.0909091	0	0	0	0	0	0	0.01	0	0	0	0	0	0
	-0.074	0.00419792	0.00281173		-0.074	0	0	0	0	0	0	0	0.01	0.0103093	0	0	0	0.0384615	0
	-0.073	0.0156643	0.00772652		-0.073	0.0454545	0	0	0	0	0	0.0769231	0.02	0	0	0	0	0.0769231	0
	-0.072	0.00688446	0.00389357		-0.072	0.0454545	0	0	0	0	0	0	0.02	0.0309278	0	0	0	0	0
	-0.071	0.00467532	0.00344509		-0.071	0.0454545	0	0	0	0	0	0	0.02	0	0	0	0	0	0
	-0.07	0.000736377	0.000736377		-0.07	0	0	0	0	0	0	0	0	0.0103093	0	0	0	0	0
	-0.069	0.00287923	0.00221163		-0.069	0	0	0	0	0	0	0	0.03	0.0103093	0	0	0	0	0
	-0.068	0.014153	0.00808051		-0.068	0.0909091	0	0	0	0	0	0.0769231	0.02	0.0103093	0	0	0	0	0
	-0.067	0.00620879	0.00548598		-0.067	0	0	0	0	0	0	0.0769231	0.01	0	0	0	0	0	0
	-0.066	0.00649351	0.00649351		-0.066	0.0909091	0	0	0	0	0	0	0	0	0	0	0	0	0
	-0.065	0.000714286	0.000714286		-0.065	0	0	0	0	0	0	0	0.01	0	0	0	0	0	0
	-0.064	0.00174216	0.00174216		-0.064	0	0	0	0	0	0	0	0	0	0.0243902	0	0	0	0
	-0.063	0.00396104	0.00327029		-0.063	0.0454545	0	0	0	0	0	0	0.01	0	0	0	0	0	0
	-0.062	0.00396104	0.00327029		-0.062	0	0	0	0.0454545	0	0	0	0.01	0	0	0	0	0	0
	-0.061	0.00694517	0.00547128		-0.061	0	0	0	0	0	0	0.0769231	0.01	0.0103093	0	0	0	0	0
	-0.06	0.0136474	0.0069631		-0.06	0.0909091	0	0	0.0454545	0	0	0	0.02	0.0103093	0.0243902	0	0	0	0
	-0.059	0.00469742	0.00328456		-0.059	0.0454545	0	0	0	0	0	0	0.01	0.0103093	0	0	0	0	0
	-0.058	0.0133559	0.00978417		-0.058	0.136364	0	0	0	0	0	0	0.03	0.0206186	0	0	0	0	0
	-0.057	0.00287923	0.00221163		-0.057	0	0	0	0	0	0	0	0.03	0.0103093	0	0	0	0	0
	-0.056	0.00990748	0.00485341		-0.056	0.0454545	0	0.0526316	0	0	0	0	0.02	0.0206186	0	0	0	0	0
	-0.055	0.00359352	0.00289514		-0.055	0	0	0	0	0	0	0	0.04	0.0103093	0	0	0	0	0
	-0.054	0.000714286	0.000714286		-0.054	0	0	0	0	0	0	0	0.01	0	0	0	0	0	0
	-0.053	0.00469742	0.00328456		-0.053	0.0454545	0	0	0	0	0	0	0.01	0.0103093	0	0	0	0	0
	-0.052	0.0187191	0.00868294		-0.052	0.0909091	0	0	0.0454545	0	0	0.0769231	0	0	0.0487805	0	0	0	0
	-0.051	0.00620879	0.00548598		-0.051	0	0	0	0	0	0	0.0769231	0.01	0	0	0	0	0	0
	-0.05	0.00866524	0.00567472		-0.05	0	0	0	0	0	0	0.0769231	0.02	0	0.0243902	0	0	0	0
	-0.049	0.00498891	0.00356459		-0.049	0.0454545	0	0	0	0	0	0	0	0	0.0243902	0	0	0	0
	-0.048	0	0		-0.048	0	0	0	0	0	0	0	0	0	0	0	0	0	0
	-0.047	0.00469742	0.00328456		-0.047	0	0	0	0.0454545	0	0	0	0.01	0.0103093	0	0	0	0	0
	-0.046	0.00214286	0.00214286		-0.046	0	0	0	0	0	0	0	0.03	0	0	0	0	0	0
	-0.045	0.00883122	0.00433797		-0.045	0.0454545	0	0	0	0	0	0	0	0.0103093	0	0.0294118	0	0.0384615	0
	-0.044	0.00145066	0.000985665		-0.044	0	0	0	0	0	0	0	0.01	0.0103093	0	0	0	0	0
	-0.043	0.00744536	0.00455104		-0.043	0.0454545	0	0	0	0	0	0	0.01	0	0.0487805	0	0	0	0
	-0.042	0.00467532	0.00344509		-0.042	0.0454545	0	0	0	0	0	0	0.02	0	0	0	0	0	0
	-0.041	0.00142857	0.00142857		-0.041	0	0	0	0	0	0	0	0.02	0	0	0	0	0	0
	-0.04	0.00845045	0.00421962		-0.04	0.0454545	0	0	0	0	0	0	0.01	0	0.0243902	0	0	0.0384615	0
	-0.039	0.000714286	0.000714286		-0.039	0	0	0	0	0	0	0	0.01	0	0	0	0	0	0
	-0.038	0.00549451	0.00549451		-0.038	0	0	0	0	0	0	0.0769231	0	0	0	0	0	0	0
	-0.037	0.00396104	0.00327029		-0.037	0.0454545	0	0	0	0	0	0	0.01	0	0	0	0	0	0
	-0.036	0.0057032	0.00355925		-0.036	0.0454545	0	0	0	0	0	0	0.01	0	0.0243902	0	0	0	0
	-0.035	0.000714286	0.000714286		-0.035	0	0	0	0	0	0	0	0.01	0	0	0	0	0	0
	-0.034	0.00142857	0.00142857		-0.034	0	0	0	0	0	0	0	0.02	0	0	0	0	0	0
	-0.033	0.00794063	0.00429597		-0.033	0.0454545	0	0	0	0	0	0	0.03	0	0	0	0	0	0.0357143
	-0.032	0.0161984	0.00974913		-0.032	0.136364	0	0	0	0	0	0	0.02	0.0103093	0.0243902	0	0	0	0.0357143
	-0.031	0.000736377	0.000736377		-0.031	0	0	0	0	0	0	0	0	0.0103093	0	0	0	0	0
	-0.03	0.00274725	0.00274725		-0.03	0	0	0	0	0	0	0	0	0	0	0	0	0.0384615	0
	-0.029	0.0193463	0.0101408		-0.029	0.136364	0	0	0	0	0	0	0.05	0.0103093	0	0	0	0.0384615	0.0357143
	-0.028	0.0057032	0.00355925		-0.028	0.0454545	0	0	0	0	0	0	0.01	0	0.0243902	0	0	0	0
	-0.027	0	0		-0.027	0	0	0	0	0	0	0	0	0	0	0	0	0	0
	-0.026	0.000714286	0.000714286		-0.026	0	0	0	0	0	0	0	0.01	0	0	0	0	0	0
	-0.025	0.00960962	0.0044337		-0.025	0.0454545	0	0	0	0	0	0	0.03	0.0206186	0	0	0	0.0384615	0
	-0.024	0.00792208	0.00654059		-0.024	0.0909091	0	0	0	0	0	0	0.02	0	0	0	0	0	0
	-0.023	0.00142857	0.00142857		-0.023	0	0	0	0	0	0	0	0.02	0	0	0	0	0	0
	-0.022	0.00744536	0.00455104		-0.022	0.0454545	0	0	0	0	0	0	0.01	0	0.0487805	0	0	0	0
	-0.021	0.00467532	0.00344509		-0.021	0.0454545	0	0	0	0	0	0	0.02	0	0	0	0	0	0
	-0.02	0.013161	0.0063607		-0.02	0	0	0.0526316	0	0	0	0.0769231	0.02	0.0103093	0.0243902	0	0	0	0
	-0.019	0.00142857	0.00142857		-0.019	0	0	0	0	0	0	0	0.02	0	0	0	0	0	0
	-0.018	0.0104006	0.00656799		-0.018	0.0909091	0	0	0	0	0	0	0.02	0.0103093	0.0243902	0	0	0	0
	-0.017	0.00346154	0.00278491		-0.017	0	0	0	0	0	0	0	0.01	0	0	0	0	0.0384615	0
	-0.016	0.00247854	0.00183848		-0.016	0	0	0	0	0	0	0	0	0.0103093	0.0243902	0	0	0	0
	-0.015	0.0214436	0.0123283		-0.015	0.0909091	0	0	0.0454545	0	0	0.153846	0.01	0	0	0	0	0	0
	-0.014	0.00357143	0.00357143		-0.014	0	0	0	0	0	0	0	0.05	0	0	0	0	0	0
	-0.013	0.00911388	0.00485102		-0.013	0	0.0588235	0	0	0	0	0	0.02	0.0103093	0	0	0	0.0384615	0
	-0.012	0.00396104	0.00327029		-0.012	0.0454545	0	0	0	0	0	0	0.01	0	0	0	0	0	0
	-0.011	0.0148842	0.00720421		-0.011	0	0.0588235	0.0526316	0	0	0	0.0769231	0.02	0	0	0	0	0	0
	-0.01	0.00357143	0.00357143		-0.01	0	0	0	0	0	0	0	0.05	0	0	0	0	0	0
	-0.009	0.00400168	0.00262867		-0.009	0	0	0	0	0	0	0	0.01	0.0103093	0	0	0	0	0.0357143
	-0.008	0.0231975	0.0135109		-0.008	0.181818	0	0	0	0	0	0.0769231	0.02	0.0103093	0	0	0	0	0.0357143
	-0.007	0.00142857	0.00142857		-0.007	0	0	0	0	0	0	0	0.02	0	0	0	0	0	0
	-0.006	0.0049122	0.00300892		-0.006	0	0	0	0	0	0	0	0.02	0.0103093	0	0	0	0.0384615	0
	-0.005	0.00287923	0.00221163		-0.005	0	0	0	0	0	0	0	0.03	0.0103093	0	0	0	0	0
	-0.004	0.00467532	0.00344509		-0.004	0	0	0	0.0454545	0	0	0	0.02	0	0	0	0	0	0
	-0.003	0.0115984	0.00650442		-0.003	0.0454545	0	0	0	0	0	0.0769231	0.04	0	0	0	0	0	0
	-0.002	0.00467532	0.00344509		-0.002	0.0454545	0	0	0	0	0	0	0.02	0	0	0	0	0	0
	-0.001	0.0061039	0.00415662		-0.001	0	0	0	0.0454545	0	0	0	0.04	0	0	0	0	0	0
	0	0.00324675	0.00324675		0	0	0	0	0.0454545	0	0	0	0	0	0	0	0	0	0
	0.001	0.0057032	0.00355925		0.001	0.0454545	0	0	0	0	0	0	0.01	0	0.0243902	0	0	0	0
	0.002	0.00245645	0.00183136		0.002	0	0	0	0	0	0	0	0.01	0	0.0243902	0	0	0	0
	0.003	0.00324675	0.00324675		0.003	0.0454545	0	0	0	0	0	0	0	0	0	0	0	0	0
	0.004	0.00649351	0.00649351		0.004	0.0909091	0	0	0	0	0	0	0	0	0	0	0	0	0
	0.005	0.00599401	0.00408859		0.005	0.0454545	0	0	0	0	0	0	0	0	0	0	0	0.0384615	0
	0.006	0.00220913	0.00220913		0.006	0	0	0	0	0	0	0	0	0.0309278	0	0	0	0	0
	0.007	0.00447368	0.00377229		0.007	0	0	0.0526316	0	0	0	0	0.01	0	0	0	0	0	0
	0.008	0.00715386	0.00366959		0.008	0.0454545	0	0	0	0	0	0	0.02	0.0103093	0.0243902	0	0	0	0
	0.009	0.00792208	0.00448048		0.009	0.0454545	0	0	0.0454545	0	0	0	0.02	0	0	0	0	0	0
	0.01	0.00467532	0.00344509		0.01	0.0454545	0	0	0	0	0	0	0.02	0	0	0	0	0	0
	0.011	0.00498891	0.00356459		0.011	0.0454545	0	0	0	0	0	0	0	0	0.0243902	0	0	0	0
	0.012	0	0		0.012	0	0	0	0	0	0	0	0	0	0	0	0	0	0
	0.013	0.000714286	0.000714286		0.013	0	0	0	0	0	0	0	0.01	0	0	0	0	0	0
	0.014	0.00612599	0.00374093		0.014	0.0454545	0	0	0	0	0	0	0.03	0.0103093	0	0	0	0	0
	0.015	0.00489011	0.00335165		0.015	0	0	0	0	0	0	0	0.03	0	0	0	0	0.0384615	0
	0.016	0.00572529	0.00356137		0.016	0.0454545	0	0	0	0	0	0	0	0.0103093	0.0243902	0	0	0	0
	0.017	0.0222106	0.0134786		0.017	0.0454545	0	0	0	0	0	0.0769231	0.01	0	0	0	0	0	0.178571
	0.018	0.0464064	0.0352746		0.018	0.0454545	0	0	0.0454545	0	0	0	0.01	0	0.0487805	0	0	0	0.5
	0.019	0.0743159	0.0529416		0.019	0.136364	0	0.0526316	0	0	0	0	0.04	0	0.0243902	0	0.037037	0	0.75
	0.02	0.0899317	0.053257		0.02	0.318182	0	0.105263	0	0	0	0.0769231	0.02	0	0.0243902	0	0	0	0.714286
	0.021	0.136004	0.0538655		0.021	0.454545	0.0588235	0.315789	0.0454545	0	0	0.230769	0.07	0	0.0487805	0	0.037037	0	0.642857
	0.022	0.111996	0.0326033		0.022	0.363636	0	0.210526	0.136364	0	0	0.307692	0.11	0	0.121951	0.0294118	0.0740741	0	0.214286
	0.023	0.127766	0.0392577		0.023	0.5	0.0588235	0.0526316	0.0909091	0	0	0.230769	0.1	0	0.097561	0.0294118	0.37037	0.115385	0.142857
	0.024	0.200406	0.0552513		0.024	0.590909	0.0588235	0.421053	0.181818	0	0	0.384615	0.1	0.0206186	0.243902	0.0588235	0.555556	0.153846	0.0357143
	0.025	0.185049	0.0646036		0.025	0.636364	0.0588235	0.157895	0.0909091	0	0	0.230769	0.12	0.0103093	0.170732	0.0294118	0.777778	0.307692	0
	0.026	0.190234	0.04033		0.026	0.5	0.235294	0.315789	0.181818	0	0.0909091	0.153846	0.1	0.0309278	0.146341	0.117647	0.37037	0.384615	0.0357143
	0.027	0.162301	0.05029		0.027	0.590909	0.0588235	0.105263	0.0454545	0	0.0909091	0.0769231	0.11	0	0.121951	0.205882	0.481481	0.384615	0
	0.028	0.13748	0.0438222		0.028	0.454545	0.529412	0.0526316	0.0909091	0	0	0.0769231	0.08	0.0927835	0.0243902	0.147059	0.222222	0.153846	0
	0.029	0.0829877	0.0305898		0.029	0.318182	0.352941	0	0	0	0	0.0769231	0.11	0.0618557	0.0487805	0.117647	0.037037	0.0384615	0
	0.03	0.0838257	0.0302265		0.03	0.363636	0.235294	0	0.181818	0	0	0	0.07	0.0721649	0	0.176471	0	0.0384615	0.0357143
	0.031	0.0939942	0.038996		0.031	0.545455	0.176471	0.0526316	0.0454545	0	0	0	0.11	0.0927835	0.0487805	0.205882	0	0.0384615	0
	0.032	0.0416861	0.0121846		0.032	0.0909091	0.0588235	0	0.0454545	0	0	0	0.05	0.0824742	0.0731707	0.147059	0	0	0.0357143
	0.033	0.0753026	0.0210016		0.033	0.227273	0.176471	0	0.0454545	0	0	0	0.07	0.0515464	0.0487805	0.176471	0	0.115385	0.142857
	0.034	0.0468462	0.0179352		0.034	0.136364	0	0	0	0	0	0	0.08	0.123711	0	0.205882	0	0.0384615	0.0714286
	0.035	0.0428374	0.0115057		0.035	0	0.0588235	0	0.0909091	0	0	0.0769231	0.05	0.0927835	0	0.117647	0	0.0769231	0.0357143
	0.036	0.0315762	0.0167046		0.036	0	0.0588235	0.0526316	0	0	0	0	0.04	0.0309278	0.0243902	0.235294	0	0	0
	0.037	0.0197956	0.00726625		0.037	0.0454545	0	0	0	0	0	0.0769231	0.02	0.0515464	0.0243902	0.0588235	0	0	0
	0.038	0.0424235	0.0165774		0.038	0.136364	0.0588235	0	0	0	0	0.0769231	0.04	0.0515464	0.0243902	0.205882	0	0	0
	0.039	0.0190083	0.00987743		0.039	0	0	0	0	0	0	0.0769231	0.02	0.0515464	0	0.117647	0	0	0
	0.04	0.0247544	0.0130751		0.04	0	0.117647	0	0	0	0	0	0.02	0.0618557	0	0.147059	0	0	0
	0.041	0.0187201	0.0121682		0.041	0	0	0	0	0	0	0.153846	0.02	0	0	0.0882353	0	0	0
	0.042	0.00426579	0.0024769		0.042	0	0	0	0	0	0	0	0.02	0.0103093	0	0.0294118	0	0	0
	0.043	0.0110861	0.00532577		0.043	0	0	0	0.0454545	0	0	0	0.02	0.0309278	0	0.0588235	0	0	0
	0.044	0.0106103	0.00695971		0.044	0	0	0	0	0	0	0	0.05	0.0103093	0	0.0882353	0	0	0
	0.045	0.0195922	0.00861099		0.045	0	0.0588235	0	0	0	0	0.0769231	0.04	0.0103093	0	0.0882353	0	0	0
	0.046	0.0112826	0.00847263		0.046	0	0	0	0	0	0	0	0.03	0.0103093	0	0.117647	0	0	0
	0.047	0.0203324	0.0100341		0.047	0	0.117647	0	0	0	0	0	0.03	0.0103093	0	0.0882353	0	0.0384615	0
	0.048	0.0133834	0.00731712		0.048	0	0.0588235	0	0	0	0	0	0.03	0.0103093	0	0.0882353	0	0	0
	0.049	0.0174677	0.00810873		0.049	0	0	0	0	0	0	0.0769231	0.01	0.0309278	0	0.0882353	0	0.0384615	0
	0.05	0.00840336	0.00840336		0.05	0	0	0	0	0	0	0	0	0	0	0.117647	0	0	0
	0.051	0.00963547	0.0051096		0.051	0	0	0	0.0454545	0	0	0	0.01	0.0206186	0	0.0588235	0	0	0
	0.052	0.0127133	0.00739		0.052	0	0.0588235	0	0	0	0	0	0	0.0309278	0	0.0882353	0	0	0
	0.053	0.00147275	0.00147275		0.053	0	0	0	0	0	0	0	0	0.0206186	0	0	0	0	0
	0.054	0.00976029	0.00572003		0.054	0	0	0	0	0	0	0.0769231	0.02	0.0103093	0	0.0294118	0	0	0
	0.055	0.0112751	0.00645947		0.055	0	0	0	0	0	0	0.0769231	0.05	0.0309278	0	0	0	0	0
	0.056	0.00612599	0.00374093		0.056	0.0454545	0	0	0	0	0	0	0.03	0.0103093	0	0	0	0	0
	0.057	0.0105225	0.00507068		0.057	0	0.0588235	0	0	0	0	0	0	0.0206186	0	0.0294118	0	0.0384615	0
	0.058	0.00214286	0.00214286		0.058	0	0	0	0	0	0	0	0.03	0	0	0	0	0	0
	0.059	0.00498007	0.00289383		0.059	0	0	0	0	0	0	0	0.03	0.0103093	0	0.0294118	0	0	0
	0.06	0.00960984	0.00526383		0.06	0	0	0	0	0	0	0	0.04	0	0	0.0588235	0	0	0.0357143
	0.061	0.00455729	0.00264073		0.061	0	0	0	0	0	0	0	0.01	0	0.0243902	0.0294118	0	0	0
	0.062	0.0109964	0.00674011		0.062	0	0	0	0	0	0	0	0.03	0	0	0.0882353	0	0	0.0357143
	0.063	0.00565234	0.0042057		0.063	0	0	0	0	0	0	0	0.01	0.0103093	0	0.0588235	0	0	0
	0.064	0.00608397	0.00372048		0.064	0.0454545	0	0	0	0	0	0	0	0.0103093	0	0.0294118	0	0	0
	0.065	0.00469742	0.00328456		0.065	0.0454545	0	0	0	0	0	0	0.01	0.0103093	0	0	0	0	0
	0.066	0.00281513	0.0021663		0.066	0	0	0	0	0	0	0	0.01	0	0	0.0294118	0	0	0
	0.067	0.00142857	0.00142857		0.067	0	0	0	0	0	0	0	0.02	0	0	0	0	0	0
	0.068	0.0111874	0.00690905		0.068	0.0909091	0	0	0	0	0	0	0.03	0	0	0	0	0	0.0357143
	0.069	0.0122913	0.00987713		0.069	0.136364	0	0	0	0	0	0	0	0	0	0	0	0	0.0357143
	0.07	0.000736377	0.000736377		0.07	0	0	0	0	0	0	0	0	0.0103093	0	0	0	0	0
	0.071	0.00326531	0.00259568		0.071	0	0	0	0	0	0	0	0.01	0	0	0	0	0	0.0357143
	0.072	0.00467532	0.00344509		0.072	0.0454545	0	0	0	0	0	0	0.02	0	0	0	0	0	0
	0.073	0.00467532	0.00344509		0.073	0.0454545	0	0	0	0	0	0	0.02	0	0	0	0	0	0
	0.074	0.00606188	0.00371862		0.074	0.0454545	0	0	0	0	0	0	0.01	0	0	0.0294118	0	0	0
	0.075	0.00324675	0.00324675		0.075	0.0454545	0	0	0	0	0	0	0	0	0	0	0	0	0
	0.076	0.00396104	0.00327029		0.076	0.0454545	0	0	0	0	0	0	0.01	0	0	0	0	0	0
	0.077	0.00467532	0.00344509		0.077	0.0454545	0	0	0	0	0	0	0.02	0	0	0	0	0	0
	0.078	0.00285714	0.00285714		0.078	0	0	0	0	0	0	0	0.04	0	0	0	0	0	0
	0.079	0.00897814	0.00591805		0.079	0	0	0	0	0	0	0.0769231	0	0.0103093	0	0	0	0.0384615	0
	0.08	0.0176623	0.0161867		0.08	0.227273	0	0	0	0	0	0	0.02	0	0	0	0	0	0
	0.081	0.00396104	0.00327029		0.081	0.0454545	0	0	0	0	0	0	0.01	0	0	0	0	0	0
	0.082	0.00142857	0.00142857		0.082	0	0	0	0	0	0	0	0.02	0	0	0	0	0	0
	0.083	0.000714286	0.000714286		0.083	0	0	0	0	0	0	0	0.01	0	0	0	0	0	0
	0.084	0.00142857	0.00142857		0.084	0	0	0	0	0	0	0	0.02	0	0	0	0	0	0
	0.085	0.0202079	0.0131955		0.085	0.181818	0	0.0526316	0	0	0	0	0.01	0	0	0	0	0.0384615	0
	0.086	0.00346154	0.00278491		0.086	0	0	0	0	0	0	0	0.01	0	0	0	0	0.0384615	0
	0.087	0.0132149	0.00679709		0.087	0.0454545	0	0.0526316	0	0	0	0.0769231	0.01	0	0	0	0	0	0
	0.088	0.0191072	0.00855244		0.088	0.0909091	0	0.0526316	0	0	0	0.0769231	0.01	0	0	0	0.037037	0	0
	0.089	0.00634454	0.00456736		0.089	0	0.0588235	0	0	0	0	0	0.03	0	0	0	0	0	0
	0.09	0.0166633	0.0083733		0.09	0.0909091	0	0	0.0454545	0	0	0.0769231	0.02	0	0	0	0	0	0
	0.091	0.0116815	0.00544297		0.091	0.0454545	0	0.0526316	0.0454545	0	0	0	0.02	0	0	0	0	0	0
	0.092	0.0280949	0.0166552		0.092	0.227273	0.0588235	0	0	0	0	0.0769231	0.02	0.0103093	0	0	0	0	0
	0.093	0.00823308	0.00749775		0.093	0	0	0.105263	0	0	0	0	0.01	0	0	0	0	0	0
	0.094	0.00867536	0.00538446		0.094	0	0.0588235	0.0526316	0	0	0	0	0.01	0	0	0	0	0	0
	0.095	0.0160848	0.0103066		0.095	0.136364	0.0588235	0	0	0	0	0	0.03	0	0	0	0	0	0
	0.096	0.0245434	0.0165917		0.096	0.227273	0	0	0	0	0	0.0769231	0.01	0	0	0.0294118	0	0	0
	0.097	0.0104545	0.00971146		0.097	0.136364	0	0	0	0	0	0	0.01	0	0	0	0	0	0
	0.098	0.0146335	0.00830577		0.098	0.0909091	0	0	0	0	0	0.0769231	0	0	0	0	0.037037	0	0
	0.099	0.0208426	0.0131191		0.099	0.181818	0	0.0526316	0	0	0	0	0.01	0.0103093	0	0	0.037037	0	0
	0.1	0.0111909	0.00967835		0.1	0.136364	0	0	0	0	0	0	0.01	0.0103093	0	0	0	0	0
	0.101	0.0121238	0.00743724		0.101	0.0909091	0.0588235	0	0	0	0	0	0.02	0	0	0	0	0	0
	0.102	0.0134457	0.00715015		0.102	0.0909091	0	0.0526316	0	0	0	0	0.01	0.0103093	0.0243902	0	0	0	0
	0.103	0.0162338	0.0162338		0.103	0.227273	0	0	0	0	0	0	0	0	0	0	0	0	0
	0.104	0.0156305	0.00650431		0.104	0.0454545	0	0	0	0	0	0.0769231	0.03	0	0	0.0294118	0.037037	0	0
	0.105	0.0178196	0.0129473		0.105	0.181818	0	0	0	0	0	0	0.01	0.0206186	0	0	0.037037	0	0
	0.106	0.0199101	0.0136328		0.106	0.181818	0	0	0	0	0	0.0769231	0.02	0	0	0	0	0	0
	0.107	0.014153	0.00808051		0.107	0.0909091	0	0	0	0	0	0.0769231	0.02	0.0103093	0	0	0	0	0
	0.108	0.00324675	0.00324675		0.108	0.0454545	0	0	0	0	0	0	0	0	0	0	0	0	0
	0.109	0.0184815	0.00985169		0.109	0.0909091	0	0	0.0909091	0	0	0.0769231	0	0	0	0	0	0	0
	0.11	0.00700615	0.00477459		0.11	0.0454545	0	0.0526316	0	0	0	0	0	0	0	0	0	0	0
	0.111	0.0264384	0.0123067		0.111	0	0	0.0526316	0.0909091	0	0	0.153846	0	0	0	0	0.037037	0	0.0357143
	0.112	0.0254267	0.0131251		0.112	0.0909091	0	0	0.0909091	0	0	0.153846	0.01	0.0103093	0	0	0	0	0
	0.113	0.025898	0.0154169		0.113	0.136364	0	0	0.181818	0	0	0	0.02	0	0.0243902	0	0	0	0
	0.114	0.0421698	0.0211537		0.114	0.272727	0	0.105263	0.136364	0	0	0	0.03	0.0103093	0	0	0	0	0.0357143
	0.115	0.0455709	0.0183546		0.115	0.0909091	0.0588235	0	0.227273	0	0	0.153846	0.01	0	0.0243902	0	0.037037	0	0.0357143
	0.116	0.0197376	0.00956702		0.116	0.0454545	0	0.105263	0.0909091	0	0	0	0	0.0103093	0.0243902	0	0	0	0
	0.117	0.0514299	0.0262667		0.117	0.227273	0	0.0526316	0.318182	0	0	0.0769231	0	0.0206186	0.0243902	0	0	0	0
	0.118	0.0361439	0.0231493		0.118	0.318182	0	0	0.0909091	0	0	0.0769231	0.02	0	0	0	0	0	0
	0.119	0.05584	0.0191466		0.119	0.181818	0	0.157895	0.136364	0	0.0909091	0.153846	0.03	0.0309278	0	0	0	0	0
	0.12	0.0479064	0.0231735		0.12	0.318182	0	0.105263	0.0909091	0	0	0.0769231	0.05	0	0	0.0294118	0	0	0
	0.121	0.0622252	0.0267728		0.121	0.318182	0	0.157895	0.181818	0	0	0.153846	0.03	0	0	0.0294118	0	0	0
	0.122	0.0555679	0.024789		0.122	0.318182	0	0.105263	0.0454545	0	0.181818	0.0769231	0.04	0.0103093	0	0	0	0	0
	0.123	0.0504409	0.0245686		0.123	0.227273	0	0.105263	0.272727	0	0.0909091	0	0.01	0	0	0	0	0	0
	0.124	0.0458383	0.0194495		0.124	0.272727	0.0588235	0.0526316	0	0	0.0909091	0.0769231	0.05	0.0103093	0	0.0294118	0	0	0
	0.125	0.0453056	0.0261425		0.125	0.363636	0.0588235	0	0.0909091	0	0.0909091	0	0.03	0	0	0	0	0	0
	0.126	0.037168	0.01253		0.126	0.0454545	0.117647	0.0526316	0.136364	0	0.0909091	0	0.03	0.0103093	0	0	0.037037	0	0
	0.127	0.056831	0.0237099		0.127	0.318182	0.117647	0.0526316	0.0454545	0	0	0.153846	0.04	0	0	0.0294118	0	0.0384615	0
	0.128	0.0277672	0.0120799		0.128	0.136364	0.117647	0	0	0	0	0	0.05	0.0309278	0.0243902	0.0294118	0	0	0
	0.129	0.0465891	0.0221109		0.129	0.227273	0.235294	0	0	0	0.0909091	0	0.05	0.0103093	0	0	0	0.0384615	0
	0.13	0.038853	0.0190594		0.13	0.227273	0.176471	0	0	0	0	0	0.03	0.0103093	0.0243902	0	0.037037	0.0384615	0
	0.131	0.0322232	0.0136931		0.131	0.181818	0.0588235	0.0526316	0	0	0	0	0.05	0.0309278	0	0	0	0.0769231	0
	0.132	0.046785	0.0170923		0.132	0.181818	0.176471	0.0526316	0	0	0.0909091	0	0.08	0.0103093	0.0243902	0	0	0.0384615	0
	0.133	0.0157296	0.00616368		0.133	0.0454545	0.0588235	0	0	0	0	0	0.04	0.0515464	0.0243902	0	0	0	0
	0.134	0.0174624	0.0082023		0.134	0.0909091	0	0	0	0	0	0	0.01	0.0309278	0	0	0	0.0769231	0.0357143
	0.135	0.026289	0.0193089		0.135	0.272727	0	0	0	0	0	0	0.04	0.0309278	0.0243902	0	0	0	0
	0.136	0.0367473	0.0121907		0.136	0.136364	0.117647	0	0	0	0	0	0.05	0.0824742	0.0243902	0.0294118	0	0.0384615	0.0357143
	0.137	0.0195868	0.0107412		0.137	0.136364	0	0	0	0	0	0	0.03	0.0309278	0	0	0	0.0769231	0
	0.138	0.0267984	0.0122172		0.138	0.0909091	0.117647	0	0	0	0	0	0.01	0.0412371	0	0	0	0.115385	0
	0.139	0.0287699	0.0165932		0.139	0.227273	0	0	0	0	0	0	0.01	0.0515464	0	0	0.037037	0.0769231	0
	0.14	0.00972265	0.0044182		0.14	0	0	0	0	0	0	0	0.04	0.0206186	0	0	0.037037	0.0384615	0
	0.141	0.0275156	0.0161707		0.141	0.0454545	0	0	0	0	0	0.0769231	0.02	0.0206186	0	0	0.222222	0	0
	0.142	0.0243933	0.0109815		0.142	0.0454545	0	0	0	0	0	0	0.03	0.0206186	0	0.0588235	0.148148	0.0384615	0
	0.143	0.0425443	0.0287215		0.143	0	0.0588235	0	0	0	0	0	0.06	0.0309278	0	0	0.407407	0.0384615	0
	0.144	0.0349646	0.0156397		0.144	0.136364	0	0	0	0	0	0	0	0.0309278	0.0243902	0	0.185185	0.0769231	0.0357143
	0.145	0.0366363	0.0199393		0.145	0.136364	0	0	0	0	0	0	0.02	0	0	0.0588235	0.259259	0.0384615	0
	0.146	0.0261549	0.015679		0.146	0.0454545	0	0	0	0	0	0	0.01	0.0206186	0	0.0294118	0.222222	0.0384615	0
	0.147	0.0302655	0.0109702		0.147	0.0454545	0	0	0	0	0	0.0769231	0.03	0.0309278	0.0243902	0.0294118	0.148148	0.0384615	0
	0.148	0.0162759	0.00651748		0.148	0.0454545	0	0	0.0454545	0	0	0.0769231	0.01	0.0206186	0	0.0294118	0	0	0
	0.149	0.0102516	0.0053401		0.149	0	0	0	0	0	0	0	0.05	0.0103093	0.0243902	0.0588235	0	0	0
	0.15	0.0077722	0.00400824		0.15	0	0	0	0	0	0	0	0.01	0.0206186	0.0487805	0.0294118	0	0	0
	0.151	0.0117105	0.00457879		0.151	0.0454545	0	0	0	0	0	0	0.03	0.0206186	0	0.0294118	0	0.0384615	0
	0.152	0.00902731	0.00490669		0.152	0.0454545	0	0	0	0	0	0	0.05	0.0309278	0	0	0	0	0
	0.153	0.0088991	0.00504044		0.153	0.0454545	0	0	0	0	0	0	0.01	0.0103093	0	0.0588235	0	0	0
	0.154	0.00147275	0.00147275		0.154	0	0	0	0	0	0	0	0	0.0206186	0	0	0	0	0
	0.155	0.00743652	0.0036253		0.155	0	0	0	0	0	0	0	0.04	0.0103093	0.0243902	0.0294118	0	0	0
	0.156	0.00889556	0.00498783		0.156	0	0	0	0	0	0	0	0.03	0	0	0.0588235	0	0	0.0357143
	0.157	0.00746699	0.00472027		0.157	0	0	0	0	0	0	0	0.01	0	0	0.0588235	0	0	0.0357143
	0.158	0.00397959	0.00282628		0.158	0	0	0	0	0	0	0	0.02	0	0	0	0	0	0.0357143
	0.159	0.00478836	0.00327389		0.159	0	0	0	0	0	0	0	0.03	0	0	0	0.037037	0	0
	0.16	0.007509	0.00402681		0.16	0	0	0	0	0	0	0	0.04	0	0	0.0294118	0	0	0.0357143
	0.161	0.00142857	0.00142857		0.161	0	0	0	0	0	0	0	0.02	0	0	0	0	0	0
	0.162	0.00895967	0.00446167		0.162	0	0	0	0	0	0	0	0.05	0.0103093	0	0.0294118	0	0	0.0357143
	0.163	0.0068389	0.00332399		0.163	0	0	0	0	0	0	0	0.01	0.0206186	0	0.0294118	0	0	0.0357143
	0.164	0.00255102	0.00255102		0.164	0	0	0	0	0	0	0	0	0	0	0	0	0	0.0357143
	0.165	0.00679826	0.00369914		0.165	0.0454545	0	0	0	0	0	0	0.01	0.0103093	0	0.0294118	0	0	0
	0.166	0.00617017	0.00377212		0.166	0.0454545	0	0	0	0	0	0	0.01	0.0309278	0	0	0	0	0
	0.167	0.0113836	0.0069652		0.167	0.0909091	0	0	0	0	0	0	0.03	0	0	0	0	0.0384615	0
	0.168	0.0164686	0.00643518		0.168	0.0454545	0	0	0	0	0	0.0769231	0.03	0.0103093	0	0.0294118	0	0.0384615	0
	0.169	0.00545235	0.00304223		0.169	0	0	0	0	0	0	0	0.02	0.0206186	0	0	0	0	0.0357143
	0.17	0.00617017	0.00377212		0.17	0.0454545	0	0	0	0	0	0	0.01	0.0309278	0	0	0	0	0
	0.171	0.00629876	0.00331097		0.171	0	0	0	0	0	0	0	0.01	0.0103093	0	0.0294118	0	0.0384615	0
	0.172	0.00763939	0.0040997		0.172	0	0	0	0	0	0	0	0.03	0.0412371	0	0	0	0	0.0357143
	0.173	0.00939483	0.00656912		0.173	0.0909091	0	0	0	0	0	0	0.02	0.0206186	0	0	0	0	0
	0.174	0.0106659	0.00526445		0.174	0.0454545	0	0.0526316	0	0	0	0	0.01	0.0412371	0	0	0	0	0
	0.175	0.012379	0.00628729		0.175	0.0454545	0	0	0	0	0	0.0769231	0.02	0.0309278	0	0	0	0	0
	0.176	0.00943548	0.00435497		0.176	0.0454545	0	0	0	0	0	0	0.02	0.0309278	0	0	0	0	0.0357143
	0.177	0.00900385	0.0039656		0.177	0	0	0	0	0	0	0	0.03	0.0309278	0	0.0294118	0	0	0.0357143
	0.178	0.00902731	0.00490669		0.178	0.0454545	0	0	0	0	0	0	0.05	0.0309278	0	0	0	0	0
	0.179	0.014829	0.00797907		0.179	0.0454545	0	0	0	0	0	0	0.01	0.0206186	0.0243902	0	0	0	0.107143
	0.18	0.0116205	0.00624546		0.18	0.0454545	0	0	0	0	0	0.0769231	0.03	0.0103093	0	0	0	0	0
	0.181	0.0166654	0.00996774		0.181	0.136364	0	0	0	0	0	0	0.02	0.0412371	0	0	0	0	0.0357143
	0.182	0.0141651	0.0104211		0.182	0.0454545	0	0	0	0	0	0	0.01	0	0	0	0	0	0.142857
	0.183	0.00867701	0.00425418		0.183	0.0454545	0	0	0	0	0	0	0.03	0.0103093	0	0	0	0	0.0357143
	0.184	0.00796272	0.00403299		0.184	0.0454545	0	0	0	0	0	0	0.02	0.0103093	0	0	0	0	0.0357143
	0.185	0.00701373	0.00403003		0.185	0	0	0	0	0	0	0	0.02	0	0.0487805	0.0294118	0	0	0
	0.186	0.013154	0.0109325		0.186	0	0	0	0	0	0	0.153846	0.02	0.0103093	0	0	0	0	0
	0.187	0.00317073	0.00216634		0.187	0	0	0	0	0	0	0	0.02	0	0.0243902	0	0	0	0
	0.188	0.00469742	0.00328456		0.188	0.0454545	0	0	0	0	0	0	0.01	0.0103093	0	0	0	0	0
	0.189	0.0132882	0.00696654		0.189	0.0909091	0	0	0	0	0	0	0.03	0	0	0.0294118	0	0	0.0357143
	0.19	0.0169162	0.0128755		0.19	0.181818	0	0	0	0	0	0	0.01	0.0206186	0.0243902	0	0	0	0
	0.191	0.00751254	0.00381388		0.191	0.0454545	0	0	0	0	0	0	0.02	0.0103093	0	0.0294118	0	0	0
	0.192	0.00837374	0.00571376		0.192	0	0	0	0	0	0	0.0769231	0.03	0.0103093	0	0	0	0	0
	0.193	0.0116205	0.00624546		0.193	0.0454545	0	0	0	0	0	0.0769231	0.03	0.0103093	0	0	0	0	0
	0.194	0.00145066	0.000985665		0.194	0	0	0	0	0	0	0	0.01	0.0103093	0	0	0	0	0
	0.195	0.0196121	0.012992		0.195	0.181818	0	0	0	0	0	0	0.02	0	0	0	0.037037	0	0.0357143
	0.196	0.00682035	0.00385525		0.196	0.0454545	0	0	0	0	0	0	0	0.0206186	0	0.0294118	0	0	0
	0.197	0.00937274	0.00463422		0.197	0.0454545	0	0	0.0454545	0	0	0	0.03	0.0103093	0	0	0	0	0
	0.198	0.00792208	0.00654059		0.198	0.0909091	0	0	0	0	0	0	0.02	0	0	0	0	0	0
	0.199	0.00614808	0.00360255		0.199	0.0454545	0	0	0	0	0	0	0.02	0.0206186	0	0	0	0	0
	0.2	0.0111149	0.00668607		0.2	0.0909091	0	0	0	0	0	0	0.03	0.0103093	0.0243902	0	0	0	0
	0.201	0.0138682	0.0109901		0.201	0	0	0	0	0	0	0.153846	0.03	0.0103093	0	0	0	0	0
	0.202	0.00142857	0.00142857		0.202	0	0	0	0	0	0	0	0.02	0	0	0	0	0	0
	0.203	0.00856034	0.00476658		0.203	0.0454545	0	0	0	0	0	0	0.05	0	0.0243902	0	0	0	0
	0.204	0.00247854	0.00183848		0.204	0	0	0	0	0	0	0	0	0.0103093	0.0243902	0	0	0	0
	0.205	0.00533568	0.00323323		0.205	0	0	0	0	0	0	0	0.04	0.0103093	0.0243902	0	0	0	0
	0.206	0.011912	0.00619802		0.206	0.0454545	0	0	0	0	0	0.0769231	0.02	0	0.0243902	0	0	0	0
	0.207	0.00447368	0.00377229		0.207	0	0	0.0526316	0	0	0	0	0.01	0	0	0	0	0	0
	0.208	0.0104006	0.00656799		0.208	0.0909091	0	0	0	0	0	0	0.02	0.0103093	0.0243902	0	0	0	0
	0.209	0.00757665	0.00425012		0.209	0.0454545	0	0	0	0	0	0	0.04	0.0206186	0	0	0	0	0
	0.21	0.00688446	0.00389357		0.21	0.0454545	0	0	0	0	0	0	0.02	0.0309278	0	0	0	0	0
	0.211	0.0134166	0.00814078		0.211	0.0909091	0	0	0	0	0	0.0769231	0.02	0	0	0	0	0	0
	0.212	0.0189553	0.0122537		0.212	0.0909091	0	0	0	0	0	0.153846	0	0.0206186	0	0	0	0	0
	0.213	0.0115984	0.00650442		0.213	0.0454545	0	0	0	0	0	0.0769231	0.04	0	0	0	0	0	0
	0.214	0.0173458	0.00652852		0.214	0.0454545	0	0	0.0454545	0	0	0.0769231	0.03	0.0206186	0.0243902	0	0	0	0
	0.215	0.00863636	0.00667958		0.215	0.0909091	0	0	0	0	0	0	0.03	0	0	0	0	0	0
	0.216	0.000736377	0.000736377		0.216	0	0	0	0	0	0	0	0	0.0103093	0	0	0	0	0
	0.217	0.00430781	0.00359065		0.217	0	0	0	0	0	0	0	0.05	0.0103093	0	0	0	0	0
	0.218	0.0161859	0.00818717		0.218	0.0909091	0	0	0	0	0	0.0769231	0.01	0.0103093	0	0	0	0.0384615	0
	0.219	0.00796272	0.00403299		0.219	0.0454545	0	0	0	0	0	0	0.02	0.0103093	0	0	0	0	0.0357143
	0.22	0.00388502	0.00265568		0.22	0	0	0	0	0	0	0	0.03	0	0.0243902	0	0	0	0
	0.221	0.00317073	0.00216634		0.221	0	0	0	0	0	0	0	0.02	0	0.0243902	0	0	0	0
	0.222	0.00396104	0.00327029		0.222	0.0454545	0	0	0	0	0	0	0.01	0	0	0	0	0	0
	0.223	0.00909508	0.00463691		0.223	0	0	0.0526316	0	0	0	0	0.04	0.0103093	0.0243902	0	0	0	0
	0.224	0.00784606	0.00432165		0.224	0.0454545	0	0	0	0	0	0	0.04	0	0.0243902	0	0	0	0
	0.225	0.0061039	0.00415662		0.225	0.0454545	0	0	0	0	0	0	0.04	0	0	0	0	0	0
	0.226	0.00467532	0.00344509		0.226	0.0454545	0	0	0	0	0	0	0.02	0	0	0	0	0	0
	0.227	0.0176366	0.0081643		0.227	0.0909091	0	0	0	0	0	0.0769231	0.02	0.0206186	0	0	0	0.0384615	0
	0.228	0.00715386	0.00366959		0.228	0.0454545	0	0	0	0	0	0	0.02	0.0103093	0.0243902	0	0	0	0
	0.229	0.00623088	0.0054872		0.229	0	0	0	0	0	0	0.0769231	0	0.0103093	0	0	0	0	0
	0.23	0.015152	0.0129135		0.23	0.181818	0	0	0	0	0	0	0.02	0.0103093	0	0	0	0	0
	0.231	0.0101769	0.00490633		0.231	0.0454545	0	0.0526316	0	0	0	0	0.02	0	0.0243902	0	0	0	0
	0.232	0.00612599	0.00374093		0.232	0.0454545	0	0	0	0	0	0	0.03	0.0103093	0	0	0	0	0
	0.233	0.0054117	0.00344692		0.233	0.0454545	0	0	0	0	0	0	0.02	0.0103093	0	0	0	0	0
	0.234	0.0179733	0.0117793		0.234	0.136364	0	0.105263	0	0	0	0	0.01	0	0	0	0	0	0
	0.235	0.00865845	0.00444066		0.235	0.0454545	0	0	0.0454545	0	0	0	0.02	0.0103093	0	0	0	0	0
	0.236	0.0061039	0.00415662		0.236	0.0454545	0	0	0	0	0	0	0.04	0	0	0	0	0	0
	0.237	0.00467532	0.00344509		0.237	0.0454545	0	0	0	0	0	0	0.02	0	0	0	0	0	0
	0.238	0.00274725	0.00274725		0.238	0	0	0	0	0	0	0	0	0	0	0	0	0.0384615	0
	0.239	0.00538961	0.00375005		0.239	0.0454545	0	0	0	0	0	0	0.03	0	0	0	0	0	0
	0.24	0.000736377	0.000736377		0.24	0	0	0	0	0	0	0	0	0.0103093	0	0	0	0	0
	0.241	0.0126195	0.00707392		0.241	0.0909091	0	0	0.0454545	0	0	0	0.03	0.0103093	0	0	0	0	0
	0.242	0.00764442	0.00435186		0.242	0	0	0.0526316	0	0	0	0	0.03	0	0.0243902	0	0	0	0
	0.243	0.00720779	0.00438836		0.243	0.0454545	0	0	0.0454545	0	0	0	0.01	0	0	0	0	0	0
	0.244	0.00937274	0.00664685		0.244	0.0909091	0	0	0	0	0	0	0.03	0.0103093	0	0	0	0	0
	0.245	0	0		0.245	0	0	0	0	0	0	0	0	0	0	0	0	0	0
	0.246	0.00636355	0.00393553		0.246	0	0	0	0	0	0	0	0.03	0.0103093	0.0487805	0	0	0	0
	0.247	0.00742258	0.00417612		0.247	0.0454545	0	0	0	0	0	0	0.02	0	0	0	0	0.0384615	0
	0.248	0.00218704	0.00158662		0.248	0	0	0	0	0	0	0	0.01	0.0206186	0	0	0	0	0
	0.249	0.014153	0.0065261		0.249	0.0454545	0	0	0.0454545	0	0	0.0769231	0.02	0.0103093	0	0	0	0	0
	0.25	0.00292342	0.00226885		0.25	0	0	0	0	0	0	0	0.01	0.0309278	0	0	0	0	0
	0.251	0.0111149	0.00668607		0.251	0	0	0	0	0	0.0909091	0	0.03	0.0103093	0.0243902	0	0	0	0
	0.252	0.0101601	0.00580043		0.252	0	0	0	0	0	0	0.0769231	0.01	0.0309278	0.0243902	0	0	0	0
	0.253	0.0103846	0.00610651		0.253	0	0	0	0	0	0	0.0769231	0.03	0	0	0	0	0.0384615	0
	0.254	0.0151299	0.012999		0.254	0.181818	0	0	0	0	0	0	0.03	0	0	0	0	0	0
	0.255	0.0103785	0.00673328		0.255	0.0909091	0	0	0	0	0	0	0.03	0	0.0243902	0	0	0	0
	0.256	0.00142857	0.00142857		0.256	0	0	0	0	0	0	0	0.02	0	0	0	0	0	0
	0.257	0.00498891	0.00356459		0.257	0	0	0	0.0454545	0	0	0	0	0	0.0243902	0	0	0	0
	0.258	0.00865845	0.00651338		0.258	0.0909091	0	0	0	0	0	0	0.02	0.0103093	0	0	0	0	0
	0.259	0.0191351	0.0161299		0.259	0.227273	0	0	0	0	0	0	0.02	0.0206186	0	0	0	0	0
	0.26	0.00462139	0.00267484		0.26	0	0	0	0	0	0	0	0.03	0.0103093	0.0243902	0	0	0	0
	0.261	0.0104862	0.00490874		0.261	0	0	0.0526316	0	0	0	0	0.02	0	0	0	0	0.0384615	0.0357143
	0.262	0.00839583	0.00562345		0.262	0	0	0	0	0	0	0.0769231	0.02	0.0206186	0	0	0	0	0
	0.263	0.0111909	0.00967835		0.263	0.136364	0	0	0	0	0	0	0.01	0.0103093	0	0	0	0	0
	0.264	0.0119341	0.00610824		0.264	0.0454545	0	0	0	0	0	0.0769231	0.01	0.0103093	0.0243902	0	0	0	0
	0.265	0.0126705	0.00613749		0.265	0.0454545	0	0	0	0	0	0.0769231	0.01	0.0206186	0.0243902	0	0	0	0
	0.266	0.0108013	0.00712425		0.266	0.0909091	0	0	0	0	0	0	0.05	0.0103093	0	0	0	0	0
	0.267	0.0141309	0.00669338		0.267	0.0454545	0	0	0.0454545	0	0	0.0769231	0.03	0	0	0	0	0	0
	0.268	0.00142857	0.00142857		0.268	0	0	0	0	0	0	0	0.02	0	0	0	0	0	0
	0.269	0.0054117	0.00344692		0.269	0.0454545	0	0	0	0	0	0	0.02	0.0103093	0	0	0	0	0
	0.27	0.00174216	0.00174216		0.27	0	0	0	0	0	0	0	0	0	0.0243902	0	0	0	0
	0.271	0.0111688	0.00973513		0.271	0.136364	0	0	0	0	0	0	0.02	0	0	0	0	0	0
	0.272	0.00795095	0.00560955		0.272	0	0	0	0	0	0	0.0769231	0.01	0	0.0243902	0	0	0	0
	0.273	0.00216495	0.00155603		0.273	0	0	0	0	0	0	0	0.02	0.0103093	0	0	0	0	0
	0.274	0.00467532	0.00344509		0.274	0.0454545	0	0	0	0	0	0	0.02	0	0	0	0	0	0
	0.275	0.0118831	0.00713052		0.275	0.0909091	0	0	0.0454545	0	0	0	0.03	0	0	0	0	0	0
	0.276	0.0139382	0.00982282		0.276	0.136364	0	0	0	0	0	0	0.01	0.0103093	0	0	0	0.0384615	0
	0.277	0.0161106	0.00763289		0.277	0	0	0	0.0454545	0	0	0.0769231	0.03	0	0.0731707	0	0	0	0
	0.278	0.00348363	0.00278898		0.278	0	0	0	0	0	0	0	0	0.0103093	0	0	0	0.0384615	0
	0.279	0.00469742	0.00328456		0.279	0.0454545	0	0	0	0	0	0	0.01	0.0103093	0	0	0	0	0
	0.28	0.0112041	0.00511641		0.28	0	0	0.0526316	0.0454545	0	0	0	0.01	0.0103093	0	0	0	0.0384615	0
	0.281	0.0104545	0.00971146		0.281	0.136364	0	0	0	0	0	0	0.01	0	0	0	0	0	0
	0.282	0.00216495	0.00155603		0.282	0	0	0	0	0	0	0	0.02	0.0103093	0	0	0	0	0
	0.283	0.000714286	0.000714286		0.283	0	0	0	0	0	0	0	0.01	0	0	0	0	0	0
	0.284	0.0104545	0.00971146		0.284	0.136364	0	0	0	0	0	0	0.01	0	0	0	0	0	0
	0.285	0.00612599	0.00374093		0.285	0.0454545	0	0	0	0	0	0	0.03	0.0103093	0	0	0	0	0
	0.286	0.00145066	0.000985665		0.286	0	0	0	0	0	0	0	0.01	0.0103093	0	0	0	0	0
	0.287	0.00396104	0.00327029		0.287	0.0454545	0	0	0	0	0	0	0.01	0	0	0	0	0	0
	0.288	0.00694517	0.00547128		0.288	0	0	0	0	0	0	0.0769231	0.01	0.0103093	0	0	0	0	0
	0.289	0.0200937	0.00768794		0.289	0.0454545	0	0	0.0454545	0	0	0.0769231	0.03	0.0103093	0.0731707	0	0	0	0
	0.29	0.00692308	0.00556981		0.29	0	0	0	0	0	0	0.0769231	0.02	0	0	0	0	0	0
	0.291	0.00398313	0.00327351		0.291	0.0454545	0	0	0	0	0	0	0	0.0103093	0	0	0	0	0
	0.292	0.0130277	0.00983399		0.292	0.136364	0	0	0	0	0	0	0	0.0103093	0	0	0	0	0.0357143
	0.293	0.00792208	0.00654059		0.293	0.0909091	0	0	0	0	0	0	0.02	0	0	0	0	0	0
	0.294	0.00679826	0.00369914		0.294	0.0454545	0	0	0	0	0	0	0.01	0.0103093	0	0.0294118	0	0	0
	0.295	0.00715386	0.00366959		0.295	0.0454545	0	0	0	0	0	0	0.02	0.0103093	0.0243902	0	0	0	0
	0.296	0.00469742	0.00328456		0.296	0	0	0	0.0454545	0	0	0	0.01	0.0103093	0	0	0	0	0
	0.297	0.00591798	0.00330156		0.297	0	0	0	0	0	0	0	0.02	0	0.0243902	0	0	0.0384615	0
	0.298	0.0057032	0.00355925		0.298	0	0	0	0.0454545	0	0	0	0.01	0	0.0243902	0	0	0	0
	0.299	0.000714286	0.000714286		0.299	0	0	0	0	0	0	0	0.01	0	0	0	0	0	0
	0.3	0.0157343	0.013066		0.3	0.181818	0	0	0	0	0	0	0	0	0	0	0	0.0384615	0
	0.301	0.00845045	0.00421962		0.301	0.0454545	0	0	0	0	0	0	0.01	0	0.0243902	0	0	0.0384615	0
	0.302	0.00396104	0.00327029		0.302	0.0454545	0	0	0	0	0	0	0.01	0	0	0	0	0	0
	0.303	0.00396104	0.00327029		0.303	0.0454545	0	0	0	0	0	0	0.01	0	0	0	0	0	0
	0.304	0.00287923	0.00221163		0.304	0	0	0	0	0	0	0	0.03	0.0103093	0	0	0	0	0
	0.305	0.00911012	0.00578002		0.305	0	0	0	0	0	0	0.0769231	0.03	0.0206186	0	0	0	0	0
	0.306	0.0057032	0.00355925		0.306	0.0454545	0	0	0	0	0	0	0.01	0	0.0243902	0	0	0	0
	0.307	0.00918965	0.00461101		0.307	0	0	0.0526316	0	0	0	0	0.03	0.0103093	0	0	0	0	0.0357143
	0.308	0.0118513	0.00671972		0.308	0	0	0	0	0	0.0909091	0	0.03	0.0206186	0.0243902	0	0	0	0
	0.309	0.00543379	0.00345924		0.309	0.0454545	0	0	0	0	0	0	0.01	0.0206186	0	0	0	0	0
	0.31	0.0139574	0.00725977		0.31	0.0909091	0	0	0	0	0	0	0.02	0	0.0487805	0	0	0	0.0357143
	0.311	0.00670829	0.00407039		0.311	0.0454545	0	0	0	0	0	0	0.01	0	0	0	0	0.0384615	0
	0.312	0.0148452	0.00835225		0.312	0.0909091	0	0	0	0	0	0.0769231	0.04	0	0	0	0	0	0
	0.313	0.0168411	0.00816213		0.313	0.0909091	0	0	0.0454545	0	0	0	0.07	0	0	0.0294118	0	0	0
	0.314	0.00417582	0.0029974		0.314	0	0	0	0	0	0	0	0.02	0	0	0	0	0.0384615	0
	0.315	0.00792208	0.00654059		0.315	0.0909091	0	0	0	0	0	0	0.02	0	0	0	0	0	0
	0.316	0	0		0.316	0	0	0	0	0	0	0	0	0	0	0	0	0	0
	0.317	0.0167868	0.0112575		0.317	0.0454545	0	0	0	0	0	0.153846	0	0	0	0	0	0	0.0357143
	0.318	0.0150891	0.00546172		0.318	0.0454545	0	0.0526316	0	0	0	0	0.04	0.0103093	0.0243902	0	0	0.0384615	0
	0.319	0.00467532	0.00344509		0.319	0.0454545	0	0	0	0	0	0	0.02	0	0	0	0	0	0
	0.32	0.00324675	0.00324675		0.32	0	0	0	0.0454545	0	0	0	0	0	0	0	0	0	0
	0.321	0.0108841	0.00630052		0.321	0.0454545	0	0	0	0	0	0.0769231	0.03	0	0	0	0	0	0
	0.322	0.000714286	0.000714286		0.322	0	0	0	0	0	0	0	0.01	0	0	0	0	0	0
	0.323	0.0157343	0.013066		0.323	0.181818	0	0	0	0	0	0	0	0	0	0	0	0.0384615	0
	0.324	0.0118071	0.0071896		0.324	0.0909091	0	0	0	0	0	0	0.05	0	0.0243902	0	0	0	0
	0.325	0.00529827	0.00360235		0.325	0	0	0	0	0	0	0	0	0	0	0	0	0.0384615	0.0357143
	0.326	0.00287923	0.00221163		0.326	0	0	0	0	0	0	0	0.03	0.0103093	0	0	0	0	0
	0.327	0.0141309	0.0082162		0.327	0.0909091	0	0	0	0	0	0.0769231	0.03	0	0	0	0	0	0
	0.328	0.014153	0.00808051		0.328	0.0909091	0	0	0	0	0	0.0769231	0.02	0.0103093	0	0	0	0	0
	0.329	0.00795095	0.00560955		0.329	0	0	0	0	0	0	0.0769231	0.01	0	0.0243902	0	0	0	0
	0.33	0.00966424	0.00660993		0.33	0.0909091	0	0	0	0	0	0	0.02	0	0.0243902	0	0	0	0
	0.331	0.00469742	0.00328456		0.331	0.0454545	0	0	0	0	0	0	0.01	0.0103093	0	0	0	0	0
	0.332	0.00792208	0.00654059		0.332	0.0909091	0	0	0	0	0	0	0.02	0	0	0	0	0	0
	0.333	0.00908803	0.00596102		0.333	0	0	0	0	0	0	0.0769231	0.04	0.0103093	0	0	0	0	0
	0.334	0.00471597	0.0028424		0.334	0	0	0	0	0	0	0	0.02	0.0103093	0	0	0	0	0.0357143
	0.335	0.00794417	0.00645662		0.335	0	0	0	0	0	0.0909091	0	0.01	0.0103093	0	0	0	0	0
	0.336	0.0206686	0.013571		0.336	0.181818	0	0	0	0	0	0.0769231	0.01	0.0206186	0	0	0	0	0
	0.337	0.00396104	0.00327029		0.337	0.0454545	0	0	0	0	0	0	0.01	0	0	0	0	0	0
	0.338	0.00398313	0.00327351		0.338	0.0454545	0	0	0	0	0	0	0	0.0103093	0	0	0	0	0
	0.339	0.0151808	0.00803713		0.339	0	0	0	0	0	0.0909091	0.0769231	0.01	0.0103093	0.0243902	0	0	0	0
	0.34	0.00214286	0.00214286		0.34	0	0	0	0	0	0	0	0.03	0	0	0	0	0	0
	0.341	0.00142857	0.00142857		0.341	0	0	0	0	0	0	0	0.02	0	0	0	0	0	0
	0.342	0.0151808	0.00803713		0.342	0.0909091	0	0	0	0	0	0.0769231	0.01	0.0103093	0.0243902	0	0	0	0
	0.343	0.00142857	0.00142857		0.343	0	0	0	0	0	0	0	0.02	0	0	0	0	0	0
	0.344	0.000736377	0.000736377		0.344	0	0	0	0	0	0	0	0	0.0103093	0	0	0	0	0
	0.345	0.00543379	0.00345924		0.345	0.0454545	0	0	0	0	0	0	0.01	0.0206186	0	0	0	0	0
	0.346	0.000714286	0.000714286		0.346	0	0	0	0	0	0	0	0.01	0	0	0	0	0	0
	0.347	0.00564927	0.00366076		0.347	0	0	0	0	0	0	0	0.02	0.0103093	0.0487805	0	0	0	0
	0.348	0.00694586	0.00424743		0.348	0	0	0	0	0	0	0	0.01	0	0.0487805	0	0	0.0384615	0
	0.349	0.00398313	0.00327351		0.349	0.0454545	0	0	0	0	0	0	0	0.0103093	0	0	0	0	0
	0.35	0.0173776	0.0107888		0.35	0.136364	0	0	0	0	0	0.0769231	0.03	0	0	0	0	0	0
	0.351	0.00142857	0.00142857		0.351	0	0	0	0	0	0	0	0.02	0	0	0	0	0	0
	0.352	0.0173237	0.00821458		0.352	0.0909091	0	0	0	0	0	0.0769231	0.04	0.0103093	0.0243902	0	0	0	0
	0.353	0.0111688	0.00702593		0.353	0.0909091	0	0	0.0454545	0	0	0	0.02	0	0	0	0	0	0
	0.354	0.010138	0.00569281		0.354	0	0	0	0	0	0	0.0769231	0.02	0.0206186	0.0243902	0	0	0	0
	0.355	0.00467532	0.00344509		0.355	0.0454545	0	0	0	0	0	0	0.02	0	0	0	0	0	0
	0.356	0.0094626	0.00484797		0.356	0.0454545	0	0.0526316	0	0	0	0	0.01	0	0.0243902	0	0	0	0
	0.357	0.000714286	0.000714286		0.357	0	0	0	0	0	0	0	0.01	0	0	0	0	0	0
	0.358	0.00860452	0.00402574		0.358	0.0454545	0	0	0	0	0	0	0.03	0.0206186	0.0243902	0	0	0	0
	0.359	0.00481045	0.00292212		0.359	0	0	0	0	0	0	0	0.02	0.0103093	0	0	0.037037	0	0
	0.36	0.00346154	0.00278491		0.36	0	0	0	0	0	0	0	0.01	0	0	0	0	0.0384615	0
	0.361	0.00723667	0.0056349		0.361	0	0	0	0	0	0	0.0769231	0	0	0.0243902	0	0	0	0
	0.362	0.00856034	0.00476658		0.362	0.0454545	0	0	0	0	0	0	0.05	0	0.0243902	0	0	0	0
	0.363	0.00321491	0.00219303		0.363	0	0	0	0	0	0	0	0	0.0206186	0.0243902	0	0	0	0
	0.364	0.00792208	0.00448048		0.364	0.0454545	0	0	0.0454545	0	0	0	0.02	0	0	0	0	0	0
	0.365	0.0166315	0.00802781		0.365	0.0909091	0	0	0	0	0	0.0769231	0.02	0.0206186	0.0243902	0	0	0	0
	0.366	0.0103785	0.00673328		0.366	0.0909091	0	0	0	0	0	0	0.03	0	0.0243902	0	0	0	0
	0.367	0.00774253	0.00474818		0.367	0.0454545	0	0.0526316	0	0	0	0	0	0.0103093	0	0	0	0	0
	0.368	0.0136695	0.0069672		0.368	0.0909091	0	0	0.0454545	0	0	0	0.01	0.0206186	0.0243902	0	0	0	0
	0.369	0.00216495	0.00155603		0.369	0	0	0	0	0	0	0	0.02	0.0103093	0	0	0	0	0
	0.37	0.0101698	0.00617302		0.37	0	0	0	0.0454545	0	0	0.0769231	0.02	0	0	0	0	0	0
	0.371	0.00937274	0.00664685		0.371	0.0909091	0	0	0	0	0	0	0.03	0.0103093	0	0	0	0	0
	0.372	0.00467532	0.00344509		0.372	0.0454545	0	0	0	0	0	0	0.02	0	0	0	0	0	0
	0.373	0.00396104	0.00327029		0.373	0.0454545	0	0	0	0	0	0	0.01	0	0	0	0	0	0
	0.374	0.0127162	0.00453787		0.374	0.0454545	0	0	0	0	0	0	0.03	0.0103093	0.0243902	0.0294118	0	0.0384615	0
	0.375	0.00904453	0.00679153		0.375	0.0909091	0	0	0	0	0	0	0	0	0	0	0	0	0.0357143
	0.376	0.00720779	0.00647783		0.376	0.0909091	0	0	0	0	0	0	0.01	0	0	0	0	0	0
	0.377	0.00724844	0.00393096		0.377	0.0454545	0	0	0	0	0	0	0.01	0.0103093	0	0	0	0	0.0357143
	0.378	0.00274725	0.00274725		0.378	0	0	0	0	0	0	0	0	0	0	0	0	0.0384615	0
	0.379	0.00287923	0.00221163		0.379	0	0	0	0	0	0	0	0.03	0.0103093	0	0	0	0	0
	0.38	0.00552474	0.00327386		0.38	0	0	0	0	0	0	0	0.03	0.0103093	0	0	0.037037	0	0
	0.381	0.0104006	0.00656799		0.381	0.0909091	0	0	0	0	0	0	0.02	0.0103093	0.0243902	0	0	0	0
	0.382	0.0111688	0.00702593		0.382	0.0454545	0	0	0.0909091	0	0	0	0.02	0	0	0	0	0	0
	0.383	0.0108013	0.00712425		0.383	0.0909091	0	0	0	0	0	0	0.05	0.0103093	0	0	0	0	0
	0.384	0.00359352	0.00289514		0.384	0	0	0	0	0	0	0	0.04	0.0103093	0	0	0	0	0
	0.385	0.0141309	0.0082162		0.385	0.0909091	0	0	0	0	0	0.0769231	0.03	0	0	0	0	0	0
	0.386	0.00142857	0.00142857		0.386	0	0	0	0	0	0	0	0.02	0	0	0	0	0	0
	0.387	0.000714286	0.000714286		0.387	0	0	0	0	0	0	0	0.01	0	0	0	0	0	0
	0.388	0.00686236	0.00387437		0.388	0	0	0	0.0454545	0	0	0	0.03	0.0206186	0	0	0	0	0
	0.389	0.0134166	0.00814078		0.389	0.0909091	0	0	0	0	0	0.0769231	0.02	0	0	0	0	0	0
	0.39	0.00324675	0.00324675		0.39	0.0454545	0	0	0	0	0	0	0	0	0	0	0	0	0
	0.391	0.00396104	0.00327029		0.391	0.0454545	0	0	0	0	0	0	0.01	0	0	0	0	0	0
	0.392	0.00651206	0.00395575		0.392	0	0	0	0.0454545	0	0	0	0.01	0	0	0	0	0	0.0357143
	0.393	0.0121967	0.00700974		0.393	0.0909091	0	0	0.0454545	0	0	0	0.01	0	0.0243902	0	0	0	0
	0.394	0.0137013	0.00736361		0.394	0.0454545	0	0	0.0454545	0	0.0909091	0	0.01	0	0	0	0	0	0
	0.395	0.0214436	0.0140498		0.395	0.136364	0	0	0	0	0	0.153846	0.01	0	0	0	0	0	0
	0.396	0.00324675	0.00324675		0.396	0	0	0	0.0454545	0	0	0	0	0	0	0	0	0	0
	0.397	0.0153667	0.00722869		0.397	0.0909091	0	0	0.0454545	0	0	0	0.03	0.0103093	0	0	0	0.0384615	0
	0.398	0.00287923	0.00221163		0.398	0	0	0	0	0	0	0	0.03	0.0103093	0	0	0	0	0
	0.399	0.011182	0.00522303		0.399	0	0	0.0526316	0.0454545	0	0	0	0.02	0	0	0	0	0.0384615	0
	0.4	0.00464349	0.00247864		0.4	0	0	0	0	0	0	0	0.02	0.0206186	0.0243902	0	0	0	0
	0.401	0.00287923	0.00221163		0.401	0	0	0	0	0	0	0	0.03	0.0103093	0	0	0	0	0
	0.402	0.00348363	0.00278898		0.402	0	0	0	0	0	0	0	0	0.0103093	0	0	0	0.0384615	0
	0.403	0.00417582	0.0029974		0.403	0	0	0	0	0	0	0	0.02	0	0	0	0	0.0384615	0
	0.404	0.011137	0.00660836		0.404	0.0909091	0	0	0	0	0	0	0.02	0.0206186	0.0243902	0	0	0	0
	0.405	0.00216495	0.00155603		0.405	0	0	0	0	0	0	0	0.02	0.0103093	0	0	0	0	0
	0.406	0.0129171	0.0064308		0.406	0.0454545	0	0	0	0	0	0.0769231	0.02	0	0	0	0	0.0384615	0
	0.407	0.0104952	0.006714		0.407	0.0909091	0	0	0	0	0	0	0.01	0.0103093	0	0	0	0	0.0357143
	0.408	0.000714286	0.000714286		0.408	0	0	0	0	0	0	0	0.01	0	0	0	0	0	0
	0.409	0.00285714	0.00285714		0.409	0	0	0	0	0	0	0	0.04	0	0	0	0	0	0
	0.41	0.00796626	0.00448985		0.41	0.0454545	0	0	0.0454545	0	0	0	0	0.0206186	0	0	0	0	0
	0.411	0.00792208	0.00654059		0.411	0.0909091	0	0	0	0	0	0	0.02	0	0	0	0	0	0
	0.412	0.00755456	0.00461329		0.412	0.0454545	0	0	0	0	0	0	0.05	0.0103093	0	0	0	0	0
	0.413	0.00396104	0.00327029		0.413	0.0454545	0	0	0	0	0	0	0.01	0	0	0	0	0	0
	0.414	0.0104006	0.00452039		0.414	0.0454545	0	0	0.0454545	0	0	0	0.02	0.0103093	0.0243902	0	0	0	0
	0.415	0.0108841	0.00630052		0.415	0.0454545	0	0	0	0	0	0.0769231	0.03	0	0	0	0	0	0
	0.416	0.00495707	0.00367696		0.416	0	0	0	0	0	0	0	0	0.0206186	0.0487805	0	0	0	0
	0.417	0.00469742	0.00328456		0.417	0.0454545	0	0	0	0	0	0	0.01	0.0103093	0	0	0	0	0
	0.418	0.00636286	0.00350636		0.418	0	0	0	0	0	0	0	0.03	0.0206186	0	0	0	0.0384615	0
	0.419	0.0188893	0.00913986		0.419	0.0909091	0	0.0526316	0.0909091	0	0	0	0.03	0	0	0	0	0	0
	0.42	0.02521	0.0122676		0.42	0.136364	0	0.105263	0	0	0	0.0769231	0.01	0	0.0243902	0	0	0	0
	0.421	0.0348717	0.0172257		0.421	0.136364	0	0.210526	0	0	0	0.0769231	0.04	0	0.0243902	0	0	0	0
	0.422	0.067218	0.0399209		0.422	0.409091	0	0.421053	0.0909091	0	0	0	0.02	0	0	0	0	0	0
	0.423	0.100381	0.0443064		0.423	0.318182	0.0588235	0.421053	0.454545	0.0833333	0	0	0	0.0206186	0.0487805	0	0	0	0
	0.424	0.121699	0.0663249		0.424	0.863636	0	0.421053	0.227273	0	0.181818	0	0.01	0	0	0	0	0	0
	0.425	0.112843	0.0483272		0.425	0.5	0.117647	0.315789	0.181818	0	0.454545	0	0.01	0	0	0	0	0	0
	0.426	0.129521	0.0614115		0.426	0.636364	0.588235	0.368421	0	0	0.181818	0	0	0	0	0	0	0.0384615	0
	0.427	0.0947368	0.0396857		0.427	0.363636	0.470588	0.157895	0.136364	0	0.0909091	0.0769231	0.03	0	0	0	0	0	0
	0.428	0.0832174	0.0402179		0.428	0.227273	0.529412	0.210526	0.0909091	0	0	0.0769231	0.03	0	0	0	0	0	0
	0.429	0.0632267	0.0283906		0.429	0.181818	0	0.157895	0.181818	0.333333	0	0	0.02	0.0103093	0	0	0	0	0
	0.43	0.106747	0.0527784		0.43	0.227273	0	0	0.5	0.583333	0	0.153846	0.03	0	0	0	0	0	0
	0.431	0.101145	0.0474568		0.431	0.136364	0.0588235	0	0.272727	0	0.272727	0.615385	0.06	0	0	0	0	0	0
	0.432	0.0558613	0.0320848		0.432	0.0909091	0	0	0.454545	0	0.0909091	0.0769231	0.02	0.0103093	0	0	0	0.0384615	0
	0.433	0.0416605	0.0215202		0.433	0.181818	0	0	0.227273	0	0	0.153846	0.01	0.0103093	0	0	0	0	0
	0.434	0.0401338	0.0199397		0.434	0.136364	0	0	0.227273	0	0	0.153846	0.02	0	0.0243902	0	0	0	0
	0.435	0.0191958	0.0097742		0.435	0.0909091	0	0	0.0909091	0	0	0.0769231	0.01	0	0	0	0	0	0
	0.436	0.021883	0.0131152		0.436	0.0454545	0	0	0.181818	0	0	0	0.02	0.0103093	0.0487805	0	0	0	0
	0.437	0.0418531	0.0192782		0.437	0.181818	0	0	0.181818	0	0	0.153846	0.03	0	0	0	0	0.0384615	0
	0.438	0.0281678	0.0164633		0.438	0.227273	0	0	0.0454545	0	0	0.0769231	0.01	0.0103093	0.0243902	0	0	0	0
	0.439	0.0122188	0.00700924		0.439	0.0454545	0	0	0	0	0.0909091	0	0	0.0103093	0.0243902	0	0	0	0
	0.44	0.0348822	0.0220363		0.44	0.227273	0	0	0	0	0	0.230769	0.02	0.0103093	0	0	0	0	0
	0.441	0.0184374	0.0115872		0.441	0.0454545	0.0588235	0	0	0	0	0.153846	0	0	0	0	0	0	0
	0.442	0.0344306	0.0179782		0.442	0.136364	0	0	0	0	0.181818	0.153846	0.01	0	0	0	0	0	0
	0.443	0.0412088	0.0243798		0.443	0.227273	0	0	0	0	0.272727	0.0769231	0	0	0	0	0	0	0
	0.444	0.0375724	0.0291933		0.444	0.409091	0	0	0	0	0	0.0769231	0.04	0	0	0	0	0	0
	0.445	0.0321289	0.0169816		0.445	0.227273	0	0	0	0	0.0909091	0.0769231	0.02	0.0103093	0.0243902	0	0	0	0
	0.446	0.0531354	0.028627		0.446	0.363636	0.0588235	0.210526	0	0	0.0909091	0	0.02	0	0	0	0	0	0
	0.447	0.0506658	0.0292368		0.447	0.318182	0.294118	0.0526316	0	0	0	0	0.02	0	0.0243902	0	0	0	0
	0.448	0.0858803	0.0309119		0.448	0.272727	0.294118	0.105263	0	0.0833333	0.272727	0.153846	0.01	0.0103093	0	0	0	0	0
	0.449	0.0555848	0.0233689		0.449	0.181818	0.0588235	0.157895	0	0	0.272727	0.0769231	0.03	0	0	0	0	0	0
	0.45	0.0983197	0.0536629		0.45	0.0909091	0.235294	0.157895	0.0454545	0.75	0	0.0769231	0.02	0	0	0	0	0	0
	0.451	0.0555689	0.031482		0.451	0	0.352941	0.0526316	0	0	0	0.307692	0.03	0.0103093	0.0243902	0	0	0	0
	0.452	0.0602506	0.0242461		0.452	0.136364	0.176471	0.0526316	0.227273	0	0	0.230769	0.02	0	0	0	0	0	0
	0.453	0.0300556	0.0116343		0.453	0.0909091	0.117647	0	0.0909091	0	0	0.0769231	0.02	0	0.0243902	0	0	0	0
	0.454	0.0136572	0.00700557		0.454	0	0.0588235	0	0.0454545	0	0	0.0769231	0.01	0	0	0	0	0	0
	0.455	0.0188893	0.0132044		0.455	0.181818	0	0.0526316	0	0	0	0	0.03	0	0	0	0	0	0
	0.456	0.0262238	0.0172183		0.456	0.0909091	0	0	0.0454545	0	0	0.230769	0	0	0	0	0	0	0
	0.457	0.0399033	0.0257943		0.457	0.363636	0	0.0526316	0.0454545	0	0	0.0769231	0.02	0	0	0	0	0	0
	0.458	0.0194805	0.0163085		0.458	0.227273	0	0	0.0454545	0	0	0	0	0	0	0	0	0	0
	0.459	0.0246146	0.0130538		0.459	0.181818	0	0.0526316	0.0454545	0	0	0	0.03	0.0103093	0.0243902	0	0	0	0
	0.46	0.0463616	0.0198733		0.46	0.272727	0.0588235	0	0.0909091	0	0.0909091	0.0769231	0.01	0.0103093	0	0	0	0.0384615	0
	0.461	0.0569431	0.0327723		0.461	0.454545	0	0	0.136364	0	0.0909091	0.0769231	0	0	0	0	0	0.0384615	0
	0.462	0.0159491	0.00838186		0.462	0.0454545	0	0	0.0909091	0	0	0.0769231	0.01	0	0	0	0	0	0
	0.463	0.08735	0.0512812		0.463	0.136364	0	0.105263	0.0454545	0	0.727273	0.153846	0.02	0.0103093	0.0243902	0	0	0	0
	0.464	0.0484601	0.0233952		0.464	0.0909091	0.0588235	0.210526	0.0454545	0	0.272727	0	0	0	0	0	0	0	0
	0.465	0.0342421	0.017044		0.465	0	0	0.105263	0	0	0.181818	0.153846	0	0	0	0	0	0.0384615	0
	0.466	0.0858836	0.0444265		0.466	0.545455	0	0.157895	0	0	0.363636	0.0769231	0.02	0	0	0	0	0.0384615	0
	0.467	0.0381359	0.0197305		0.467	0.227273	0	0.105263	0	0.166667	0	0	0	0.0103093	0.0243902	0	0	0	0
	0.468	0.0184156	0.0105292		0.468	0.136364	0.0588235	0.0526316	0	0	0	0	0.01	0	0	0	0	0	0
	0.469	0.0654784	0.0356572		0.469	0.136364	0.117647	0	0.0454545	0.5	0	0.0769231	0.03	0.0103093	0	0	0	0	0
	0.47	0.0474806	0.0205181		0.47	0.136364	0.117647	0.105263	0.0454545	0.25	0	0	0.01	0	0	0	0	0	0
	0.471	0.0532665	0.0258192		0.471	0.0454545	0.176471	0	0.272727	0	0	0.230769	0.01	0.0103093	0	0	0	0	0
	0.472	0.0594484	0.0254733		0.472	0	0.294118	0.105263	0.0909091	0	0.0909091	0.230769	0.01	0.0103093	0	0	0	0	0
	0.473	0.0136572	0.00700557		0.473	0.0454545	0.0588235	0	0	0	0	0.0769231	0.01	0	0	0	0	0	0
	0.474	0.00692308	0.00556981		0.474	0	0	0	0	0	0	0.0769231	0.02	0	0	0	0	0	0
	0.475	0.0330278	0.0154693		0.475	0.136364	0.176471	0.0526316	0	0	0	0.0769231	0.02	0	0	0	0	0	0
	0.476	0.0150319	0.00684006		0.476	0	0.0588235	0	0	0	0	0.0769231	0.04	0.0103093	0.0243902	0	0	0	0
	0.477	0.0307279	0.011609		0.477	0.0909091	0.117647	0	0.0909091	0	0	0.0769231	0	0	0.0243902	0.0294118	0	0	0
	0.478	0.0156646	0.00747583		0.478	0.0909091	0	0.0526316	0.0454545	0	0	0	0.02	0.0103093	0	0	0	0	0
	0.479	0.0311231	0.0170807		0.479	0.227273	0	0	0.0909091	0	0	0.0769231	0.02	0.0206186	0	0	0	0	0
	0.48	0.0318984	0.0258124		0.48	0.363636	0	0.0526316	0	0	0	0	0.02	0.0103093	0	0	0	0	0
	0.481	0.0313196	0.0166185		0.481	0.227273	0.0588235	0	0.0454545	0	0	0.0769231	0.03	0	0	0	0	0	0
	0.482	0.0266308	0.0193183		0.482	0.272727	0	0	0	0	0	0	0.04	0	0.0243902	0	0	0	0.0357143
	0.483	0.022866	0.0130043		0.483	0.181818	0	0	0.0454545	0	0	0	0.03	0	0.0243902	0	0	0.0384615	0
	0.484	0.0631575	0.0404084		0.484	0.227273	0	0	0.0454545	0	0.545455	0	0.02	0.0103093	0	0	0	0	0.0357143
	0.485	0.0244277	0.0171245		0.485	0.0909091	0	0	0	0	0	0.230769	0.01	0.0103093	0	0	0	0	0
	0.486	0.0253218	0.0166244		0.486	0.227273	0	0	0	0	0	0.0769231	0.04	0.0103093	0	0	0	0	0
	0.487	0.0306958	0.0169354		0.487	0.136364	0	0.210526	0	0	0	0	0.02	0	0.0243902	0	0	0.0384615	0
	0.488	0.0366296	0.0198539		0.488	0.227273	0.117647	0.157895	0	0	0	0	0.01	0	0	0	0	0	0
	0.489	0.0535765	0.0266449		0.489	0.0909091	0.352941	0.0526316	0	0.166667	0	0.0769231	0.01	0	0	0	0	0	0
	0.49	0.074551	0.0474544		0.49	0.181818	0	0	0.0454545	0.666667	0	0.0769231	0.01	0	0.0243902	0	0	0.0384615	0
	0.491	0.0191299	0.00806482		0.491	0.0454545	0.0588235	0.0526316	0.0909091	0	0	0	0.02	0	0	0	0	0	0
	0.492	0.0292025	0.0167769		0.492	0.0454545	0.235294	0.0526316	0.0454545	0	0	0	0.03	0	0	0	0	0	0
	0.493	0.0193825	0.00851097		0.493	0	0.0588235	0	0.0909091	0	0	0.0769231	0.01	0.0103093	0.0243902	0	0	0	0
	0.494	0.0278271	0.0132401		0.494	0.0454545	0.117647	0.0526316	0	0	0	0.153846	0.02	0	0	0	0	0	0
	0.495	0.0162338	0.0112831		0.495	0.0909091	0	0	0.136364	0	0	0	0	0	0	0	0	0	0
	0.496	0.01091	0.0054668		0.496	0.0454545	0.0588235	0	0	0	0	0	0.01	0	0	0	0	0.0384615	0
	0.497	0.0206244	0.0108747		0.497	0.136364	0	0	0.0454545	0	0	0.0769231	0.03	0	0	0	0	0	0
	0.498	0.0192179	0.0108724		0.498	0.136364	0	0	0.0454545	0	0	0.0769231	0	0.0103093	0	0	0	0	0
	0.499	0.0245611	0.0112218		0.499	0.0909091	0.117647	0	0.0909091	0	0	0	0.02	0	0.0243902	0	0	0	0
	0.5	0.0484387	0.0387129		0.5	0.545455	0	0	0.0454545	0	0	0.0769231	0	0.0103093	0	0	0	0	0
	0.501	0.0264036	0.0166205		0.501	0.227273	0	0	0.0454545	0	0	0.0769231	0.02	0	0	0	0	0	0
	0.502	0.0451964	0.0243723		0.502	0.318182	0	0.157895	0.0454545	0	0.0909091	0	0.01	0.0103093	0	0	0	0	0
	0.503	0.0431571	0.0226582		0.503	0.181818	0	0.105263	0	0	0.272727	0	0.02	0	0.0243902	0	0	0	0
	0.504	0.0663868	0.0283693		0.504	0.318182	0.0588235	0.157895	0.0454545	0	0.272727	0	0.02	0.0206186	0	0	0	0	0.0357143
	0.505	0.0261579	0.0125541		0.505	0.0909091	0.0588235	0.0526316	0	0	0	0.153846	0.01	0	0	0	0	0	0
	0.506	0.0192003	0.0124993		0.506	0	0	0.157895	0	0	0.0909091	0	0.02	0	0	0	0	0	0
	0.507	0.0303912	0.016262		0.507	0.0454545	0	0.157895	0	0	0.181818	0	0.03	0.0103093	0	0	0	0	0
	0.508	0.061202	0.0348238		0.508	0.363636	0	0.0526316	0	0	0.363636	0.0769231	0	0	0	0	0	0	0
	0.509	0.0335231	0.0142078		0.509	0.0454545	0.117647	0.0526316	0	0.166667	0	0.0769231	0.01	0	0	0	0	0	0
	0.51	0.052754	0.0358602		0.51	0.0909091	0.117647	0	0	0.5	0	0	0.03	0	0	0	0	0	0
	0.511	0.0104175	0.00544999		0.511	0	0.0588235	0.0526316	0	0	0	0	0.01	0	0.0243902	0	0	0	0
	0.512	0.0490336	0.0285557		0.512	0	0.176471	0	0.136364	0	0.363636	0	0.01	0	0	0	0	0	0
	0.513	0.0302674	0.0143181		0.513	0.0909091	0.176471	0	0.0454545	0	0.0909091	0	0.02	0	0	0	0	0	0
	0.514	0.0143277	0.00884644		0.514	0	0.117647	0.0526316	0	0	0	0	0.02	0.0103093	0	0	0	0	0
	0.515	0.00467532	0.00344509		0.515	0	0	0	0.0454545	0	0	0	0.02	0	0	0	0	0	0
	0.516	0.0121238	0.00571033		0.516	0.0454545	0.0588235	0	0.0454545	0	0	0	0.02	0	0	0	0	0	0
	0.517	0.0279371	0.0147696		0.517	0.136364	0	0	0.0909091	0	0	0.153846	0.01	0	0	0	0	0	0
	0.518	0.00491597	0.00420745		0.518	0	0.0588235	0	0	0	0	0	0.01	0	0	0	0	0	0
	0.519	0.0355653	0.0229854		0.519	0.318182	0.0588235	0	0.0909091	0	0	0	0.03	0	0	0	0	0	0
	0.52	0.033925	0.0200472		0.52	0.272727	0	0	0.0909091	0	0	0.0769231	0.01	0	0.0243902	0	0	0	0
	0.521	0.0121967	0.00700974		0.521	0.0909091	0	0	0.0454545	0	0	0	0.01	0	0.0243902	0	0	0	0
	0.522	0.0169481	0.00897914		0.522	0.0454545	0	0	0.0909091	0	0.0909091	0	0.01	0	0	0	0	0	0
	0.523	0.00792208	0.00448048		0.523	0.0454545	0	0	0.0454545	0	0	0	0.02	0	0	0	0	0	0
	0.524	0.0216523	0.0107442		0.524	0.0454545	0	0	0.136364	0	0	0.0769231	0.02	0	0.0243902	0	0	0	0
	0.525	0.0136474	0.00968989		0.525	0.136364	0	0	0	0	0	0	0.02	0.0103093	0.0243902	0	0	0	0
	0.526	0.00562649	0.0033499		0.526	0	0	0	0	0	0	0	0.03	0.0103093	0	0	0	0.0384615	0
	0.527	0.00469742	0.00328456		0.527	0.0454545	0	0	0	0	0	0	0.01	0.0103093	0	0	0	0	0
	0.528	0.00765945	0.00554804		0.528	0	0	0	0	0	0	0.0769231	0.02	0.0103093	0	0	0	0	0
	0.529	0.0101919	0.00608335		0.529	0.0454545	0	0	0	0	0	0.0769231	0.01	0.0103093	0	0	0	0	0
	0.53	0.017176	0.00852324		0.53	0.0909091	0	0.0526316	0	0	0	0.0769231	0.02	0	0	0	0	0	0
	0.531	0.00324675	0.00324675		0.531	0.0454545	0	0	0	0	0	0	0	0	0	0	0	0	0
	0.532	0.0181363	0.00769419		0.532	0.0909091	0.0588235	0	0	0	0	0	0.03	0	0	0	0	0.0384615	0.0357143
	0.533	0.00692308	0.00556981		0.533	0	0	0	0	0	0	0.0769231	0.02	0	0	0	0	0	0
	0.534	0.00397959	0.00282628		0.534	0	0	0	0	0	0	0	0.02	0	0	0	0	0	0.0357143
	0.535	0.0236374	0.0163411		0.535	0.0454545	0	0	0	0	0	0.230769	0.02	0.0103093	0.0243902	0	0	0	0
	0.536	0.0137302	0.00816629		0.536	0.0909091	0	0	0	0	0	0.0769231	0	0	0.0243902	0	0	0	0
	0.537	0.00142857	0.00142857		0.537	0	0	0	0	0	0	0	0.02	0	0	0	0	0	0
	0.538	0	0		0.538	0	0	0	0	0	0	0	0	0	0	0	0	0	0
	0.539	0.00396104	0.00327029		0.539	0.0454545	0	0	0	0	0	0	0.01	0	0	0	0	0	0
	0.54	0.00467532	0.00344509		0.54	0.0454545	0	0	0	0	0	0	0.02	0	0	0	0	0	0
	0.541	0.00396104	0.00327029		0.541	0.0454545	0	0	0	0	0	0	0.01	0	0	0	0	0	0
	0.542	0.00214286	0.00214286		0.542	0	0	0	0	0	0	0	0.03	0	0	0	0	0	0
	0.543	0.00145066	0.000985665		0.543	0	0	0	0	0	0	0	0.01	0.0103093	0	0	0	0	0
	0.544	0.00830963	0.00570112		0.544	0	0	0	0	0	0	0.0769231	0.01	0	0	0.0294118	0	0	0
	0.545	0.0114057	0.00680529		0.545	0.0909091	0	0	0	0	0	0	0.02	0.0103093	0	0	0	0.0384615	0
	0.546	0.00765945	0.00554804		0.546	0	0	0	0	0	0	0.0769231	0.02	0.0103093	0	0	0	0	0
	0.547	0.0103846	0.00610651		0.547	0	0	0	0	0	0	0.0769231	0.03	0	0	0	0	0.0384615	0
	0.548	0.00216495	0.00155603		0.548	0	0	0	0	0	0	0	0.02	0.0103093	0	0	0	0	0
	0.549	0.00449578	0.00377484		0.549	0	0	0.0526316	0	0	0	0	0	0.0103093	0	0	0	0	0
	0.55	0.00686236	0.00387437		0.55	0.0454545	0	0	0	0	0	0	0.03	0.0206186	0	0	0	0	0
	0.551	0.0176474	0.0077516		0.551	0.0909091	0.0588235	0.0526316	0	0	0	0	0.01	0.0103093	0.0243902	0	0	0	0
	0.552	0.00713177	0.00395645		0.552	0.0454545	0	0	0	0	0	0	0.03	0	0.0243902	0	0	0	0
	0.553	0.0039292	0.00222852		0.553	0	0	0	0	0	0	0	0.01	0.0206186	0.0243902	0	0	0	0
	0.554	0.0176084	0.0129067		0.554	0.181818	0	0	0	0	0	0	0.03	0.0103093	0.0243902	0	0	0	0
	0.555	0.0232399	0.0195539		0.555	0.272727	0	0.0526316	0	0	0	0	0	0	0	0	0	0	0
	0.556	0.00287923	0.00221163		0.556	0	0	0	0	0	0	0	0.03	0.0103093	0	0	0	0	0
	0.557	0.00649351	0.00649351		0.557	0.0909091	0	0	0	0	0	0	0	0	0	0	0	0	0
	0.558	0.00287923	0.00221163		0.558	0	0	0	0	0	0	0	0.03	0.0103093	0	0	0	0	0
	0.559	0.00396104	0.00327029		0.559	0.0454545	0	0	0	0	0	0	0.01	0	0	0	0	0	0
	0.56	0.000714286	0.000714286		0.56	0	0	0	0	0	0	0	0.01	0	0	0	0	0	0
	0.561	0.00649351	0.00649351		0.561	0.0909091	0	0	0	0	0	0	0	0	0	0	0	0	0
	0.562	0.00285714	0.00285714		0.562	0	0	0	0	0	0	0	0.04	0	0	0	0	0	0
	0.563	0	0		0.563	0	0	0	0	0	0	0	0	0	0	0	0	0	0
	0.564	0.00641748	0.00369468		0.564	0.0454545	0	0	0	0	0	0	0.02	0	0.0243902	0	0	0	0
	0.565	0.0104905	0.00558404		0.565	0.0454545	0	0.0526316	0	0	0	0	0	0	0.0487805	0	0	0	0
	0.566	0.000714286	0.000714286		0.566	0	0	0	0	0	0	0	0.01	0	0	0	0	0	0
	0.567	0.00786815	0.00392272		0.567	0.0454545	0	0	0	0	0	0	0.03	0.0103093	0.0243902	0	0	0	0
	0.568	0.00357143	0.00357143		0.568	0	0	0	0	0	0	0	0.05	0	0	0	0	0	0
	0.569	0.0156425	0.0101742		0.569	0.136364	0	0.0526316	0	0	0	0	0.03	0	0	0	0	0	0
	0.57	0.00142857	0.00142857		0.57	0	0	0	0	0	0	0	0.02	0	0	0	0	0	0
	0.571	0.00469742	0.00328456		0.571	0.0454545	0	0	0	0	0	0	0.01	0.0103093	0	0	0	0	0
	0.572	0.0141715	0.00639944		0.572	0.0454545	0	0	0	0	0	0.0769231	0.03	0.0103093	0	0	0	0	0.0357143
	0.573	0.0114824	0.00976203		0.573	0.136364	0	0	0	0	0	0	0	0	0.0243902	0	0	0	0
	0.574	0.008469	0.003884		0.574	0	0	0	0	0	0	0	0.02	0	0.0243902	0	0	0.0384615	0.0357143
	0.575	0.0110078	0.00503917		0.575	0.0454545	0	0.0526316	0	0	0	0	0.01	0.0103093	0	0	0	0	0.0357143
	0.576	0.00549451	0.00549451		0.576	0	0	0	0	0	0	0.0769231	0	0	0	0	0	0	0
	0.577	0.00934928	0.00418608		0.577	0.0454545	0	0	0	0	0	0	0.01	0.0103093	0	0.0294118	0	0	0.0357143
	0.578	0.00974026	0.00974026		0.578	0.136364	0	0	0	0	0	0	0	0	0	0	0	0	0
	0.579	0.00287923	0.00221163		0.579	0	0	0	0	0	0	0	0.03	0.0103093	0	0	0	0	0
	0.58	0.00142857	0.00142857		0.58	0	0	0	0	0	0	0	0.02	0	0	0	0	0	0
	0.581	0.00843472	0.00482677		0.581	0.0454545	0	0.0526316	0	0	0	0	0.02	0	0	0	0	0	0
	0.582	0.00419792	0.00281173		0.582	0	0	0	0	0	0	0	0.01	0.0103093	0	0	0	0.0384615	0
	0.583	0.00317073	0.00216634		0.583	0	0	0	0	0	0	0	0.02	0	0.0243902	0	0	0	0
	0.584	0.00317073	0.00216634		0.584	0	0	0	0	0	0	0	0.02	0	0.0243902	0	0	0	0
	0.585	0.00142857	0.00142857		0.585	0	0	0	0	0	0	0	0.02	0	0	0	0	0	0
	0.586	0	0		0.586	0	0	0	0	0	0	0	0	0	0	0	0	0	0
	0.587	0.00145066	0.000985665		0.587	0	0	0	0	0	0	0	0.01	0.0103093	0	0	0	0	0
	0.588	0.00518797	0.00391761		0.588	0	0	0.0526316	0	0	0	0	0.02	0	0	0	0	0	0
	0.589	0.00874126	0.00616332		0.589	0.0454545	0	0	0	0	0	0.0769231	0	0	0	0	0	0	0
	0.59	0.00287923	0.00221163		0.59	0	0	0	0	0	0	0	0.03	0.0103093	0	0	0	0	0
	0.591	0.0080672	0.00495321		0.591	0	0	0.0526316	0	0	0	0	0.05	0.0103093	0	0	0	0	0
	0.592	0.00663863	0.00416643		0.592	0	0	0.0526316	0	0	0	0	0.03	0.0103093	0	0	0	0	0
	0.593	0.00550156	0.00402002		0.593	0	0	0.0526316	0	0	0	0	0	0	0.0243902	0	0	0	0
	0.594	0.0116815	0.00723398		0.594	0.0909091	0	0.0526316	0	0	0	0	0.02	0	0	0	0	0	0
	0.595	0.00521006	0.00377698		0.595	0	0	0.0526316	0	0	0	0	0.01	0.0103093	0	0	0	0	0
	0.596	0.000736377	0.000736377		0.596	0	0	0	0	0	0	0	0	0.0103093	0	0	0	0	0
	0.597	0.01243	0.00477673		0.597	0.0454545	0	0	0	0	0	0	0.03	0	0.0243902	0	0	0.0384615	0.0357143
	0.598	0.00326531	0.00259568		0.598	0	0	0	0	0	0	0	0.01	0	0	0	0	0	0.0357143
	0.599	0.00145066	0.000985665		0.599	0	0	0	0	0	0	0	0.01	0.0103093	0	0	0	0	0
	0.6	0.00651206	0.00395575		0.6	0.0454545	0	0	0	0	0	0	0.01	0	0	0	0	0	0.0357143

## Sheet: Panel D
	Average				SEM					'2021_08_20_0076_O_latency_heel_RF.mat'	'2022_06_27_0023_O_latency_heelRF.mat'	'2022_07_05_0007_O_latency_heelRF.mat'	'2022_07_05_0020-21_O_latency_heel_RF.mat'	'2022_07_07_0024_O_latency_heel.mat'	'2022_07_07_0035_O_latency_heel.mat'	'2022_07_12_0008_O_latency_heel.mat'	'2022_07_12_0014_O_latency_heel.mat'	'2022_07_12_0020_O_latency_heel.mat'		'2021_08_30_0027_optical_latency.mat'	'2022_06_27_0027_O_latency.mat'	'2022_07_05_0008_O_latency.mat'	'2022_07_05_0020_O_latency_5pulse.mat'	'2022_07_07_0023_O_latency_toe.mat'	'2022_07_07_0033_O_latency_toe.mat'	'2022_07_12_0007_O_latency_toes.mat'	'2022_07_12_0013_O_latency_toes.mat'	'2022_07_12_0019_O_latency_toes.mat'
	Toes		Heel		Toes		Heel			toes	toes	toes	toes	toes	toes	toes	toes	toes		heel	heel	heel	heel	heel	heel	heel	heel	heel
-0.02	0.00376868	-0.4	0.00705974	-0.02	0.00201198	-0.4	0.00425927		-0.02	0	0	0	0	0	0.015873	0	0.0075188	0.0105263	-0.4	0.037037	0	0	0	0.00925926	0	0	0.0172414	0
-0.019	0.00363873	-0.399	0.00191571	-0.019	0.00259665	-0.399	0.00191571		-0.019	0	0	0	0	0.0222222	0	0	0	0.0105263	-0.399	0	0	0	0	0	0	0	0.0172414	0
-0.018	0.00757449	-0.398	0.00148148	-0.018	0.00396852	-0.398	0.00148148		-0.018	0	0	0	0	0.0222222	0.015873	0	0.0300752	0	-0.398	0	0	0	0	0	0	0	0	0.0133333
-0.017	0.00457626	-0.397	0.00942813	-0.017	0.00341462	-0.397	0.0051889		-0.017	0	0	0	0	0.0111111	0	0	0.0300752	0	-0.397	0.037037	0	0	0	0	0	0	0.0344828	0.0133333
-0.016	0.00491042	-0.396	0.00574713	-0.016	0.00270298	-0.396	0.00574713		-0.016	0	0	0	0	0.0111111	0	0	0.0225564	0.0105263	-0.396	0	0	0	0	0	0	0	0.0517241	0
-0.015	0.00834494	-0.395	0.00148148	-0.015	0.00420446	-0.395	0.00148148		-0.015	0	0	0	0	0.0111111	0.015873	0	0.037594	0.0105263	-0.395	0	0	0	0	0	0	0	0	0.0133333
-0.014	0.00290541	-0.394	0.00251029	-0.014	0.00194941	-0.394	0.00169475		-0.014	0	0	0	0	0.0111111	0	0	0.0150376	0	-0.394	0	0	0	0	0.00925926	0	0	0	0.0133333
-0.013	0.00367586	-0.393	0.00251029	-0.013	0.00262992	-0.393	0.00169475		-0.013	0	0	0	0	0	0	0	0.0225564	0.0105263	-0.393	0	0	0	0	0.00925926	0	0	0	0.0133333
-0.012	0.00290541	-0.392	0.011601	-0.012	0.00194941	-0.392	0.00579616		-0.012	0	0	0	0	0.0111111	0	0	0.0150376	0	-0.392	0	0	0	0	0.0185185	0.0208333	0	0.0517241	0.0133333
-0.011	0.00290541	-0.391	0.00102881	-0.011	0.00194941	-0.391	0.00102881		-0.011	0	0	0	0	0.0111111	0	0	0.0150376	0	-0.391	0	0	0	0	0.00925926	0	0	0	0
-0.01	0.00577369	-0.39	0.00102881	-0.01	0.00293749	-0.39	0.00102881		-0.01	0	0	0	0	0	0.015873	0	0.0150376	0.0210526	-0.39	0	0	0	0	0.00925926	0	0	0	0
-0.009	0.00330456	-0.389	0.00486022	-0.009	0.00250577	-0.389	0.00384093		-0.009	0	0	0	0	0.0222222	0	0	0.0075188	0	-0.389	0	0	0	0	0.00925926	0	0	0.0344828	0
-0.008	0.00764875	-0.388	0	-0.008	0.00406656	-0.388	0		-0.008	0	0	0	0	0.0222222	0	0	0.0150376	0.0315789	-0.388	0	0	0	0	0	0	0	0	0
-0.007	0.00116959	-0.387	0.00776962	-0.007	0.00116959	-0.387	0.00313737		-0.007	0	0	0	0	0	0	0	0	0.0105263	-0.387	0	0	0	0	0.0185185	0.0208333	0	0.0172414	0.0133333
-0.006	0.00290541	-0.386	0	-0.006	0.00194941	-0.386	0		-0.006	0	0	0	0	0.0111111	0	0	0.0150376	0	-0.386	0	0	0	0	0	0	0	0	0
-0.005	0.00250627	-0.385	0.00205761	-0.005	0.00250627	-0.385	0.00205761		-0.005	0	0	0	0	0	0	0	0.0225564	0	-0.385	0	0	0	0	0.0185185	0	0	0	0
-0.004	0.00440917	-0.384	0.00205761	-0.004	0.00249509	-0.384	0.00205761		-0.004	0	0	0	0	0.0111111	0	0	0.0075188	0.0210526	-0.384	0	0	0	0	0.0185185	0	0	0	0
-0.003	0.000835422	-0.383	0.00486022	-0.003	0.000835422	-0.383	0.00384093		-0.003	0	0	0	0	0	0	0	0.0075188	0	-0.383	0	0	0	0	0.00925926	0	0	0.0344828	0
-0.002	0.00374083	-0.382	0.00353909	-0.002	0.00265179	-0.382	0.00238044		-0.002	0	0	0	0	0.0111111	0	0	0.0225564	0	-0.382	0	0	0	0	0.0185185	0	0	0	0.0133333
-0.001	0.00176367	-0.381	0.00102881	-0.001	0.00176367	-0.381	0.00102881		-0.001	0	0	0	0	0	0.015873	0	0	0	-0.381	0	0	0	0	0.00925926	0	0	0	0
0	0.00577369	-0.38	0.004426	0	0.00490439	-0.38	0.00231082		0	0	0	0	0	0.0444444	0	0	0.0075188	0	-0.38	0	0	0	0	0.00925926	0	0	0.0172414	0.0133333
0.001	0.004075	-0.379	0.00251029	0.001	0.00207812	-0.379	0.00169475		0.001	0	0	0	0	0.0111111	0	0	0.0150376	0.0105263	-0.379	0	0	0	0	0.00925926	0	0	0	0.0133333
0.002	0.00167084	-0.378	0.00294452	0.002	0.00167084	-0.378	0.00205807		0.002	0	0	0	0	0	0	0	0.0150376	0	-0.378	0	0	0	0	0.00925926	0	0	0.0172414	0
0.003	0.00206999	-0.377	0.00448773	0.003	0.00140151	-0.377	0.00234119		0.003	0	0	0	0	0.0111111	0	0	0.0075188	0	-0.377	0	0	0	0	0.00925926	0	0.0138889	0.0172414	0
0.004	0	-0.376	0.00353909	0.004	0	-0.376	0.00238044		0.004	0	0	0	0	0	0	0	0	0	-0.376	0	0	0	0	0.0185185	0	0	0	0.0133333
0.005	0.00290541	-0.375	0.00383142	0.005	0.00194941	-0.375	0.00383142		0.005	0	0	0	0	0.0111111	0	0	0.0150376	0	-0.375	0	0	0	0	0	0	0	0.0344828	0
0.006	0.00457626	-0.374	0.00588903	0.006	0.00341462	-0.374	0.00411614		0.006	0	0	0	0	0.0111111	0	0	0.0300752	0	-0.374	0	0	0	0	0.0185185	0	0	0.0344828	0
0.007	0.0037037	-0.373	0.00102881	0.007	0.0037037	-0.373	0.00102881		0.007	0	0	0	0	0.0333333	0	0	0	0	-0.373	0	0	0	0	0.00925926	0	0	0	0
0.008	0.00654414	-0.372	0.00251029	0.008	0.00384168	-0.372	0.00169475		0.008	0	0	0	0	0.0333333	0	0	0.0150376	0.0105263	-0.372	0	0	0	0	0.00925926	0	0	0	0.0133333
0.009	0.00654414	-0.371	0.00191571	0.009	0.00384168	-0.371	0.00191571		0.009	0	0	0	0	0.0333333	0	0	0.0150376	0.0105263	-0.371	0	0	0	0	0	0	0	0.0172414	0
0.01	0.00457626	-0.37	0	0.01	0.00341462	-0.37	0		0.01	0	0	0	0	0.0111111	0	0	0.0300752	0	-0.37	0	0	0	0	0	0	0	0	0
0.011	0.00466908	-0.369	0.00574713	0.011	0.00237269	-0.369	0.00574713		0.011	0	0	0	0	0.0111111	0.015873	0	0.0150376	0	-0.369	0	0	0	0	0	0	0	0.0517241	0
0.012	0.00167084	-0.368	0.00148148	0.012	0.00167084	-0.368	0.00148148		0.012	0	0	0	0	0	0	0	0.0150376	0	-0.368	0	0	0	0	0	0	0	0	0.0133333
0.013	0.00383366	-0.367	0.00411523	0.013	0.00204012	-0.367	0.00411523		0.013	0	0	0	0	0.0111111	0.015873	0	0.0075188	0	-0.367	0.037037	0	0	0	0	0	0	0	0
0.014	0.00623782	-0.366	0	0.014	0.00279613	-0.366	0		0.014	0	0	0	0	0.0222222	0.015873	0	0.0075188	0.0105263	-0.366	0	0	0	0	0	0	0	0	0
0.015	0.00123457	-0.365	0.00603094	0.015	0.00123457	-0.365	0.00431673		0.015	0	0	0	0	0.0111111	0	0	0	0	-0.365	0.037037	0	0	0	0	0	0	0.0172414	0
0.016	0.00330456	-0.364	0.00444444	0.016	0.00250577	-0.364	0.00444444		0.016	0	0	0	0	0.0222222	0	0	0.0075188	0	-0.364	0	0	0	0	0	0	0	0	0.04
0.017	0.0049754	-0.363	0.00102881	0.017	0.00329104	-0.363	0.00102881		0.017	0	0	0	0	0.0222222	0	0	0.0225564	0	-0.363	0	0	0	0	0.00925926	0	0	0	0
0.018	0.00250627	-0.362	0.00339719	0.018	0.00250627	-0.362	0.00227051		0.018	0	0	0	0	0	0	0	0.0225564	0	-0.362	0	0	0	0	0	0	0	0.0172414	0.0133333
0.019	0.00546737	-0.361	0.004426	0.019	0.00389807	-0.361	0.00231082		0.019	0	0	0	0	0.0333333	0.015873	0	0	0	-0.361	0	0	0	0	0.00925926	0	0	0.0172414	0.0133333
0.02	0.00517511	-0.36	0.00148148	0.02	0.00209955	-0.36	0.00148148		0.02	0	0	0	0	0.0111111	0	0.00990099	0.0150376	0.0105263	-0.36	0	0	0	0	0	0	0	0	0.0133333
0.021	0.00413998	-0.359	0.0053129	0.021	0.00280303	-0.359	0.00393135		0.021	0	0	0	0	0.0222222	0	0	0.0150376	0	-0.359	0	0	0	0	0	0	0	0.0344828	0.0133333
0.022	0.00660025	-0.358	0.00102881	0.022	0.00285007	-0.358	0.00102881		0.022	0	0.0227273	0	0	0.0111111	0	0	0.0150376	0.0105263	-0.358	0	0	0	0	0.00925926	0	0	0	0
0.023	0.00250627	-0.357	0	0.023	0.00250627	-0.357	0		0.023	0	0	0	0	0	0	0	0.0225564	0	-0.357	0	0	0	0	0	0	0	0	0
0.024	0.00691093	-0.356	0.00339719	0.024	0.00384875	-0.356	0.00227051		0.024	0	0	0	0	0.0222222	0	0.00990099	0.0300752	0	-0.356	0	0	0	0	0	0	0	0.0172414	0.0133333
0.025	0.00459524	-0.355	0.00102881	0.025	0.00265223	-0.355	0.00102881		0.025	0	0.0227273	0	0	0.0111111	0	0	0.0075188	0	-0.355	0	0	0	0	0.00925926	0	0	0	0
0.026	0.0049754	-0.354	0.00419379	0.026	0.00329104	-0.354	0.00215635		0.026	0	0	0	0	0.0222222	0	0	0.0225564	0	-0.354	0	0	0.0151515	0	0.00925926	0	0	0	0.0133333
0.027	0.00966347	-0.353	0.00559671	0.027	0.00419205	-0.353	0.00419592		0.027	0	0.0227273	0	0	0.0333333	0.015873	0	0.0150376	0	-0.353	0	0	0	0	0.037037	0	0	0	0.0133333
0.028	0.00413998	-0.352	0.00205761	0.028	0.00280303	-0.352	0.00205761		0.028	0	0	0	0	0.0222222	0	0	0.0150376	0	-0.352	0	0	0	0	0.0185185	0	0	0	0
0.029	0.00667409	-0.351	0.00559671	0.029	0.00287255	-0.351	0.00419592		0.029	0	0	0	0	0.0111111	0.015873	0	0.0225564	0.0105263	-0.351	0	0	0	0	0.037037	0	0	0	0.0133333
0.03	0.00413998	-0.35	0.00294452	0.03	0.00280303	-0.35	0.00205807		0.03	0	0	0	0	0.0222222	0	0	0.0150376	0	-0.35	0	0	0	0	0.00925926	0	0	0.0172414	0
0.031	0.00784368	-0.349	0.00251029	0.031	0.00619009	-0.349	0.00169475		0.031	0	0	0	0	0.0555556	0	0	0.0150376	0	-0.349	0	0	0	0	0.00925926	0	0	0	0.0133333
0.032	0.00817785	-0.348	0.00397332	0.032	0.00606889	-0.348	0.00263026		0.032	0	0	0	0	0.0555556	0	0	0.0075188	0.0105263	-0.348	0	0	0	0	0.0185185	0	0	0.0172414	0
0.033	0.00583867	-0.347	0.00191571	0.033	0.00237326	-0.347	0.00191571		0.033	0	0	0	0	0.0111111	0.015873	0	0.0150376	0.0105263	-0.347	0	0	0	0	0	0	0	0.0172414	0
0.034	0.00704539	-0.346	0.00102881	0.034	0.00466799	-0.346	0.00102881		0.034	0	0	0	0	0.0333333	0	0	0.0300752	0	-0.346	0	0	0	0	0.00925926	0	0	0	0
0.035	0.0106841	-0.345	0.00191571	0.035	0.00470358	-0.345	0.00191571		0.035	0	0	0.0333333	0	0.0222222	0	0	0.0300752	0.0105263	-0.345	0	0	0	0	0	0	0	0.0172414	0
0.036	0.00713822	-0.344	0.00486022	0.036	0.00396268	-0.344	0.00384093		0.036	0	0	0	0	0.0333333	0.015873	0	0.0150376	0	-0.344	0	0	0	0	0.00925926	0	0	0.0344828	0
0.037	0.00330456	-0.343	0.00102881	0.037	0.00250577	-0.343	0.00102881		0.037	0	0	0	0	0.0222222	0	0	0.0075188	0	-0.343	0	0	0	0	0.00925926	0	0	0	0
0.038	0.00737956	-0.342	0.00294452	0.038	0.00415094	-0.342	0.00205807		0.038	0	0	0	0	0.0333333	0	0	0.0225564	0.0105263	-0.342	0	0	0	0	0.00925926	0	0	0.0172414	0
0.039	0.00250627	-0.341	0	0.039	0.00250627	-0.341	0		0.039	0	0	0	0	0	0	0	0.0225564	0	-0.341	0	0	0	0	0	0	0	0	0
0.04	0.00788081	-0.34	0.00205761	0.04	0.00522475	-0.34	0.00205761		0.04	0	0	0	0	0.0333333	0	0	0.037594	0	-0.34	0	0	0	0	0.0185185	0	0	0	0
0.041	0	-0.339	0	0.041	0	-0.339	0		0.041	0	0	0	0	0	0	0	0	0	-0.339	0	0	0	0	0	0	0	0	0
0.042	0.00363873	-0.338	0.00525933	0.042	0.00259665	-0.338	0.00280892		0.042	0	0	0	0	0.0222222	0	0	0	0.0105263	-0.338	0	0	0	0	0.00925926	0.0208333	0	0.0172414	0
0.043	0.00506823	-0.337	0.00399177	0.043	0.00281644	-0.337	0.00301256		0.043	0	0	0	0	0.0222222	0.015873	0	0.0075188	0	-0.337	0	0	0	0	0.00925926	0	0	0	0.0266667
0.044	0.00865126	-0.336	0.00294452	0.044	0.00522573	-0.336	0.00205807		0.044	0	0	0	0	0.0222222	0	0	0.0451128	0.0105263	-0.336	0	0	0	0	0.00925926	0	0	0.0172414	0
0.045	0.0054256	-0.335	0.00205761	0.045	0.00283704	-0.335	0.00205761		0.045	0	0	0.0166667	0	0.0111111	0	0	0	0.0210526	-0.335	0	0	0	0	0.0185185	0	0	0	0
0.046	0.00681333	-0.334	0.00547325	0.046	0.00396126	-0.334	0.00443491		0.046	0	0	0	0	0.0222222	0	0	0.0075188	0.0315789	-0.334	0	0	0	0	0.00925926	0	0	0	0.04
0.047	0.00731458	-0.333	0.004426	0.047	0.00365966	-0.333	0.00231082		0.047	0	0	0	0	0.0222222	0	0	0.0225564	0.0210526	-0.333	0	0	0	0	0.00925926	0	0	0.0172414	0.0133333
0.048	0.00451128	-0.332	0.00897545	0.048	0.00339966	-0.332	0.00601777		0.048	0	0	0	0	0	0	0	0.0300752	0.0105263	-0.332	0	0	0	0	0.0462963	0	0	0.0344828	0
0.049	0.00694328	-0.331	0.004426	0.049	0.00487163	-0.331	0.00231082		0.049	0	0	0	0	0.0444444	0	0	0.0075188	0.0105263	-0.331	0	0	0	0	0.00925926	0	0	0.0172414	0.0133333
0.05	0.00610786	-0.33	0.00559671	0.05	0.00367038	-0.33	0.00419592		0.05	0	0	0	0	0	0.015873	0	0.0075188	0.0315789	-0.33	0	0	0	0	0.037037	0	0	0	0.0133333
0.051	0.00413998	-0.329	0.00294452	0.051	0.00280303	-0.329	0.00205807		0.051	0	0	0	0	0.0222222	0	0	0.0150376	0	-0.329	0	0	0	0	0.00925926	0	0	0.0172414	0
0.052	0.00206999	-0.328	0.010315	0.052	0.00140151	-0.328	0.00608638		0.052	0	0	0	0	0.0111111	0	0	0.0075188	0	-0.328	0	0	0	0	0.0277778	0	0	0.0517241	0.0133333
0.053	0.00447415	-0.327	0.00737051	0.053	0.00258468	-0.327	0.0041178		0.053	0	0	0	0	0.0222222	0	0	0.0075188	0.0105263	-0.327	0	0	0	0	0.0185185	0	0	0.0344828	0.0133333
0.054	0.00530957	-0.326	0.00634171	0.054	0.00283097	-0.326	0.00389197		0.054	0	0	0	0	0.0222222	0	0	0.0150376	0.0105263	-0.326	0	0	0	0	0.00925926	0	0	0.0344828	0.0133333
0.055	0.00771373	-0.325	0.00897545	0.055	0.00415822	-0.325	0.00516601		0.055	0	0	0	0	0.0333333	0	0	0.0150376	0.0210526	-0.325	0.037037	0	0	0	0.00925926	0	0	0.0344828	0
0.056	0.00206999	-0.324	0.00353909	0.056	0.00140151	-0.324	0.00238044		0.056	0	0	0	0	0.0111111	0	0	0.0075188	0	-0.324	0	0	0	0	0.0185185	0	0	0	0.0133333
0.057	0.00581082	-0.323	0.00486022	0.057	0.00389881	-0.323	0.00384093		0.057	0	0	0	0	0.0222222	0	0	0.0300752	0	-0.323	0	0	0	0	0.00925926	0	0	0.0344828	0
0.058	0.00167084	-0.322	0.00588903	0.058	0.00167084	-0.322	0.00411614		0.058	0	0	0	0	0	0	0	0.0150376	0	-0.322	0	0	0	0	0.0185185	0	0	0.0344828	0
0.059	0.00350877	-0.321	0.00102881	0.059	0.00350877	-0.321	0.00102881		0.059	0	0	0	0	0	0	0	0	0.0315789	-0.321	0	0	0	0	0.00925926	0	0	0	0
		-0.32	0.00102881			-0.32	0.00102881												-0.32	0	0	0	0	0.00925926	0	0	0	0
		-0.319	0.00102881			-0.319	0.00102881												-0.319	0	0	0	0	0.00925926	0	0	0	0
		-0.318	0.00205761			-0.318	0.00205761												-0.318	0	0	0	0	0.0185185	0	0	0	0
		-0.317	0.00574713			-0.317	0.00574713												-0.317	0	0	0	0	0	0	0	0.0517241	0
		-0.316	0.00397332			-0.316	0.00263026												-0.316	0	0	0	0	0.0185185	0	0	0.0172414	0
		-0.315	0.00294452			-0.315	0.00205807												-0.315	0	0	0	0	0.00925926	0	0	0.0172414	0
		-0.314	0.00353909			-0.314	0.00238044												-0.314	0	0	0	0	0.0185185	0	0	0	0.0133333
		-0.313	0			-0.313	0												-0.313	0	0	0	0	0	0	0	0	0
		-0.312	0.004426			-0.312	0.00231082												-0.312	0	0	0	0	0.00925926	0	0	0.0172414	0.0133333
		-0.311	0.00765432			-0.311	0.00435437												-0.311	0.037037	0	0	0	0.0185185	0	0	0	0.0133333
		-0.31	0.00148148			-0.31	0.00148148												-0.31	0	0	0	0	0	0	0	0	0.0133333
		-0.309	0.004426			-0.309	0.00231082												-0.309	0	0	0	0	0.00925926	0	0	0.0172414	0.0133333
		-0.308	0.00971193			-0.308	0.00817844												-0.308	0.0740741	0	0	0	0	0	0	0	0.0133333
		-0.307	0.00251029			-0.307	0.00169475												-0.307	0	0	0	0	0.00925926	0	0	0	0.0133333
		-0.306	0.00102881			-0.306	0.00102881												-0.306	0	0	0	0	0.00925926	0	0	0	0
		-0.305	0.00294452			-0.305	0.00205807												-0.305	0	0	0	0	0.00925926	0	0	0.0172414	0
		-0.304	0.00353909			-0.304	0.00238044												-0.304	0	0	0	0	0.0185185	0	0	0	0.0133333
		-0.303	0.00191571			-0.303	0.00191571												-0.303	0	0	0	0	0	0	0	0.0172414	0
		-0.302	0.00500213			-0.302	0.00342312												-0.302	0	0	0	0	0.0277778	0	0	0.0172414	0
		-0.301	0.00679438			-0.301	0.00454102												-0.301	0	0	0	0	0	0	0	0.0344828	0.0266667
		-0.3	0.0054548			-0.3	0.00276432												-0.3	0	0	0	0	0.0185185	0	0	0.0172414	0.0133333
		-0.299	0.00148148			-0.299	0.00148148												-0.299	0	0	0	0	0	0	0	0	0.0133333
		-0.298	0.00487867			-0.298	0.00332115												-0.298	0	0	0	0	0	0	0	0.0172414	0.0266667
		-0.297	0.00397332			-0.297	0.00263026												-0.297	0	0	0	0	0.0185185	0	0	0.0172414	0
		-0.296	0.004426			-0.296	0.00231082												-0.296	0	0	0	0	0.00925926	0	0	0.0172414	0.0133333
		-0.295	0.00191571			-0.295	0.00191571												-0.295	0	0	0	0	0	0	0	0.0172414	0
		-0.294	0			-0.294	0												-0.294	0	0	0	0	0	0	0	0	0
		-0.293	0.00251029			-0.293	0.00169475												-0.293	0	0	0	0	0.00925926	0	0	0	0.0133333
		-0.292	0.00397332			-0.292	0.00263026												-0.292	0	0	0	0	0.0185185	0	0	0.0172414	0
		-0.291	0.0048251			-0.291	0.00260343												-0.291	0	0	0	0	0.00925926	0.0208333	0	0	0.0133333
		-0.29	0.00353909			-0.29	0.00238044												-0.29	0	0	0	0	0.0185185	0	0	0	0.0133333
		-0.289	0.00604938			-0.289	0.00400236												-0.289	0	0	0	0	0.0277778	0	0	0	0.0266667
		-0.288	0.00205761			-0.288	0.00205761												-0.288	0	0	0	0	0.0185185	0	0	0	0
		-0.287	0.00308642			-0.287	0.00308642												-0.287	0	0	0	0	0.0277778	0	0	0	0
		-0.286	0.00885199			-0.286	0.00462164												-0.286	0	0	0	0	0.0185185	0	0	0.0344828	0.0266667
		-0.285	0.0107677			-0.285	0.00610776												-0.285	0	0	0	0	0.0185185	0	0	0.0517241	0.0266667
		-0.284	0.00102881			-0.284	0.00102881												-0.284	0	0	0	0	0.00925926	0	0	0	0
		-0.283	0.00296296			-0.283	0.00296296												-0.283	0	0	0	0	0	0	0	0	0.0266667
		-0.282	0.00500213			-0.282	0.00342312												-0.282	0	0	0	0	0.0277778	0	0	0.0172414	0
		-0.281	0.00148148			-0.281	0.00148148												-0.281	0	0	0	0	0	0	0	0	0.0133333
		-0.28	0.00502058			-0.28	0.00338951												-0.28	0	0	0	0	0.0185185	0	0	0	0.0266667
		-0.279	0.00102881			-0.279	0.00102881												-0.279	0	0	0	0	0.00925926	0	0	0	0
		-0.278	0.00102881			-0.278	0.00102881												-0.278	0	0	0	0	0.00925926	0	0	0	0
		-0.277	0.00294452			-0.277	0.00205807												-0.277	0	0	0	0	0.00925926	0	0	0.0172414	0
		-0.276	0.00191571			-0.276	0.00191571												-0.276	0	0	0	0	0	0	0	0.0172414	0
		-0.275	0.00294452			-0.275	0.00205807												-0.275	0	0	0	0	0.00925926	0	0	0.0172414	0
		-0.274	0			-0.274	0												-0.274	0	0	0	0	0	0	0	0	0
		-0.273	0.00383142			-0.273	0.00383142												-0.273	0	0	0	0	0	0	0	0.0344828	0
		-0.272	0.00588903			-0.272	0.00411614												-0.272	0	0	0	0	0.0185185	0	0	0.0344828	0
		-0.271	0.00102881			-0.271	0.00102881												-0.271	0	0	0	0	0.00925926	0	0	0	0
		-0.27	0.00691784			-0.27	0.00460971												-0.27	0	0	0	0	0.0277778	0	0	0.0344828	0
		-0.269	0.00102881			-0.269	0.00102881												-0.269	0	0	0	0	0.00925926	0	0	0	0
		-0.268	0.00411523			-0.268	0.00411523												-0.268	0	0	0	0	0.037037	0	0	0	0
		-0.267	0.00339719			-0.267	0.00227051												-0.267	0	0	0	0	0	0	0	0.0172414	0.0133333
		-0.266	0.00397332			-0.266	0.00263026												-0.266	0	0	0	0	0.0185185	0	0	0.0172414	0
		-0.265	0.00383142			-0.265	0.00383142												-0.265	0	0	0	0	0	0	0	0.0344828	0
		-0.264	0			-0.264	0												-0.264	0	0	0	0	0	0	0	0	0
		-0.263	0.00648361			-0.263	0.00347274												-0.263	0	0	0	0	0.0277778	0	0	0.0172414	0.0133333
		-0.262	0.00191571			-0.262	0.00191571												-0.262	0	0	0	0	0	0	0	0.0172414	0
		-0.261	0.00397332			-0.261	0.00263026												-0.261	0	0	0	0	0.0185185	0	0	0.0172414	0
		-0.26	0.00294452			-0.26	0.00205807												-0.26	0	0	0	0	0.00925926	0	0	0.0172414	0
		-0.259	0			-0.259	0												-0.259	0	0	0	0	0	0	0	0	0
		-0.258	0.00191571			-0.258	0.00191571												-0.258	0	0	0	0	0	0	0	0.0172414	0
		-0.257	0.00102881			-0.257	0.00102881												-0.257	0	0	0	0	0.00925926	0	0	0	0
		-0.256	0			-0.256	0												-0.256	0	0	0	0	0	0	0	0	0
		-0.255	0.00205761			-0.255	0.00205761												-0.255	0	0	0	0	0.0185185	0	0	0	0
		-0.254	0.00205761			-0.254	0.00205761												-0.254	0	0	0	0	0.0185185	0	0	0	0
		-0.253	0.0053129			-0.253	0.00393135												-0.253	0	0	0	0	0	0	0	0.0344828	0.0133333
		-0.252	0.00191571			-0.252	0.00191571												-0.252	0	0	0	0	0	0	0	0.0172414	0
		-0.251	0.00205761			-0.251	0.00205761												-0.251	0	0	0	0	0.0185185	0	0	0	0
		-0.25	0.00205761			-0.25	0.00205761												-0.25	0	0	0	0	0.0185185	0	0	0	0
		-0.249	0.00628814			-0.249	0.00315868												-0.249	0	0	0	0	0.0185185	0.0208333	0	0.0172414	0
		-0.248	0.004426			-0.248	0.00231082												-0.248	0	0	0	0	0.00925926	0	0	0.0172414	0.0133333
		-0.247	0.00694444			-0.247	0.00366004												-0.247	0	0	0	0	0.0277778	0.0208333	0.0138889	0	0
		-0.246	0.00148148			-0.246	0.00148148												-0.246	0	0	0	0	0	0	0	0	0.0133333
		-0.245	0.00296296			-0.245	0.00296296												-0.245	0	0	0	0	0	0	0	0	0.0266667
		-0.244	0.00271231			-0.244	0.00186001												-0.244	0	0	0.0151515	0	0.00925926	0	0	0	0
		-0.243	0.00205761			-0.243	0.00205761												-0.243	0	0	0	0	0.0185185	0	0	0	0
		-0.242	0.00205761			-0.242	0.00205761												-0.242	0	0	0	0	0.0185185	0	0	0	0
		-0.241	0.00634171			-0.241	0.00389197												-0.241	0	0	0	0	0.00925926	0	0	0.0344828	0.0133333
		-0.24	0.00500213			-0.24	0.00342312												-0.24	0	0	0	0	0.0277778	0	0	0.0172414	0
		-0.239	0.0053129			-0.239	0.00393135												-0.239	0	0	0	0	0	0	0	0.0344828	0.0133333
		-0.238	0.00486022			-0.238	0.00384093												-0.238	0	0	0	0	0.00925926	0	0	0.0344828	0
		-0.237	0.00634171			-0.237	0.00389197												-0.237	0	0	0	0	0.00925926	0	0	0.0344828	0.0133333
		-0.236	0.00339719			-0.236	0.00227051												-0.236	0	0	0	0	0	0	0	0.0172414	0.0133333
		-0.235	0.00486022			-0.235	0.00384093												-0.235	0	0	0	0	0.00925926	0	0	0.0344828	0
		-0.234	0.00677593			-0.234	0.00571049												-0.234	0	0	0	0	0.00925926	0	0	0.0517241	0
		-0.233	0.00102881			-0.233	0.00102881												-0.233	0	0	0	0	0.00925926	0	0	0	0
		-0.232	0.00294452			-0.232	0.00205807												-0.232	0	0	0	0	0.00925926	0	0	0.0172414	0
		-0.231	0.00102881			-0.231	0.00102881												-0.231	0	0	0	0	0.00925926	0	0	0	0
		-0.23	0.00383142			-0.23	0.00383142												-0.23	0	0	0	0	0	0	0	0.0344828	0
		-0.229	0.00102881			-0.229	0.00102881												-0.229	0	0	0	0	0.00925926	0	0	0	0
		-0.228	0.00397332			-0.228	0.00263026												-0.228	0	0	0	0	0.0185185	0	0	0.0172414	0
		-0.227	0.00148148			-0.227	0.00148148												-0.227	0	0	0	0	0	0	0	0	0.0133333
		-0.226	0.00205761			-0.226	0.00205761												-0.226	0	0	0	0	0.0185185	0	0	0	0
		-0.225	0.004426			-0.225	0.00231082												-0.225	0	0	0	0	0.00925926	0	0	0.0172414	0.0133333
		-0.224	0.00383142			-0.224	0.00383142												-0.224	0	0	0	0	0	0	0	0.0344828	0
		-0.223	0.00102881			-0.223	0.00102881												-0.223	0	0	0	0	0.00925926	0	0	0	0
		-0.222	0.00205761			-0.222	0.00205761												-0.222	0	0	0	0	0.0185185	0	0	0	0
		-0.221	0.004426			-0.221	0.00231082												-0.221	0	0	0	0	0.00925926	0	0	0.0172414	0.0133333
		-0.22	0.00399177			-0.22	0.00301256												-0.22	0	0	0	0	0.00925926	0	0	0	0.0266667
		-0.219	0.00699801			-0.219	0.00281398												-0.219	0	0	0	0	0.0185185	0	0.0138889	0.0172414	0.0133333
		-0.218	0.00102881			-0.218	0.00102881												-0.218	0	0	0	0	0.00925926	0	0	0	0
		-0.217	0.00205761			-0.217	0.00205761												-0.217	0	0	0	0	0.0185185	0	0	0	0
		-0.216	0.00205761			-0.216	0.00205761												-0.216	0	0	0	0	0.0185185	0	0	0	0
		-0.215	0.00339719			-0.215	0.00227051												-0.215	0	0	0	0	0	0	0	0.0172414	0.0133333
		-0.214	0.00296296			-0.214	0.00296296												-0.214	0	0	0	0	0	0	0	0	0.0266667
		-0.213	0.0045679			-0.213	0.00325233												-0.213	0	0	0	0	0.0277778	0	0	0	0.0133333
		-0.212	0.00679438			-0.212	0.00454102												-0.212	0	0	0	0	0	0	0	0.0344828	0.0266667
		-0.211	0.0053129			-0.211	0.00393135												-0.211	0	0	0	0	0	0	0	0.0344828	0.0133333
		-0.21	0.00500213			-0.21	0.00342312												-0.21	0	0	0	0	0.0277778	0	0	0.0172414	0
		-0.209	0.00353909			-0.209	0.00238044												-0.209	0	0	0	0	0.0185185	0	0	0	0.0133333
		-0.208	0.00525933			-0.208	0.00280892												-0.208	0	0	0	0	0.00925926	0.0208333	0	0.0172414	0
		-0.207	0.00353909			-0.207	0.00238044												-0.207	0	0	0	0	0.0185185	0	0	0	0.0133333
		-0.206	0.00399177			-0.206	0.00301256												-0.206	0	0	0	0	0.00925926	0	0	0	0.0266667
		-0.205	0.00191571			-0.205	0.00191571												-0.205	0	0	0	0	0	0	0	0.0172414	0
		-0.204	0.0054548			-0.204	0.00276432												-0.204	0	0	0	0	0.0185185	0	0	0.0172414	0.0133333
		-0.203	0.00942813			-0.203	0.0051889												-0.203	0.037037	0	0	0	0	0	0	0.0344828	0.0133333
		-0.202	0.00148148			-0.202	0.00148148												-0.202	0	0	0	0	0	0	0	0	0.0133333
		-0.201	0.00514403			-0.201	0.00411523												-0.201	0.037037	0	0	0	0.00925926	0	0	0	0
		-0.2	0.00353909			-0.2	0.00238044												-0.2	0	0	0	0	0.0185185	0	0	0	0.0133333
		-0.199	0.00251029			-0.199	0.00169475												-0.199	0	0	0	0	0.00925926	0	0	0	0.0133333
		-0.198	0.00500213			-0.198	0.00342312												-0.198	0	0	0	0	0.0277778	0	0	0.0172414	0
		-0.197	0.00102881			-0.197	0.00102881												-0.197	0	0	0	0	0.00925926	0	0	0	0
		-0.196	0.00486022			-0.196	0.00384093												-0.196	0	0	0	0	0.00925926	0	0	0.0344828	0
		-0.195	0.00294452			-0.195	0.00205807												-0.195	0	0	0	0	0.00925926	0	0	0.0172414	0
		-0.194	0.00383142			-0.194	0.00383142												-0.194	0	0	0	0	0	0	0	0.0344828	0
		-0.193	0			-0.193	0												-0.193	0	0	0	0	0	0	0	0	0
		-0.192	0.00294452			-0.192	0.00205807												-0.192	0	0	0	0	0.00925926	0	0	0.0172414	0
		-0.191	0.00102881			-0.191	0.00102881												-0.191	0	0	0	0	0.00925926	0	0	0	0
		-0.19	0.00559671			-0.19	0.00419592												-0.19	0.037037	0	0	0	0	0	0	0	0.0133333
		-0.189	0.00205761			-0.189	0.00205761												-0.189	0	0	0	0	0.0185185	0	0	0	0
		-0.188	0.00559671			-0.188	0.00419592												-0.188	0.037037	0	0	0	0	0	0	0	0.0133333
		-0.187	0			-0.187	0												-0.187	0	0	0	0	0	0	0	0	0
		-0.186	0			-0.186	0												-0.186	0	0	0	0	0	0	0	0	0
		-0.185	0.00102881			-0.185	0.00102881												-0.185	0	0	0	0	0.00925926	0	0	0	0
		-0.184	0.00574713			-0.184	0.00574713												-0.184	0	0	0	0	0	0	0	0.0517241	0
		-0.183	0.0045679			-0.183	0.00325233												-0.183	0	0	0	0	0.0277778	0	0	0	0.0133333
		-0.182	0.00411523			-0.182	0.00411523												-0.182	0	0	0	0	0.037037	0	0	0	0
		-0.181	0.00648361			-0.181	0.00347274												-0.181	0	0	0	0	0.0277778	0	0	0.0172414	0.0133333
		-0.18	0.00205761			-0.18	0.00205761												-0.18	0	0	0	0	0.0185185	0	0	0	0
		-0.179	0.00205761			-0.179	0.00205761												-0.179	0	0	0	0	0.0185185	0	0	0	0
		-0.178	0.00705974			-0.178	0.00425927												-0.178	0.037037	0	0	0	0.00925926	0	0	0.0172414	0
		-0.177	0.00648361			-0.177	0.00347274												-0.177	0	0	0	0	0.0277778	0	0	0.0172414	0.0133333
		-0.176	0.00634171			-0.176	0.00389197												-0.176	0	0	0	0	0.00925926	0	0	0.0344828	0.0133333
		-0.175	0			-0.175	0												-0.175	0	0	0	0	0	0	0	0	0
		-0.174	0			-0.174	0												-0.174	0	0	0	0	0	0	0	0	0
		-0.173	0.0053129			-0.173	0.00393135												-0.173	0	0	0	0	0	0	0	0.0344828	0.0133333
		-0.172	0.00251029			-0.172	0.00169475												-0.172	0	0	0	0	0.00925926	0	0	0	0.0133333
		-0.171	0.00634171			-0.171	0.00389197												-0.171	0	0	0	0	0.00925926	0	0	0.0344828	0.0133333
		-0.17	0.00294452			-0.17	0.00205807												-0.17	0	0	0	0	0.00925926	0	0	0.0172414	0
		-0.169	0.00353909			-0.169	0.00238044												-0.169	0	0	0	0	0.0185185	0	0	0	0.0133333
		-0.168	0.00782319			-0.168	0.0044645												-0.168	0	0	0	0	0.00925926	0	0	0.0344828	0.0266667
		-0.167	0.00691784			-0.167	0.00460971												-0.167	0	0	0	0	0.0277778	0	0	0.0344828	0
		-0.166	0.00397332			-0.166	0.00263026												-0.166	0	0	0	0	0.0185185	0	0	0.0172414	0
		-0.165	0.004426			-0.165	0.00231082												-0.165	0	0	0	0	0.00925926	0	0	0.0172414	0.0133333
		-0.164	0.0089939			-0.164	0.00479019												-0.164	0	0	0	0	0.037037	0	0	0.0172414	0.0266667
		-0.163	0.00191571			-0.163	0.00191571												-0.163	0	0	0	0	0	0	0	0.0172414	0
		-0.162	0.00588903			-0.162	0.00411614												-0.162	0	0	0	0	0.0185185	0	0	0.0344828	0
		-0.161	0.00397332			-0.161	0.00263026												-0.161	0	0	0	0	0.0185185	0	0	0.0172414	0
		-0.16	0.00294452			-0.16	0.00205807												-0.16	0	0	0	0	0.00925926	0	0	0.0172414	0
		-0.159	0.00294452			-0.159	0.00205807												-0.159	0	0	0	0	0.00925926	0	0	0.0172414	0
		-0.158	0.00102881			-0.158	0.00102881												-0.158	0	0	0	0	0.00925926	0	0	0	0
		-0.157	0.00294452			-0.157	0.00205807												-0.157	0	0	0	0	0.00925926	0	0	0.0172414	0
		-0.156	0.00574713			-0.156	0.00574713												-0.156	0	0	0	0	0	0	0	0.0517241	0
		-0.155	0			-0.155	0												-0.155	0	0	0	0	0	0	0	0	0
		-0.154	0.00102881			-0.154	0.00102881												-0.154	0	0	0	0	0.00925926	0	0	0	0
		-0.153	0.004426			-0.153	0.00231082												-0.153	0	0	0	0	0.00925926	0	0	0.0172414	0.0133333
		-0.152	0.0040535			-0.152	0.00207008												-0.152	0	0	0	0	0.00925926	0	0.0138889	0	0.0133333
		-0.151	0.0040535			-0.151	0.00207008												-0.151	0	0	0	0	0.00925926	0	0.0138889	0	0.0133333
		-0.15	0.00353909			-0.15	0.00238044												-0.15	0	0	0	0	0.0185185	0	0	0	0.0133333
		-0.149	0.00339719			-0.149	0.00227051												-0.149	0	0	0	0	0	0	0	0.0172414	0.0133333
		-0.148	0.00885199			-0.148	0.00462164												-0.148	0	0	0	0	0.0185185	0	0	0.0344828	0.0266667
		-0.147	0.00251029			-0.147	0.00169475												-0.147	0	0	0	0	0.00925926	0	0	0	0.0133333
		-0.146	0.00205761			-0.146	0.00205761												-0.146	0	0	0	0	0.0185185	0	0	0	0
		-0.145	0.0054548			-0.145	0.00276432												-0.145	0	0	0	0	0.0185185	0	0	0.0172414	0.0133333
		-0.144	0.00205761			-0.144	0.00205761												-0.144	0	0	0	0	0.0185185	0	0	0	0
		-0.143	0.00294452			-0.143	0.00205807												-0.143	0	0	0	0	0.00925926	0	0	0.0172414	0
		-0.142	0.00251029			-0.142	0.00169475												-0.142	0	0	0	0	0.00925926	0	0	0	0.0133333
		-0.141	0.00102881			-0.141	0.00102881												-0.141	0	0	0	0	0.00925926	0	0	0	0
		-0.14	0.004426			-0.14	0.00231082												-0.14	0	0	0	0	0.00925926	0	0	0.0172414	0.0133333
		-0.139	0.00294452			-0.139	0.00205807												-0.139	0	0	0	0	0.00925926	0	0	0.0172414	0
		-0.138	0			-0.138	0												-0.138	0	0	0	0	0	0	0	0	0
		-0.137	0.00450617			-0.137	0.00316505												-0.137	0	0	0	0	0	0	0.0138889	0	0.0266667
		-0.136	0.00251029			-0.136	0.00169475												-0.136	0	0	0	0	0.00925926	0	0	0	0.0133333
		-0.135	0.00668724			-0.135	0.00416317												-0.135	0.037037	0	0	0	0.00925926	0	0.0138889	0	0
		-0.134	0.00648361			-0.134	0.00347274												-0.134	0	0	0	0	0.0277778	0	0	0.0172414	0.0133333
		-0.133	0.00191571			-0.133	0.00191571												-0.133	0	0	0	0	0	0	0	0.0172414	0
		-0.132	0.0100043			-0.132	0.00527438												-0.132	0.037037	0	0	0	0.0185185	0	0	0.0344828	0
		-0.131	0			-0.131	0												-0.131	0	0	0	0	0	0	0	0	0
		-0.13	0.00559671			-0.13	0.00419592												-0.13	0.037037	0	0	0	0	0	0	0	0.0133333
		-0.129	0.00205761			-0.129	0.00205761												-0.129	0	0	0	0	0.0185185	0	0	0	0
		-0.128	0.00514403			-0.128	0.00411523												-0.128	0.037037	0	0	0	0.00925926	0	0	0	0
		-0.127	0.00617284			-0.127	0.00436486												-0.127	0.037037	0	0	0	0.0185185	0	0	0	0
		-0.126	0.0140165			-0.126	0.00569424												-0.126	0	0.0217391	0	0	0.0185185	0.0208333	0	0.0517241	0.0133333
		-0.125	0.00514403			-0.125	0.00411523												-0.125	0.037037	0	0	0	0.00925926	0	0	0	0
		-0.124	0.00383142			-0.124	0.00383142												-0.124	0	0	0	0	0	0	0	0.0344828	0
		-0.123	0.00251029			-0.123	0.00169475												-0.123	0	0	0	0	0.00925926	0	0	0	0.0133333
		-0.122	0.00839932			-0.122	0.00456969												-0.122	0	0	0	0	0.0277778	0	0	0.0344828	0.0133333
		-0.121	0.00205761			-0.121	0.00205761												-0.121	0	0	0	0	0.0185185	0	0	0	0
		-0.12	0.00399177			-0.12	0.00301256												-0.12	0	0	0	0	0.00925926	0	0	0	0.0266667
		-0.119	0.0045679			-0.119	0.00325233												-0.119	0	0	0	0	0.0277778	0	0	0	0.0133333
		-0.118	0.00525933			-0.118	0.00280892												-0.118	0	0	0	0	0.00925926	0.0208333	0	0.0172414	0
		-0.117	0			-0.117	0												-0.117	0	0	0	0	0	0	0	0	0
		-0.116	0.00251029			-0.116	0.00169475												-0.116	0	0	0	0	0.00925926	0	0	0	0.0133333
		-0.115	0.00191571			-0.115	0.00191571												-0.115	0	0	0	0	0	0	0	0.0172414	0
		-0.114	0.0054548			-0.114	0.00276432												-0.114	0	0	0	0	0.0185185	0	0	0.0172414	0.0133333
		-0.113	0.004426			-0.113	0.00231082												-0.113	0	0	0	0	0.00925926	0	0	0.0172414	0.0133333
		-0.112	0.00148148			-0.112	0.00148148												-0.112	0	0	0	0	0	0	0	0	0.0133333
		-0.111	0.0054548			-0.111	0.00276432												-0.111	0	0	0	0	0.0185185	0	0	0.0172414	0.0133333
		-0.11	0.00339719			-0.11	0.00227051												-0.11	0	0	0	0	0	0	0	0.0172414	0.0133333
		-0.109	0.00102881			-0.109	0.00102881												-0.109	0	0	0	0	0.00925926	0	0	0	0
		-0.108	0.00102881			-0.108	0.00102881												-0.108	0	0	0	0	0.00925926	0	0	0	0
		-0.107	0.00191571			-0.107	0.00191571												-0.107	0	0	0	0	0	0	0	0.0172414	0
		-0.106	0.00308642			-0.106	0.00308642												-0.106	0	0	0	0	0.0277778	0	0	0	0
		-0.105	0.00294452			-0.105	0.00205807												-0.105	0	0	0	0	0.00925926	0	0	0.0172414	0
		-0.104	0.00374111			-0.104	0.00249037												-0.104	0	0	0.0151515	0	0.0185185	0	0	0	0
		-0.103	0.00574713			-0.103	0.00574713												-0.103	0	0	0	0	0	0	0	0.0517241	0
		-0.102	0.00191571			-0.102	0.00191571												-0.102	0	0	0	0	0	0	0	0.0172414	0
		-0.101	0.0053129			-0.101	0.00393135												-0.101	0	0	0	0	0	0	0	0.0344828	0.0133333
		-0.1	0.00154321			-0.1	0.00154321												-0.1	0	0	0	0	0	0	0.0138889	0	0
		-0.099	0.00634171			-0.099	0.00389197												-0.099	0	0	0	0	0.00925926	0	0	0.0344828	0.0133333
		-0.098	0.00102881			-0.098	0.00102881												-0.098	0	0	0	0	0.00925926	0	0	0	0
		-0.097	0.00102881			-0.097	0.00102881												-0.097	0	0	0	0	0.00925926	0	0	0	0
		-0.096	0.0053129			-0.096	0.00393135												-0.096	0	0	0	0	0	0	0	0.0344828	0.0133333
		-0.095	0.00423052			-0.095	0.00281419												-0.095	0	0	0	0	0	0.0208333	0	0.0172414	0
		-0.094	0			-0.094	0												-0.094	0	0	0	0	0	0	0	0	0
		-0.093	0.00339719			-0.093	0.00227051												-0.093	0	0	0	0	0	0	0	0.0172414	0.0133333
		-0.092	0.00383142			-0.092	0.00383142												-0.092	0	0	0	0	0	0	0	0.0344828	0
		-0.091	0.00251029			-0.091	0.00169475												-0.091	0	0	0	0	0.00925926	0	0	0	0.0133333
		-0.09	0.00148148			-0.09	0.00148148												-0.09	0	0	0	0	0	0	0	0	0.0133333
		-0.089	0.0101731			-0.089	0.0075354												-0.089	0	0	0	0	0.00925926	0	0	0.0689655	0.0133333
		-0.088	0.00205761			-0.088	0.00205761												-0.088	0	0	0	0	0.0185185	0	0	0	0
		-0.087	0.00294452			-0.087	0.00205807												-0.087	0	0	0	0	0.00925926	0	0	0.0172414	0
		-0.086	0.00411523			-0.086	0.00411523												-0.086	0	0	0	0	0.037037	0	0	0	0
		-0.085	0.00102881			-0.085	0.00102881												-0.085	0	0	0	0	0.00925926	0	0	0	0
		-0.084	0.00757415			-0.084	0.00432306												-0.084	0	0	0	0	0.037037	0	0.0138889	0.0172414	0
		-0.083	0.00205761			-0.083	0.00205761												-0.083	0	0	0	0	0.0185185	0	0	0	0
		-0.082	0.00102881			-0.082	0.00102881												-0.082	0	0	0	0	0.00925926	0	0	0	0
		-0.081	0.00102881			-0.081	0.00102881												-0.081	0	0	0	0	0.00925926	0	0	0	0
		-0.08	0.00294452			-0.08	0.00205807												-0.08	0	0	0	0	0.00925926	0	0	0.0172414	0
		-0.079	0.00102881			-0.079	0.00102881												-0.079	0	0	0	0	0.00925926	0	0	0	0
		-0.078	0.00294452			-0.078	0.00205807												-0.078	0	0	0	0	0.00925926	0	0	0.0172414	0
		-0.077	0.00854122			-0.077	0.00420969												-0.077	0.037037	0	0	0	0.00925926	0	0	0.0172414	0.0133333
		-0.076	0.0054548			-0.076	0.00276432												-0.076	0	0	0	0	0.0185185	0	0	0.0172414	0.0133333
		-0.075	0.00308642			-0.075	0.00308642												-0.075	0	0	0	0	0.0277778	0	0	0	0
		-0.074	0.00737051			-0.074	0.0041178												-0.074	0	0	0	0	0.0185185	0	0	0.0344828	0.0133333
		-0.073	0.00679438			-0.073	0.00454102												-0.073	0	0	0	0	0	0	0	0.0344828	0.0266667
		-0.072	0.00251029			-0.072	0.00169475												-0.072	0	0	0	0	0.00925926	0	0	0	0.0133333
		-0.071	0.00604938			-0.071	0.00400236												-0.071	0	0	0	0	0.0277778	0	0	0	0.0266667
		-0.07	0.00294452			-0.07	0.00205807												-0.07	0	0	0	0	0.00925926	0	0	0.0172414	0
		-0.069	0.00486022			-0.069	0.00384093												-0.069	0	0	0	0	0.00925926	0	0	0.0344828	0
		-0.068	0.00970377			-0.068	0.00466898												-0.068	0	0	0	0	0.00925926	0.0208333	0	0.0172414	0.04
		-0.067	0			-0.067	0												-0.067	0	0	0	0	0	0	0	0	0
		-0.066	0.00950669			-0.066	0.00441286												-0.066	0	0	0.0151515	0	0.00925926	0	0	0.0344828	0.0266667
		-0.065	0.0054548			-0.065	0.00276432												-0.065	0	0	0	0	0.0185185	0	0	0.0172414	0.0133333
		-0.064	0.00604938			-0.064	0.00400236												-0.064	0	0	0	0	0.0277778	0	0	0	0.0266667
		-0.063	0.00191571			-0.063	0.00191571												-0.063	0	0	0	0	0	0	0	0.0172414	0
		-0.062	0.00500213			-0.062	0.00342312												-0.062	0	0	0	0	0.0277778	0	0	0.0172414	0
		-0.061	0.00353909			-0.061	0.00238044												-0.061	0	0	0	0	0.0185185	0	0	0	0.0133333
		-0.06	0			-0.06	0												-0.06	0	0	0	0	0	0	0	0	0
		-0.059	0.00648361			-0.059	0.00347274												-0.059	0	0	0	0	0.0277778	0	0	0.0172414	0.0133333
		-0.058	0.00191571			-0.058	0.00191571												-0.058	0	0	0	0	0	0	0	0.0172414	0
		-0.057	0.00500213			-0.057	0.00342312												-0.057	0	0	0	0	0.0277778	0	0	0.0172414	0
		-0.056	0.00294452			-0.056	0.00205807												-0.056	0	0	0	0	0.00925926	0	0	0.0172414	0
		-0.055	0.00634171			-0.055	0.00389197												-0.055	0	0	0	0	0.00925926	0	0	0.0344828	0.0133333
		-0.054	0.00294452			-0.054	0.00205807												-0.054	0	0	0	0	0.00925926	0	0	0.0172414	0
		-0.053	0.00486022			-0.053	0.00384093												-0.053	0	0	0	0	0.00925926	0	0	0.0344828	0
		-0.052	0.00705974			-0.052	0.00425927												-0.052	0.037037	0	0	0	0.00925926	0	0	0.0172414	0
		-0.051	0			-0.051	0												-0.051	0	0	0	0	0	0	0	0	0
		-0.05	0.00559671			-0.05	0.00419592												-0.05	0.037037	0	0	0	0	0	0	0	0.0133333
		-0.049	0.00360082			-0.049	0.00241277												-0.049	0	0	0	0	0.0185185	0	0.0138889	0	0
		-0.048	0.004426			-0.048	0.00231082												-0.048	0	0	0	0	0.00925926	0	0	0.0172414	0.0133333
		-0.047	0.00294452			-0.047	0.00205807												-0.047	0	0	0	0	0.00925926	0	0	0.0172414	0
		-0.046	0.0054548			-0.046	0.00276432												-0.046	0	0	0	0	0.0185185	0	0	0.0172414	0.0133333
		-0.045	0.00733539			-0.045	0.00373386												-0.045	0	0	0	0	0.0185185	0.0208333	0	0	0.0266667
		-0.044	0.00251029			-0.044	0.00169475												-0.044	0	0	0	0	0.00925926	0	0	0	0.0133333
		-0.043	0.00353909			-0.043	0.00238044												-0.043	0	0	0	0	0.0185185	0	0	0	0.0133333
		-0.042	0.00302469			-0.042	0.00200118												-0.042	0	0	0	0	0	0	0.0138889	0	0.0133333
		-0.041	0.00102881			-0.041	0.00102881												-0.041	0	0	0	0	0.00925926	0	0	0	0
		-0.04	0.00191571			-0.04	0.00191571												-0.04	0	0	0	0	0	0	0	0.0172414	0
		-0.039	0.00296296			-0.039	0.00296296												-0.039	0	0	0	0	0	0	0	0	0.0266667
		-0.038	0.00780474			-0.038	0.00585721												-0.038	0	0	0	0	0.0185185	0	0	0.0517241	0
		-0.037	0			-0.037	0												-0.037	0	0	0	0	0	0	0	0	0
		-0.036	0.00628814			-0.036	0.00315868												-0.036	0	0	0	0	0.0185185	0.0208333	0	0.0172414	0
		-0.035	0.00487867			-0.035	0.00332115												-0.035	0	0	0	0	0	0	0	0.0172414	0.0266667
		-0.034	0			-0.034	0												-0.034	0	0	0	0	0	0	0	0	0
		-0.033	0.00383142			-0.033	0.00383142												-0.033	0	0	0	0	0	0	0	0.0344828	0
		-0.032	0.00102881			-0.032	0.00102881												-0.032	0	0	0	0	0.00925926	0	0	0	0
		-0.031	0.00191571			-0.031	0.00191571												-0.031	0	0	0	0	0	0	0	0.0172414	0
		-0.03	0.004426			-0.03	0.00231082												-0.03	0	0	0	0	0.00925926	0	0	0.0172414	0.0133333
		-0.029	0			-0.029	0												-0.029	0	0	0	0	0	0	0	0	0
		-0.028	0.00617123			-0.028	0.00253507												-0.028	0	0	0.0151515	0	0.00925926	0	0.0138889	0.0172414	0
		-0.027	0.00675926			-0.027	0.00474757												-0.027	0	0	0	0	0	0.0208333	0	0	0.04
		-0.026	0.00762771			-0.026	0.0042118												-0.026	0	0	0	0	0	0.0208333	0	0.0344828	0.0133333
		-0.025	0.00802521			-0.025	0.00391313												-0.025	0	0	0.0151515	0	0.00925926	0	0	0.0344828	0.0133333
		-0.024	0.0053129			-0.024	0.00393135												-0.024	0	0	0	0	0	0	0	0.0344828	0.0133333
		-0.023	0.00102881			-0.023	0.00102881												-0.023	0	0	0	0	0.00925926	0	0	0	0
		-0.022	0.00397332			-0.022	0.00263026												-0.022	0	0	0	0	0.0185185	0	0	0.0172414	0
		-0.021	0.00796509			-0.021	0.00409776												-0.021	0	0	0	0	0.0277778	0	0	0.0172414	0.0266667
		-0.02	0.00102881			-0.02	0.00102881												-0.02	0	0	0	0	0.00925926	0	0	0	0
		-0.019	0.00397332			-0.019	0.00263026												-0.019	0	0	0	0	0.0185185	0	0	0.0172414	0
		-0.018	0.00397332			-0.018	0.00263026												-0.018	0	0	0	0	0.0185185	0	0	0.0172414	0
		-0.017	0.00294452			-0.017	0.00205807												-0.017	0	0	0	0	0.00925926	0	0	0.0172414	0
		-0.016	0.004426			-0.016	0.00231082												-0.016	0	0	0	0	0.00925926	0	0	0.0172414	0.0133333
		-0.015	0.00500213			-0.015	0.00342312												-0.015	0	0	0	0	0.0277778	0	0	0.0172414	0
		-0.014	0.00191571			-0.014	0.00191571												-0.014	0	0	0	0	0	0	0	0.0172414	0
		-0.013	0.00603094			-0.013	0.00431673												-0.013	0	0	0	0	0.037037	0	0	0.0172414	0
		-0.012	0.00693628			-0.012	0.0035713												-0.012	0	0	0	0	0.0185185	0	0	0.0172414	0.0266667
		-0.011	0.00205761			-0.011	0.00205761												-0.011	0	0	0	0	0.0185185	0	0	0	0
		-0.01	0.00693628			-0.01	0.0035713												-0.01	0	0	0	0	0.0185185	0	0	0.0172414	0.0266667
		-0.009	0.00102881			-0.009	0.00102881												-0.009	0	0	0	0	0.00925926	0	0	0	0
		-0.008	0.00448773			-0.008	0.00234119												-0.008	0	0	0	0	0.00925926	0	0.0138889	0.0172414	0
		-0.007	0.00251029			-0.007	0.00169475												-0.007	0	0	0	0	0.00925926	0	0	0	0.0133333
		-0.006	0.00251029			-0.006	0.00169475												-0.006	0	0	0	0	0.00925926	0	0	0	0.0133333
		-0.005	0.00102881			-0.005	0.00102881												-0.005	0	0	0	0	0.00925926	0	0	0	0
		-0.004	0.0053129			-0.004	0.00393135												-0.004	0	0	0	0	0	0	0	0.0344828	0.0133333
		-0.003	0			-0.003	0												-0.003	0	0	0	0	0	0	0	0	0
		-0.002	0.00294452			-0.002	0.00205807												-0.002	0	0	0	0	0.00925926	0	0	0.0172414	0
		-0.001	0.00294452			-0.001	0.00205807												-0.001	0	0	0	0	0.00925926	0	0	0.0172414	0
		0	0.0054548			0	0.00276432												0	0	0	0	0	0.0185185	0	0	0.0172414	0.0133333
		0.001	0.00360082			0.001	0.00241277												0.001	0	0	0	0	0.0185185	0	0.0138889	0	0
		0.002	0.004426			0.002	0.00231082												0.002	0	0	0	0	0.00925926	0	0	0.0172414	0.0133333
		0.003	0.004426			0.003	0.00231082												0.003	0	0	0	0	0.00925926	0	0	0.0172414	0.0133333
		0.004	0.00294452			0.004	0.00205807												0.004	0	0	0	0	0.00925926	0	0	0.0172414	0
		0.005	0.00296296			0.005	0.00296296												0.005	0	0	0	0	0	0	0	0	0.0266667
		0.006	0.00677593			0.006	0.00571049												0.006	0	0	0	0	0.00925926	0	0	0.0517241	0
		0.007	0			0.007	0												0.007	0	0	0	0	0	0	0	0	0
		0.008	0.00191571			0.008	0.00191571												0.008	0	0	0	0	0	0	0	0.0172414	0
		0.009	0			0.009	0												0.009	0	0	0	0	0	0	0	0	0
		0.01	0.00191571			0.01	0.00191571												0.01	0	0	0	0	0	0	0	0.0172414	0
		0.011	0			0.011	0												0.011	0	0	0	0	0	0	0	0	0
		0.012	0.00205761			0.012	0.00205761												0.012	0	0	0	0	0.0185185	0	0	0	0
		0.013	0.0100844			0.013	0.00409973												0.013	0.037037	0	0	0	0.00925926	0	0.0138889	0.0172414	0.0133333
		0.014	0.00437243			0.014	0.00289852												0.014	0	0	0	0	0.0185185	0.0208333	0	0	0
		0.015	0.0102881			0.015	0.00697771												0.015	0.037037	0	0	0	0.0555556	0	0	0	0
		0.016	0.00823045			0.016	0.00823045												0.016	0	0	0	0	0.0740741	0	0	0	0
		0.017	0.0206031			0.017	0.0137041												0.017	0	0	0	0	0.12037	0	0	0.0517241	0.0133333
		0.018	0.0308376			0.018	0.0199756												0.018	0.037037	0	0	0	0.185185	0.0208333	0	0.0344828	0
		0.019	0.0382166			0.019	0.0202875												0.019	0.037037	0	0	0	0.148148	0.0208333	0	0.137931	0
		0.02	0.0467575			0.02	0.0221485												0.02	0.0740741	0	0	0	0.194444	0.0833333	0	0.0689655	0
		0.021	0.0322659			0.021	0.0128151												0.021	0.0740741	0	0	0	0.0648148	0.0208333	0.0138889	0.103448	0.0133333
		0.022	0.0708195			0.022	0.0234226												0.022	0.185185	0	0	0	0.0925926	0.0833333	0.125	0.137931	0.0133333
		0.023	0.0473872			0.023	0.0207407												0.023	0.185185	0	0	0	0.0648148	0.0208333	0.0694444	0.0862069	0
		0.024	0.0455619			0.024	0.0117211												0.024	0.0740741	0	0	0	0.0648148	0.0833333	0.0694444	0.0517241	0.0666667
		0.025	0.0788469			0.025	0.0395538												0.025	0.37037	0.0217391	0.030303	0	0.037037	0.0416667	0	0.155172	0.0533333
		0.026	0.0503458			0.026	0.0219957												0.026	0.222222	0.0434783	0.0151515	0	0.0277778	0.0416667	0.0416667	0.0344828	0.0266667
		0.027	0.0717375			0.027	0.0262037												0.027	0.259259	0.0434783	0.0454545	0	0.0462963	0.0416667	0.0416667	0.0344828	0.133333
		0.028	0.0577987			0.028	0.0163463												0.028	0.0740741	0.0652174	0.030303	0	0.0555556	0.166667	0.0138889	0.0344828	0.08
		0.029	0.0664766			0.029	0.0198987												0.029	0.148148	0.0434783	0.0606061	0	0.0185185	0.145833	0.0138889	0.0344828	0.133333
		0.03	0.0396315			0.03	0.0169478												0.03	0.0740741	0	0.0757576	0	0.0185185	0.0416667	0	0	0.146667
		0.031	0.0348902			0.031	0.0167379												0.031	0	0	0.0454545	0	0.0185185	0.0416667	0.0138889	0.0344828	0.16
		0.032	0.0217957			0.032	0.0102146												0.032	0.037037	0	0.0606061	0	0.0185185	0	0	0	0.08
		0.033	0.0258427			0.033	0.0130953												0.033	0.037037	0	0.0454545	0	0.00925926	0.0208333	0	0	0.12
		0.034	0.0265195			0.034	0.011548												0.034	0	0.0217391	0.0454545	0	0.00925926	0.0416667	0.0138889	0	0.106667
		0.035	0.0182884			0.035	0.00922488												0.035	0	0	0.0151515	0	0.0277778	0.0416667	0	0	0.08
		0.036	0.0173765			0.036	0.0103961												0.036	0	0	0	0	0	0.0625	0.0138889	0	0.08
		0.037	0.00760943			0.037	0.00595455												0.037	0	0	0.0151515	0	0	0	0	0	0.0533333
		0.038	0.0199486			0.038	0.00881032												0.038	0.037037	0	0	0	0.0277778	0.0208333	0.0138889	0	0.08
		0.039	0.0115226			0.039	0.00801149												0.039	0.037037	0	0	0	0	0	0	0	0.0666667
		0.04	0.0101029			0.04	0.00589636												0.04	0	0	0	0	0.00925926	0.0416667	0	0	0.04
		0.041	0.0100412			0.041	0.00677902												0.041	0.037037	0	0	0	0	0	0	0	0.0533333
		0.042	0.00399177			0.042	0.00301256												0.042	0	0	0	0	0.00925926	0	0	0	0.0266667
		0.043	0.009393			0.043	0.00489164												0.043	0.037037	0	0	0	0	0.0208333	0	0	0.0266667
		0.044	0.00502058			0.044	0.00338951												0.044	0	0	0	0	0.0185185	0	0	0	0.0266667
		0.045	0.00527778			0.045	0.0035246												0.045	0	0	0	0	0	0.0208333	0	0	0.0266667
		0.046	0.00650206			0.046	0.00465839												0.046	0	0	0	0	0.0185185	0	0	0	0.04
		0.047	0.00419379			0.047	0.00215635												0.047	0	0	0.0151515	0	0.00925926	0	0	0	0.0133333
		0.048	0.008107			0.048	0.00468015												0.048	0.037037	0	0	0	0.00925926	0	0	0	0.0266667
		0.049	0.00399177			0.049	0.00301256												0.049	0	0	0	0	0.00925926	0	0	0	0.0266667
		0.05	0.00148148			0.05	0.00148148												0.05	0	0	0	0	0	0	0	0	0.0133333
		0.051	0.00462963			0.051	0.00462963												0.051	0	0	0	0	0	0.0416667	0	0	0
		0.052	0.00559671			0.052	0.00419592												0.052	0.037037	0	0	0	0	0	0	0	0.0133333
		0.053	0.0048251			0.053	0.00260343												0.053	0	0	0	0	0.00925926	0.0208333	0	0	0.0133333
		0.054	0.00462963			0.054	0.00462963												0.054	0	0	0	0	0	0.0416667	0	0	0
		0.055	0.00102881			0.055	0.00102881												0.055	0	0	0	0	0.00925926	0	0	0	0
		0.056	0			0.056	0												0.056	0	0	0	0	0	0	0	0	0
		0.057	0.00148148			0.057	0.00148148												0.057	0	0	0	0	0	0	0	0	0.0133333
		0.058	0			0.058	0												0.058	0	0	0	0	0	0	0	0	0
		0.059	0.00148148			0.059	0.00148148												0.059	0	0	0	0	0	0	0	0	0.0133333
		0.06	0.00603094			0.06	0.00431673												0.06	0.037037	0	0	0	0	0	0	0.0172414	0
		0.061	0.00148148			0.061	0.00148148												0.061	0	0	0	0	0	0	0	0	0.0133333
		0.062	0			0.062	0												0.062	0	0	0	0	0	0	0	0	0
		0.063	0.00154321			0.063	0.00154321												0.063	0	0	0	0	0	0	0.0138889	0	0
		0.064	0			0.064	0												0.064	0	0	0	0	0	0	0	0	0
		0.065	0.00205761			0.065	0.00205761												0.065	0	0	0	0	0.0185185	0	0	0	0
		0.066	0			0.066	0												0.066	0	0	0	0	0	0	0	0	0
		0.067	0.00102881			0.067	0.00102881												0.067	0	0	0	0	0.00925926	0	0	0	0
		0.068	0.00154321			0.068	0.00154321												0.068	0	0	0	0	0	0	0.0138889	0	0
		0.069	0.00102881			0.069	0.00102881												0.069	0	0	0	0	0.00925926	0	0	0	0
		0.07	0.00205761			0.07	0.00205761												0.07	0	0	0	0	0.0185185	0	0	0	0
		0.071	0			0.071	0												0.071	0	0	0	0	0	0	0	0	0
		0.072	0.00205761			0.072	0.00205761												0.072	0	0	0	0	0.0185185	0	0	0	0
		0.073	0			0.073	0												0.073	0	0	0	0	0	0	0	0	0
		0.074	0.00423052			0.074	0.00281419												0.074	0	0	0	0	0	0.0208333	0	0.0172414	0
		0.075	0.00231481			0.075	0.00231481												0.075	0	0	0	0	0	0.0208333	0	0	0
		0.076	0.00334362			0.076	0.00241277												0.076	0	0	0	0	0.00925926	0.0208333	0	0	0
		0.077	0.00231481			0.077	0.00231481												0.077	0	0	0	0	0	0.0208333	0	0	0
		0.078	0			0.078	0												0.078	0	0	0	0	0	0	0	0	0
		0.079	0.00397332			0.079	0.00263026												0.079	0	0	0	0	0.0185185	0	0	0.0172414	0
		0.08	0.00191571			0.08	0.00191571												0.08	0	0	0	0	0	0	0	0.0172414	0
		0.081	0.00486022			0.081	0.00384093												0.081	0	0	0	0	0.00925926	0	0	0.0344828	0
		0.082	0.00654534			0.082	0.00478395												0.082	0	0	0	0	0	0.0416667	0	0.0172414	0
		0.083	0.00486022			0.083	0.00384093												0.083	0	0	0	0	0.00925926	0	0	0.0344828	0
		0.084	0.00102881			0.084	0.00102881												0.084	0	0	0	0	0.00925926	0	0	0	0
		0.085	0.00869164			0.085	0.00760306												0.085	0	0	0	0	0.00925926	0	0	0.0689655	0
		0.086	0.0129222			0.086	0.00946378												0.086	0	0	0	0	0.00925926	0.0208333	0	0.0862069	0
		0.087	0.00383142			0.087	0.00383142												0.087	0	0	0	0	0	0	0	0.0344828	0
		0.088	0.00766284			0.088	0.00766284												0.088	0	0	0	0	0	0	0	0.0689655	0
		0.089	0.00717504			0.089	0.00415915												0.089	0	0	0	0	0.00925926	0.0208333	0	0.0344828	0
		0.09	0.00191571			0.09	0.00191571												0.09	0	0	0	0	0	0	0	0.0172414	0
		0.091	0.00603094			0.091	0.00431673												0.091	0	0	0	0	0.037037	0	0	0.0172414	0
		0.092	0.00102881			0.092	0.00102881												0.092	0	0	0	0	0.00925926	0	0	0	0
		0.093	0.00588903			0.093	0.00411614												0.093	0	0	0	0	0.0185185	0	0	0.0344828	0
		0.094	0.00397332			0.094	0.00263026												0.094	0	0	0	0	0.0185185	0	0	0.0172414	0
		0.095	0.004426			0.095	0.00231082												0.095	0	0	0	0	0.00925926	0	0	0.0172414	0.0133333
		0.096	0.00397332			0.096	0.00263026												0.096	0	0	0	0	0.0185185	0	0	0.0172414	0
		0.097	0.00486022			0.097	0.00384093												0.097	0	0	0	0	0.00925926	0	0	0.0344828	0
		0.098	0.00486022			0.098	0.00384093												0.098	0	0	0	0	0.00925926	0	0	0.0344828	0
		0.099	0			0.099	0												0.099	0	0	0	0	0	0	0	0	0
		0.1	0.004426			0.1	0.00231082												0.1	0	0	0	0	0.00925926	0	0	0.0172414	0.0133333
		0.101	0.00334362			0.101	0.00241277												0.101	0	0	0	0	0.00925926	0.0208333	0	0	0
		0.102	0.00191571			0.102	0.00191571												0.102	0	0	0	0	0	0	0	0.0172414	0
		0.103	0			0.103	0												0.103	0	0	0	0	0	0	0	0	0
		0.104	0.00191571			0.104	0.00191571												0.104	0	0	0	0	0	0	0	0.0172414	0
		0.105	0.00399177			0.105	0.00301256												0.105	0	0	0	0	0.00925926	0	0	0	0.0266667
		0.106	0.00191571			0.106	0.00191571												0.106	0	0	0	0	0	0	0	0.0172414	0
		0.107	0.00102881			0.107	0.00102881												0.107	0	0	0	0	0.00925926	0	0	0	0
		0.108	0.00486022			0.108	0.00384093												0.108	0	0	0	0	0.00925926	0	0	0.0344828	0
		0.109	0.00191571			0.109	0.00191571												0.109	0	0	0	0	0	0	0	0.0172414	0
		0.11	0.00411523			0.11	0.00411523												0.11	0	0	0	0	0.037037	0	0	0	0
		0.111	0.00334362			0.111	0.00241277												0.111	0	0	0	0	0.00925926	0.0208333	0	0	0
		0.112	0.00205761			0.112	0.00205761												0.112	0	0	0	0	0.0185185	0	0	0	0
		0.113	0.0045679			0.113	0.00325233												0.113	0	0	0	0	0.0277778	0	0	0	0.0133333
		0.114	0.00353909			0.114	0.00238044												0.114	0	0	0	0	0.0185185	0	0	0	0.0133333
		0.115	0.00251029			0.115	0.00169475												0.115	0	0	0	0	0.00925926	0	0	0	0.0133333
		0.116	0.00796509			0.116	0.00409776												0.116	0	0	0	0	0.0277778	0	0	0.0172414	0.0266667
		0.117	0.00294452			0.117	0.00205807												0.117	0	0	0	0	0.00925926	0	0	0.0172414	0
		0.118	0			0.118	0												0.118	0	0	0	0	0	0	0	0	0
		0.119	0.00603094			0.119	0.00431673												0.119	0	0	0	0	0.037037	0	0	0.0172414	0
		0.12	0			0.12	0												0.12	0	0	0	0	0	0	0	0	0
		0.121	0.00540123			0.121	0.00361915												0.121	0	0	0	0	0.0277778	0.0208333	0	0	0
		0.122	0.00963176			0.122	0.00523084												0.122	0	0	0	0	0.0277778	0.0416667	0	0.0172414	0
		0.123	0.00527778			0.123	0.0035246												0.123	0	0	0	0	0	0.0208333	0	0	0.0266667
		0.124	0.0120885			0.124	0.00810899												0.124	0	0	0	0	0.0462963	0.0625	0	0	0
		0.125	0.00571201			0.125	0.00292363												0.125	0	0	0	0	0	0.0208333	0	0.0172414	0.0133333
		0.126	0.0102247			0.126	0.00514654												0.126	0	0	0.0151515	0	0.0462963	0	0	0.0172414	0.0133333
		0.127	0.00648361			0.127	0.00347274												0.127	0	0	0	0	0.0277778	0	0	0.0172414	0.0133333
		0.128	0.00865652			0.128	0.00410315												0.128	0	0	0	0	0.00925926	0.0208333	0	0.0344828	0.0133333
		0.129	0.00816872			0.129	0.00479623												0.129	0	0	0	0	0.0185185	0.0416667	0	0	0.0133333
		0.13	0.00847949			0.13	0.00352983												0.13	0	0	0	0	0.0185185	0	0.0138889	0.0172414	0.0266667
		0.131	0.00102881			0.131	0.00102881												0.131	0	0	0	0	0.00925926	0	0	0	0
		0.132	0.0108193			0.132	0.00642649												0.132	0	0	0.0151515	0	0.0555556	0	0	0	0.0266667
		0.133	0.0161874			0.133	0.00695321												0.133	0	0	0	0	0.037037	0.0208333	0	0.0344828	0.0533333
		0.134	0.00705974			0.134	0.00525998												0.134	0	0	0	0	0.0462963	0	0	0.0172414	0
		0.135	0.00958848			0.135	0.00636385												0.135	0	0	0	0	0.0462963	0	0	0	0.04
		0.136	0.00630658			0.136	0.00348193												0.136	0	0	0	0	0.00925926	0.0208333	0	0	0.0266667
		0.137	0.004426			0.137	0.00231082												0.137	0	0	0	0	0.00925926	0	0	0.0172414	0.0133333
		0.138	0.0139343			0.138	0.00630633												0.138	0	0	0	0	0.00925926	0.0416667	0	0.0344828	0.04
		0.139	0.0111668			0.139	0.00464707												0.139	0	0	0	0	0.0185185	0.0208333	0	0.0344828	0.0266667
		0.14	0.00604938			0.14	0.00400236												0.14	0	0	0	0	0.0277778	0	0	0	0.0266667
		0.141	0.0166216			0.141	0.00706582												0.141	0	0	0	0	0.037037	0.0208333	0	0.0517241	0.04
		0.142	0.0179878			0.142	0.00732665												0.142	0.037037	0	0	0	0.037037	0	0	0.0344828	0.0533333
		0.143	0.00648361			0.143	0.00347274												0.143	0	0	0	0	0.0277778	0	0	0.0172414	0.0133333
		0.144	0.0199101			0.144	0.00603894												0.144	0.037037	0	0.0151515	0	0.0277778	0.0208333	0	0.0517241	0.0266667
		0.145	0.0191049			0.145	0.00882527												0.145	0.0740741	0	0	0	0.037037	0.0208333	0	0	0.04
		0.146	0.0241156			0.146	0.00975947												0.146	0.037037	0	0	0	0.0462963	0.0208333	0	0.0862069	0.0266667
		0.147	0.0147141			0.147	0.00815227												0.147	0.0740741	0	0	0	0.0277778	0	0	0.0172414	0.0133333
		0.148	0.0259279			0.148	0.00860382												0.148	0.0740741	0.0217391	0	0	0.0555556	0.0208333	0	0.0344828	0.0266667
		0.149	0.00502058			0.149	0.00338951												0.149	0	0	0	0	0.0185185	0	0	0	0.0266667
		0.15	0.0178005			0.15	0.00927715												0.15	0.0740741	0	0	0	0.0555556	0	0	0.0172414	0.0133333
		0.151	0.00911735			0.151	0.00721696												0.151	0	0	0	0	0.0648148	0	0	0.0172414	0
		0.152	0.028356			0.152	0.0130102												0.152	0.111111	0	0	0	0.0462963	0	0.0138889	0.0172414	0.0666667
		0.153	0.0201873			0.153	0.00937837												0.153	0.0740741	0	0	0	0.037037	0	0	0.0172414	0.0533333
		0.154	0.0302966			0.154	0.0207939												0.154	0.185185	0	0	0	0.0185185	0	0	0.0689655	0
		0.155	0.0329857			0.155	0.0204173												0.155	0.185185	0	0	0	0.0277778	0	0	0.0172414	0.0666667
		0.156	0.0366915			0.156	0.0238541												0.156	0.222222	0	0	0	0.0462963	0	0.0138889	0.0344828	0.0133333
		0.157	0.0197162			0.157	0.0121088												0.157	0.111111	0	0	0	0.0185185	0	0	0.0344828	0.0133333
		0.158	0.0308745			0.158	0.0201852												0.158	0.185185	0	0	0	0.0185185	0.0208333	0	0	0.0533333
		0.159	0.0195392			0.159	0.00822015												0.159	0.0740741	0	0	0	0.037037	0.0208333	0	0.0172414	0.0266667
		0.16	0.0355041			0.16	0.0240355												0.16	0.222222	0	0	0	0.00925926	0.0208333	0.0138889	0	0.0533333
		0.161	0.0045679			0.161	0.00325233												0.161	0	0	0	0	0.0277778	0	0	0	0.0133333
		0.162	0.0254466			0.162	0.0124002												0.162	0.111111	0	0	0	0.00925926	0.0208333	0	0.0344828	0.0533333
		0.163	0.0151667			0.163	0.00813771												0.163	0.0740741	0	0	0	0.0185185	0	0	0.0172414	0.0266667
		0.164	0.0147325			0.164	0.00872137												0.164	0.0740741	0	0	0	0.0185185	0	0	0	0.04
		0.165	0.0185104			0.165	0.00800805												0.165	0.0740741	0	0	0	0.0277778	0.0208333	0	0.0172414	0.0266667
		0.166	0.0114506			0.166	0.00483012												0.166	0.037037	0	0	0	0.0185185	0.0208333	0	0	0.0266667
		0.167	0.0171708			0.167	0.0120125												0.167	0.111111	0	0	0	0.00925926	0.0208333	0	0	0.0133333
		0.168	0.015177			0.168	0.00866118												0.168	0	0	0	0	0.0185185	0.0208333	0	0.0172414	0.08
		0.169	0.010856			0.169	0.00425876												0.169	0.037037	0	0	0	0.00925926	0.0208333	0	0.0172414	0.0133333
		0.17	0.0161338			0.17	0.00617809												0.17	0.037037	0	0	0	0.00925926	0.0416667	0	0.0172414	0.04
		0.171	0.0115042			0.171	0.00548182												0.171	0.037037	0	0	0	0.00925926	0	0	0.0172414	0.04
		0.172	0.01192			0.172	0.00657361												0.172	0.037037	0	0	0	0.0185185	0	0	0.0517241	0
		0.173	0.00527778			0.173	0.0035246												0.173	0	0	0	0	0	0.0208333	0	0	0.0266667
		0.174	0.00308642			0.174	0.00308642												0.174	0	0	0	0	0.0277778	0	0	0	0
		0.175	0.0121339			0.175	0.00538891												0.175	0	0	0	0	0	0.0208333	0.0138889	0.0344828	0.04
		0.176	0.0183685			0.176	0.00822454												0.176	0.0740741	0	0	0	0.00925926	0.0208333	0	0.0344828	0.0266667
		0.177	0.00553498			0.177	0.00314912												0.177	0	0	0	0	0.00925926	0	0.0138889	0	0.0266667
		0.178	0.00842593			0.178	0.00691723												0.178	0	0	0	0	0	0.0625	0	0	0.0133333
		0.179	0.0113087			0.179	0.00480619												0.179	0.037037	0	0	0	0	0.0208333	0	0.0172414	0.0266667
		0.18	0.00102881			0.18	0.00102881												0.18	0	0	0	0	0.00925926	0	0	0	0
		0.181	0.0037963			0.181	0.00258763												0.181	0	0	0	0	0	0.0208333	0	0	0.0133333
		0.182	0.00514403			0.182	0.00411523												0.182	0.037037	0	0	0	0.00925926	0	0	0	0
		0.183	0.0063124			0.183	0.00487271												0.183	0	0.0434783	0	0	0	0	0	0	0.0133333
		0.184	0			0.184	0												0.184	0	0	0	0	0	0	0	0	0
		0.185	0.00423052			0.185	0.00281419												0.185	0	0	0	0	0	0.0208333	0	0.0172414	0
		0.186	0.00102881			0.186	0.00102881												0.186	0	0	0	0	0.00925926	0	0	0	0
		0.187	0.00423052			0.187	0.00281419												0.187	0	0	0	0	0	0.0208333	0	0.0172414	0
		0.188	0.00585391			0.188	0.00299612												0.188	0	0	0	0	0.0185185	0.0208333	0	0	0.0133333
		0.189	0.00757415			0.189	0.00471817												0.189	0	0	0	0	0.00925926	0.0416667	0	0.0172414	0
		0.19	0.0136317			0.19	0.0114995												0.19	0	0	0	0	0.0185185	0.104167	0	0	0
		0.191	0.00148148			0.191	0.00148148												0.191	0	0	0	0	0	0	0	0	0.0133333
		0.192	0.00820385			0.192	0.00434661												0.192	0	0	0	0	0.0185185	0.0208333	0	0.0344828	0
		0.193	0.00680254			0.193	0.00287097												0.193	0	0	0	0	0.00925926	0.0208333	0.0138889	0.0172414	0
		0.194	0.00423052			0.194	0.00281419												0.194	0	0	0	0	0	0.0208333	0	0.0172414	0
		0.195	0.0109979			0.195	0.0048111												0.195	0.037037	0	0	0	0.0277778	0.0208333	0	0	0.0133333
		0.196	0.00294452			0.196	0.00205807												0.196	0	0	0	0	0.00925926	0	0	0.0172414	0
		0.197	0.00834575			0.197	0.00452796												0.197	0.037037	0	0	0	0	0.0208333	0	0.0172414	0
		0.198	0.00353909			0.198	0.00238044												0.198	0	0	0	0	0.0185185	0	0	0	0.0133333
		0.199	0.00525933			0.199	0.00280892												0.199	0	0	0	0	0.00925926	0.0208333	0	0.0172414	0
		0.2	0.00308642			0.2	0.00308642												0.2	0	0	0	0	0.0277778	0	0	0	0
		0.201	0.00205761			0.201	0.00205761												0.201	0	0	0	0	0.0185185	0	0	0	0
		0.202	0.00614623			0.202	0.00422148												0.202	0	0	0	0	0	0.0208333	0	0.0344828	0
		0.203	0.00397332			0.203	0.00263026												0.203	0	0	0	0	0.0185185	0	0	0.0172414	0
		0.204	0.00241546			0.204	0.00241546												0.204	0	0.0217391	0	0	0	0	0	0	0
		0.205	0.00148148			0.205	0.00148148												0.205	0	0	0	0	0	0	0	0	0.0133333
		0.206	0.00231481			0.206	0.00231481												0.206	0	0	0	0	0	0.0208333	0	0	0
		0.207	0.00102881			0.207	0.00102881												0.207	0	0	0	0	0.00925926	0	0	0	0
		0.208	0.00628814			0.208	0.00315868												0.208	0	0	0	0	0.0185185	0.0208333	0	0.0172414	0
		0.209	0.00397332			0.209	0.00263026												0.209	0	0	0	0	0.0185185	0	0	0.0172414	0
		0.21	0.004426			0.21	0.00231082												0.21	0	0	0	0	0.00925926	0	0	0.0172414	0.0133333
		0.211	0.00397332			0.211	0.00263026												0.211	0	0	0	0	0.0185185	0	0	0.0172414	0
		0.212	0.00680254			0.212	0.00287097												0.212	0	0	0	0	0.00925926	0.0208333	0.0138889	0.0172414	0
		0.213	0.00677593			0.213	0.00571049												0.213	0	0	0	0	0.00925926	0	0	0.0517241	0
		0.214	0.00397332			0.214	0.00263026												0.214	0	0	0	0	0.0185185	0	0	0.0172414	0
		0.215	0.00437243			0.215	0.00289852												0.215	0	0	0	0	0.0185185	0.0208333	0	0	0
		0.216	0.00909075			0.216	0.00583497												0.216	0	0	0	0	0.00925926	0.0208333	0	0.0517241	0
		0.217	0.00614623			0.217	0.00422148												0.217	0	0	0	0	0	0.0208333	0	0.0344828	0
		0.218	0			0.218	0												0.218	0	0	0	0	0	0	0	0	0
		0.219	0.00231481			0.219	0.00231481												0.219	0	0	0	0	0	0.0208333	0	0	0
		0.22	0.00614623			0.22	0.00422148												0.22	0	0	0	0	0	0.0208333	0	0.0344828	0
		0.221	0.00486022			0.221	0.00384093												0.221	0	0	0	0	0.00925926	0	0	0.0344828	0
		0.222	0.00191571			0.222	0.00191571												0.222	0	0	0	0	0	0	0	0.0172414	0
		0.223	0.00423052			0.223	0.00281419												0.223	0	0	0	0	0	0.0208333	0	0.0172414	0
		0.224	0.00231481			0.224	0.00231481												0.224	0	0	0	0	0	0.0208333	0	0	0
		0.225	0.00191571			0.225	0.00191571												0.225	0	0	0	0	0	0	0	0.0172414	0
		0.226	0.00654534			0.226	0.00478395												0.226	0	0	0	0	0	0.0416667	0	0.0172414	0
		0.227	0.01192			0.227	0.00679627												0.227	0	0	0	0	0	0.0416667	0.0138889	0.0517241	0
		0.228	0.00339719			0.228	0.00227051												0.228	0	0	0	0	0	0	0	0.0172414	0.0133333
		0.229	0.00294452			0.229	0.00205807												0.229	0	0	0	0	0.00925926	0	0	0.0172414	0
		0.23	0.00591564			0.23	0.00301596												0.23	0	0	0	0	0.0185185	0.0208333	0.0138889	0	0
		0.231	0.00334362			0.231	0.00241277												0.231	0	0	0	0	0.00925926	0.0208333	0	0	0
		0.232	0.00411523			0.232	0.00411523												0.232	0	0	0	0	0.037037	0	0	0	0
		0.233	0			0.233	0												0.233	0	0	0	0	0	0	0	0	0
		0.234	0.00945312			0.234	0.00306712												0.234	0	0	0.0151515	0	0.0185185	0.0208333	0	0.0172414	0.0133333
		0.235	0.00231481			0.235	0.00231481												0.235	0	0	0	0	0	0.0208333	0	0	0
		0.236	0.00251029			0.236	0.00169475												0.236	0	0	0	0	0.00925926	0	0	0	0.0133333
		0.237	0.00294452			0.237	0.00205807												0.237	0	0	0	0	0.00925926	0	0	0.0172414	0
		0.238	0.00674081			0.238	0.00285253												0.238	0	0	0	0	0.00925926	0.0208333	0	0.0172414	0.0133333
		0.239	0.00191571			0.239	0.00191571												0.239	0	0	0	0	0	0	0	0.0172414	0
		0.24	0.00397332			0.24	0.00263026												0.24	0	0	0	0	0.0185185	0	0	0.0172414	0
		0.241	0.00930467			0.241	0.00539496												0.241	0	0	0	0	0.00925926	0	0	0.0344828	0.04
		0.242	0.00585391			0.242	0.00299612												0.242	0	0	0	0	0.0185185	0.0208333	0	0	0.0133333
		0.243	0.00437243			0.243	0.00289852												0.243	0	0	0	0	0.0185185	0.0208333	0	0	0
		0.244	0.00905563			0.244	0.00465303												0.244	0	0	0	0	0.00925926	0.0416667	0	0.0172414	0.0133333
		0.245	0.00334362			0.245	0.00241277												0.245	0	0	0	0	0.00925926	0.0208333	0	0	0
		0.246	0.00148148			0.246	0.00148148												0.246	0	0	0	0	0	0	0	0	0.0133333
		0.247	0.00339719			0.247	0.00227051												0.247	0	0	0	0	0	0	0	0.0172414	0.0133333
		0.248	0.00205761			0.248	0.00205761												0.248	0	0	0	0	0.0185185	0	0	0	0
		0.249	0.00148148			0.249	0.00148148												0.249	0	0	0	0	0	0	0	0	0.0133333
		0.25	0.00205761			0.25	0.00205761												0.25	0	0	0	0	0.0185185	0	0	0	0
		0.251	0.00148148			0.251	0.00148148												0.251	0	0	0	0	0	0	0	0	0.0133333
		0.252	0.00251029			0.252	0.00169475												0.252	0	0	0	0	0.00925926	0	0	0	0.0133333
		0.253	0.00302469			0.253	0.00200118												0.253	0	0	0	0	0	0	0.0138889	0	0.0133333
		0.254	0.00294452			0.254	0.00205807												0.254	0	0	0	0	0.00925926	0	0	0.0172414	0
		0.255	0.00294452			0.255	0.00205807												0.255	0	0	0	0	0.00925926	0	0	0.0172414	0
		0.256	0.00251029			0.256	0.00169475												0.256	0	0	0	0	0.00925926	0	0	0	0.0133333
		0.257	0.0101997			0.257	0.00398468												0.257	0	0	0	0	0.00925926	0.0208333	0.0138889	0.0344828	0.0133333
		0.258	0.00399177			0.258	0.00301256												0.258	0	0	0	0	0.00925926	0	0	0	0.0266667
		0.259	0.00525933			0.259	0.00280892												0.259	0	0	0	0	0.00925926	0.0208333	0	0.0172414	0
		0.26	0.00399177			0.26	0.00301256												0.26	0	0	0	0	0.00925926	0	0	0	0.0266667
		0.261	0.00486022			0.261	0.00384093												0.261	0	0	0	0	0.00925926	0	0	0.0344828	0
		0.262	0.0098808			0.262	0.00499041												0.262	0	0	0	0	0.0277778	0	0	0.0344828	0.0266667
		0.263	0.004426			0.263	0.00231082												0.263	0	0	0	0	0.00925926	0	0	0.0172414	0.0133333
		0.264	0.00574713			0.264	0.00574713												0.264	0	0	0	0	0	0	0	0.0517241	0
		0.265	0.00591564			0.265	0.00301596												0.265	0	0	0	0	0.0185185	0.0208333	0.0138889	0	0
		0.266	0.00251029			0.266	0.00169475												0.266	0	0	0	0	0.00925926	0	0	0	0.0133333
		0.267	0.00796509			0.267	0.00409776												0.267	0	0	0	0	0.0277778	0	0	0.0172414	0.0266667
		0.268	0.00296296			0.268	0.00296296												0.268	0	0	0	0	0	0	0	0	0.0266667
		0.269	0.00674081			0.269	0.00285253												0.269	0	0	0	0	0.00925926	0.0208333	0	0.0172414	0.0133333
		0.27	0.00339719			0.27	0.00227051												0.27	0	0	0	0	0	0	0	0.0172414	0.0133333
		0.271	0.00502058			0.271	0.00338951												0.271	0	0	0	0	0.0185185	0	0	0	0.0266667
		0.272	0.00102881			0.272	0.00102881												0.272	0	0	0	0	0.00925926	0	0	0	0
		0.273	0.00397332			0.273	0.00263026												0.273	0	0	0	0	0.0185185	0	0	0.0172414	0
		0.274	0.0111668			0.274	0.00464707												0.274	0	0	0	0	0.0185185	0.0208333	0	0.0344828	0.0266667
		0.275	0.00571201			0.275	0.00292363												0.275	0	0	0	0	0	0.0208333	0	0.0172414	0.0133333
		0.276	0			0.276	0												0.276	0	0	0	0	0	0	0	0	0
		0.277	0.00191571			0.277	0.00191571												0.277	0	0	0	0	0	0	0	0.0172414	0
		0.278	0.0048251			0.278	0.00260343												0.278	0	0	0	0	0.00925926	0.0208333	0	0	0.0133333
		0.279	0.00648361			0.279	0.00347274												0.279	0	0	0	0	0.0277778	0	0	0.0172414	0.0133333
		0.28	0.00972045			0.28	0.00768186												0.28	0	0	0	0	0.0185185	0	0	0.0689655	0
		0.281	0.00102881			0.281	0.00102881												0.281	0	0	0	0	0.00925926	0	0	0	0
		0.282	0.00634171			0.282	0.00389197												0.282	0	0	0	0	0.00925926	0	0	0.0344828	0.0133333
		0.283	0.00102881			0.283	0.00102881												0.283	0	0	0	0	0.00925926	0	0	0	0
		0.284	0.0107677			0.284	0.00610776												0.284	0	0	0	0	0.0185185	0	0	0.0517241	0.0266667
		0.285	0.00968533			0.285	0.00424845												0.285	0	0	0	0	0.0185185	0.0208333	0	0.0344828	0.0133333
		0.286	0.0150167			0.286	0.00746295												0.286	0	0	0	0	0.00925926	0.0208333	0	0.0517241	0.0533333
		0.287	0.00411523			0.287	0.00411523												0.287	0	0	0	0	0.037037	0	0	0	0
		0.288	0.00334362			0.288	0.00241277												0.288	0	0	0	0	0.00925926	0.0208333	0	0	0
		0.289	0.00942813			0.289	0.0051889												0.289	0	0	0	0	0.037037	0	0	0.0344828	0.0133333
		0.29	0.00205761			0.29	0.00205761												0.29	0	0	0	0	0.0185185	0	0	0	0
		0.291	0.00205761			0.291	0.00205761												0.291	0	0	0	0	0.0185185	0	0	0	0
		0.292	0.00525933			0.292	0.00280892												0.292	0	0	0	0	0.00925926	0.0208333	0	0.0172414	0
		0.293	0.00525933			0.293	0.00280892												0.293	0	0	0	0	0.00925926	0.0208333	0	0.0172414	0
		0.294	0.00776962			0.294	0.00313737												0.294	0	0	0	0	0.0185185	0.0208333	0	0.0172414	0.0133333
		0.295	0.0097905			0.295	0.00461801												0.295	0.037037	0	0.0151515	0	0.00925926	0	0	0	0.0266667
		0.296	0.00628814			0.296	0.00315868												0.296	0	0	0	0	0.0185185	0.0208333	0	0.0172414	0
		0.297	0.00251029			0.297	0.00169475												0.297	0	0	0	0	0.00925926	0	0	0	0.0133333
		0.298	0.00823045			0.298	0.00544393												0.298	0.037037	0	0	0	0.037037	0	0	0	0
		0.299	0.00397332			0.299	0.00263026												0.299	0	0	0	0	0.0185185	0	0	0.0172414	0
		0.3	0.00205761			0.3	0.00205761												0.3	0	0	0	0	0.0185185	0	0	0	0
		0.301	0.00294452			0.301	0.00205807												0.301	0	0	0	0	0.00925926	0	0	0.0172414	0
		0.302	0.00191571			0.302	0.00191571												0.302	0	0	0	0	0	0	0	0.0172414	0
		0.303	0.00148148			0.303	0.00148148												0.303	0	0	0	0	0	0	0	0	0.0133333
		0.304	0.00102881			0.304	0.00102881												0.304	0	0	0	0	0.00925926	0	0	0	0
		0.305	0.00191571			0.305	0.00191571												0.305	0	0	0	0	0	0	0	0.0172414	0
		0.306	0.00102881			0.306	0.00102881												0.306	0	0	0	0	0.00925926	0	0	0	0
		0.307	0.0117695			0.307	0.00813171												0.307	0.0740741	0	0	0	0.0185185	0	0	0	0.0133333
		0.308	0.0054548			0.308	0.00276432												0.308	0	0	0	0	0.0185185	0	0	0.0172414	0.0133333
		0.309	0.00894033			0.309	0.00432999												0.309	0.037037	0	0	0	0.00925926	0.0208333	0	0	0.0133333
		0.31	0.0123191			0.31	0.00523335												0.31	0.037037	0	0	0	0.0185185	0.0208333	0	0.0344828	0
		0.311	0.00559671			0.311	0.00419592												0.311	0.037037	0	0	0	0	0	0	0	0.0133333
		0.312	0.00662551			0.312	0.00415026												0.312	0.037037	0	0	0	0.00925926	0	0	0	0.0133333
		0.313	0.0149713			0.313	0.00787447												0.313	0.0740741	0	0	0	0.00925926	0.0208333	0	0.0172414	0.0133333
		0.314	0.00102881			0.314	0.00102881												0.314	0	0	0	0	0.00925926	0	0	0	0
		0.315	0.00868313			0.315	0.00477632												0.315	0.037037	0	0	0	0.0277778	0	0	0	0.0133333
		0.316	0.00448773			0.316	0.00234119												0.316	0	0	0	0	0.00925926	0	0.0138889	0.0172414	0
		0.317	0.008107			0.317	0.00468015												0.317	0.037037	0	0	0	0.00925926	0	0	0	0.0266667
		0.318	0.00854122			0.318	0.00420969												0.318	0.037037	0	0	0	0.00925926	0	0	0.0172414	0.0133333
		0.319	0.00897545			0.319	0.00516601												0.319	0.037037	0	0	0	0.00925926	0	0	0.0344828	0
		0.32	0.00662551			0.32	0.00415026												0.32	0.037037	0	0	0	0.00925926	0	0	0	0.0133333
		0.321	0.00294452			0.321	0.00205807												0.321	0	0	0	0	0.00925926	0	0	0.0172414	0
		0.322	0.00294452			0.322	0.00205807												0.322	0	0	0	0	0.00925926	0	0	0.0172414	0
		0.323	0.00514403			0.323	0.00411523												0.323	0.037037	0	0	0	0.00925926	0	0	0	0
		0.324	0.00339719			0.324	0.00227051												0.324	0	0	0	0	0	0	0	0.0172414	0.0133333
		0.325	0.00514403			0.325	0.00411523												0.325	0.037037	0	0	0	0.00925926	0	0	0	0
		0.326	0.00571201			0.326	0.00292363												0.326	0	0	0	0	0	0.0208333	0	0.0172414	0.0133333
		0.327	0.00971193			0.327	0.00536497												0.327	0.037037	0	0	0	0.037037	0	0	0	0.0133333
		0.328	0.00473027			0.328	0.00312969												0.328	0	0.0217391	0	0	0	0.0208333	0	0	0
		0.329	0.00868313			0.329	0.00477632												0.329	0.037037	0	0	0	0.0277778	0	0	0	0.0133333
		0.33	0.00383142			0.33	0.00383142												0.33	0	0	0	0	0	0	0	0.0344828	0
		0.331	0.00771605			0.331	0.00436486												0.331	0.037037	0	0	0	0.0185185	0	0.0138889	0	0
		0.332	0.00102881			0.332	0.00102881												0.332	0	0	0	0	0.00925926	0	0	0	0
		0.333	0.004426			0.333	0.00231082												0.333	0	0	0	0	0.00925926	0	0	0.0172414	0.0133333
		0.334	0			0.334	0												0.334	0	0	0	0	0	0	0	0	0
		0.335	0.00514403			0.335	0.00411523												0.335	0.037037	0	0	0	0.00925926	0	0	0	0
		0.336	0.00634171			0.336	0.00389197												0.336	0	0	0	0	0.00925926	0	0	0.0344828	0.0133333
		0.337	0.00486022			0.337	0.00384093												0.337	0	0	0	0	0.00925926	0	0	0.0344828	0
		0.338	0.00486022			0.338	0.00384093												0.338	0	0	0	0	0.00925926	0	0	0.0344828	0
		0.339	0.00603094			0.339	0.00431673												0.339	0.037037	0	0	0	0	0	0	0.0172414	0
		0.34	0.00448773			0.34	0.00234119												0.34	0	0	0	0	0.00925926	0	0.0138889	0.0172414	0
		0.341	0.0037963			0.341	0.00258763												0.341	0	0	0	0	0	0.0208333	0	0	0.0133333
		0.342	0.00294452			0.342	0.00205807												0.342	0	0	0	0	0.00925926	0	0	0.0172414	0
		0.343	0.00806194			0.343	0.00592131												0.343	0	0	0	0	0	0.0208333	0	0.0517241	0
		0.344	0.00251029			0.344	0.00169475												0.344	0	0	0	0	0.00925926	0	0	0	0.0133333
		0.345	0.00383142			0.345	0.00383142												0.345	0	0	0	0	0	0	0	0.0344828	0
		0.346	0.00102881			0.346	0.00102881												0.346	0	0	0	0	0.00925926	0	0	0	0
		0.347	0.00897545			0.347	0.00516601												0.347	0.037037	0	0	0	0.00925926	0	0	0.0344828	0
		0.348	0.00231481			0.348	0.00231481												0.348	0	0	0	0	0	0.0208333	0	0	0
		0.349	0.00308642			0.349	0.00308642												0.349	0	0	0	0	0.0277778	0	0	0	0
		0.35	0.00191571			0.35	0.00191571												0.35	0	0	0	0	0	0	0	0.0172414	0
		0.351	0.0054548			0.351	0.00276432												0.351	0	0	0	0	0.0185185	0	0	0.0172414	0.0133333
		0.352	0.00486022			0.352	0.00384093												0.352	0	0	0	0	0.00925926	0	0	0.0344828	0
		0.353	0			0.353	0												0.353	0	0	0	0	0	0	0	0	0
		0.354	0.0145186			0.354	0.00804854												0.354	0.0740741	0	0	0	0.0185185	0.0208333	0	0.0172414	0
		0.355	0.0016835			0.355	0.0016835												0.355	0	0	0.0151515	0	0	0	0	0	0
		0.356	0.00514403			0.356	0.00411523												0.356	0.037037	0	0	0	0.00925926	0	0	0	0
		0.357	0.00444444			0.357	0.00444444												0.357	0	0	0	0	0	0	0	0	0.04
		0.358	0.00574713			0.358	0.00574713												0.358	0	0	0	0	0	0	0	0.0517241	0
		0.359	0.0053129			0.359	0.00393135												0.359	0	0	0	0	0	0	0	0.0344828	0.0133333
		0.36	0.00444444			0.36	0.00444444												0.36	0	0	0	0	0	0	0	0	0.04
		0.361	0.00383142			0.361	0.00383142												0.361	0	0	0	0	0	0	0	0.0344828	0
		0.362	0.00296296			0.362	0.00296296												0.362	0	0	0	0	0	0	0	0	0.0266667
		0.363	0.00707819			0.363	0.00476087												0.363	0	0	0	0	0.037037	0	0	0	0.0266667
		0.364	0.00514403			0.364	0.00411523												0.364	0.037037	0	0	0	0.00925926	0	0	0	0
		0.365	0.00691784			0.365	0.00460971												0.365	0	0	0	0	0.0277778	0	0	0.0344828	0
		0.366	0.00604938			0.366	0.00400236												0.366	0	0	0	0	0.0277778	0	0	0	0.0266667
		0.367	0			0.367	0												0.367	0	0	0	0	0	0	0	0	0
		0.368	0.00353909			0.368	0.00238044												0.368	0	0	0	0	0.0185185	0	0	0	0.0133333
		0.369	0.00722861			0.369	0.00575288												0.369	0	0	0	0	0	0	0	0.0517241	0.0133333
		0.37	0.0037963			0.37	0.00258763												0.37	0	0	0	0	0	0.0208333	0	0	0.0133333
		0.371	0.00514403			0.371	0.00411523												0.371	0.037037	0	0	0	0.00925926	0	0	0	0
		0.372	0.00508069			0.372	0.00256117												0.372	0	0	0.0151515	0	0	0	0	0.0172414	0.0133333
		0.373	0			0.373	0												0.373	0	0	0	0	0	0	0	0	0
		0.374	0			0.374	0												0.374	0	0	0	0	0	0	0	0	0
		0.375	0.0097389			0.375	0.00603073												0.375	0	0	0	0	0.00925926	0	0	0.0517241	0.0266667
		0.376	0.00486022			0.376	0.00384093												0.376	0	0	0	0	0.00925926	0	0	0.0344828	0
		0.377	0.00294452			0.377	0.00205807												0.377	0	0	0	0	0.00925926	0	0	0.0172414	0
		0.378	0.00308642			0.378	0.00308642												0.378	0	0	0	0	0.0277778	0	0	0	0
		0.379	0.0048251			0.379	0.00260343												0.379	0	0	0	0	0.00925926	0.0208333	0	0	0.0133333
		0.38	0.00411523			0.38	0.00411523												0.38	0	0	0	0	0.037037	0	0	0	0
		0.381	0.00693628			0.381	0.0035713												0.381	0	0	0	0	0.0185185	0	0	0.0172414	0.0266667
		0.382	0.00894033			0.382	0.00432999												0.382	0.037037	0	0	0	0.00925926	0.0208333	0	0	0.0133333
		0.383	0.00102881			0.383	0.00102881												0.383	0	0	0	0	0.00925926	0	0	0	0
		0.384	0.0048251			0.384	0.00260343												0.384	0	0	0	0	0.00925926	0.0208333	0	0	0.0133333
		0.385	0.00617284			0.385	0.00436486												0.385	0.037037	0	0	0	0.0185185	0	0	0	0
		0.386	0.00148148			0.386	0.00148148												0.386	0	0	0	0	0	0	0	0	0.0133333
		0.387	0.0048251			0.387	0.00260343												0.387	0	0	0	0	0.00925926	0.0208333	0	0	0.0133333
		0.388	0.00383142			0.388	0.00383142												0.388	0	0	0	0	0	0	0	0.0344828	0
		0.389	0.0048251			0.389	0.00260343												0.389	0	0	0	0	0.00925926	0.0208333	0	0	0.0133333
		0.39	0.0103416			0.39	0.00689076												0.39	0	0	0	0	0	0.0625	0	0.0172414	0.0133333
		0.391	0.00500213			0.391	0.00342312												0.391	0	0	0	0	0.0277778	0	0	0.0172414	0
		0.392	0.00502058			0.392	0.00338951												0.392	0	0	0	0	0.0185185	0	0	0	0.0266667
		0.393	0.00693628			0.393	0.0035713												0.393	0	0	0	0	0.0185185	0	0	0.0172414	0.0266667
		0.394	0.00590748			0.394	0.00329146												0.394	0	0	0	0	0.00925926	0	0	0.0172414	0.0266667
		0.395	0.00588903			0.395	0.00411614												0.395	0	0	0	0	0.0185185	0	0	0.0344828	0
		0.396	0.00500213			0.396	0.00342312												0.396	0	0	0	0	0.0277778	0	0	0.0172414	0
		0.397	0.00547325			0.397	0.00443491												0.397	0	0	0	0	0.00925926	0	0	0	0.04
		0.398	0.004426			0.398	0.00231082												0.398	0	0	0	0	0.00925926	0	0	0.0172414	0.0133333
		0.399	0.00251029			0.399	0.00169475												0.399	0	0	0	0	0.00925926	0	0	0	0.0133333
		0.4	0.00766284			0.4	0.00766284												0.4	0	0	0	0	0	0	0	0.0689655	0

## Sheet: Panel G, H
	Average		SEM
Time (s)	Indent (Hz)	Optical	Indent	Optical		Unit ID	'2022_06_24_0005_surr_O.mat'	'2022_06_24_0010_surr_O.mat'	'2022_06_27_0004_surr_O.mat'	'2022_06_27_0007_surr_O.mat'	'2022_06_27_0009-10_surr_O.mat'	'2022_06_27_0015_surr_O.mat'	'2022_06_27_0018_surr_O.mat'		'2022_06_24_0004_surr_vib.mat'	'2022_06_24_0011_surr_indent.mat'	'2022_06_27_0005_surr_indent.mat'	'2022_06_27_0006_surr_indent.mat'	'2022_06_27_0008_surr_indent.mat'	'2022_06_27_0014,16_surr_indent.mat'	'2022_06_27_0017_surr_indent.mat'
-0.5	0.623205	0.179264	0.130394	0.445432		-0.5	-1.14	-0.485625	1.36544	-0.068773	1.14703	1.93091	1.61344		0.188176	0.0787506	-0.434582	0.261691	0.235697	0.742407	0.182708
-0.49	0.0164217	-0.0163441	0.136312	0.405538		-0.49	0.581957	-0.655523	-1.52744	1.85687	0.375198	-0.465255	-0.0508535		0.188176	-0.138492	0.159718	0.0801713	0.10291	0.274135	-0.781027
-0.48	-0.0748428	0.039919	0.266796	0.373722		-0.48	1.34727	-0.315727	0.90258	-0.618957	0.375198	-1.42372	-0.790541		-0.215058	1.05634	-0.880307	-0.464388	-0.162664	0.0399983	0.905509
-0.47	0.559809	0.335175	0.366903	0.242109		-0.47	1.34727	1.55315	0.324003	0.206319	-0.139359	0.493211	0.134068		0.188176	-0.0298709	1.34832	0.0801713	1.96193	-0.662411	-0.540093
-0.46	-0.283272	-0.398359	0.240929	0.249751		-0.46	-0.183356	-0.655523	-0.486005	0.756503	0.375198	-1.1841	-0.605619		0.188176	0.187372	-0.954595	-1.55351	-0.162664	-0.194138	-0.299159
-0.45	-0.263786	0.172289	0.184955	0.424833		-0.45	-0.374684	-0.825421	-0.138858	-1.16914	1.40431	0.972443	-1.71515		0.793028	-0.138492	0.159718	0.624731	0.501272	-0.194138	-0.540093
-0.44	-0.0990963	0.202597	0.199389	0.27739		-0.44	-0.566012	0.873559	-0.486005	-0.343865	-1.16847	0.493211	0.503912		-0.215058	0.295993	-0.50887	1.16929	0.10291	0.391203	0.182708
-0.43	0.0742899	0.0826173	0.279146	0.260443		-0.43	0.773285	-0.315727	1.13401	-0.068773	-0.911195	-0.225639	0.134068		-1.22314	-0.572978	0.0111431	0.806251	0.501272	0.391203	0.664575
-0.42	-0.0960786	0.79128	0.250489	0.295041		-0.42	0.390628	0.533763	0.439718	-0.618957	0.632477	-0.704872	-1.34531		0.188176	1.59945	0.828306	1.53233	-0.0298771	0.274135	1.14644
-0.41	-0.346595	0.0900382	0.25553	0.467088		-0.41	-0.948669	0.0240689	-1.29601	-1.44423	1.91887	-1.1841	0.503912		0.389793	0.513236	0.605443	-0.645908	-0.8266	-0.311206	0.905509
-0.4	0.150343	-0.355143	0.300136	0.445923		-0.4	-0.183356	-1.33512	-1.29601	0.206319	0.889755	0.972443	1.79837		-0.0134411	-1.76781	-0.50887	-0.827428	0.766846	-0.0770699	-0.0582256
-0.39	0.421221	0.137593	0.32522	0.527604		-0.39	1.15594	-0.825421	0.555434	0.206319	2.94798	0.253594	-1.34531		-0.618293	1.05634	-0.731732	0.443211	1.43078	-0.0770699	-0.540093
-0.38	0.478666	-0.283208	0.246695	0.335437		-0.38	-0.757341	-0.315727	1.48116	0.756503	-0.139359	1.45168	0.873756		0.389793	0.0787506	0.531156	-0.464388	-0.8266	-0.428274	-1.26289
-0.37	0.00488942	-0.489532	0.232433	0.350941		-0.37	-0.374684	1.21336	1.24973	-0.343865	-0.139359	-0.225639	-1.34531		-0.81991	-0.572978	0.382581	-0.101349	-1.09217	0.0399983	-1.26289
-0.36	0.271888	0.397069	0.431687	0.410516		-0.36	0.390628	0.533763	0.0925723	-1.99442	1.40431	0.972443	0.503912		1.19626	0.187372	1.27403	-1.73503	-0.162664	0.391203	1.62831
-0.35	-0.185277	0.611279	0.306985	0.420309		-0.35	-0.183356	1.55315	-0.717435	0.756503	0.117919	-1.66334	-1.16039		0.994645	0.187372	-0.0631444	1.89537	-0.162664	0.0399983	1.38738
-0.34	-0.234405	-0.614739	0.177097	0.385516		-0.34	0.581957	-2.01471	-0.60172	0.756503	0.632477	-0.944488	-0.0508535		-1.22314	-0.6816	-1.10317	-0.101349	-0.693813	0.0399983	-0.540093
-0.33	0.172572	0.0668611	0.363096	0.400752		-0.33	0.773285	1.89295	-0.138858	-0.343865	0.889755	-0.704872	-1.16039		-0.81991	0.513236	-0.880307	0.987771	1.29799	0.391203	-1.02196
-0.32	0.0622794	0.02249	0.335613	0.485041		-0.32	-1.71398	0.703661	1.13401	-1.71933	1.40431	0.493211	0.134068		-1.22314	1.27359	-0.137432	-0.645908	1.03242	0.157066	-0.299159
-0.31	-0.0864657	-0.381502	0.152965	0.242584		-0.31	0.00797201	-0.655523	-0.138858	0.206319	-0.139359	-0.944488	1.05868		-0.0134411	-0.790221	-0.0631444	-0.645908	-0.561026	-0.779479	0.182708
-0.3	0.113196	-0.124767	0.290978	0.260456		-0.3	-0.183356	-0.485625	-0.717435	1.0316	0.889755	0.493211	-0.235776		-0.0134411	-1.11609	0.902593	-1.19047	-0.0298771	0.391203	0.182708
-0.29	0.502791	-0.0140607	0.264136	0.391338		-0.29	0.773285	0.533763	-0.948866	0.756503	-0.139359	2.41014	0.134068		0.59141	-1.00746	0.754018	0.624731	-0.561026	0.0399983	-0.540093
-0.28	0.352455	0.222294	0.356898	0.473884		-0.28	-1.52265	1.72305	-0.948866	0.481411	1.66159	0.0139776	1.05868		-0.416675	2.03394	-0.434582	0.806251	-0.428239	-0.428274	0.423642
-0.27	-0.247371	-0.415668	0.18197	0.317786		-0.27	-0.374684	-0.315727	1.59687	-0.618957	-0.653917	-0.944488	-0.420698		-0.0134411	-0.355735	-1.17746	-0.101349	-0.162664	-0.0770699	-1.02196
-0.26	-0.346825	-0.0763138	0.210639	0.404681		-0.26	-1.52265	-0.315727	1.0183	-1.44423	1.14703	-0.704872	-0.605619		-0.416675	-0.138492	0.531156	-1.00895	0.634059	-0.0770699	-0.0582256
-0.25	0.47008	0.0486658	0.248768	0.554812		-0.25	2.49524	0.0240689	1.13401	-0.618957	2.17615	-0.944488	-0.975463		0.793028	-0.898843	0.828306	-0.464388	-0.0298771	-0.311206	0.423642
-0.24	0.261999	0.65125	0.26634	0.613065		-0.24	-0.757341	-0.655523	-1.9903	1.0316	2.94798	0.0139776	1.2436		0.389793	1.92532	-0.286007	0.806251	1.03242	0.508271	0.182708
-0.23	-0.154977	0.257302	0.274468	0.43923		-0.23	0.00797201	0.363865	-1.06458	-1.71933	1.91887	0.0139776	-0.605619		-0.0134411	0.621858	1.71976	0.261691	-0.295451	-0.194138	-0.299159
-0.22	0.14268	-0.476604	0.148388	0.552309		-0.22	-0.183356	-0.315727	1.8283	-0.343865	2.43343	-0.704872	-1.71515		-0.215058	-1.00746	-0.583157	-0.827428	-0.561026	0.157066	-0.299159
-0.21	0.295904	-0.411825	0.293369	0.219755		-0.21	0.390628	1.04346	-0.0231431	0.206319	-0.139359	-0.465255	1.05868		-1.42476	-0.6816	-0.50887	-0.464388	1.16521	-0.428274	-0.540093
-0.2	-0.833622	0.406312	0.382275	0.199171		-0.2	-0.757341	-0.485625	-0.948866	-1.71933	-1.16847	-0.704872	-0.0508535		-1.42476	0.295993	0.531156	1.35081	-0.162664	0.625339	1.62831
-0.19	0.273584	0.172342	0.275937	0.488159		-0.19	-1.33133	-0.315727	-0.60172	2.68215	0.375198	0.972443	0.134068		-0.618293	0.621858	0.605443	-1.00895	1.03242	0.391203	0.182708
-0.18	0.152114	-0.19569	0.207128	0.249159		-0.18	0.1993	1.55315	-0.370289	-0.068773	-0.396638	0.0139776	0.134068		0.793028	-0.898843	0.0854306	-0.101349	-0.162664	-0.545343	-0.540093
-0.17	0.0783551	-0.202111	0.193179	0.469962		-0.17	-0.374684	-0.315727	1.71259	-0.618957	-0.653917	-1.1841	1.98329		-1.02153	0.295993	-0.0631444	-0.282868	0.501272	-0.545343	-0.299159
-0.16	0.216745	-0.360515	0.235514	0.333766		-0.16	0.964613	0.703661	0.208288	-0.618957	0.632477	0.972443	-1.34531		-0.215058	0.0787506	-0.731732	0.443211	-1.35775	0.0399983	-0.781027
-0.15	0.252511	-0.218018	0.153499	0.557682		-0.15	0.964613	-0.995319	1.24973	-1.99442	2.17615	0.972443	-0.605619		0.389793	-0.247114	-0.731732	-0.645908	-0.162664	-0.311206	0.182708
-0.14	-0.0340932	0.372344	0.267556	0.428773		-0.14	0.1993	1.55315	-1.75887	-0.068773	1.14703	-0.704872	-0.605619		0.994645	0.187372	1.42261	0.806251	-0.428239	-0.0770699	-0.299159
-0.13	-0.185069	0.651993	0.349932	0.365174		-0.13	-1.14	-0.655523	-1.1803	1.30669	0.889755	-0.465255	-0.0508535		0.59141	-0.572978	-0.0631444	0.987771	2.22751	1.21068	0.182708
-0.12	0.0776458	-0.51047	0.116151	0.291859		-0.12	0.00797201	-0.655523	0.786864	-0.894049	0.889755	-0.465255	0.873756		-0.0134411	-0.355735	-0.880307	-0.645908	-0.8266	-0.311206	-0.540093
-0.11	-0.0996163	-0.296742	0.171891	0.435877		-0.11	0.581957	1.21336	0.324003	-0.618957	-1.16847	-1.90295	0.873756		-0.618293	0.404615	-0.137432	-0.464388	-0.162664	-0.0770699	-1.02196
-0.1	-0.277127	0.20054	0.21051	0.411197		-0.1	1.15594	-0.655523	1.0183	-1.71933	-1.16847	-0.704872	0.134068		-0.618293	0.0787506	0.159718	0.0801713	0.634059	-0.0770699	1.14644
-0.09	0.276041	-0.519781	0.259718	0.302276		-0.09	-0.566012	0.533763	-0.717435	0.481411	0.375198	1.69129	0.134068		-0.618293	-0.6816	0.0854306	-1.91655	0.10291	-0.311206	-0.299159
-0.08	-0.254578	0.151541	0.304832	0.428474		-0.08	-0.757341	1.55315	-1.1803	1.0316	-0.139359	-0.944488	-1.34531		-1.22314	0.839101	0.308293	0.806251	-0.0298771	-0.545343	0.905509
-0.07	-0.143953	0.245528	0.299464	0.286895		-0.07	-0.948669	-1.16522	0.555434	-0.618957	0.117919	0.732827	0.31899		0.994645	-0.572978	0.0111431	-0.282868	-0.561026	0.742407	1.38738
-0.06	-0.271225	-0.351702	0.136839	0.298364		-0.06	0.390628	-0.315727	-1.52744	-0.343865	-0.653917	0.972443	-0.420698		-0.416675	-0.247114	-0.731732	-0.464388	0.235697	-0.779479	-0.0582256
-0.05	0.448691	0.208154	0.30847	0.339883		-0.05	0.773285	1.21336	1.71259	0.481411	-0.653917	-0.704872	0.31899		0.994645	-0.6816	0.754018	0.987771	0.501272	-0.0770699	-1.02196
-0.04	-0.56593	0.0796339	0.225186	0.407538		-0.04	-1.90531	0.703661	0.208288	-1.44423	0.375198	-1.66334	-0.235776		-0.81991	0.187372	0.902593	-0.101349	-0.295451	0.742407	-0.0582256
-0.03	-0.339902	-0.0183077	0.191701	0.331168		-0.03	0.581957	-1.33512	-1.64316	-0.343865	-0.396638	0.253594	0.503912		-0.416675	-0.0298709	0.382581	-0.464388	-0.428239	-0.0770699	0.905509
-0.02	0.756741	0.253014	0.249452	0.349406		-0.02	1.5386	-1.16522	1.13401	0.481411	1.14703	0.732827	1.42852		0.188176	-0.355735	0.308293	0.987771	1.03242	0.391203	-0.781027
-0.01	0.101418	-0.018474	0.331939	0.52659		-0.01	0.1993	0.0240689	-1.06458	0.206319	-0.139359	-1.42372	2.9079		1.39788	-0.247114	-0.583157	0.987771	-0.8266	-0.0770699	-0.781027
0	-0.321521	-0.0904108	0.232048	0.403361		0	-0.183356	-0.485625	0.555434	1.30669	-0.653917	-0.704872	-2.085		-0.416675	0.621858	-0.137432	-1.19047	0.501272	-0.194138	0.182708
0.01	-0.131134	-0.0782306	0.252737	0.272666		0.01	-0.374684	-0.145829	0.671149	-0.894049	-0.911195	0.972443	-0.235776		0.188176	0.730479	0.456868	-1.19047	0.235697	-0.428274	-0.540093
0.02	-0.121391	-0.984214	0.307722	0.478181		0.02	-0.948669	1.72305	-0.254574	-1.44423	0.632477	0.972443	-1.53023		-1.02153	-0.790221	-1.69747	0.0801713	-2.15447	-1.24775	-0.0582256
0.03	0.0546439	-2.52819	0.173624	0.424526		0.03	0.1993	-1.67491	-0.138858	0.481411	0.375198	1.93091	-0.790541		-2.02961	-2.63679	-2.51463	-3.00567	-3.21677	-2.06723	-2.22663
0.04	1.2306	-1.71767	0.751442	0.330586		0.04	2.87789	1.38325	0.786864	0.206319	1.40431	1.45168	0.503912		-2.02961	-2.63679	2.68549	-3.18719	-2.68562	-2.1843	-1.98569
0.05	0.044004	-1.23637	0.293625	0.607647		0.05	2.11258	2.06285	-1.64316	0.756503	-0.396638	-1.42372	-1.16039		-2.02961	-2.09368	-0.286007	-0.464388	-0.561026	-1.71602	-1.50383
0.06	0.112685	0.40658	0.830484	0.312171		0.06	0.390628	0.193967	1.24973	0.756503	0.117919	-0.944488	-0.975463		-2.02961	-0.898843	1.64547	-0.645908	4.3521	1.44482	-1.02196
0.07	-0.709743	1.67403	1.12989	0.307086		0.07	-1.33133	-2.01471	-0.370289	-0.618957	-0.911195	-0.225639	0.503912		-1.828	4.85809	-0.657445	0.987771	1.69636	6.47875	0.182708
0.08	0.0382781	0.6762	0.774192	0.481367		0.08	1.92125	-0.995319	-0.833151	1.30669	-0.396638	-1.42372	0.688834		-0.618293	1.70807	-2.96036	2.07689	0.235697	0.976544	3.31485
0.09	-0.289276	1.48557	0.632031	0.357258		0.09	-0.757341	-0.655523	1.59687	-1.16914	-0.653917	-0.704872	0.31899		2.00273	1.16497	-0.360294	2.80297	-0.693813	1.44482	4.03765
0.1	-0.24569	0.725177	0.498955	0.405476		0.1	-1.71398	-0.315727	-1.52744	-0.343865	0.889755	0.972443	0.31899		1.80111	1.27359	1.49689	1.71385	-1.22496	-1.13068	1.14644
0.11	0.169713	0.575586	0.589834	0.426161		0.11	-0.948669	-1.16522	0.786864	1.0316	-0.396638	1.93091	-0.0508535		3.41405	-0.355735	1.12546	0.624731	-0.561026	-1.36482	1.14644
0.12	0.0896529	-0.430565	0.543457	0.442301		0.12	0.390628	-0.655523	1.8283	1.30669	-0.911195	0.0139776	-1.34531		2.40596	-0.6816	0.0111431	-1.00895	-0.162664	-1.83309	-1.74476
0.13	0.355522	-1.26704	0.486718	0.375884		0.13	0.00797201	1.89295	-0.717435	0.206319	0.375198	-0.704872	1.42852		1.19626	-1.65919	-1.62318	-2.09807	-2.55283	-1.83309	-0.299159
0.14	0.2244	-0.5965	0.483841	0.275824		0.14	0.1993	-0.655523	-0.254574	0.756503	-0.396638	0.493211	1.42852		1.5995	-1.55057	-2.06891	-1.55351	0.235697	-0.779479	-0.0582256
0.15	0.621171	-0.292747	0.55992	0.40091		0.15	0.00797201	1.72305	-0.486005	0.206319	1.14703	2.17053	-0.420698		-1.828	-0.247114	1.19974	-0.282868	2.09472	-1.48189	-1.50383
0.16	0.223286	0.384084	0.526866	0.28916		0.16	0.390628	0.533763	-0.486005	-1.16914	0.632477	0.972443	0.688834		-1.42476	1.49083	1.71976	0.624731	0.10291	1.67895	-1.50383
0.17	-0.545069	0.720343	0.646187	0.251695		0.17	-0.374684	-1.16522	0.439718	-0.618957	0.117919	-1.42372	-0.790541		-0.416675	1.92532	0.754018	0.261691	0.235697	3.78618	-1.50383
0.18	0.392746	-0.00748777	0.347539	0.27446		0.18	0.390628	0.533763	1.48116	0.481411	0.117919	-0.944488	0.688834		-0.618293	-0.790221	-0.731732	0.987771	-0.162664	1.56188	-0.299159
0.19	-0.125706	-0.153115	0.374668	0.374069		0.19	-1.71398	-0.485625	-0.370289	1.0316	-0.653917	0.253594	1.05868		-1.42476	0.730479	-1.62318	0.0801713	0.10291	0.157066	0.905509
0.2	-1.10204	0.195433	0.310368	0.410926		0.2	-1.90531	-1.84481	-0.833151	1.0316	-0.653917	-1.42372	-2.085		-0.618293	0.295993	-0.434582	0.806251	0.235697	-0.545343	1.62831
0.21	-0.510941	0.69774	0.444327	0.330762		0.21	0.773285	-1.16522	-0.833151	-0.068773	-0.396638	0.0139776	-1.90007		1.19626	-0.138492	2.75978	0.806251	0.368484	-1.01362	0.905509
0.22	0.335472	-0.0828247	0.340801	0.352279		0.22	0.964613	-0.825421	-0.138858	1.85687	-0.396638	0.0139776	0.873756		-0.0134411	-1.65919	-0.360294	0.443211	0.766846	-0.662411	0.905509
0.23	0.44207	0.189121	0.518005	0.239057		0.23	0.390628	0.363865	1.13401	1.30669	-0.139359	-0.465255	0.503912		2.40596	-1.22471	1.49689	-1.00895	0.368484	-0.896547	0.182708
0.24	0.261345	-0.354342	0.460118	0.173102		0.24	0.773285	0.193967	0.555434	0.206319	-0.396638	0.732827	-0.235776		1.19626	0.621858	-1.84604	-0.464388	-1.75611	-0.896547	0.664575
0.25	0.0309857	0.607525	0.345459	0.495055		0.25	-0.566012	1.72305	-0.370289	0.206319	-0.911195	-1.66334	1.79837		0.994645	1.16497	-1.40032	0.806251	1.03242	0.508271	1.14644
0.26	-0.217762	0.0562059	0.295417	0.322599		0.26	-0.757341	0.533763	-0.254574	-1.16914	-1.16847	0.972443	0.31899		-0.215058	1.05634	-0.360294	0.0801713	0.235697	0.859475	-1.26289
0.27	-0.320067	0.23227	0.393398	0.209422		0.27	-1.14	-0.485625	-0.717435	0.481411	-0.396638	0.253594	-0.235776		1.19626	-0.464357	1.64547	0.0801713	-0.428239	0.859475	-1.26289
0.28	0.512671	-0.296352	0.414404	0.490589		0.28	1.5386	0.533763	1.48116	1.0316	-1.42575	-1.1841	1.61344		-1.22314	-0.6816	0.308293	-0.282868	1.16521	0.625339	-1.98569
0.29	-0.387241	-0.154788	0.295867	0.379022		0.29	-0.374684	0.873559	-0.833151	-1.99442	-0.139359	0.732827	-0.975463		-1.62638	0.513236	0.234006	0.624731	-0.693813	-0.0770699	-0.0582256
0.3	-0.174128	-0.405021	0.273727	0.333141		0.3	-0.566012	-1.16522	-0.0231431	1.30669	0.375198	0.0139776	-1.16039		0.59141	-0.138492	-1.25174	0.443211	-0.561026	-0.896547	-1.02196
0.31	-0.492435	-0.00513371	0.190627	0.450518		0.31	-1.14	-1.16522	-0.370289	2.13196	-1.16847	-0.944488	-0.790541		-0.416675	-0.464357	0.159718	-0.464388	-0.0298771	0.274135	0.905509
0.32	0.200753	0.078675	0.404083	0.282239		0.32	1.34727	-0.145829	-0.948866	0.756503	0.117919	-0.225639	0.503912		-0.0134411	-1.55057	1.64547	0.987771	-0.162664	-0.779479	0.423642
0.33	0.398845	0.0895199	0.20139	0.414962		0.33	1.15594	0.193967	1.36544	-0.068773	1.66159	0.0139776	-1.53023		0.389793	0.621858	-0.0631444	-0.827428	0.634059	-0.311206	0.182708
0.34	-0.496849	0.579594	0.305346	0.397989		0.34	-1.71398	-1.50501	0.439718	-0.343865	-0.653917	-0.944488	1.2436		0.59141	1.49083	-0.286007	0.443211	1.82914	-0.194138	0.182708
0.35	-0.138513	0.103679	0.210373	0.278148		0.35	-0.757341	-1.16522	-0.254574	1.0316	-0.396638	0.253594	0.31899		-0.0134411	-0.355735	-0.211719	0.0801713	-0.428239	0.508271	1.14644
0.36	-0.325856	0.00792944	0.451947	0.431221		0.36	0.00797201	1.89295	-1.1803	-1.16914	-1.42575	0.0139776	-0.420698		-0.0134411	-0.6816	-1.69747	0.624731	-0.561026	0.274135	2.11018
0.37	0.22479	0.232001	0.403749	0.285508		0.37	0.581957	-0.145829	-0.0231431	-0.068773	-0.911195	1.45168	0.688834		1.19626	1.38221	0.828306	-1.37199	0.10291	0.508271	-1.02196
0.38	-0.1606	0.250616	0.355291	0.316835		0.38	0.1993	0.703661	-1.1803	-0.894049	0.117919	-0.944488	0.873756		0.59141	-0.464357	1.19974	1.71385	-0.428239	-0.0770699	-0.781027
0.39	0.146232	0.125459	0.225652	0.442086		0.39	0.00797201	0.363865	2.52259	-0.068773	0.117919	-0.944488	-0.975463		0.793028	-0.247114	0.382581	0.806251	0.235697	-0.311206	-0.781027
0.4	-0.0562526	-0.00233246	0.261526	0.252565		0.4	-0.566012	0.703661	-0.0231431	1.0316	-0.653917	-0.465255	-0.420698		-0.215058	-1.00746	0.0854306	-0.282868	1.29799	-0.0770699	0.182708
0.41	-0.266351	-0.397942	0.123363	0.24794		0.41	-0.374684	-0.825421	-1.41173	0.481411	0.117919	0.0139776	0.134068		-0.618293	-0.247114	0.0854306	-0.827428	-0.561026	-0.0770699	-0.540093
0.42	0.128974	0.0543457	0.319208	0.289924		0.42	1.15594	-0.485625	-0.60172	0.481411	0.889755	0.253594	-0.790541		1.5995	0.404615	-0.360294	-0.645908	-0.8266	0.508271	-0.299159
0.43	0.118979	-0.270073	0.269727	0.217804		0.43	0.581957	-0.485625	0.208288	-0.618957	0.889755	0.493211	-0.235776		-1.02153	0.513236	-0.583157	-0.827428	0.501272	-0.896547	0.423642
0.44	-0.188771	0.527051	0.230543	0.41948		0.44	-1.52265	-1.50501	0.90258	0.756503	0.117919	-0.944488	0.873756		0.59141	0.730479	1.05117	1.35081	-0.0298771	-0.428274	0.423642
0.45	0.054679	0.161263	0.332173	0.259137		0.45	0.00797201	-0.825421	0.324003	1.0316	-0.139359	-0.704872	0.688834		-0.416675	0.404615	0.234006	1.35081	-0.693813	-0.896547	1.14644
0.46	-0.450959	-0.148719	0.321625	0.243827		0.46	-0.566012	0.703661	-1.06458	-1.16914	-0.653917	0.0139776	-0.420698		-0.215058	0.187372	-1.40032	0.806251	-0.428239	-0.896547	0.905509
0.47	0.0600035	0.365242	0.259905	0.656608		0.47	3.45188	0.873559	-1.1803	-1.44423	-1.16847	0.493211	-0.605619		0.188176	-0.0298709	0.531156	-0.101349	1.29799	1.21068	-0.540093
0.48	0.235662	-0.386224	0.252743	0.421766		0.48	-0.183356	2.06285	0.90258	0.206319	-0.911195	0.732827	-1.16039		-0.215058	-0.898843	0.234006	-1.19047	-0.959387	0.625339	-0.299159
0.49	0.406719	-0.213895	0.227092	0.303865		0.49	-0.948669	0.363865	0.90258	1.0316	1.40431	-0.225639	0.31899		-0.618293	-0.138492	-0.286007	0.0801713	0.10291	0.625339	-1.26289
0.5	-0.18375	-0.133461	0.295862	0.228055		0.5	-0.948669	0.703661	-0.370289	0.481411	-0.396638	-0.704872	-0.0508535		0.188176	0.187372	1.12546	-1.37199	-0.693813	-0.311206	-0.0582256
0.51	-0.117206	0.0434843	0.153044	0.45699		0.51	0.390628	-1.33512	-1.06458	1.85687	-1.42575	0.253594	0.503912		0.188176	-0.6816	0.0111431	0.443211	0.368484	0.274135	-0.299159
0.52	-0.0909929	0.108445	0.372539	0.454725		0.52	1.34727	1.38325	-0.370289	-1.99442	-0.911195	-0.225639	0.134068		1.80111	0.513236	-1.40032	0.0801713	0.368484	-0.545343	-0.0582256
0.53	-0.419094	0.477819	0.384186	0.314265		0.53	-0.183356	-0.485625	0.90258	-0.894049	-1.16847	-1.42372	0.31899		-0.0134411	0.187372	0.0111431	2.43993	0.235697	-0.662411	1.14644
0.54	-0.455474	0.317025	0.158482	0.261325		0.54	0.390628	-1.16522	0.208288	-0.894049	-0.396638	0.0139776	-1.34531		-0.0134411	0.404615	0.976881	0.624731	0.368484	0.157066	-0.299159
0.55	-0.206216	-0.188054	0.146928	0.298951		0.55	0.390628	-0.995319	-0.60172	-0.343865	-0.911195	-0.225639	1.2436		-0.618293	0.187372	-0.0631444	-0.101349	-0.8266	-0.0770699	0.182708
0.56	-0.0969996	-0.18921	0.27845	0.27991		0.56	-0.183356	0.363865	-0.60172	-0.068773	-1.42575	0.732827	0.503912		0.59141	-0.790221	0.0111431	0.261691	-1.49054	0.391203	-0.299159
0.57	0.642043	0.0416364	0.182969	0.419759		0.57	1.5386	0.363865	1.36544	-0.343865	0.375198	2.17053	-0.975463		0.793028	-0.355735	-0.0631444	-0.464388	0.634059	-0.194138	-0.0582256
0.58	0.0326042	-0.100828	0.333877	0.203244		0.58	-0.566012	0.363865	-0.370289	1.0316	-0.139359	-0.225639	0.134068		-0.215058	-0.355735	-1.47461	-0.827428	0.766846	0.976544	0.423642
0.59	-0.106138	-0.0542385	0.277206	0.258501		0.59	-1.33133	0.363865	-0.486005	0.756503	-0.139359	-0.225639	0.31899		-1.02153	-0.355735	0.828306	-0.464388	0.899633	0.274135	-0.540093
0.6	0.300052	-0.0537867	0.249036	0.199251		0.6	0.00797201	0.0240689	0.786864	0.756503	-0.396638	0.972443	-0.0508535		-0.215058	1.16497	-0.0631444	-0.282868	0.235697	-0.194138	-1.02196
0.61	-0.377383	-0.318794	0.181092	0.469928		0.61	-0.566012	0.703661	-2.10602	-1.44423	-0.911195	0.253594	1.42852		0.188176	0.404615	-0.286007	-1.00895	-0.561026	-0.428274	-0.540093
0.62	0.393783	0.320898	0.256513	0.493568		0.62	1.15594	0.873559	0.555434	0.206319	-1.68303	-0.704872	2.35313		-0.0134411	-0.138492	0.828306	0.624731	-0.8266	0.625339	1.14644
0.63	-0.605674	0.345985	0.260122	0.316812		0.63	-0.183356	-0.315727	0.555434	-1.16914	-1.42575	0.0139776	-1.71515		0.994645	0.621858	-1.02888	0.806251	0.10291	0.742407	0.182708
0.64	-0.323312	-0.201673	0.375821	0.265074		0.64	-0.757341	-0.655523	0.555434	0.481411	-1.42575	-0.225639	-0.235776		1.19626	-0.6816	-1.84604	0.0801713	-0.162664	-0.662411	0.664575
0.65	0.124599	0.443567	0.296648	0.431432		0.65	0.390628	-1.67491	1.48116	1.0316	-1.16847	0.493211	0.31899		0.188176	0.295993	1.34832	1.16929	-0.959387	0.157066	0.905509
0.66	0.580304	-0.0640455	0.34732	0.355072		0.66	0.1993	1.38325	-1.1803	1.0316	0.117919	1.45168	1.05868		-1.02153	-0.0298709	0.159718	0.0801713	1.69636	-0.311206	-1.02196
0.67	0.245402	-0.0933755	0.196122	0.611196		0.67	0.581957	-0.485625	-0.486005	-0.894049	-1.42575	3.36861	1.05868		-0.618293	-0.247114	0.605443	-0.827428	-0.0298771	0.0399983	0.423642
0.68	-0.45482	-0.256044	0.290647	0.233722		0.68	-0.757341	0.0240689	-0.370289	-1.16914	-1.16847	0.493211	-0.235776		0.188176	-0.790221	-0.434582	-0.827428	-1.22496	0.391203	0.905509
0.69	-0.402738	0.154077	0.33425	0.370908		0.69	-1.14	-0.485625	1.13401	-0.618957	-0.911195	0.732827	-1.53023		0.59141	1.49083	-0.434582	-0.282868	-1.22496	0.274135	0.664575
0.7	0.390239	0.0772269	0.194891	0.21597		0.7	1.15594	-0.315727	0.439718	0.481411	-0.396638	0.493211	0.873756		-0.215058	-0.355735	0.828306	0.806251	-0.0298771	-0.194138	-0.299159
